# Supplementary material for: Phenology and ecological role of aerobic anoxygenic phototrophs in freshwaters
Source: Microbiome. 2024 Mar 27;12:65. doi: 10.1186/s40168-024-01786-0 (PMC10976687; doi:10.1186/s40168-024-01786-0)
Supplement: Supplementary file 10 — Additional file 10: Supplementary file S1. Nucleotide pufM gene sequence of the database in fasta format. Supplementary file S2. ID of the pufM gene sequences from the database and their environment of origin. Supplementary file S3. File containing all the information from the amplicon sequence analysis. Reference ASVs (IDs and sequences), ASV table (ID and abundance on each sample) and Taxa (ID and taxonomic assignation of each ASV). Supplementary file S4. Primer coverage comparison of the most commonly used pufM gene primer pairs and the newly designed one with 0, 1, 2 and 3 mismatches (MM). Numbers represent the percentage of sequences from the pufM gene database covered for different phyla and classes. Supplementary file S5. Sample identification number (Sample name) and all the environmental and biological variables measured. Supplementary file S6. Draftsman plot correlation of the environmental and biological variables, samples removed due to lack of environmental variables, marginal and sequential test for DistLM for 3 years and 2 years (includes also nutrients). Supplementary file S7. Positive log fold change (lfc) values, standard error (SE) at genus and ASV levels for the spring and autumn AAP abundance peaks with the p- and q-values (p, q). [file 40168_2024_1786_MOESM10_ESM.zip]

Archive with 7 entries (7 files):
- Suplementary File S1.fasta
- Supplementary File S2.xlsx
- Supplementary File S3.xlsx
- Supplementary File S4.xlsx
- Supplementary File S5.xlsx
- Supplementary File S6.xlsx
- Supplementary File S7.xlsx
