# Supplementary material for: Phenology and ecological role of aerobic anoxygenic phototrophs in freshwaters
Source: Microbiome. 2024 Mar 27;12:65. doi: 10.1186/s40168-024-01786-0 (PMC10976687; doi:10.1186/s40168-024-01786-0)
Supplement: Supplementary file 10 — Additional file 10: Supplementary file S1. Nucleotide pufM gene sequence of the database in fasta format. Supplementary file S2. ID of the pufM gene sequences from the database and their environment of origin. Supplementary file S3. File containing all the information from the amplicon sequence analysis. Reference ASVs (IDs and sequences), ASV table (ID and abundance on each sample) and Taxa (ID and taxonomic assignation of each ASV). Supplementary file S4. Primer coverage comparison of the most commonly used pufM gene primer pairs and the newly designed one with 0, 1, 2 and 3 mismatches (MM). Numbers represent the percentage of sequences from the pufM gene database covered for different phyla and classes. Supplementary file S5. Sample identification number (Sample name) and all the environmental and biological variables measured. Supplementary file S6. Draftsman plot correlation of the environmental and biological variables, samples removed due to lack of environmental variables, marginal and sequential test for DistLM for 3 years and 2 years (includes also nutrients). Supplementary file S7. Positive log fold change (lfc) values, standard error (SE) at genus and ASV levels for the spring and autumn AAP abundance peaks with the p- and q-values (p, q). [file 40168_2024_1786_MOESM10_ESM.zip › Suplementary File S1.fasta]

>162A-30R1-c1 hypothetical protein # 162A-30R1-c1_-_pufM_CDS # d__Bacteria;p__Gemmatimonadota;c__Gemmatimonadetes;o__Gemmatimonadales;f__Gemmatimonadaceae
ATGGCCGAGTATCAGAATCTCTTCACCCAGGTGCAGGTCCGGCACACGCCCGATCCGGGC
GTCCCGGCCAGTGGCGGCGACCGGCGGATCCCCGATGCCGGGTTCTCCTACTGGCTAGGG
AAGATCGGGGATGCCCAGCTGGGTCCCGTCTACCTGGGATGGGCCGGCGTTCTCGCGCTG
GTCACCGGCGGTCTTTCCATCTTCCTCATGGGGATGGTCATGCTCGCGTCGGTGTCGTGG
GACCCGGTGCAGTTCGTGCGACTTCTCCCCTGGCTCTCGGTGGAACCGCCGGGCCCGGAG
TGGGGACTTCGCATCCCCCCCCTGAGCCAGGGCGGCTGGTGGATCTGGTGTGGCTTCCTC
CTCACCGTTTCCATCTTCGCCTGGTGGTACCGCATGTACAGCCGGGCCCGTCAGCTCGGC
ATGGGCACCCACGTGGCCTGGTCCTTCGCCGCGGCGATCTGGCTCTACCTGGTCCTGGGC
TTCATTCGCCCGATCCTCATGGGGAGCTGGTCGGAAGCGGTGCCCTTCGGAATCTTCCCG
CACCTGGACTGGACCGCCGCCTTCTCCATCCGGTACGGGAACCTGTTCTACAACCCGTTC
CACATGCTTTCCATCGCCTTCCTCTACGGATCGGCCCTGCTCTTTGCCATGCACGCCGCC
ACGATTCTCGCGGTGGCCAAGATGGGGGGCGAGCGGGAGATCGATCAGATCACCGATCGG
GGAACGGCAGCGGAACGCAGCCAGCTCTTCTGGCGCTGGACCATGGGCTTCAATGCCACC
ATGGAGTCCATTCACCGGTGGGCCTGGTGGTTCGCCGCACTCACGGTGATCACGGGCGGG
ATCGGCATCGTGCTCACCGGAACGGCCGTGGACAACTGGTACCTCTGGGGCCAGAAACAC
GGCCTCGTGCCGGACTACCCGCAGGTCTGGGGTGACCCGGCGGTACCGGTGCAGCCGGGC
GAGCTCGATGCGCCCATGCTGGCACCGCCGGCGCAGGGCCGCCCGGGCCTCGACACGTCG
ATGCACGAGGTGTTCGTGGTCCCCGGGACCGATGTTCAGGTCAGCTTCGCCGAGGTGACC
CTTTCGCAGGAGATCGTCCGA
>162A-525R1-c43 hypothetical protein # 162A-525R1-c43_-_pufM_CDS # d__Bacteria;p__Gemmatimonadota;c__Gemmatimonadetes;o__Gemmatimonadales;f__Gemmatimonadaceae
ATGGCTGAATATCAGAATCTCTTCACCCAGGTGCAGGTCCGGCACGCCCCGGATCCCGGA
CTGCCCATCCCGGACCCGCACAATCGCGGCGAGCTCTCCGTCTTCTCCTACTGGCTGGGA
CGGATCGGGGACGCCCAGATCGGCCCCGTTCACCTCGGGTGGCTCGGTGTTCTCTCCCTC
ATGACGGGAGGCCTGTCGATCGTCCTCATGGGTCTCGTCATGTGGTCCCAGGTGGGATGG
GACCCGGTCCAGTTCGTTCGCCTCCTTCCGTGGCTCGCAGTGGAGCCCCCTTCGCCCGAA
TGGGGGCTGCGAATTCCTCCCCTCGCCGAGGGCGGCTGGTGGATCCTCTGCGGGGGCCTG
CTCACTGCAGCCATTCTCCTCTGGTGGGCCAGGATGTACCTCCGTGCGCGGGCCCTCGGC
ATGGGCACCCACGTCGCCTGGGCGTTCGCGGCGGCCATCTGGCTCTACCTCGTCCTGGGC
TTCATCCGGCCTCTCCTCATGGGAAGCTGGAGCGAGGCGGTGCCCTTCGGGATCTTCCCC
CACCTGGACTGGACCGCTGCCTTCTCGATCCGCTACGGGAACCTGTTCTACAACCCGTTC
CACATGCTGTCGATCGTCTTCCTCTATGGCTCGGCGCTCCTCTTCGCCATGCACGCGGCG
ACCATCCTTGCCGTCGCGAAGATGGGCGGGGAACGAGAGATCGATCAGATCACCGACCGA
GGAACGGCAGCGGAACGAAGCCAGCTCTTCTGGCGATGGACGATGGGCTTCAACGCAACG
ATGGAGTCGATCCACCGCTGGGCCTGGTGGTTCGCCGTGCTCACCGTGATCACGGGCGGC
ATCGGAATCGTGCTCACGGGCACCGTCGTAGACAACTGGTATCTCTGGGGCCAGCAGCAT
GGCTTGATCCCGGTCTACCCGGAGGTGTGGGAAGCACCCATCCCAGCGCCGCTGCCGGGT
GAGCTGGACGGTCCCTTCCACGCCCCGACACCTGAAGGGCTCCCCGGGGTGTCCTCGATC
GCTCCGGGGGCGTGGTCCTCCCTCCCCGGAACGGAGGTCTCCGTCCGGTTTGCTGCTCCC
CTTACTTCCGCTCTCGAGGTCACGCCA
>162cmB-429-c2 hypothetical protein # 162cmB-429-c2_-_pufM_CDS # d__Bacteria;p__Gemmatimonadota;c__Gemmatimonadetes;o__Gemmatimonadales;f__Gemmatimonadaceae
ATGGCGGAATATCAGAACCTCTTCACGCAGGTCCAGGTCCGACACGCTCCCGACCCCGGG
GTCGGGATCCCGGACCCGGAAAACCGCGGTGAACTGGCCGGCTTCTCGGGCCTGCTCGGC
CGCATCGGTGATGCCCAGATCGGCCCGATCCATCTGGGCTGGCTCGGCATCCTCTCGCTC
ATAACCGGCGGCCTCTCGATCGTGATCATGGGGCTCGTCATGTGGTCCTCGGTCGGGTGG
GATCCGGTACAGTTCGTGCGCCAGCTTCCCTGGCTGGCCGTTGAGCCGCCGGCGCCCGAG
TACGGGCTGAGTATCCCCCCGCTGAACGAGGGTGGATGGTGGATCCTCTGCGGAGCGCTC
CTGACGACCGCGATCGGGCTCTGGTGGTGCCGCATGTACACGCGCGCCCGCGCACTCGGC
ATGGGCACCCACGTGGCCTGGGCCTTCGCCGCGGCGATCTGGCTCTACCTGGTGCTCGGG
TTCATCCGGCCAGTCCTGATGGGCGAGTGGGCGCAGGCGGTCCCCTTCGGGATCTTCCCG
CACCTCGACTGGACGGCGGCCTTCAGCATCCGATACGGCAATCTGTTCTACAATCCCTTC
CACATGCTGTCGATCGCCTTCCTCTACGGGTCGGCGCTCCTCTTCGCGATGCACGCGGGG
ACCATCCTGGCCGCCGCCAAGATGGGAGCCGAGCGCGAGGTGGATCAGATCACCGACCGG
GGCACCGCCGCGGAGCGCAGCCAGCTCTTCTGGCGCTGGACCATGGGCTTCAACGCCACC
ATGGAGTCGATCCACCGGTGGGCCTGGTGGTTCGCGGTCCTGACCGTGATCACCGGCGGG
ATCGGAATCGTGCTCACGGGCACGGCGGTCGACAACTGGTACCTCTGGGGTCAGAAGCAC
GGACTCGTCCCGGACTATCCCGAGGTCTGGGCCGACCCCGCATACCCGGTCCAGCCCGGT
GAGCTCGAAGGCCCGTGGCAGACCCCGCCCCCCGAGGGGCTCCCGGGTCTGGACACCTCG
TTCCGGGATGGCGGTATTCTGCCCGGGACCGACATTCGTCTCACCTTCGCCGACGTCGCC
CTCAACGCGGAGAGCATCCGA
>165cm-534-c5 hypothetical protein # 165cm-534-c5_-_pufM_CDS # d__Bacteria;p__Gemmatimonadota;c__Gemmatimonadetes;o__Gemmatimonadales;f__Gemmatimonadaceae
ATGGCTGAATACCAAAACCTCTTCTCCCAGGTGCAGGTCCGGCACGCGCCGGATCCGGGC
GTCGGGGTCCCGGACCCGGAGAATCGGATCCCGGACTCGGGATTTTCATACTGGCTCGGA
AAGATCGGAGACGCTCAGCTCGGTCCGGTCTACCTGGGATGGCTGGGCGTCCTCTCACTC
ATCACCGGAGGACTCTCCATCGTCCTCATGGGGCTCGTCATGTGGGCGTCGGTGGGCTGG
GACCCAATCCAGTTCGTCCGCCTCCTGCCCTGGCTCGCGGTGGAGCCCCCGGCGCCGGAG
TATGGACTCTCCATTCCTCCCCTGGCTGAAGGGGGCTGGTGGCTGCTCTGCGGCTTCCTC
CTGACCACCGCCATCATCCTCTGGTGGTTCCGGATGTACACCCGGGCCCGGGCTCTGGGC
ATGGGGACCCACGTGGCCTGGTCGTTCGCTGCGGCTATCTGGCTCTATCTGGTGCTGGGC
TTCATCCGGCCCCTTCTGATGGGAGAGTGGGCGCAGGCGGTGCCCTTCGGGATCTTCCCC
CACCTGGACTGGACAGCGGCCTTCTCCATCCGGTACGGGAATCTCTTCTACAATCCCTTC
CACATGCTCTCCATCGCCTTCCTCTACGGGTCGGCGCTTCTCTTCGCCATGCACGCCGCA
ACGATTCTGGCGGTAGGCAAGATGGGAGGAGAGCGGGAGATCGACCAGATCACCGACCGG
GGCACGGCGGCCGAACGCAGCCAGCTCTTCTGGCGGTGGACCATGGGCTTCAACGCCACC
ATGGAATCCATTCACCGCTGGGCGTGGTGGTTCGCCGCACTCACCGTGATCACCGGTGGG
ATCGGGATCGTCCTCACGGGCACCGCGGTGGACAACTGGTATCTCTGGGGCCAGAAGCAC
GGTCTGGTCCCGGACTACCCCGAGGTCTGGGGTGATCCGGTGCCGGCGGTGGAGCCCGGT
GAACTGGACGGTCCACTGCAGGGTCCGCCTCCGGAAGGTATGCCCGGGGTGAGCTACATG
GAGGCGGGTAACGGTTTCATCCTCCCGGGTACCGCAGCCCACGTCAGCTTTGCTCAGAAC
CTGGAGGTTACGCCA
>3300000233-7-C8-cds17|3300000233-7-C8 hypothetical protein  # 3300000233-7 # d__Bacteria;p__Pseudomonadota;c__Alphaproteobacteria;o__Rhodobacterales;f__Rhodobacteraceae;g__Cypionkella;s__ 
ATGGCTGAGTATCAAAACATCTTCACTCAGGTCCAGGTTCGCGCTGAACCCGAGATGGGA
ATGGTCGAAGATGTGGAGCTGTATAACCGGACCAAATCTGCGGGTCATATCTCGCTGTTG
GGCTGGTTCGGGAACGCACAGATCGGGCCGATCTATCTGGGCACGATGGGGGTGATCTCG
CTGGTGTCGGGTGCGCTTTGGTTCATGACCGTGGGTGCCTGGTACTGGTATCAGGCGGGG
TTGAACCCGGCTGTGTTCCTGCGCGATCTGTTCTGGTTCAGTCTTGAGCCGCCAGCCGAA
GAATACGGTCTGGGCTTTGCCCCTCTAGGCGAAGGTGGCTTGTGGATCATCGCCAGCTTC
TTCTTGCTGGTGTCGGTTCTGGCCTGGTGGGTGCGCACTTACCTTCGGGCGCAAGCCCTG
GGCATGGGCAAGCACACCGCTTGGGCGTTTGCCAGCGCGATCTGGTTGTTCCTGGTGCTG
GGCCTGTTCCGTCCGATCCTGATGGGATCGTGGAGCCACGCCGTGCCTTATGGTATCTTC
AGCCATCTGGACTGGACCAACCTGTTCTCGCTGACCTATGGCAACCTGTTCTACAACCCG
TTCCACGCGCTTTCGATCGCGTTCCTGTATGGCTCGGCCTTGCTGTTTGCCATGCACGGG
GCCACGATCCTTGCGGTGTCGCGCTTCGGTGGCGACCGCGAGCTTGAACAAATCGTCGAC
CGCGGCACTGCCTCGGAACGTGCGGCCTTGTTCTGGCGCTGGACCATGGGCTTCAATGCC
ACGATGGAAGGGATTCACCGCTGGGCCTGGTGGTTTGCGGTTCTGGTCACGCTGACTGGC
GGTATCGGGATCCTGCTGACGGGCACGGTTGTGGACAACTGGTACGTCTGGGCACAGCAG
CACGGCTTTGCGCCGTTGCAG
>3300000347-6-C15-cds11|3300000347-6-C15 hypothetical protein  # 3300000347-6 # d__Bacteria;p__Gemmatimonadota;c__Gemmatimonadetes;o__SG8-23;f__UBA6960;g__;s__ 
ATGGCTGAGTTTCAGAATCTCCTGACCCCGATTCAGGTCCACGGTCCACCGGATCCCGGT
GTCGAGTCGGAGCACTCCGGCAAGAACCGGATCTTCAAGCCGGGCGGGATGAACTACCTC
CTCGGAAAGATCGGCGATGCGCAGATCGGTCCGTTCTACCTGGGGTGGCTGGGTGTCCTG
TCCCTGCTGTTCGGGTTCGCCGCCTTCGAGATCATCGGCTTCAGCATGCTGGCGTCGGTG
AACTGGGATGTCGTGGAGTTCATCCGACAGCTTCCCTGGCTGTCGCTGGATCCGCCGCCG
CCGGAAGTCGGGCTTTCCATCCCGGCGTACGGGCAGGGTGCCATGTGGCTCCTGGCGGGC
TTTTTCCTGACCGTTGCGATCCTGCTGTGGTGGTACCGCATGTACCGCCGCGCGAAGCAG
CTCAAGATGGGCACGCACGTCGCATGGGCCTTCGCGAGCGCCATCTTCCTCTATCTGGTT
CTGGGCTTCTTTCGCCCGATCCTGATGGGGAGCTGGGGTGAGGCGGTGCCCTTCGGCATC
CTGTCGCATCTCGACTGGACGGCGGCATTCTCGCTGAGGTACGGGAACCTGTTCTACAAC
CCGTTCCACATGCTGTCGATCGTCTTCCTGTACGGTTCGGCACTCCTCTTCGCCATGCAT
GGCGCCACGATTCTGGCGACCGCGAAGATGGGTGGTGAGCGCGAGATCGATCAGATCACC
GATCCCGGCACGGCCGCGGAGCGGACGATGGTCTTCTGGCGCTGGACGATGGGCTTCAAC
GCCAACATGGAGTCGATCCACCGCTGGGCGTGGTGGTTCGCGGTGCTGACCACCTTCACG
GGCGGAATCGGTATCCTGATCACGGGACCCGTGGTCGACAACTGGTACCTGTGGGGCCAG
AAGCACGGCCTGGTGCCACAGTATCCGGATGTGTACGAACAACCGCTGGTCCCGGTGCAG
CCGGGCGAGCTCGATGCGCCGTACCTGGGCGCACCGTCGGCCGATCCACTTCCGGGCATC
GGAACGATGGATGGTGCCGGACCGGCTCCGGAGATGATGATGGACGTGTCGATTCCCGTA
CCGGGAACCGATCAGGTCCTCACCTACGACATGGAGATGGGCCGA
>3300000351-2-C134-cds2|3300000351-2-C134 hypothetical protein  # 3300000351-2 # d__Bacteria;p__Pseudomonadota;c__Alphaproteobacteria;o__Rhodobacterales;f__Rhodobacteraceae;g__Roseinatronobacter;s__ 
ATGGCTGAGTATCAGAACATCTTTACACAAGTGCAGGTGCGGGCCGCCCCCGAAATGGGC
ATGGTCGAAGGCGTCGAGCTGGAAAACCGCACCAAATCCGCCAGCTTCTCCAACCTTGCG
GGTTGGTTTGGCAACGCCCAGATCGGGCCTGTCTATCTGGGGGCCATGGGCGTGCTTAGC
CTTGCGTCCGGCCTGACATGGTTCGTCATGGTGGGCATGTGGTATTGGTATCAGGCAGGG
TTCAATCCGGCCGTGTTCATGCGCGACCTGTTCTGGTTCTCGCTTGACCCGCCGGGGCCG
GAATACGGGTTGCGCATGCCACCCATCGCAGAAGGGGGCTATTTCCTGATTGCATCCTTC
TTCCTGTTAATATCCGTCATGTCGTGGTGGGTGCGCACATGGTTACGCGCCGAGGCGCTG
GGCATGGGCAAACATGTGGCATGGGCATTTGCCAGCGCCATCTGGTTGTTTCTGGTGCTG
GGCCTGTTCCGTCCCATCCTGATGGGGTCCTGGTCCGAGGCTGTGCCATATGGCATCTTC
TCGCATCTGGACTGGACCAATCTGTTCAGCCTGCGTTACGGAAACCTGTTCTATAACCCG
TTCCATGCGCTGTCGATTGTGTTCCTGTATGGATCGGCCTTGTTGTTTGCCATGCACGGG
GCCACCATTCTGGCCGTCAGCCGTTTTGGCGGTGACCGCGAGTTGGAGCAGATTATCGAC
CGCGGCACCGCGTCCGAACGCGCCGCCCTGTTCTGGCGCTGGACCATGGGGTTCAATGCC
ACAATGGAAGGGATTCACCGTTGGGCATGGTGGTTTGCGGTTCTGTGCACACTGACAGGC
GGTATCGGTATTCTGTTGACGGGCACTGTCGTCGATAACTGGGCCATCTGGGCCGAGGAT
CGCGGCTATCGTCCCACCTAT
>3300000354-4-C1-cds12|3300000354-4-C1 hypothetical protein  # 3300000354-4 # d__Bacteria;p__Pseudomonadota;c__Gammaproteobacteria;o__Chromatiales;f__Chromatiaceae;g__Thioflavicoccus;s__ 
ATGCCTCAATACTTCAACATCTTTACGCGGGTGCAGGTACGCAACCCGGTCTATCCGGGC
GTGCCCTTGCCCAAAGGGCGGCTACCCCGAATCGGTAAGGGCGGTTTCCCCTGGTTCACG
TATTGGCTCGGCAAGCTCGGCGATGCGCAGATTGGTCCGATCTATCTCGGATTCTGGGGC
ATCTTCTCGTTGATGGCGGGGTTCCTCGGCTTCTTCCTCGTCGGCCTCTATATGCTGGCG
TCGGTGTCCTGGAACCCGATCCATTTCTTGAAGTTTTTCCCATGGCTGGCGCTGGAGACG
CCACCGGCCCACTATGGCCTGCACATTCCGCCACTCTGGGACGGCGGGATGTTCCTGATC
GCGGGCTTTTTCTTCACGATCTCGATCCTCGCTTGGTGGGTCCGCGTCTACGTTCGGGCG
CGTGATCTCGGTACCGGTACGCATTTGGCGTGGGGCTTTGCGACTGCGATCTGGTTCTTC
TTGAACCTGGGTTTCACCCGTCCTCTGCTGATGGGTAGTTGGTCAGAAAGCGTGCCCATG
GGTTGGTTCCCGCACCTCGATTGGCTGTCCGGTATCTCGCTGGCGCATGGTGACTTCTAC
TACAACCCATTCCACATGCTGGGCATCGGGTTCATGTACGGATGCGCGCTGCTTTGGGCG
ATGCACGGTGGCACCATCCTCGCCGTTAGCCGTTTTGGCGGCGATCGGGAGGTCGAGCAG
ATCACCGACCGCGGTACGGCCGCAGAGCGCGCCGCCCTGTTCTGGCGCTGGACCATGGGC
TGGAACGCCTCGATGGAGTCGATTCACCGCTGGGGCTTCTGGTTTGCGGCCTGCATGATG
ATTTGCGGCGGCTGGGCAGTCGTCCTCACGGGTACCTATGTCGACAACTGGCACCGCTGG
GCAGAGAAGCACCATATCGCGCCGGTCTATCCGAGCACCGGCGTGTCCGATCCGGCTGCC
GTTGAGGCAGGGGCTACCGGCGAATGGCGGGTTTATCCATACTTGCCAGGCGACGACGGA
AGCCTACCCGGGGCGGATGCATCCGGCCAGGCGACTGAAGCGGCCGTGACTGAGGGGGCT
GCACAA
>3300000354-5-C12-cds25|3300000354-5-C12 hypothetical protein  # 3300000354-5 # d__Bacteria;p__Pseudomonadota;c__Gammaproteobacteria;o__Xanthomonadales;f__Wenzhouxiangellaceae;g__GCA-2722315;s__ 
ATGATTGAGAACACCAATATTTTTACTCGTGCCCAGGTGCATGGCCCGGCCGATTACGGT
ACGCCATTGGCCAAAGGTGACTTTGACCGCATCGGTACGCCGATCAAATCCTATTGGATG
GGCAAGATTGGCGATGCACAGATTGGCCCGATTTATCTCGGTGCTTTCGGCATCGCTTCG
CTGCTTTGCGGGTTTATTGCAATCCAGATTATCGGCCTGAACATGTGGGCTTCGGTCGGA
TGGGATCCGATCGAATTCGTGCGTCAATTGCCGTGGCTGGCGTTGGAACCACCGCCACCG
GAATACGGCCTGAGCCTGCCACCGCTGAACGAGGGTGGCTGGTGGCTGATGGCCGGCTTC
TTCCTGACGGCCTCGATCTTCCTGTGGTGGATTCGCGTGTATCGACGCGCCCGCGCACAC
GGATTGGGCACGCACGTGGCCTGGGCATTCATGGCGGCAATCTGGCTGTACTTGGTGCTG
GGCTTTATCCGCCCGATCGCAATGGGTAGCTGGAGTGAAGCCGTTCCATTTGGCATTTTC
CCGCACCTGGACTGGACGGCCGCATTTTCGATTCGCTATGGCAATCTGTTCTACAACCCG
TTCCATATGCTGTCGATTGCCTTCTTGTATGGCTCTGTGCTGTTGTTTGCAATGCACGGT
GGCACGGTGATGGCGACCAGCCGGTTCGGTGCTGAACGCGAGATCGAGCAGGCCTTTGAC
CGCGGCACAGCATTCGAGCGCGGCGCATTGTTCTGGCGCTGGACGATGGGCTTCTGCGCC
AATGCAGAATCCATTCACCGCTGGGCCTGGTGGTTCGCGGTATTGACGCCACTGACCGGT
GGCATTGGAATATTGCTGACCGGCACCGTGGTTGAAAACTGGTACCTGTGGGGTATCCAG
CATGGTCTGGTACCGCCGTATCCGAATTCCGGTGTGGTGGACCCGGCATCATTGCCAGTA
CCGGGAGGTGGGCAA
>3300000385-10-C1-cds22|3300000385-10-C1 hypothetical protein  # 3300000385-10 # d__Bacteria;p__Pseudomonadota;c__Alphaproteobacteria;o__Rhodobacterales;f__Rhodobacteraceae;g__HLUCCA08;s__HLUCCA08 sp003129565 
ATGATCGAATATCAGAACATATTCACGCAAGTGCAGGTTCAAGGCACCCCGGAATGGGGC
CTGGATGACAGCGGCGGCCGCCTGAGCGAGGAGCGCGGTGGCAAGCCCTTCTTTTCCAAG
CTCTTTGGCTGGTTCGGCAATGCGCAAATCGGGCCGATCAACCTTGGCATGCTGGGCCTT
GTCAGTCTGGCCAGCGGGCTGCTGTGGTTCTTCATTGTCGGGCTGAACATGCTCGCACAG
GTCGGGTGGTCGATCCCGGAATTCCTGCGCCAGGGCTTCTGGCTGGCGCTGGAGCCGCCG
AGCCCGGAATACGGGCTGCAGATTCCCCCGCTCAATGACGGCGGCTGGTACATCATCTCG
TCCTTCTTCCTGCTGGTCTCGGTGCTGGCCTGGTGGGCGCGGTCCTATCAGCTGGCGGCA
AGCCACAAGATGGGCAAGCATGTCTTCTGGGCCTTCGGGTCGGCCATCTGGCTGTTCCTT
GTTCTAGGGCTCTTCCGCCCGGTGTTGATGGGATCCTGGTCCGAGGCGGTGCCCTACGGC
ATCTTCCCGCACCTGGATTGGACCACGGCCTTCTCCATCCGTTACGGGAACCTCTACTAC
AACCCCTTCCATTGCCTGAGCATCGTGTTCCTCTATGGTTCGGTCTTGCTCTTCGCCATG
CATGGCGCAACCATCCTGGCCGTCAGCCGGTTCGGCGGCGACCGTGAGTTGGAGCAGATC
GTCGACCGGGGCACCGCCTCCGAACGGGCCGCGCTGTTCTGGCGCTGGACCATGGGGTTC
AATGCCACGATGGAGGGGATTCACCGCTGGGCCTGGTGGTTTGCGGTTTTGACCCCGATC
ACCGGAGGGATCGGCATCCTGCTGACCGGCACGGTTGTCGACAACTGGTTCATCTGGGCG
CAGGAGCACAACTTCGCCCCCATGTATGACGGGTCCTACGGCTACGAGGCCTACGGAACC
TATGATGCCTTCATCGGACAGGGGGAG
>3300000385-4-C165-cds10|3300000385-4-C165 hypothetical protein  # 3300000385-4 # d__Bacteria;p__Pseudomonadota;c__Gammaproteobacteria;o__Chromatiales;f__Chromatiaceae;g__Thiohalocapsa;s__ 
AAGCCGCTCTTCAACTATTGGATCGGCAAGATCGGCGATGCGCAGATTGGACCCTTCTAC
CTCGGCTTCGCCGGGGTGGCGTCCCTCGTCTGCGGCTTCATCGCCATCGAGATCATCGGC
TTCAACATGCTGGCGTCGGTGAACTGGAGCCCGGTGGAGTTCGTCAAGAACTTCTTCTGG
CTCGCGCTGGAGCCGCCGCCGCCCGCCTACGGGCTCAGCATTCCGCCGCTCGGCGACGGG
GGCTGGTGGCTGATGGCCGGCTTCTTCCTCACCGCGTCCATCATCCTGTGGTGGATCCGC
ACCTACCAGCGCGCCATCGCGCTCGGCACCGGCACACACGTGGCCTGGGCCTTCGCGTCG
GCGATCTTCTTCTACCTGACGCTCGGTCTGATCCGGCCCGTGCTGATGGGCAGCTGGGGT
GAGGCGGTGCCGTTCGGAATCTTCCCGCACCTTGATTGGACCGCGGCGATCTCGATCCGC
TACGGCAACTTCTACTACAACCCGTTCCATGCACTGTCCATCGTCTTCCTGTACGGCTCC
GCCGTGCTGTTCGCGATGCACGGCGGCACCATCCTGGCCGTGTCCCGCTACGGCGGCGAC
CGCGAGATCGACCAGATCACCGACCGCGGCACCGCGGCCGAGCGTGCCATGCTGCTGTGG
CGCTGGACCATGGGCTTCAACGCAACCATGGAATCCATCCATCGCTGGGCCTGGTGGTTC
GCAGTGCTGGTGGCCATCACCGCGGGTATCGGAATTCTGCTCACGGGCACCGTCGTCGAG
AACTGGTACCTCTGGGGTATCAAGCACGGCATCGTGGCGCCCTATCCGTCCGAGCTGACG
CTCCAGGATCCGAGCCTCTTGCAGGGGGTGTCGCAA
>3300000401-1-C9-cds3|3300000401-1-C9 hypothetical protein  # 3300000401-1 # d__Bacteria;p__Pseudomonadota;c__Alphaproteobacteria;o__Rhodobacterales;f__Rhodobacteraceae;g__HIMB11;s__ 
ATGGTGGAATTGGTGGTTGGAACTGCCAATTTGGCCAAGCCAAGTGGGGATGTAACCATG
ATTGAATATCAAAACATATTAACCCAAGTCCAAGTCCGCGGCCCCGCCGAAATGGGGACC
GACAACGAAAACAACATGATGTCCGAACGCATCGGCAAACCATGGTTTTCAACATTGGCC
GGACTGATCGGCAACGCACAACTTGGCCCCGTTTATCTGGGCTGGACAGGTGTCATTTCA
CTGGCAACAGGTCTGTTGTGGTTCAACATCGTGGGTCTGAACATGCTAGCGCAGGTTGGC
TGGTCGATCCCCGAATTCCTAAGACAGTTTTTCTGGCTGGCACTGGAACCACCCGGGCCA
GAATGGGGACTGCGCATGCCACCGCTTGACCAAGGGGGATGGTATATAATCAGTTCACTG
TTCCTGTTGGTTTCCGTCTGCACTTGGTGGCTGCGCAGTTACCTCTTGGCGCAACAACAC
AAAATGGGCAAACATGTGGCCTGGGCCTTTGCTGCTGCAATTTGGTTGTTCTTGGTTCTT
GGCCTGATCCGTCCCATTCTGATGGGCAGCTGGTCCGAAGCGGTCCCATACGGAATATTC
CCGCACCTGGACTGGACCACCGCGTTTTCCATTCGCTACGGCAACCTGTACTATAACCCA
TTCCACGCGCTTTCGATCGTGTTCCTATATGGGTCAGTTCTGTTGTTTGCGATGCATGGT
GCAACCATTCTGGCGGTAACCCGCTATGGCGGCGACCGTGAATTGGAACAGATCTATGAT
CGCGGCACAGCCACGGAACGTGCGGCTCTGTTCTGGCGCTGGACCATGGGATTTAACGCA
ACGATGGAGGGCATTCACCGCTGGGCGTGGTGGTTTGCGGTCCTCTGTCCGATCACTGGC
GGAATTGGCATTTTGTTAACTGGTACTGTGGTGGACAACTGGTTCATCTGGGCACAGGAA
CATTATTTCGCCCCAATGTATGACGGCTCATACGGATACGAAAACTACGGATCCTACGAA
GCCTTCGTCGGTCAGGAGAAG
>3300000504-1-C379-cds5|3300000504-1-C379 hypothetical protein  # 3300000504-1 # d__Bacteria;p__Pseudomonadota;c__Alphaproteobacteria;o__Rhodospirillales;f__Rhodospirillaceae;g__Rhodospira;s__ 
ATGGCTGAATATCAGAGTATCTTTACTCGCGTTCAGGTCCGCGCGCCCGCTCATATGGGC
GTGCCGATCCCGGACGCGAAGACCCAGCGGATCGGTGGACCGATCTTCTCGCGCATCGCC
GGCTGGTTCGGTGACGCGCAGATCGGCCCGATCTACCTGGGTTTCACCGGCATCCTGGCC
GTGGTCTGCGGCTTGGTCGCTTTTGAAATCATCGGTCTGAACCTGCTGGCCCAGGTGGAC
TGGGACGTGCGTGAATTCGCGCGCCAGATCTTCTGGCTGGGTCTGGAGCCTCCGGGTCCG
GAAGTCGGGCTGGGCATTGCTCCTCTGAACGAGGGCGGCTGGTGGCAGATGGCCGGGTTC
TTCCTGACCATGTCTCTGCTGCTGTGGTGGCTGCGCACCTACTCCCGGGCGAAGGCCCTG
GGCATGGGCACGCATGTGGCCTGGGCCTGGGCCTCGGCGATCTTCCTGTTCCTGGCGATG
GGCTTCATCCGTCCCGTCATCATGGGCGGCTGGAGCGAGTCGGTGCCGTTCGGCATCTTC
CCGCACCTGGACTGGACCGCCGCGTTCTCCGTGCGCTACGGCAACCTGTACTACAACCCG
TTCCACATGCTGACGATCGCCTTCCTGTATGGCTCGGCTCTGCTGTTCGCCATGCACGGC
GCGACCATCCTGGCCGTGTCCCGGTTCGGCGGCGACCGCGAAGTGGAACAGATCACCGAC
CGCGGTACCGCCGCGGAGCGCGCCGCCCTGTTCTGGCGCTGGACCATGGGCTTCAACGCG
ACCATGGAATCCATCCACCGTTGGGCGTGGTGGTTCGCGGTTCTCACACCGCTGACCGGT
GGCATCGGGATCATTCTGACGGGTACTGTGGTCGACAACTGGTTCCTGTGGGGCCTGGAG
CATGACCTCGTGCCGCCGTATCCCGACCTCTATCCGTCGGTCATTGATCCGGCGCTGATG
AGCGGAGGGGCGCAG
>3300000517-5-C54-cds10|3300000517-5-C54 hypothetical protein  # 3300000517-5 # d__Bacteria;p__Pseudomonadota;c__Gammaproteobacteria;o__Pseudomonadales;f__Halieaceae;g__Luminiphilus;s__ 
ATGATTGAATATCAGAATATCTTTACCCAGGTGCAGGTTGATGCACCCGACTACCCGGGT
GTGCCCATTGGCAAGGACGAGTACAACCGCGTCGGTGGTATCACCCACAGCTGGCTGGCG
GGTAAGTTTGGTGACGCACAAATTGGTCCCATCTATCTCGGTCCCTTCGGCGTTCTGTCC
CTGCTATTTGGCTTCCTGGCCTTTGAAATCATCGGTTTAAACATGTGGGCCTCGGTGAAC
TGGGATCCTATTGAGTTCATCCGACAGTTACCTTGGCTTGCGCTTGAACCCCCACCGCCA
CAGTACGGGCTCAGCATTCCNCCCTTGAACGATGGTGGCTGGTGGCTACTGGCGGGCTTT
TTCCTNACGGTNTCTATCCTGTTGTGGTGGTGGCGCACCTTTAAGCTGTCCCAGAACCTG
GGTATGAGCAACTACTTGGCATGGGCGTTCGCCGCTGCGATCTGGCTGTACCTGGTATTG
GGTTTCATCCGCCCTATTTTGATGGGTAGTTGGAGTGAGGCGGTACCGTTTGGTCTGTTC
CCTCACCTAGATTGGACCGCCGCGTTCTCACTGCGCTACGGCAACCTGTTCTACAACCCG
TTCCACATGCTCTCCATCGTGTTCCTGTACGGCTCAGCCATTTTGTTCGCCATGCACGGC
GCAACGATTCTGGCCACCTCACGCTACGGCGCCGATCGCGAGATCGATCAGATCACCGAT
CTGGGCACCGCCGGCGAGCGCGACATGCTGTTCTGGCGCTGGTGCATGGGCTTTAACGCC
TCTATGGAATCGATTCACCGCTGGGCCTGGTGGTTCGCTGTACTAACCGTCATTACCGGT
GGTATCGGCATCTTGCTCACCGGTACTGTGGTTGAGAACTGGTATCTGTGGGGTGTTAAG
CACGGCATTGCCCCTGCCTACCCTGCTCTGGATGCCGCACCTGTTGTGGATCCTCTTATC
ACGGAGACCCAGCCA
>3300000563-30-C220-cds6|3300000563-30-C220 hypothetical protein  # 3300000563-30 # d__Bacteria;p__Gemmatimonadota;c__Gemmatimonadetes;o__SG8-23;f__UBA6960;g__CSSed11-55;s__CSSed11-55 sp003567615 
CAGGTCCAGGTCCGGCACGCGCCGGATCCCGGGGTTCCCGTATCGGACGGTGAGAACCGG
ATTCCCGACAGCGGGTTCTCCTATTGGCTCGGTAAGATCGGTGACGCCCAGGTCGGCCCT
GTGTATCTCGGGTGGCTTGGGATCCTGTCCCTCATCACGGGCGGTCTGTCCATCATCCTG
ATGGGTCTCGTGATGTGGAGTTCGGTGGCCTGGGATCCAATCCAGTTCGTCCGACTCCTT
CCCTGGCTCGCTGTGGAGCCGCCGGCGCCTGAATACGGACTGTCCATCCCGCCCCTCGCC
GAGGGGGGGTGGTGGCTGCTCTGCGGGTTCCTGCTGACGGTCTCCATCATACTCTGGTGG
TTCCGGATGTACACCCGGGCCCGGGCCTTGGGAATGGGTACACACGTCGCCTGGTCCTTC
GCGGCCGCGATCTGGCTGTACCTCGTGCTTGGCTTCATCCGCCCCCTGTTGATGGGGAGC
TGGGGCGAAGCGGTTCCCTTCGGAATCTTCCCGCACCTGGATTGGACGGCGGCGTTCTCC
ATCCGGTACGGCAACCTTTTCTACAACCCCTTCCACATGCTGTCCATCGCATTCCTGTAT
GGATCAGCACTTCTCTTCGCCATGCACGCCGCGACCATCCTGGCGGTAGGGAAGATGGGC
GGTGAACGGGAGATCGATCAGATCACCGACCGCGGTACGGCGGCGGAACGCAGCCAGCTC
TTCTGGCGGTGGACCATGGGCTTCAACGCCACCATGGAATCCATCCACAGGTGGGCGTGG
TGGTTCGCTTCGCTGACCGTCATCACGGGCGGAATCGGGATCGTCCTCACCGGCACCGCA
GTGGAAAACTGGTACTTCTGGGGCCAGCAGCACGGCCTCATACCGATCTATCCCGAGGTC
TACGAGGCGCCGGTGCCGCCGCCCCTGCCAGGCGAACTGGATGGGCAGCATATCGGACCT
CCGCCCGAGGGCCTCCCCGGTGTAAGTAGCTCCATGGAGGCAGGACCCAGCTTCGCACTG
CCGGGCACCGAAGCGTACGTGTCGTTTGCCTCGACCCTCAATCAGGAGGTGGTACGA
>3300000576-9-C194-cds8|3300000576-9-C194 hypothetical protein  # 3300000576-9 # d__Bacteria;p__Pseudomonadota;c__Alphaproteobacteria;o__Rhodobacterales;f__Rhodobacteraceae;g__Roseinatronobacter;s__Roseinatronobacter sp003561595 
ATGGCTGAGTATCAGAATATCTTTACCCAGGTGCAGGTGCGCGCCGCCCCAGAGATGGGC
ATGGTCGAAGGCGTCGAGCTGGAGAACCGCACCACCAAGGCCGGATTTTCCAACCTGTTG
GGCTGGTTCGGCAACGCTCAGCTGGGGCCCATCTATCTGGGCGCCATGGGCACCCTCAGC
CTGGTGGCCGGCACCATCTGGTTCGTGATGGTCGGGCTGTGGTTCTGGGATCAGGCGGGC
TATAACCCGGCCGTGTTCCTGCGCGATCTGTTCTGGCTGTCGCTGGATCCGCCTGCGCCG
GAATACGGGCTGTCGATCCCGCCGATGCGCGAAGGGGGCTATTTCCTGATCGCCTCGTTC
TTCCTGCTGATCTCGGTCATGGCCTGGTGGGTGCGCACCTATCTGCGCGCCGAGGCGCTG
GGCATGGGCAAGCATGTGGCCTGGGCCTTTGCCTCTGCCATCTGGCTGTTCCTGGTGCTG
GGCCTGTTCCGTCCCATCCTGATGGGGTCGTGGTCCGAGGCCGTGCCTTACGGGATCTTC
ACCCATCTGGACTGGACCAACCTGTTCAGCCTGCAATACGGGAACCTCTTCTATAACCCG
TTCCACGCACTCTCGATCGTGTTCCTCTATGGCTCGGCCCTGCTGTTCGCCATGCATGGG
GCAACCATTCTGGCCGTGTCGCGCTTCGGTGGCGACCGCGAGCTGGAACAGATCGTGGAC
CGTGGCACGGCATCCGAACGCGCCGCCCTGTTCTGGCGCTGGACGATGGGCTTCAACGCC
ACGATGGAAGGGATTCACCGCTGGGCCTGGTGGTTT
>3300000979-9-C15-cds15|3300000979-9-C15 hypothetical protein  # 3300000979-9 # d__Bacteria;p__Pseudomonadota;c__Alphaproteobacteria;o__Rhodobacterales;f__Rhodobacteraceae;g__O448;s__ 
ATGGCACTCGAATATCAAAACATCTTCACGCAGGTACAGGTTCAGGGCCCGCCCGAAATG
GGCATGGCCGTTGAGAGTGACTGGAACTCTGACCGTCAGGGCAAGCCGGTCTTCTCCAAG
CTTGCAGGCTGGATGGGCAACGCGCAGCTGGGACCGATCCATCTGGGGTTCTTCGGCATC
ATCAGCCTTGTGGCTGGTGCATTGTGGTTCTTCATCGTCGGGCTGAATTTCTGGATACAG
GTGGATTTCAACCCCGCCCGCTTCCTTAAAGAGCTGTTCTTCCTGTCGCTTGACCCGCCC
ACGGAAGACTATGGGCTGGGCATGGCGCCCTTGGACGAAGGCGGATGGTGGGTTATCTCT
TCATTCTTCCTGCTGATCGCCGTTTTGTCGTGGTGGGCGCGGTCCTATTCCCGGGCGCGC
GCGCTCGGCATGGGCTACCACGTGTGCTGGGCGTTCGCCTCGGCGATCTGGTTGTTCTTG
GTGCTGGGTTTGATCCGACCGATCATGATGGGCAGCTGGGCGGAGGCCGTGCCCTACGGC
GTGTTCACCCATCTTGACTGGACCAACAACTTCTCGCTGACCTACGGCAACCTGTTCTAC
AACCCGTTCCACGGGCTCTCCATTGTGTTCCTTTACGGATCAACCCTGCTCTTTGCAATG
CACGGCGCGACCATTCTGGCCGTCAGCCGGGTGGGCGGCGACCGGGAGCTGGAGCAGATC
GTGGATCGCGGTACGGCATCCGAGCGCGCGGGCCTGTTCTGGCGCTGGACCATGGGTTTC
AACGCCACGATGGAGGGCATCCACCGCTGGGCCTGGTGGTTTGCGGTGCTCTGCACGCTG
ACCGGCGGTATCGGGATCTTGCTGACCGGGACGGTGGTTGAGAACTGGTACGAATGGGCG
GTCGATCATGGCTACGGCCCGGTCTACACCGATGATATCGAACTGCCGGGGATCAACGGC
>3300001102-6-C159-cds5|3300001102-6-C159 hypothetical protein  # 3300001102-6 # d__Bacteria;p__Pseudomonadota;c__Gammaproteobacteria;o__Granulosicoccales;f__Granulosicoccaceae;g__Granulosicoccus;s__ 
ATGGCTGAATATCAAAATATCTTTACCCAAGTGCAGGTGCATGGTCACGGCGAAATGGGA
GTACCCATTGGCAACGAGACTAAAAACCGGGTAGGCAAACCTTTTTTCTCCTGGTTACTG
GGCGCGTTCGGTAACGCCCAGCTAGGCCCCATATATCTGGGTGCAACGGGCACTATCTCG
TTGATCTGCGGGTTGATTGCTTTCGAAATCATCGGCTTTAATATGTTGGCGTCAGTCAAC
TGGGATCCGGTGCAGTTTGTCAGACAGTTGTTCTGGTTGGCACTTGAGCCGCCACCGCCG
GGTTCCGGACTTGGTATACCTCCAATGGCAGAAGGCGGCTGGTGGTTGCTGGCAGGCTTC
TTTCTTACCCTGTCTATATTGTTGTGGTGGTTGCGAACCTACCTCAGAGCCAGGGCGCTC
AATATGGGCTATCACATACCCTGGGCATTTGCCGCTGCTATCTGGCTGTTTCTGGTACTC
GGTTTCATCCGACCCCTGCTGATGGGCGACTGGGGTGAAGCGGTACCTTTTGGCATATTC
CCGCATCTTGACTGGACAGCTGCATTCTCGATGCGCTACGGCAATTTGTTTTATAACCCC
TTTCACATGTTATCGATTGTATTTCTCTATGGTTCAGCTGTGCTTTTCGGTATGCACGCG
GCAACCATTCTTGCAGTAGGTCGTTATGGTGGTGAGCGTGAAATCGAACAGATAACCGAT
AGAGGTACTGCAACTGAGCGCGCTGCACTTTTCTGGCGCTGGACCATGGGCTTTAATGCA
ACCATGGAGTCGATTCATCGCTGGGCCTGGTGGTTCGCCATCCTGACACCCATTACCGGC
GGTATTGGCATTTTGCTGACCGGTACAGTGGTAGACAACTGGTATATGTGGGGTGTTAAG
CACGGCATAGCGCCAGCCTATCCGGAAGTGTATCCGGCCAACATTGATCCGGCCCTGGGG
GGAGGAAAC
>3300001970-12-C80-cds6|3300001970-12-C80 hypothetical protein  # 3300001970-12 # d__Bacteria;p__Pseudomonadota;c__Gammaproteobacteria;o__Pseudomonadales;f__HTCC2089;g__;s__ 
ATGGCTGTGAACGAATATCAAAATATCTTCACGCGCGTGCAAGTCACCGGGCCGGCGGAA
GAGGGCATCGAGCTCCCGAAGGGTATTTGGGAGCGTCAGGGCACGCCTTTCTTCAGCTAC
TGGCTTGGGAAAATCGGGGATGCGCAGGTGGGGCCCTTTTACTTGGGCACCTTCGGCCTG
CTGTCCCTCGCCTTCGGGCTGACAGCCTTTGAAATCATTGGCTTCAACATGTGGGCCTCC
GTGAATTGGAACCCCATTGAGTTCGTCCGGCAGCTGTTCTGGCTCGCGCTTGAGCCGCCG
GCAGCGGAGCACGGCCTATCCATCCCACCCCTGAACGAAGGGGGTTGGTGGCTCTTGGCG
GGCTTCTTCCTGACGATCGCAATCGTTCTATGGTGGTTCCGCATGTATCGTCGCGCACGC
CAACTCGGGTTGGGGACGCACACCGCTTGGGCTTTTGCCGCTGCGATCTGGCTTTACCTG
GTGCTGGGCTTTATCCGCCCCGTGCTCATGGGGAGCTGGAGCGAAGCAGTGCCCTTCGGT
GTCTTTCCGCACCTCGATTGGACCGCGGCGTTCTCCCTCCGCTACGGGAACCTGTTCTAC
AATCCTTTCCATATGCTCTCTATTGTCTTCCTCTACGGCTCGGTGCTGTTGTTTGCCATG
CACGGCGCAACGATCCTGGCCACGGCCCGTTACGGGGCTGAGCGGGAGATTGAGCAAATT
GTGGACCGGGGAACGGGATCGGAGCGGGCGGCCCTGTTCTGGCGCTGGACCATGGGCTTT
AATGCGTCCATGGAATCCATCCATCGCTGGGCGTGGTGGTTTGCCGTGCTTTGCCCCCTA
ACGGGCGGCATTGGCATTCTGCTAACGGGAACAGTGGTCGACAACTGGTATCTGTGGGCG
GTGAAGCACGGGGTGGCTCCGGCCTATCCGGCCATGCTTCCGGCCAGTGCAGATCCGATG
ATGGGAGCGAAC
>3300002054-6-C2-cds39|3300002054-6-C2 hypothetical protein  # 3300002054-6 # d__Bacteria;p__Pseudomonadota;c__Alphaproteobacteria;o__Rhodobacterales;f__Rhodobacteraceae;g__Boseongicola;s__ 
ATGATTACAGAATATCAGAACATCTTTAACCAGCTACAGGTCCGCGGACCGGCTGAAATG
GGGACCGACGACTACGGGACCCTGACGGAAGATCGGACCAAGAGCGCCACGTTTTCCAGT
TTGTTCGGGTGGTTTGCGAACGCGCAGCTTGGCCCGATCAACCTGGGCATGGCAGGCGTC
GTTTCGCTGGCCTCCGGTTTGATCTGGCTGAACATCGTGGGCTTCAACATGCTAGCGCAG
GTCGGCTGGTCGATCCCTGAATTCATCCGTCAACTCTTTTGGTTGGCGCTGGAACCGCCT
TCGCCGGAATACGGCTTGTCCATCCCGCCCCTGAATGACGGTGGATGGTACATCATTGCC
AGTTTCTTTCTGCTCTTTTCGGTCATGGCATGGTGGTATCGCGCTTACCAACTGGCGGCG
GAACAGAAGATGGGCAAACATGTCTTCTGGGCCTTTGGCTCGGCCATCTGGCTGTTTCTG
GTGCTGGGTCTCTTCCGTCCTGTCCTGATGGGGGCCTGGTCCGAGGCTGTGCCTTACGGC
ATCTTCCCGCACCTCGACTGGACCACGGCGTTTTCGATCCGCTATGGCAACCTTTACTAC
AACCCGTTCCATTGTCTCAGCATCGTCTTCCTCTATGGCTCGTGCCTTTTGTTCGCAATG
CATGGCGGAACCATCCTGGCGGTTACCCGTTACGGTGGCGACCGCGAGCTTGAACAGATC
GTTGACCGGGGCACAGCCACAGAACGCGCCGCATTGTTCTGGCGCTGGACCATGGGTTTC
AACGCCACAATGGAAGGCATTCACCGCTGGGCGTGGTGGTTTGCGGTTCTGACCCCGATC
ACGGGCGGTATCGGTATCCTTCTGACCGGCACCGTCGTCGACAACTGGTTCATCTGGGCG
CAGGAACACTATTTCGCGCCGACCTATGACGGCGAATACGGCTACGAAGCCTACCGTACC
TATGAAGACTTCATCGGGAAGGAA
>3300002055-3-C4-cds67|3300002055-3-C4 hypothetical protein  # 3300002055-3 # d__Bacteria;p__Pseudomonadota;c__Gammaproteobacteria;o__Granulosicoccales;f__Granulosicoccaceae;g__;s__ 
ATGCGTCAATATCAAAACGTATTTACACAAGTTCAAATCTACGGCCCTCCCGAGTACGGG
GTAGCTGTAAAACGCGGTCAGCGCGAACGGATCGGTAAGCCGTTGGTGAGTCGCTGGATC
GGCATGATCGGCAATGCGCAGATCGGGCCTTTCTACCTCGGGTATACGGGGCTGTTGGCC
TTGGTCTCCGGCTTCATCGCCTTTGAGATCATTGGCTTCAACATGCTGGCCTCGGTCAAC
TGGGACCCGGTACAGTTTGTTCGGCAACTGTTCTGGTTGGCTCTTGAGCCGCCACCGCCC
GAATACGGTTTATCCATCCCGCCAATGGCCGAGGGTGGTTGGTGGCTACTGGCCGGTTTC
TTTCTGACCGCGTCGATCATGCTGTGGTGGACACGCCTGTACCTGCGGGCAAGGGCTTTG
GGCATGGGGTATCACATCCCCTGGGCATTTGCCGCTGCTATCTGGTTGTTTCTGGTTTTG
GGTTTGTTCCGTCCACTGTTGCTGGGCACATGGAGCGAGGCAGTACCGTTTGGCATCTTT
CCTCATCTTGATTGGACAGCTGCGTTCTCGATTCGCTACGGCAACCTGTTCTACAACCCG
TTTCATATGCTCTCGATCGCGTTCCTGTATGGCTCGGCCGTACTGTTTGCGATGCATGGC
GCAACGATTCTGGCGGTGGGTCGGTATGGCGGTGAGCGTGAGATTGAGCAAATTACTGAT
CGTGGTACGGCCACTGAGCGAGCGGCTTTGTTCTGGCGCTGGACCATGGGCTTTAATGCA
ACGATGGAGTCGATCCACAGATGGGCGTGGTGGTTCGCTATCTTGTGTCCAATCACCGGT
GGTATCGGTATCTTGTTGACCGGCACGGTCGTTGACAACTGGTACCTGTGGGGTGTCAAG
CACGGTATTGCACCGGCGTATCCTGATGTGTGGGTACCGAATACTGATCCGGCTCTGTCT
GCAGGCGCAGCAGGGAGCGCACAA
>3300002057-2-C13-cds46|3300002057-2-C13 hypothetical protein  # 3300002057-2 # d__Bacteria;p__Pseudomonadota;c__Alphaproteobacteria;o__Rhodobacterales;f__Neomegalonemataceae;g__;s__ 
ATGCTGAATTTCAGACCCGAATACCAAAACATCTTCACGGCCATTCAGGTGCGCGGCCAT
CTCGAAGACGGGATGCCCCTGCCTGATCAGGACGAGCAGTACCGCAAGGGCAAGCCCTTC
TTCAGCTATCTGGCGGGCAAGATCGGCAATGCGCAGATCGGCCCGATCTATCTGGGCTTT
CTCGGCACCGTCTCGCTGACCTGCGGCCTGATCGCGTTTCTGATCATCGGTCTCAACATG
CTGGCGTCGGTCGGCTGGAGCCCGATCCAGTTCGTGCGGCAGTTGTTCTGGCTGGCGCTG
GAACCACCGGGGCCGGAATGGGGCTTTCGCATCATCCCGCCGCTGAATGAAGGCGGCTGG
TGGATCATCGCCGGGTTCTTCCTGACCGTATCGGTCATGACCTGGTGGGTGCGCACCTAC
CGCCGCGCCGTCGCGCTCGGCCTCGGGACGCATATCCCATGGGCCTTCGCCTCCGCGATC
TTCCTGTTCCTGGTGCTGGGCTTCATCCGCCCGTTGCTGATGGGCAGCTGGGCCGAGGCC
GTACCTTTCGGCATCTTCCCGCACCTCGACTGGACCGCCGCGTTTTCGATCCGGTACGGG
AACCTCTACTACAACCCGTTCCACTGCCTCTCGATCGTATTCCTCTATGGCTCGGTCCTG
CTGTTCGCGATGCATGGTGCGACCATCCTCGCCGTCAGTCGTTACGGTGGCGAGCGCGAA
CTGGAGCAGATCTACATCCGCGGCACGGCCACCGAACGCGCCGCCCTGTTCTGGCGCTGG
ACCATGGGTTTCAACGCGACGATGGAATCCATTCACCGCTGGGCATGGTGGTTTGCCGTT
CTCACGACCCTGACCGGAGCCATCGGCATCCTGCTGACCGGCACCGTGGTCGATAACTGG
TACCTCTGGGGCGTCAAGCACGGCATCGTTGCGCCGGTCCCCGATCTCTATCCCGGCGTC
GTCGACCCGATGGGAGGCATG
>3300002063-3-C3-cds132|3300002063-3-C3 hypothetical protein  # 3300002063-3 # d__Bacteria;p__Pseudomonadota;c__Alphaproteobacteria;o__Rhodobacterales;f__Rhodobacteraceae;g__;s__ 
ATGGCTGAGTATCAAAATATCTTCAACCAGGTTCAGGTTCAGGGTCCGCCCGAATTGGGT
ATCGACAATGGCAAGGGGCTGGCCGCGGAGCGGATCGGCAAGCCTTTCTACTCGGTCCTC
ATGGGCTGGGTTGGCAATGCGCAGATCGGGCCTATCAAGCTCGGGTTCTTCGGGCTTGTC
TCGCTCTTTACCGGGACATTGTGGCTCAACATTATCGGCATCAACATGCTGGCACAGGTC
GGCTGGTCCGGGTCTGAGTTTATCCGGCAGCTCTTTTGGCTAGCACTTGAGCCCCCCTCG
CCTGAATACGGTCTTTCCATGCCGCCTTTGGATGATGGCGGGTGGTATATTATCGCGAGC
TTCTTTTTGCTGGTCTCGGTCATGTCATGGCTGGTGCGCACATGGGTGCGCGCAACTGAG
CTGGGCATGGGCAAGCATATCTTCTGGGCGTTTGCCTCTGCGGTGTGGCTCTTTCTTGTC
CTTGGACTGTTGCGCCCGGTCTTTATGGGGTCGTGGTCGGAGGCTGTGCCTTACGGGATC
TTCCCGCATCTGGATTGGACGGCGGCTTTCTCGATCCGCTACGGCAATCTTTACTATAAC
CCGTTCCACTGTCTCTCGATTGTGTTCCTTTACGGCTCTGTCTTGTTGTTTGCGATGCAC
GCGGCGACCATTCTGGCGGTGACACGCCTTGGCGGGGATCGGGAGTTGGAGCAGATCGTG
GATCGCGGCACGGCCTCTGAGCGTGCGGCTCTCTTCTGGCGCTGGACCATGGGGTTCAAC
GCGACCATGGAGGGCATTCACCGATGGGCGTGGTGGTTTGCGGTCCTCACACCGATAACC
GGGGGGATAGGTATTCTTCTGACGGGCACGGTTGTGGACAACTGGTTCATCTGGGCGCAG
GAGCATCATTTTGCCCCAATCTATGACGGCAGCTACGGTTATGAAGCGTTTCAGGCGGGA
GGCGAG
>3300004097-36-C440-cds2|3300004097-36-C440 hypothetical protein  # 3300004097-36 # d__Bacteria;p__Pseudomonadota;c__Alphaproteobacteria;o__SP197;f__SP197;g__SP197;s__ 
ATGATCGAATATCAGAACATTTTTACGCAAACCCAGGTTCAGGGCCCGCCTGAATGGGGC
CTGGACGACAGCGGCGAACTGGCGCGTGATCGCGGCGACAAGGCCGGGTTCTCAACCATC
GTCGGCTTTCTTGGCAACGCGCAGCTTGGCCCCGCCTTCATCGGCTGGACCGGGATGGTG
GCTATCGCCACCGGCTGTCTCGCGCTGAACATAATTGGCCTGAACATGCTGGCGCAGGTC
GGCTGGTCGATCCCCGAATTTATCCGCCAATTGTTCTGGCTGGCGCTTGAGCCGCCAAGC
CCGGAATACGGCCTGTCGATGCCGCCCCTCCATGATGGCGGCTGGTATATGATCGCCTCA
ATGTTCCTGCTCGTGTCTGTCATGTGCTGGTGGCTGCGGGCGTATTTGCTTGCGATGCAT
CACGGCATGGGCAAACACGTCGCCTGGGCCTTTGGCGCGGCGCTGTGGCTGTTCCTGGTG
CTGGGTCTTTTCCGCCCGCTTCTCATGGGGTCATGGTCGGAAATGGTGCCCTATGGCATC
TTCCCGCATCTGGACTGGACCGCTGCGTTTTCGATCCGCTACGGCAACCTCTACTACAAC
CCGTTCCACGCACTTTCGATCGTGTTCCTTTATGGCTCGGTCCTGCTTTTTGCGATGCAC
GGCGCGACAATTCTTGCCGTCACCCGCTTTGGCGGTGATCGCGAATTGGAACAGATCGTC
GACCGCGGCACGGCGTCCGAACGCGCGGCCCTGTTCTGGCGCTGGACGATGGGTTTCAAC
GCGACGATGGAAGGCATCCACCGCTGGGCCTGGTGGTTCGCGGTTCTTTGCCCGATCACT
GGCGGCATCGGCATTCTGCTGACCGGCACCGTCGTTGACAACTGGTATCTCTGGGCGGTT
GAGCACAATTTCGCCCCGCAATATGACGGTGAATACGGCCACGAAGCCTTTACTGTAGGA
GGTGAG
>3300005805-16-C61-cds7|3300005805-16-C61 hypothetical protein  # 3300005805-16 # d__Bacteria;p__Pseudomonadota;c__Gammaproteobacteria;o__Burkholderiales;f__Burkholderiaceae;g__;s__ 
ATGGCTGAGTATCAAAACCTGTTCACTGCCGTGCAGGCCACCGGACCGCTGGGCGACGGC
GTGCCGCTGCCTCGCGGCGACTGGCGCCGCAGCGGCAAGCCCTTCCTGTGGCACCTGATC
GGCCGCATCGGCAATGCCCAGATCGGGCCGGTCTACCTCGGCGGCCTGGGGGTCGCGTCG
CTGGTGTTCGGCACGCTGGCCTTCAACATCATCGGCTTCAACATGCTGGCCTCGGTGGAC
TGGAGCCCGCTGCGGCTGATCCAGCAGCTGTTCTGGCTGGCCCTGGAGCCGCCGGCGCCG
CAATACGGCCTGAGCATTCCGCCGCTGGCCCAGGGGGGCTGGTGGCTGATCGTGGGCTTC
CTGCTCACGGTGTCGATGATGCTGTGGTGGGCCCGCACCTACCGGCGCGCGCGTCAGCTG
GGCATGGGCACCCACGTGGCCTGGGCCTTTGCGGCTGCGATCTGGCTGTACCTGGTGTGC
GGATTCTTCCGCCCCCTCATGATGGGTAGCTGGAGCGAGGCGGTGCCCTTCGGCATCTTC
CCGCACCTGGACTGGGTGTCGGCGCTGTCACTGCGCCACGGCAACCTGTTCTACAACCCC
TTCCACGCGCTGTCCATCGTCTTCCTGTACGGCTCGGTGCTGCTGTTTGCCATGCACGGC
GCCACCATCCTGGCGGTGGGCCGCTACGGCGGCGAGCGGGAAATTGAACAGATCGTGGAC
CGCGGCACGGCGTCCGAGCGCGCGGCCCTGTTCTGGCGCTGGACCATGGGCTTCAACGCG
ACGATGGAATCCATCCACCGTTGGGCCTGGTGGTTTGCCGTGCTGTGCCCGCTGACGGGT
GGCATCGGCATCCTGCTGACCGGCACCGTGGTGGACAACTGGTATCTCTGGTCGATGAAG
CACGGGGTGGTGCCCTCCTACCCGCAGGTCTTCCCGGTCAGCATCGACCCTGCCCTGATG
GGAGGCAAG
>3300005805-18-C305-cds1|3300005805-18-C305 hypothetical protein  # 3300005805-18 # d__Bacteria;p__Pseudomonadota;c__Gammaproteobacteria;o__Burkholderiales;f__Burkholderiaceae;g__UBA3064;s__UBA3064 sp005787245 
ATGATCGAATATCAAAACCTCTTCACCCGGGTGCAATTGCGCACCAACTCACATGGTCCC
GCTCATACCGGTCTGCCTCTCCCACGGGGTGACTTTGAGCGCTTAGGCGAGCCTTGGTAC
TTGTATTGGGCTGGCAAATTCGGTGAGGCTCAAATAGGACCGATCTACCTCGGGGTCTTG
GGTAGTGCCTCGATTGTCTTTGGTGTTCTTTGGTTCTGGATCGTCGGCTTCTCAATGCTG
GCATCGGTGAACTGGAACATTATTGAGATGGTGCGACAGTTACCCTGGCTCGCTTTAGAG
CCGCCACCGCCTGAGTATGGCTTGCGGATGCCGCCACTCAACAAGGGCGGATGGTGGGTT
ATTGCAAGCTTTTTCCTGCTCCTTTCGGTGATGCTCTGGTGGGCAAGAACTTATGTACGT
GCAAGAGCGCTTGGTATGGGCACGCATGTGGCCTGGGCTTTTGCTTCGGCGATTTGGCTC
TTTTTAGTGCTTGGACTGTTTCGCCCTGTCTTGATGGGCTCATGGTCAGAGGCTGTCCCC
TATGGCATTTTCCCACACCTCGATTGGACATCTGCATTATCCATTCGATACGGTAATTTG
TTCTATAACCCATTTCATATGCTATCGATCGCGTTTTTATACGGATCGGCACTTTTGTTC
GCCATGCACGGTGCAACAATTCTAGCTGTCAGCCGTTACGGTGGCGAACGTGAGATTGAG
CAAATCGTCGACCGAGGCACAGCCTCAGAACGTGCAGCCCTGTTTTGGCGCTGGACCATG
GGCTTTAACGCGACCATGGAATCGATTCATCGCTGGGCATGGTGGTTTGCAGTGCTTTGC
ACCCTCACCGGTGGCATCGGTATCCTGCTTACCGGCACGGTGGTGGATAACTGGTACTTA
TGGGCAGTC
>3300005805-18-C87-cds7|3300005805-18-C87 hypothetical protein  # 3300005805-18 # d__Bacteria;p__Pseudomonadota;c__Gammaproteobacteria;o__Burkholderiales;f__Burkholderiaceae;g__UBA3064;s__UBA3064 sp005787245 
TTGCGCACCAACTCACATGGTCCCGCTCATACCGGTCTGCCTCTCCCACGGGGTGACTTT
GAGCGCTTAGGCGAGCCCTGGTACTTGTATTGGGCTGGCAAATTCGGTGAGGCCCAAATA
GGACCGATCTACCTCGGGGTCTTGGGTAGTGCTTCGATTGTCTTTGGTGTTCTTTGGTTC
TGGATCGTCGGCTTTTCAATGCTGGCCTCGGTGAACTGGAACATCATTGAGATGGTTCGA
CAGTTACCCTGGCTCGCTTTAGAGCCGCCTCCGCCCGAGTATGGCTTGCGGATGCCGCCA
CTCAACAAGGGCGGATGGTGGGTGATTGCAAGCTTTTTCCTGCTCCTCTCGGTGATGCTA
TGGTGGGCAAGGACTTATGTGCGTGCAAGAGCGCTTGGCATGGGCACGCATGTGGCCTGG
GCTTTTGCATCCGCGATTTGGCTCTTTTTAGTGCTTGGACTGTTTCGTCCCGTCTTGATG
GGCTCATGGTCAGAGGCTGTCCCCTACGGCATTTTCCCTCACCTTGACTGGACGTCTGCC
TTATCCATTCGATATGGTAATTTGTTCTATAACCCATTCCATATGCTATCGATCGCGTTT
TTATACGGATCGGCACTTTTGTTCGCCATGCACGGTGCAACAATCTTAGCTGTCAGCCGC
TACGGTGGCGAACGTGAGATCGAGCAAATCGTCGACCGAGGTACAGCCTCAGAACGTGCA
GCCTTGTTCTGGCGCTGGACGATGGGCTTTAACGCGACCATGGAGTCGATTCATCGCTGG
GCATGGTGGTTTGCGGTGCTTTGCACCCTCACCGGTGGCATCGGTATCCTGCTTACCGGC
ACGGTGGTGGATAACTGGTACTTATGGGCAGTCAAGCACGGCGTTGCACCTGCTTACCCG
GAAGTCAGTCCAGTCATTGTTGACCCAGCCCTCACACAACAAGGAGCGAGCAAA
>3300006052-12-C74-cds7|3300006052-12-C74 hypothetical protein  # 3300006052-12 # d__Bacteria;p__Eremiobacterota;c__Eremiobacteria;o__UBP12;f__UBA5184;g__Palsa-1515;s__ 
ATGGCAACCGTAATCGCACGACCGAAACTTCCGCCCTTCGAGCTTCCCGAACCGAGTTCG
TTCGACAGCGCCGACCCGATGGGCGTGCGTCTCGGTACGCCGTTCCGGATTCCGCTGCTC
TCGCGGATGGGCATGTCGACGCAGACCGGCGCGATTTGGCTCGGCACGTGGGGCGCGCTG
TCGGTGCTGTTCTTCCTCGCCGGCCTCGGGGTGTTCGCGTTCGCCGCGCTCGCTCAGATG
CAAGGCAACGCGTTCCTCGTCTTCAAGTATTTCGCCAACATCCAGATCGCGCCGCCCGAC
GGCTTGGGCATGGCGCCCTCGTTACAACAGGGAGGTTTTTGGCAGATCAACCTGACGTTT
TGGGCGCTGTCGGTGCTCTTTTGGGCCGCTCGCTGTTACGAGCGTCTGGTGCGTTACCAG
TGGCGTCCGTTCTTGCTCTTCGCTTGGCTTTCGGCGATCTTGCTGACGGCGACGATTTGG
GTATTCCGGCCGCTCGCGATGGGGTCGTGGTCCGAAGCGCCGTCGCTGGGCCTCAACGCC
GATCTGGACTGGGCGCAGAACTTCAGCGTGCTGTGGGGCAATCTGTATTACAACCCGTGG
CACATGCTCGCGATTTTCTTCCTCTTCGGCTCGACGATGCTCTGGGGCATGCACGGTGCG
ACGATTCTCGCAACCGCGGCCGAGGGCAGCCATCAAGAGGACGCCGAGATCAAAGACATG
CACTCGGGGTCGCACAAGTCGATGCTGTTCTGGCGCTGGACGATGGGCTTCAACGCGAAT
CCGAAGACGATCCACGATTGGCTCTACTGGTTCGCCGTGGGGACGGTGCTGTCGTCCGCG
CTCGGCATCATCTTGACCGGTACCGTCGTCAAAGATTGGTACGTATGGGGCGTCGATCAC
GGCTGGGTCCAACAATACGGTCCGATGACGCGCGAAGCGATCAACGGAGCGCCGCAAACG
GCGCCGGTCGGCATCGGCCGGGTCGCGTCGCCGCAAGTTCCGAGCGGTCAAGGCGGTCAA
>3300006913-6-C30-cds26|3300006913-6-C30 hypothetical protein  # 3300006913-6 # d__Bacteria;p__Pseudomonadota;c__Alphaproteobacteria;o__UBA8366;f__;g__;s__ 
ATGCCGGAATATCAGAACATCTTCACCCGGGTTCAGGTGCACGGCGCGCCGGACCTCGGC
ATCCCGATCGAAGGCAACGAATCCTTCCCGCGCGGCAACCAGACATGGACGTCCTGGCTG
CTTGGCAAGTTCGGCGACGCCCAGATCGGCCCGCTTTATCTCGGCGGGCTGGGCGTGGCC
TCGCTGGCCTGCGGCACGATCTGGTTCAACATCGTCGGTCTCAACATGATGGCCCAGGTC
AACTGGAACCCGATCGAGTTCGTGCGCCAGCTTTTCTGGCTTTCGTTGGACCCGCCGGCG
CCGGAATACGGGCTCTCCTTCCCGCCGATGGCGGAAGGGGGCTGGTATCTGGTTTCCAGC
GCATTCCTGCTGGCATCGGTGTTCCTGTGGTGGCTGCGGCTCTACACCCGCGCCAAGGAA
CTGAAGATGGGCACGCACCTGCCCTGGGCCTTCGCCTCGGCGATCTGGCTGTTCCTGGTT
CTCGGGCTGATCCGTCCGCTGGTCATGGGCAGCTGGTCGGAATGCGTTCCCTACGGAATC
TTCCCGCACCTGGACTGGACCGCGGCCTTTTCGATCCGCTACGGCAACCTCTTCTATAAC
CCGTTCCACATGCTTTCGATCGTGTTCCTCTATGGATCGGTCCTGTTGTTCGCGATGCAC
GGCGCGACGATCCTGGCGGTCAGCCGTTTCGGCGGGGAACGGGAAATCGAACAGATCGTC
GACCGCGGAACCGCATCGGAACGCGCCGCCCTGTTCTGGCGCTGGACCATGGGCTGGAAC
GCCACCATGGAATCGATTCATCGCTGGGCCTGGTGGTTCGCAGTGCTGACCACGCTGACG
GGCGGCATCGGGATCCTTCTCACCGGCACCGTCGTCGACAACTGGTACCTGTGGGGCGTC
AAGCACGGCATCGCGCCGGCCTATCCCGACGTCTACAACGACATGGCCGATCCCGGCATG
GCCGGAGGAAAC
>3300007345-13-C143-cds4|3300007345-13-C143 hypothetical protein  # 3300007345-13 # d__Bacteria;p__Pseudomonadota;c__Gammaproteobacteria;o__Burkholderiales;f__Burkholderiaceae;g__Hydrogenophaga;s__ 
ATGTCGCAATACCAGAACCTCTTCACCACCGTGCAGGCCGTCGGCCCGCTGCACCACGGC
GTGCCGCTCCCCCACGGCGACAGCCCGCGCACCGGCAAGGTCCCTGCTTCCTGGCATTGG
CTCGGCCGGCTGGGCAATGCGCAGATCGGCCCCATCTACCTCGGTGGCCTCGGCCTGGCC
TCGCTGATCTTCGGCATCCTCTCCATCAACATCATGGGCCTGAACATGCTGGCCTCGGTC
AACTACGACCCGGTGCAGTTCATGCGGCAACTTTTCTGGCTGGCCCTGGAGCCACCGGGC
CCGCAGCATGGCCTGGGCCTGGCGCCGCTCAACCAGGGCGGCTGGTGGCAGATTGCCGGC
CTGTTCCTCACCATCTCCGTGATGCTCTGGTGGGCGCGCACCTACCGCCGGGCGCGCGTG
CTCGGCATGGGCACGCACGTGGCCTGGGCCTTTGCCGCCGCCATCTGGCTCATGCTGGTG
CTCGGCGTGATCCGCCCGGTGCTCATGGGTTCATGGAGCGAGGCCGTGCCCTTCGGCATC
TTCCCGCACCTGGACTGGACCGCCGCCTTCTCGCTGCGCTACGGCAACCTGTTCTACAAC
CCGTTCCACGCCTTGTCGATCGCCTTCCTCTACGGCGCAACGCTGCTGTTTGCCATGCAC
GGCGCCACCATCCTGGCGGTGAGCCGCTTCGGTGGTGAACGCGAGATCGAGCAGATCGTG
GACCGCGGCACGGCCAGCGAGCGCGCAGCCCTGTTCTGGCGCTGGACCATGGGCTTCAAC
GCCACCATGGAATCCATTCACCGCTGGGCGTGGTGGTTCGCCGTGCTGTGCCCGCTCGTG
GGCGGCATCGGCATCCTGCTCACCGGCACGGTGGTCGACAACTGGTACCTCTGGGCCATC
AAGCACGGTGTGGCACCGCCCTACCCCGACGTGTTCCCCGCCGTGATGGACCCGGCGCTC
ACCCCAGGAGCCAAG
>3300007517-43-C1-cds29|3300007517-43-C1 hypothetical protein  # 3300007517-43 # d__Bacteria;p__Pseudomonadota;c__Gammaproteobacteria;o__Burkholderiales;f__Burkholderiaceae;g__Rhodoferax;s__ 
ATGGCTGAATATCAAAATCTTTTTACCACCGTGCAGCCCACTGGGCCTGGCTCCATGGGC
ATTTCCTTGCCCAGGGGCGACTCTCAGCGGATCGGAAAGCCTTTCTTCCTGCATATCCTG
GGGCGTTTGGGTAATGCGCAGATCGGACCCATTTACCTTGGCTGGTTAGGCGTGGCCTCG
TTGCTGTGCGGAACACTGGCTTTCAACATCATTGGCTTCAACATGCTGGCGGCGGTGGAC
TGGAATCCGCTGCAAATGATTCGTCAGCTGTTCTGGCTCGCATTGGAGCCACCGGCTCCT
GGCTACGGCCTGCAGATTCCTCCACTCAACCAGGGTGGCTGGTGGCTGGTGGCTGGCTTC
ATGCTCACCACCTCGCTGATCCTGTGGTGGACGCGCATGTACCGCCGCGCGCGCCAGCTG
GGATTGGGAACCCATGTCGCCTGGGCATTTGCAGCCGCCATCTGGCTTTATCTGGTATGC
GGATTCTTTCGCCCCGTCATGATGGGTAGCTGGTCGGAAGCAGTGCCGTTTGGTATCTTC
CCGCACCTGGACTGGGTGGCTGCTGTTTCGCTTCGGCACGGTAACCTCTTCTACAACCCT
TTCCATGCGCTGTCGATCGTGTTCCTTTATGGTTCGGTGCTGTTGTTTGCCATGCATGGT
GCGACCATCCTGGCCGTGAGCCGTTTTGGTGGCGAACGCGAGATTGAGCAGATCGTCGAC
CGTGGAACGGCCTCTGAGCGCGCGGGGTTGTTCTGGCGCTGGACCATGGGCTTCAACGCC
ACCATGGAATCCATTCACCGCTGGGCCTGGTGGTTCGCCGTGCTGTGCCCGCTGGTGGGT
GGCATCGGCATCCTGTTGACCGGCCCGGTGGTTGACAACTGGTACCTCTGGTCGGTCAAG
CACAACGTGGTTCCTGCCTACATTGCTTCATGGCCGACACAAGTCGACCCCGCATTGTTG
CCTCAGGTTATTCCAAAGCAGATACCTTACCCCGGTCCG
>3300007722-20-C3-cds28|3300007722-20-C3 hypothetical protein  # 3300007722-20 # d__Bacteria;p__Pseudomonadota;c__Alphaproteobacteria;o__Rhodobacterales;f__Rhodobacteraceae;g__Cypionkella;s__ 
ATGGCTGAGTATCAGAACATCTTCACCCAAGTGCAGGTCCGCGCCATGCCCGAAATGGGC
ATGGTGGAAGGAGTGGAACTGGACAACCGGTCCAAGGGAGCTTCGTTTTCGTCGCTTCTG
GGCTGGGTTGGAAACGCGCAATTGGGTCCGATCTATCTGGGCACCTTCGGCACGATTTCT
TTGGCAACCGGGGCCATCTGGTTCCTGATCATCGGCGTGTACTATTGGGGTCAGGCCGGT
TACAATCCGGCCGTTTTCATGCGCGATCTGTTCTGGTTCTCGCTTGAACCGCCCGGTCCC
GAATGGGGTCTGCGCATCCCGCCGATGAACGAGGGTGGGCTGTTTCTGGTTGCGGGGTTC
TTCTTTCTCATCTCACTTTCGACCTGGTGGATAAGGACCTATCTGCGGGCCGAAGCCCTG
GGCATGGGCAAGCATGTTGCGTATGCCTTTTTGGGGGCGCTGTGGTTGGTGTTGGTGTTG
GGTCTTATCCGCCCCGTTCTGATGGGATCATGGTCTGAAGCCGTGCCATACGGCATCTTC
AGCCACCTTGACTGGACCAACCTGTTCAGCCTGAGTTACGGCAACCTGTTCTACAACCCG
TTCCACGCGCTTTCGATCGTGTTCCTGTATGGCTCGGCACTGCTGTTCGCCATGCACGGT
GCAACCATCCTGTCCGTCACCCGTCTGGGCGGCGACCGGGAACTGGAACAGATCGTTGAC
CGTGGCACGGCTTCAGAACGTGCAGCCCTGTTCTGGCGCTGGACCATGGGGTTCAATGCC
ACGATGGAAGGCATTCACCGCTGGGCCTGGTGGTTCGCCGTTCTTGTCGGCGTGACCGGA
GGGATCGGTATTCTGTTGACCGGAACTGTGGTGGACAACTGGTATGTCTGGGCACAGGAC
CACGGCTACGCGCCGCTGGAC
>3300007722-44-C176-cds3|3300007722-44-C176 hypothetical protein  # 3300007722-44 # d__Bacteria;p__Pseudomonadota;c__Alphaproteobacteria;o__Rhodobacterales;f__Rhodobacteraceae;g__Pseudorhodobacter;s__ 
ATGGCTGAGTATCAAAACATTTTTACCCAGGTCCAGGTGGTTGCTGCGCCGGAAATGGGG
ATGGTTGAAGGTGTAGACACCGCAAACCGCACGAAAAGCGCGTTCTTTTCCACGCTGATG
GGTTTGTTCGGAAACGCGCAGATCGGGCCGATCTACCTTGGCACCTTCGGGGTTATCAGC
TTGGCCACCGGCCTGATCTGGTTCTGGATCATCGGTTTTTGGTTCTGGTATCAGGCGGGC
TTCAACCCGGCGGTATTCGTGCGCGATCTTCTTTGGTTGTCCTTGGATCCGCCAAGCCCT
GAATGGGGCCTGCGCATTCCTCCGATGAAAGAGGGCGGGCTGTTCTTGCTGGCCGGTTTC
TTCTTCCTGATCTCGCTGTCAACCTGGTGGATCAGAACCTATCTGCGCGCCGAAGCTTTA
GGTATGGGCAAGCATGTGGCCTGGGCGTTTGGCGCAGCCATTTGGCTGGTGCTGGTTCTG
GGGCTTATCCGTCCCGTGATGATGGGCAGCTGGTCCGAGGCGGTGCCTTACGGCATCTTC
ACGCACCTTGACTGGACCAACCTGTTCAGCCTGACCTATGGCAACCTGTTCTATAACCCC
TTCCACGCGCTCAGCATTGTGTTCCTTTATGGGTCTGCCTTGCTGTTTGCGATGCACGGG
GCGACCATCCTAAGCGTGACCCGCTTGGGTGGCGACCGGGAGTTGGAGCAGATCATCGAC
CGCGGCACAGCATCCGAACGGGCAGCCCTGTTCTGGCGCTGGACCATGGGCTTCAACGCC
ACGATGGAAGGTATTCACCGCTGGGCCTGGTGGTTTGCCGTGCTGGTTCCGATCACGGGC
GGCATTGGTATCTTGCTGACGGGTACGGTCGTGGACAACTGGTATGTCTGGGCACAAGAC
CACGGCTACGCTCCGCTT
>3300008012-15-C17-cds11|3300008012-15-C17 hypothetical protein  # 3300008012-15 # d__Bacteria;p__Pseudomonadota;c__Alphaproteobacteria;o__Rhodobacterales;f__Rhodobacteraceae;g__Planktomarina;s__Planktomarina temperata 
ATGGAATATCAAAATATTTTCACACAGGTTCAAGTGCAAGGTCCACCCGAAATGGGCATG
GACCCTACGGGAGACATCGCCCGTGACCGCACAAGCAAGGCTGGTTTCTCGAAACTGGCT
GGCATTTTGGGCAATGCGCAATTGGGCCCGCTGCATCTGGGTATGTTTGGCGTCGTTTCT
CTAGCGACGGGCCTGCTGTGGTTCTTTATCGTCGGCCTGAATTTTTGGGCCCAAGCGGAT
TATTCGCCAGCCGTTTTCATGCGCGATCTGTTCTGGTTCTCACTTGAGCCACCTGCAGAG
GAATATGGCCTTGGCATGGCGCCTTTAAACGAAGGTGGCTGGTGGTTGATTTCCTCCTTC
TTCTTGCTGGTCTCCGTCATCGCATGGTGGATCCGCACCTATCTGCGTGCCGAAGAGCTG
GGCCTTGGGAAACATGTCAGTTGGGCCTTTGCCTCGGCCATCTGGCTGTTTTTGGTTCTT
GGTCTGATCCGCCCAGTTATGATGGGCTCTTGGTCAGAAGCGGTGCCTTATGGGGTGTTC
TCGCATCTTGATTGGACAAATCTGTTTTCACTGACCTATGGCAACCTGTTCTACAACCCA
TTCCACGCACTCTCGATCGCCTTTCTTTACGGCTCTGCTTTGCTCTTCGCTATGCATGGC
GCCACAATCCTGGCCGTATCGCGCTATGGCGGCGAGCGGGAAATTGAGCAAATCGTGGAT
CGCGGGACGGCCTCAGAACGCGCGGCACTCTTCTGGCGCTGGACCATGGGCTTCAACGCG
ACCATGGAAGGTATTCACCGCTGGGCGTGGTGGTTTGCAGTCCTGACAACTTTGACAGGC
GGTATTGGCATTTTGCTCACAGGGACCGTGGTCGACAATTGGTATGTCTGGGCACAAGAC
CATGGCTATGCGCCGCTGGAT
>3300008012-15-C208-cds3|3300008012-15-C208 hypothetical protein  # 3300008012-15 # d__Bacteria;p__Pseudomonadota;c__Alphaproteobacteria;o__Rhodobacterales;f__Rhodobacteraceae;g__Planktomarina;s__Planktomarina temperata 
ATGGCGGCCGAGCGGATGGGAACCCCTTGGTTTTCCAATCTGGCCGGTTGGATCGGAAAC
GCCCAGCTTGGCCCGGTTTATTTGGGCTGGACGGGTATGATCGGTCTGGCAACCGGCTTG
GCCTGGTTCTTTATCGTTGGCATCAGCATGTTGGCGCAGGTGGGCTGGTCTTTGCCAGAG
TTCCTGCGGCAGGGTTTCTGGCTGGCGCTAGAACCTCCGGGCCCCGAGCATGGGCTCAGC
ATGCCACCCTTGAATGATGGAGGGCTTTATATCATCGCCTCTTTCTTCTTGCTGGTCTCG
GTGTGCACTTGGTGGTTGCGGACCTATCTTTTGGCGCAAGAGCAAAAGATGGGCAAACAT
GTGGCCTGGGCCTTCGCCAGCGCGATTTGGTTGTTCTTGGTGCTTGGCTTGTTCCGGCCC
GTCCTGATGGGCAGCTGGTCTGAGGCTGTGCCTTATGGCATCTTCCCCCATCTCGATTGG
ACCACCGCGTTCTCAATTCGTTATGGCAACCTTTATTATAACCCCTTCCATTGTCTGTCG
ATTGTCTTCCTCTATGGCTCGGTTCTGCTGTTCGCCATGCATGGGGCGACCATTCTGGCG
GTGACCCGTTTCGGCGGCGATCGCGAGCTTGAGCAGATTTATGATCGTGGCACCGCCTCT
GAGCGTGCAGCCCTTTTCTGGCGCTGGACGATGGGCTTTAACGCGACCATGGAGGGTATT
CACCGCTGGGCATGGTGGTTCGCAGTGCTCACCCCGATCACGGGTGGAATTGGGATCCTT
CTCACCGGCACGGTTGTCGATAACTGGTTCATCTGGGCACAAGAACATAACTTTGCGCCT
ATGTATGACGGCTCGTATGGCTATGACAGCTATGGCTCATACGAAGCCTTTATAGGCAAG
GAG
>3300008012-8-C8-cds6|3300008012-8-C8 hypothetical protein  # 3300008012-8 # d__Bacteria;p__Pseudomonadota;c__Alphaproteobacteria;o__Rhodobacterales;f__Rhodobacteraceae;g__LFER01;s__LFER01 sp001510135 
ATGGTTGAGTATCAAAACATATTTACGCAAGTTCAGGTCCAAGGACCGCCTGAAATGGGT
GTGGTTGAGGACGTTGATCTGCGTGAACGCAGCAATGCCACTGCATTTTCGAAACTCTTT
GGCTGGTTTGGGAATGCACAATTAGGTCCATTTTATCTGGGAGCTTTAGGGTTTGCCTCT
CTCGCCTCCGGTCTTGCGTGGTTCTTAATTGTCGGATTGAGTTACTGGCAACAAGCCGGT
TGGAACCCAGGCGTATTTGCGCGGGATCTGTTTTACTTCTCGCTTGAACCGCCGGCACCC
GAATATGGGCTGGGCATTCCTCCGCTCAAAGAGGGTGGACTTTGGTTTATTGCCAGCTTC
TTCCTCTTGGTATCCGTGATGACGTGGTGGGCGCGCGCCTATGTGCTCGCGCAGCAGCTA
AAGATGGGCAAACATGTATTCTATGCCTTCGGATCAGCCATATGGTTGTTCCTTGTGCTT
GGTCTCATCCGCCCAATCTTTATGGGAAGCTGGTCAGAAGCTGTGCCTTACGGCATTTTC
TCGCACCTCGACTGGACCATGACCTTTTCAGTGACCTATGGAAACCTGTTCTACAATCCA
TTCCACGCGCTTTCGATTGCGTTCCTATATGGATCAGCGCTGCTCTTTGCGATGCATGGG
GCGACCATCCTTGCGGTCTCTCGTTTCGGCGGAGATCGTGAATTGGAACAAATCGCTGAT
CGGGGTACCGCCTCTGAACGTGCTGGTCTTTTCTGGCGCTGGACCATGGGCTTTAACGCC
ACGATGGAAGGCATCCACAGATGGGCTTGGTGGTTTGCGGTTCTGGTTCCGATCACCGGT
GGTATTGGCATTCTACTGACCGGTACGGTCGTGGATAACTGGTATCTCTGGGCGCAGGAA
CATGGCTTTGCACCGCTTGAT
>3300009083-120-C71-cds5|3300009083-120-C71 hypothetical protein  # 3300009083-120 # d__Bacteria;p__Pseudomonadota;c__Gammaproteobacteria;o__Burkholderiales;f__Burkholderiaceae;g__Rubrivivax;s__ 
ATGGCGCAATACCAACCCCTGTTCTCGCTAGAGAACCAGAACATGTTTACCGCAGTGCAG
GCGGTGGGCCCGATCCACGACGGCCCGGCACTCCCATCGGGCGACTGGCGTCGCAGTGGC
AAACCATTCTTCTTTCATTTGCTGGGTCGCCTCGGCAACGCACAGATCGGCCCGATCTAC
CTCGGCGGTCTGGGGGTCGCGTCTCTGGTGTTCGGCACGCTGGCCTTCAACATCATCGGC
TTCAACATGCTGGCCTCGGTGGACTGGAATCCGATGCAGCTGATTCGTCAGCTCTTCTGG
CTGGCGCTGGAGCCGCCACCGCCGTCCTACGGCCTGAGCATTCCGCCGCTGGCGGATGGT
GGCTGGTGGCTGGTCGTCGGCTTCCTGCTCACGCTGTCGATCATGCTGTGGTGGGCAAGA
ACCTACCGAAGGGCCCGACAGATGGGCATGGGCACCCACGTGGCCTGGGCCTTTGCGGCG
GCGATCTGGCTGTACCTGGTCTGCGGTTTCTTTCGACCCATCATGATGGGCAGCTGGTCT
GAGGCGGTGCCCTTCGGAATCTTCCCGCACCTCGATTGGGTCTCAGCCATCTCCCTGCGC
TACGGGAACCTTTTCTACAACCCCTTCCACGCCTTGTCGATCGTTTTCCTCTATGGTTCG
GTGCTGCTATTTGCCATGCACGGTGCGACCATCCTGGCTGTCAGCCGGTTCGGTGGAGAA
CGCGAAATAGAGCAGATCGTCGATCGCGGAACCGCCAGTGAACGTGCCGCGCTTTTCTGG
CGCTGGACGATGGGCTTCAACGCGTCGATGGAGTCCATTCACCGCTGGGCCTGGTGGTTC
GCCGTGCTGTGCCCGCTGGTTGGCGGCATCGGCATCCTGCTTACCGGCACGGTGGTCGAT
AACTGGTATCTGTGGTCGATGAAACATCATGTGGTGCCTTCCTACCCGCTGGTCTACCCT
GTGACGGTCGATCCGGCTCTGTTGTCGAGTGTCAAGCCA
>3300009083-122-C66-cds12|3300009083-122-C66 hypothetical protein  # 3300009083-122 # d__Bacteria;p__Pseudomonadota;c__Alphaproteobacteria;o__Sphingomonadales;f__Sphingomonadaceae;g__LB1R16;s__ 
ATGGCGCGCTATCAGAATTTCATCACCCAGGTCCAGGTTCGCTCGGCCCCTGAACTCGGC
GTTCCTCTGCCCAAGGGGGATTTCCCCCGCGACGGCAACCCCGGTTATTCCTACTGGGCC
GGCAAGCTGGGCGCGGCGCAGCTTGGGCCGATCTACCTCGGCCGGCTCGGCCTCGCCTCG
CTGATGTTCGGTTTCCTGGCCTTCGAGATCATCGGGCTCAACATGTGGGCGTCGGTCAAT
TGGGACCCGGTACAGTTCGCCCGGCAGCTGTTCTGGCTGGCGCTCGAGCCGCCGGCACCG
AAATACGGCTTCCAGATCCTGCCCCCGCTGGCGCAGGGCGGCTGGTGGGTGATCGCCGGC
TTCTGCATGAGCGTCTCGGTGCTGTTGTGGTGGGCGCGTACCTATATCCGGGCTCGGCGC
CTGGGCATGGGCACGCATGTCAGCTGGGCCTTCCTGTCGGCGATCTGGCTGATGCTGGTG
CTCGGCTTCATCCGGCCGCTGGCGATGGGTTCGTGGTCGGAGGCGGTGCCCTTCGGCATC
TTCCCGCACCTCGACTGGACCGCGGCGTTTTCGATCCGCTACGGCAACCTGTTCTATAAC
CCGTTCCACTGCCTCTCGATCGTCTTCCTCTACGGCTCGACGCTGCTGTTCGCGATGCAC
GGTGCGACGATTCTCGCGGTTGGCAGATACGGCGGCGAGCGCGAACTGGAGCATATCACT
GACCGCGGCACCGCCGCCGAGCGGGCGGGACTGTTCTGGCGCTGGACGATGGGCTTCAAT
GCTTCATACGAATCGATCCACCGCTGGGCGTGGTGGTTCGCGGTGCTGACCACGTTCACC
GGCGGTATCGGCATCCTGCTGACCGGCACGGTCGTCGACAACTGGTACCTGTGGGCGCAG
CAACATGGCTATGCGCCGATCTATCCGTCCACCGGCACGATCGACCCCGCCACGCTTCCG
GGAGCGCCGAAA
>3300009083-83-C167-cds8|3300009083-83-C167 hypothetical protein  # 3300009083-83 # d__Bacteria;p__Pseudomonadota;c__Gammaproteobacteria;o__Burkholderiales;f__Burkholderiaceae;g__Rubrivivax;s__ 
ATGGCGCAATTCAAACCCCTGTTCTCTCTTGAGAACCAGAATCTGCTCACTGCGGTGCAG
CCGGTCGGCCCACTGCACGACGGCCCTGCGCTGCCCCGTGGCGACTGGCGTCGCAGCGGC
AAGCCCTTCCTGTTTCATCTGCTCGGTCGTATCGGCAACGCGCAGATCGGCCCCATCTAT
CTGGGCGGCCTGGGCGTGGCTTCGCTGGTGTTCGGCACGCTGGCCTTCAACATCATCGGC
TTCAACATGCTCGCTTCGGTGGACTGGAGTCCGCTGCAACTGATCCGGCAGTTGTTCTGG
CTGGCGCTAGAGCCGCCCCCGCCTTCCTTTGGCCTGAGCATCCCGCCGCTGGCGCAGGGC
GGCTGGTGGCTGGTGGTGGGTTTCCTGCTCACCACATCCATCCTGCTGTGGTGGGCCCGC
ACCTACCGCCGCGCCAGGCAACTGGGACTGGGCACGCACGTGGCCTGGGCCTTCGCCGCG
GCGATCTGGCTCTACCTGGTGTGCGGCTTCTTCCGCCCCATCATGATGGGCAGCTGGTCA
GAGGCGGTGCCCTTCGGCATCTTCCCGCACCTGGACTGGGTCTCGGCGATCTCGCTGCGA
CACGGCAACCTGTTCTACAACCCGTTCCACGCGCTGTCGATCGTCTTCCTCTACGGCTCG
GTGCTGCTGTTCGCGATGCACGGCGCCACCATCCTGGCGGTGGGCCGTTACGGTGGCGAA
CGCGAGATCGAGCAGATCGTCGACCGCGGCACGGCCAGCGAGCGCGCGGCACTGTTCTGG
CGCTGGACGATGGGTTTCAACGCCTCGATGGAATCGATACACCGCTGGGCCTGGTGGTTT
GCTGTGTTGTGCCCGCTGGTGGGCGGCATCGGCATCCTGTTGACCGGGCCGGTGGTCGAC
AACTGGTACCTGTGGTCGATGAAACACCACGTCGTGCCCTCCTATCCGCAGGTGTTTCCG
GTGAGCATCGACCCCGCTCTGTTGGGAGCCAAGCCA
>3300009144-4-C57-cds7|3300009144-4-C57 hypothetical protein  # 3300009144-4 # d__Bacteria;p__Pseudomonadota;c__Alphaproteobacteria;o__Rhizobiales;f__Beijerinckiaceae;g__Methylobacterium;s__Methylobacterium sp002778835 
ATGGCCTACTATCAGAACATCTTCTCCGAGGTGCAGGTCCGCCCCGTCAGCCCGGAGCAC
GGGATCCCGGTCGAGGTCGACCAGCGCTGGGGCAAGCCGTTCAACTCCTACCTGTTCGGC
CTCATCGGCAACGCGCAGGTCGGCCCGATCTATGTCGGGTATCTCGGCGCGCTCTCCTTC
GCCTGCGGCCTGATCGCCTTCGAGATCATCGGCCTCAATATGTGGGCGAGCGTGAACTGG
GACCCGGTCCAGTTCGTGCGCCAGCTCCCCTGGCTGGCGCTCGAGCCGCCGCGCCCGCAA
TACGGCCTCAAGATCCTGCCCCCGCTCGCCGAGGGCGGATGGTGGCTGATCGCCGGCTTC
TTCCTCACCGCCTCGGTGCTGCTCTGGTGGCTGCGCCTGTTCCGGCGGGCCAAGGCGCTC
GGCCTCGGCTACCACGTGCCCTGGGCCTTCGCCTCCGCGATCTGGCTGTTCCTGGTGCTG
GGCTTCATCCGGCCGCTGCTGATGGGCTCGTGGAGCGAGGCGGTGCCCTTCGGCATCTTC
CCGCACCTCGATTGGACCGCCGCCTTCTCGCTGCGCTACGGCAACCTCTTCTACAACCCG
TTCCACATGCTCTCGATCGTCTTCCTCTACGGGCCGACGCTGCTCTTCGCGATGCATGGC
GGCACGATCCTGGCGGTGAGCCGCTACGGCGGGGAGCGCGAGATCGACCAGATCGTCGAC
CGCGGCACCGCCACCGAGCGCGCCGCCCTGTTCTGGCGCTGGACCATGGGCTTCAACGCC
ACGATGGAGTCGGTCCACCGCTGGGCCTGGTGGTTCGCGGTGCTGACCACGCTCACCGGC
GGCATCGGCATCCTGCTCACGGGCACGGTCGTCGACAACTGGTACCTCTGGGCGGTCAAG
CACGGCGTCGCCCCGTCCTATCCGCAGGTCTACCCGCCCGTGGTCGATCCGCTGAGCGTG
TCGCCCACCAGCCTTCCGGGGAGCGCGCCA
>3300009503-44-C47-cds5|3300009503-44-C47 hypothetical protein  # 3300009503-44 # d__Bacteria;p__Pseudomonadota;c__Alphaproteobacteria;o__Acetobacterales;f__Acetobacteraceae;g__G45-3;s__ 
ATGGCTGAGTTTCAGAACATCTTTACCCGCGTTAAGGTCCACGGCCCAGCCTATCCCGGC
GTTCCGTTGACACCGGGTGAGGTATGGCCGCGACAGATGACACCGGTTTTCGTCTCGTTG
CTCGGCCGCATCGGCGATGCCCAGGTGGGCCCGATCCGCCTTGGCTGGACCGGTATTGCG
TCACTGATTTCCGGCTTCATCGCGATCGAGATCATCGGCCTCAACATGATGGCCTCGGTC
AACTGGAGTCCGATCCAGTTCGTCCGCCAACTACCTTGGCTCGCGCTCGAGCCGCCGCCA
CCGGGCATCGGCCTCGCTCTCTTCCCTCCGCTCGCCGAGGGAGGATGGTGGCTTTTGGCA
GGATTTTTCCTCACCGCCGCCATTTTGCTATGGTGGCTGCGTCTCTATCTGATGGCCCGT
AGTCTCCGCATGGGGACGCATGTTGCCTGGGCGTTCGCTGCCGCAATCTGGCTTTATCTC
GTTCTCGGCTTCATCCGTCCGATCTTGATGGGAAGCTGGGGCGAGGCGCCACCGTTTGGG
ATTTTTCCGCATCTCGACTGGACGGCGTCATTCTCGCTCCGTTACGGCAACCTTTTCTAT
GATCCGTTCCATATGCTCTCGATCGTGTTTCTCTATGGCTCAGCAGTGTTGTTTGCCATG
CACGGAGCGACCGTGCTCGCCATCAGCCGTTTCGGTGGGGAGCGCGAGGTGGAGCAAGCG
CTCGACCGCGGCACCGCCTTCGAGCGCGGCGCCTTGTTCTGGCGCTGGACCATGGGGTTC
AACGCAACCGCCGAATCGATCCATCGCTGGGCGTGGTGGTTCGCCGTGCTTTGCCCGCTT
TGCGGTGGCATCGGCATCCTATTGAGTGGCACCGTGGTCGATAATTGGTATCTCTGGGGG
GTCAAGCATGGGATCGCGCCGGCTTATCCGCCACTCTGGCCGCCGGTGGCCGATCCCGCC
ACTCTGCCGGGAGCGCCGCAA
>3300009697-17-C74-cds6|3300009697-17-C74 hypothetical protein  # 3300009697-17 # d__Bacteria;p__Pseudomonadota;c__Alphaproteobacteria;o__Rhizobiales;f__Beijerinckiaceae;g__Methyloferula;s__ 
ATGACTGAATATCAGAATATCTTCACTCAAGTGCAGTTGCGGGCGACCGTAACTGAAGCG
GGGATACCGCTGCCGCGAGGCTCATTGCCTCGCCTTGGACAGCCGATTTTTTCATATTGG
CTGGGTCTTCTTGGCGATGCCCAGATCGGTCCCATCTATCTCGGCTTCACAGGTGTCGCT
TCGCTCATCTGCGGTGTCATTGCGTTCGAAATTATCGGCCTCAATATGTGGGCCTCGGTA
AACTGGGATCCCGTTCAGTTTGTCCGTCAACTGTTCTGGCTCGCGCTCGAGCCGCCGCCG
CCAGGCGCAGGACTTTGTGTCATTTGCCCCTTAAATGAAGGCGGCTGGTGGCAATTGGCG
GGGTTCTTCCTGACAACATCCCTTCTTTTATGGTGGTTGCGAACTTATCGCCGGGCCCGC
GCATTGGGCATGGGCACACATGTTGCGTGGGCTTTCGCAGCGGCGATCTGGCTCTACCTC
GTTCTTGGGTTTATCCGTCCCATTTTGATGGGAAGCTGGGGAGAAGCTGTACCCTTCGGA
ATTTTTCCGCATCTCGATTGGGTCGCCGCTTTTTCGGTCCGCTATGGCAACCTGTTTTAT
AATCCCTTCCATATGCTTTCGATCGTCTTCCTTTACGGATCGACGCTTCTCTTCGCGATG
CACGGTGCGACTGTCCTTGCCATCAGCCGCTACGGCGGGGATCGTGAAATCGAACAGATC
GTGGATCGCGGTACGGCCTTCGAACGCGGTGCATTGTTCTGGCGTTGGACGATGGGTTTC
AATGCGACCGCGGAATCGATTCATCGCTGGGCTTGGTGGTTCGCTGTTCTGTGCCCCCTG
GTTGGCGGAATCGGAATTCTTCTAACAGGCACGGCGGTCGATAATTGGTATCTCTGGGGC
GTCAAGCATGGTGTCGCGCCTTCTTATCCGCACGTCTTCCCGACTGTGATTGACCCTGCC
ACTTTGCAAGGGATGCCGAAA
>3300009709-22-C21-cds10|3300009709-22-C21 hypothetical protein  # 3300009709-22 # d__Bacteria;p__Pseudomonadota;c__Alphaproteobacteria;o__Sphingomonadales;f__Sphingomonadaceae;g__Novosphingobium;s__ 
ATGGCACGCTATCAAAACATGTTCACCCAGGTCCAGTTGCGCGGACCACTCGAAGCCGGA
CCGCCCTTGCGCGGGGCTTCCTTCCAGCGCAGCGGCAAAGGTCTGTACAACTATTGGATC
GGCAAGATTGGCGCGGCGCAGATCGGCCCGGTCTATCTCGGCACACTCGGCATGGCCTCG
CTGGTTTTCGCCTTTCTGTCGTTCGAGATCATCGGGCTCAACATGCTGGCCAGCGTCAAC
TGGAACCCGATCCAGTTCGTTCGGCAACTGCCCTGGCTTGCGCTTGAACCGCCGGGACCG
CAGTGGGGTTTCAAGATGTTCGTGCCGCTGGCCGAGGGCGGCTGGTGGCAGATTGCAGGG
TTCTGCATGACCACGTCGCTGCTGCTGTGGTGGCTGCGCACCTTTCGCCGGGCGCGTGCG
CTGGGCATGGGGACGCATGTCGCATGGGCATTTGCCGCCGGCATCTTTCTGATCATCACG
CTGGGCTTTATCCGCCCGATGCTGATGGGCAGTTGGGCAGAGGCGGTGCCGTTCGGGATC
TTCCCGCACCTCGACTGGACTGCGGCGTTCTCGATCCGTTACGGCAACCTGTTCTACAAC
CCGTTCCACTGCCTTTCGATCGTGTTCCTTTACGGATCGACCTTGCTGTTTGCGATGCAC
GGCGCAACGATCCTGGCGGTCGGCCGTTATGGCGGTGAGCGCGAAATCGAGCAGATCACC
GATCGCGGCACAGCAGCCGAACGCGCCGCGCTGTTCTGGCGCTGGACGATGGGCTTTAAC
GCCACGATGGAATCGATCCACCGGTGGGCCTGGTGGTTCGCGGTGCTCACCCCGCTGACC
GGCGGGATCGGCATCCTGCTGACCGGAACCGTGGTCGATAACTGGTATCTCTGGGCGGTG
ATGCACCATTATGCACCGGGCTATCCGGGCACCGGTGTGATCGATCCCGCAACTTTGCCG
GGAGCGCCGAAA
>3300010033-3-C280-cds6|3300010033-3-C280 hypothetical protein  # 3300010033-3 # d__Bacteria;p__Pseudomonadota;c__Alphaproteobacteria;o__Rhodospirillales;f__Rhodospirillaceae;g__Rhodospira;s__ 
ATGGCTGAGTATCAGAGTATTTTCACGCGGGTCCAGGTGAGGGGTCATGCTCACCTGGGC
GTGCCGATCCCCGATGGGGACACGCAGAGGATCGGAAAGCCGATCTTCCTGCGGATCGCG
GGCTGGTTCGGTGATGCGCAGATCGGCCCGATTTACCTTGGGTACGCCGGCGTCTTGTCG
GTGGTCTGTGGTTTGGTGGCCTTCGAGATCATCGGCCTGAACCTGGCCGCCCAGGTGGAC
TGGAGCCCGGTGGAGTTCGTGCGCCAGCTGTTCTGGCTGGGCCTGGAGCCGCCGTCGCCC
GAGTACGGCTTGAGCATTCCGCCCATGAACGAGGGCGGCTGGTGGCTGATGGCCGGTTTC
TTCCTGACGGCCTCGCTGTTCCTCTGGTGGTGGCGGACCTATACCCGGGCCAAGGCCCTG
GGCATGGGCACGCACGTCGCCTGGGCGTTCATGTCGGCGATCTTCCTGTTCCTGTGCATG
GGCTTCATCCGGCCGGTCCTGATGGGCGGCTGGAGCGAGGCGGTGCCCTTCGGCATCTTC
CCGCACCTGGACTGGACCGCTACGTTCTCCGTGCGATACGGCAACCTTTACTACAACCCG
TTCCACATGCTCTCGATCGCCTTCCTGTATGGCTCGGCCCTGCTGTTCGCCATGCACGGA
GCGACCATCTTGGCGGTGTCCCGCTTCGGTGGCGACCGCGAGGTGGAGCAGATCACCGAC
CGCGGCACCGCTGCGGAGCGCGCCGCCCTGTTCTGGCGCTGGACCATGGGCTTCAACGCC
ACCATGGAATCCATCCATCGCTGGGCCTGGTGGTTCGCGGTTCTGACTCCGCTGACCGGT
GGCATCGGGATCATTCTGACCGGCACTGTCGTGGACAACTGGTTCCTTTGGGGTCTGAAG
CACGGGCTTGTGCCGCCGTATCCCGACCTCTATCCGTCGGTCACTGATCCGGCGCTGATG
AGCGGAGGGACGCAG
>3300010158-12-C1-cds32|3300010158-12-C1 hypothetical protein  # 3300010158-12 # d__Bacteria;p__Pseudomonadota;c__Alphaproteobacteria;o__Acetobacterales;f__Acetobacteraceae;g__Paracraurococcus;s__ 
ATGGCTGAGTACCAGAACATCTTCACACGGATCCAGGTGACCGGGCCTGCCTATCCAGGC
GTCCCGTTGCACCCCAAGGATTCTGCGCGGCAGCCCGGCATCGGGCATTCACATCTGCTC
GGCATACTGGGCGATGCACAGATCGGTCCGGTCTATCTCGGGATCACCGGTCTGCTCTCG
CTCCTGCTCGGGGCGGTCGCGGTGTCCATTATGGGCCTGGTCATGCTCGATAGCGTGAAC
TGGAACGTCTGGCAGTTCATTCGTCTCCTGCCTTGGCTTGCATTGGAGCCGCCACCTGCT
TCCTACGGGTTGCGCTTTCCGCCGCTTAATCAAGGCGGCTGGTGGTTGATCGCCGGCTTC
TCGCTCACCCTGTCGATCCTGTTGTGGTGGGTACGGATTTGGCGGCGGGCCGTACAGACC
GGCATGGGCACCCATGTTGCCTGGGCCTTCGCCGCGGCGATCTGGCTCTATCTGGTCGTC
GGCTTCCTGCGGCCGCTGGCCATGGGCAGCTGGAGCGAGGCGGTGCCGTTTGGCATCTTC
CCGCACCTCGATTGGACGGCCGCATTGTCCATTCGCTATGGCAACCTCTTCTACAACCCA
TTCCACGCGCTCAGCATCGTTTTCCTTTACGGCGCGACCCTGCTGTTTGCGATGCACGGT
GCGACGATCCTTGCACTCGGCCGCTTCGGCGGGGAACGGGAAATCGAGCTGGCGATTGAT
CGTGGGACCGCGGCCGAACGGGGGGGTCTCTTCTGGCGCTGGTGCATGGGCTTCAACGCG
AGCTTTGAGAGCATTCACCGCTGGGCCTGGTGGTTTGCTGTGCTCTGCCCGCTGACGGGT
GGTATTGGCATCATGCTGACCGGTACGGTGGTTGATAACTGGTATCTCTGGGCGGTCGAA
CATCGCTTCGCGCCCGCTTACCCGGTCGTGTATCCGGGGCTCGTCGATCCCGCCACGCTG
CCGGGGGCCAAGCCA
>3300010158-15-C7-cds23|3300010158-15-C7 hypothetical protein  # 3300010158-15 # d__Bacteria;p__Pseudomonadota;c__Gammaproteobacteria;o__Burkholderiales;f__Burkholderiaceae;g__Limnohabitans;s__ 
ATGTCTCAATATCAAAACCTTTTTACCTCTGTGCAGCCTGTTGGGCCTTTGCACGATGGG
GTGGACTTACCCCGCGGCAACGATCAGCGACTTGGTAAACCATTTTTGGTTCACCTGTTA
GGACGCATTGGCAATGCACAAATTGGCCCGGTTTATTTAGGAACTTTGGGTCTTGCGTCC
TTGCTATTTGGCATCGCGGCTTTCAACATCATTGGCTTTAACATGTTGGCCTCCGTTGAC
TGGAACCCAATACAGTTGATTCGCCAATTGTTTTGGCTCGCTCTAGAGCCGCCGCCGCCA
GCTTACGGCTTGAGCTTTCCCCCCCTTGCTCAAGGCGGATGGTGGCTGATTGTGGGTTTT
ATGCTCACAGTGTCCATCTTGCTTTGGTGGACGCGCACCTACCGACGAGCTCGTCAACTG
GGCTTGGGCACGCACGTGGCTTGGGCTTATGCAGCAGCCATTTGGTTGTATTTGGTCTGC
GGATTTTTCCGCCCCATCATGATGGGCAGTTGGTCTGAGGCGGTTCCTTTTGGCATCTTC
CCTCATCTAGATTGGGTATCGGCCCTCTCTTTGCGGTATGGCAATTTGTTTTACAACCCT
TTCCACGCACTTTCAATCGTCTTTCTGTACGGTTCAGTGTTGTTGTTTGCGATGCACGGG
GCTACCATTTTGGCGGTCACTCGTTACGGTGGTGAGCGAGAGATCGAGCAAATTGTCGAT
CGCGGAACAGCCTCAGAGCGTGCCGGTTTGTTTTGGCGTTGGACCATGGGCTTTAATGCA
ACGATGGAGTCGATCCACCGCTGGGCTTGGTGGTTTGCGGTGCTCTGCCCCTTGGTGGGT
GGTGTGGGTATTTTACTCACGGGTACGGTTGTAGATAACTGGTATCTGTGGTCGGTCAAA
CACCATGTTGTGCCATCGTATCCCTTGGTCAGCCCAACCGTGCTTGATCCGGCAATTATG
GGAGTAAAGCCA
>3300010158-19-C26-cds15|3300010158-19-C26 hypothetical protein  # 3300010158-19 # d__Bacteria;p__Pseudomonadota;c__Gammaproteobacteria;o__Burkholderiales;f__Burkholderiaceae;g__Limnohabitans;s__ 
ATGGCTCAATATCAAAATCTTTTCACCTCGGTGCAGCCCGTCGGGCCTTTGCACCACGGC
GTCGACTTACCTCGCGGCGACGACAAACGCACCGGCGAACCTTTTCTGGTGCACCTTTTT
GGTCGCATTGGCAATGCGCAAATTGGTCCTGTTTATTTAGGTACGCTGGGAGTGGCATCG
CTCATCTTCGGCATCGCTGCCTTCAACATCATTGGCTTCAACATGCTGGCCTCGGTTGAC
TGGAATCCCATTCAACTGATTCGACAGTTGTTTTGGCTCGCACTAGAGCCACCACCACCC
GCTTATGGCCTGAGCATTCCGCCGCTGGCACAAGGCGGTTGGTGGCTTTTGGTAGGCTTC
CTGCTAACCGTGTCAATCATGCTGTGGTGGGCCCGGACCTACAGACGCGCCAGGCAACTT
GGCTTGGGCACCCATGTGGCTTGGGCCTTTGCGGCAGCCATTTGGCTCTACTTGGTTTGC
GGCTTCTTCCGCCCCATCATGATGGGCAGCTGGTCTGAAGCGGTACCTTTCGGGATCTTT
CCACACCTAGACTGGGTCTCGGCACTTTCTCTGCGTTACGGCAACTTGTTCTACAACCCG
TTCCATGCTTTGTCGATTGTGTTTTTGTATGGCTCAGTGTTGTTGTTTGCCATGCACGGC
GCCACCATTTTGGCCGTCGGTCGTTATGGCGGAGAGCGTGAGATTGAGCAAATCGTCGAC
CGCGGTACAGCCTCTGAACGTGCCGCTTTGTTCTGGCGCTGGACCATGGGCTTTAACGCC
ACCATGGAATCTATTCACCGTTGGGCTTGGTGGTTCGCCGTTCTCTGCCCCTTGGTGGGT
GGCGTGGGTATTTTGCTCACGGGCACGGTAGTCGACAACTGGTACCTCTGGTCTGTCAAA
CACCATGTGGTGCCTGCTTACCCATTGGGCAACCCTGTTGTGGTCGATCCAGCTATTTTG
GGAGTCAAACCA
>3300010158-34-C204-cds3|3300010158-34-C204 hypothetical protein  # 3300010158-34 # d__Bacteria;p__Pseudomonadota;c__Gammaproteobacteria;o__Burkholderiales;f__Burkholderiaceae;g__Limnohabitans;s__ 
ATGGCTGACTACTACAACCTTTTCACAACTGTCCAAGCCAAGGGACCGGTTCATCATGGT
GTGGAACTGGGCAAGGGCAATGACACCCGCTTCGGACACCCTGCTATTTTTTGGATATTA
GGCAAACTCGGCAATGCACAACTCGGCCCTATTTACCTTGGTGGTTTTGGTGTGCTGTCC
CTGGTCTGCGGCATGTTGGCATTCAACATCATCGGTTTGAACATGTTAGCTTCTGTCAAC
TGGGATCCGGTGCAACTGGTGCGTCAGTTGTTTTGGCTGGCGCTTGAACCGCCACCGCCT
GAATACGGGTTGTCAATGCCACCGCTGAACCAAGGCGGTTGGTTTTTGATTGTCGGTTTG
TTGTTGTCTATTTCTGTGTTGGCTTGGTGGGTGCGCATGTACCGCCGCGCGATTGCATTA
GGTATGGGCACGCATGTGGCCTGGGCGTTTGCCGCAGCTTTATGGCTGTTCTTTGTGCTC
GGTTTTTTCCGCCCGATTTTGATGGGATCATGGGGCGAGGCAGTGCCTTACGGCATCTTC
CCTCACTTGGATTGGACAGCGGCTTTGTCCATTCGTTATGGCAATCTTTTTTACAACCCT
TTCCACGCTTTGTCGATTGTGTTCTTGTATGGCTCGGTGCTGCTGTTTGCGATGCACGGC
GCGACCATCTTGGCCGTGACCCGTTACGGCGGCGAGCGTGAGATTGAGCAAATTGTTGAC
CGTGGCACAGCCTCTGAACGCGCTGGATTGTTTTGGCGATGGACCATGGGCTTTAACGCC
TCCATGGAATCCATACACCGTTGGGCCTGGTGGTTCGCGGTGCTGTGTCCGTTGACAGGT
GGCATAGGTATTTTGCTGACCGGCACCGTGGTGGATAACTGGTATTTATGGGCGATCAAG
CACGGTGTCGCGCCGCCGTATCCAAATGTTTTTCCTGCTGTGATTGATCCGGCACTGACC
CTGGGAGCGAAGCCA
>3300010160-13-C168-cds5|3300010160-13-C168 hypothetical protein  # 3300010160-13 # d__Bacteria;p__Pseudomonadota;c__Alphaproteobacteria;o__Acetobacterales;f__Acetobacteraceae;g__Rhodovarius;s__ 
ATGGCTGAATACCAATATCTCTTCACCCGGATCCAGGTCCGTGGCCCGCTCTACCCGGGT
GTGCCACTACCGGCCGAGGATGCGCCCCGCTCGAAGCCCTTCGGCTTCAGCCATCTGGCC
GGCAAGCTGGGCGATGCCCAGATCGGCCCGATGTATCTGGGCACCTATGGCGTGCTCTCC
CTGATGCTGGGCTTCATCGCCTTCGAAATCATCGGGCTGAACATGCTGGCCTCGGTCAAC
TGGAACCCGGTGCTTTTCGTGCGGGACCTCTTCTGGCTCTCGCTCGATCCGCCGCTGCCG
CAGCATGGCCTGCGCCTGATGATGCCGATGCATGAGGGCGGCTGGTGGCTGCTCGCGGGT
GGCTGCCTCACCCTCTCGCTGCTGCTCTGGTGCGCTCGCACCTATGCCCGCGCGAAGTCG
CTGGGCCTGGGCACCCACACCACCTGGGCCTTTATGGGCGCCATCTGGCTCTTCCTGGTG
CTGGGCTTCATCCGCCCGATCATGATGGGCAGCTGGAGTGAGGCGGTGCCCTTCGGCATC
TTCTCGCATCTCGACTGGACCGCAGCTTTCTCCATCCGCTACGGCAACCTCTTCTACAAC
CCGTTCCATGCGCTGAGCATCGTCTTCCTCTATGGTTCGGTGCTGATCTTCGCCATGCAT
GGCGCGACCATCCTGGCGGTGGGCCGCTTCGGCGGCGAGCGTGAGGTTGAACACACCATC
GACCGCGGCACCGCGGCCGAGCGTGCAGGCCTGTTCTGGCGCTGGACCATGGGCTTCAAC
GCCACTTATGAGAGCATCCATCGCTGGGCCTGGTGGTTCGCCATCCTCACCCCGGTGACC
GGTGGTATCGGCATCCTGCTGACCGGCACGCTGGTCGATAACTGGTACCTCTGGGCCATG
GATCGCGGCTTCGTCGCCTCCTACCCGGCCTACGACACCGTGAACCCGTACCTGCAAGGA
GCTCCGCGA
>3300010354-33-C10-cds16|3300010354-33-C10 hypothetical protein  # 3300010354-33 # d__Bacteria;p__Pseudomonadota;c__Gammaproteobacteria;o__Burkholderiales;f__Burkholderiaceae;g__Limnohabitans;s__ 
ATGACGCAGTATCAAAACCTCTTCACCACCGTCACCGTCGAAGCACCGGGTCACTCCGGC
GTGGAACTGGGCCCTGGCAACAGTCCTCGCAGCCTGGATCCGCCCCTGCACTATTACTGG
TTGGGCAAAATCGGCAATGCGCAGATCGGCCCGATCTACCTGGGCGGTCTGGGTCTGGCC
TCCCTGATCTGTGGCCTGATTGCCTTCAACATCATCGGCATGAACATGCTGGCGTCGGTC
AATTACGACCCGATTCAATTTGTGAGACAACTGTTTTGGCTGTCTCTGGAGCCCCCACCC
CCAAGTTACGGTCTTCAGCTACCACCGCTCAACCAGGGTGGCTGGTGGTTGATCACCGGT
TTGTTCCTCACCGCCTCCTTGTTCTTGTGGTGGGCGCGTACCTACCGCCGAGCGCGCGAG
CTGGGTTTGGGCACGCACATCGCCTGGGCCTTTGCGGCGGCCATCTGGCTGTACCTGGTG
CTGGGCCTGTTTCGTCCCATCCTCATGGGGTCGTGGGGTGAGGCTGTTCCGTATGGCATC
TTCTCTCACCTGGACTGGACCGCGGCCTTCTCATTGCGCTACGGCAATCTGTTCTACAAC
CCGTTCCATGCGCTGTCGATTGTGTTTCTCTACGGATCAGCGTTGCTGTTTGCCATGCAC
GGCGCCACCATTCTGGCGGTGACCCACTACGGCGGTGAGCGCGAACTCGAGCAAATCACG
GACCGTGGTACCGCCTCTGAACGAGCAGCCCTGTTCTGGCGCTGGACCATGGGCTTCAAC
GCCACGATGGAGTCGATCCACCGCTGGGCCTGGTGGTTCGCGGTGCTCTGCCCCCTCACC
GGAGGCATTGGCATTCTGCTCACCGGCACAGTGGTCGACAACTGGTACCTGTGGGCCATG
AAACATGGCGTTGTACCGCCCTACCCCGAGGTATTTCCTGCGGTGGTGGATCCCAGCCTC
ACCTCGGGAGTCAAGCCA
>3300010354-60-C208-cds3|3300010354-60-C208 hypothetical protein  # 3300010354-60 # d__Bacteria;p__Pseudomonadota;c__Gammaproteobacteria;o__Burkholderiales;f__Burkholderiaceae;g__UBA3064;s__UBA3064 sp005787245 
ACCGGTCTGCCTCTCCCACGGGGTGACTTTGAGCGCTTAGGCGAGCCTTGGTACTTGTAT
TGGGCTGGCAAATTCGGTGAGGCTCAAATAGGACCGATCTACCTCGGGGTCTTGGGTAGT
GCCTCGATTGTCTTTGGTGTTCTTTGGTTCTGGATCGTCGGCTTCTCAATGCTGGCATCG
GTGAACTGGAACATTATTGAGATGGTGCGACAGTTACCCTGGCTCGCTTTAGAGCCGCCA
CCGCCTGAGTATGGCTTGCGGATGCCGCCACTTAACAAGGGCGGATGGTGGGTTATTGCA
AGCTTTTTCCTGCTCCTTTCGGTGATGCTCTGGTGGGCAAGAACTTATGTACGTGCAAGA
GCGCTTGGTATGGGCACGCATGTGGCCTGGGCTTTTGCTTCGGCGATTTGGCTCTTTTTA
GTGCTTGGACTGTTTCGCCCTGTCTTGATGGGCTCATGGTCAGAGGCTGTCCCCTATGGC
ATTTTCCCACACCTCGATTGGACATCTGCATTATCCATTCGATACGGTAATTTGTTCTAT
AACCCATTTCATATGCTATCGATCGCGTTTTTATACGGATCGGCACTTTTGTTCGCCATG
CACGGTGCAACAATTCTAGCTGTCAGCCGTTACGGTGGCGAACGTGAGATTGAGCAAATC
GTCGACCGAGGCACAGCCTCAGAACGTGCAGCCCTGTTTTGGCGCTGGACCATGGGCTTT
AACGCGACCATGGAATCGATTCATCGCTGGGCATGGTGGTTTGCAGTGCTTTGCACCCTC
ACCGGTGGCATCGGTATCCTGCTTACCGGCACGGTGGTGGATAACTGGTACTTATGGGCA
GTCAAGCACGGCGTTGCACCTGCTTACCCGGAAGTCAGTCCAGTCATTGTTGACCCAGCC
CTCACACAACAAGGAGCGAGCAAA
>3300010370-15-C40-cds8|3300010370-15-C40 hypothetical protein  # 3300010370-15 # d__Bacteria;p__Pseudomonadota;c__Gammaproteobacteria;o__Burkholderiales;f__Burkholderiaceae;g__Ramlibacter;s__ 
ATGCAATACCAGAATCTCTTCACCACGGTGCAGGCCACCGGCCCGGTCAGCCACGGCATC
GAGCTTGGCCCCGGCAACAGCCCGCGCACCGGCCAGCCCTTCCTGAACTACTGGGCCGGC
AAGCTGGGCAATGCCCAGCTCGGGCCGATCTACCTGGGCGGCCTGGGCCTCGCGTCCATC
ATCTGCGGCGTGTTCGCGATCACGCTGATCGGCATGAACATGCTGGCCTCGGTCAACTGG
AACCCGATCCAGTTCGTGCGCCAGCTGTTCTGGCTGTCGCTGGAGCCGCCACCGCCGCAG
TACGGCCTGTCGATTCCGCCGCTCAACCAGGGCGGCTGGTGGCTGATCGTCGGCCTGTTC
CTCACCGCCTCGATGCTGCTGTGGTGGGCGCGCACCTACCGCCGCGCCCGCGAACTCGGC
ATGGGCACGCACATTCCATGGGCCTTTGCCGCGGCCATCTGGCTGTACCTGGTGCTCGGC
CTGTTCCGCCCGATCCTGATGGGCTCGTGGGCCGAGGCGGTGCCCTACGGCATCTTCAGC
CACCTCGACTGGACGGCCGCCTTCTCGCTGCGCTACGGCAACCTGTTCTACAACCCGTTC
CACGCGCTGTCGATCGTCTTCCTGTACGGCTCGGTGCTGCTGTTCGCGATGCACGGCGCC
ACCATCCTGGCGGTGGGCCGCTACGGTGGCGAGCGCGAGATCGAGCAGATCGTCGACCGC
GGTACTGCGTCCGAGCGTGCCGCGCTGTTCTGGCGCTGGACCATGGGCTTCAACGCCACC
ATGGAATCGGTGCACCGTTGGGCCTGGTGGTTTGCGGTGCTGTGCCCGCTGACCGGCGGC
ATCGGCATCCTGCTGACCGGCACGGCGGTCGACAACTGGTACCTGTGGGCCGTCAAGCAT
GGCGTTGCCCCGCCCTACCCGGACGTGTTCCCCGCGGTGAGTGACCCCGCCCTCGCTGCA
GGAGTCAAGCCA
>3300010374-3-C92-cds4|3300010374-3-C92 hypothetical protein  # 3300010374-3 # d__Bacteria;p__Pseudomonadota;c__Alphaproteobacteria;o__Sphingomonadales;f__Sphingomonadaceae;g__Porphyrobacter;s__ 
ATGGCGACTTATCAGAACATCTTCACGCAGGTGCAGGTCAAGGGGCCACCCGAAATGGGT
GTGCCGCTGGCTCCTGAGGAAGATATCCGCTTCCCCTATACGGGGTACAACTACTGGATG
GGCAAGATCGGGCAGGCCCAGTTCGGCCCGATCTATCTCGGATGGACCGGAACGCTCAGC
CTGGCTTTCGGCACGCTGGCGATCATGATCATCGGCCTGAACTTCTGGGCCCAGGCCGGC
TGGTCACCGCAGACCTTCATGCGCGAGTTCTTCTGGCTCTCGCTGAACCCTCCGGGGCCG
GAATACGGCTTCAGCCCGTTTGTCCCGCTGGACAAGGGCGGCTGGTGGATCCTTGCAGGC
TTCAGCCTGACGGCCTCGATCCTGCTGTGGTGGGTCCGCACTTACACCCGCGCCCGGGCG
CTGGGCATGGGGATGCACATCCCCTGGGCCTTCGCCTCGGCCATCTGGCTCTATCTGGTG
CTGGGCTTCATCCGCCCGATGCTGCTTGGCCAGTGGTCGGAAGCCGTGCCGTTCGGCATC
TTCGAGCACCTCAACTGGACCAACAACTTCTCGCTGGTCTACGGGAACCTGTTCTACAAT
CCGTTCCACGCGCTCTCGATCGTCTTCCTTTACGGGTCGGCGGTGCTGTTCGCGATGCAC
GGGGCGACGATCCTGGCACTCGGCCGCTACGGCGGGGAGCGCGAGATCGAACAGATCACC
GATCGCGGCACGGCTGCCGAACGCGGCGCGCTGTTCTGGCGCTGGGTGATGGGGTTCAAC
GCGACCTTCGAATCCATCCACCGCTGGGCCTGGTGGTTCGCAGTGCTGACGACGCTCACG
GGCGGCATCGGCATCCTGCTGACCGGCACCGTGGTCGATAACTGGTACCTTTGGGCGCAG
GAGCATCACTACGCTCCGGATACGCTCAATTACAACCCGACGGGCGCCGCACAGGCTTCC
GCAGGGAAC
>3300011186-4-C77-cds5|3300011186-4-C77 hypothetical protein  # 3300011186-4 # d__Bacteria;p__Pseudomonadota;c__Alphaproteobacteria;o__Rhodobacterales;f__Rhodobacteraceae;g__Roseovarius;s__ 
ATGGCCGAGTATCAGAACATATTCACACAAGTGCAAGTTCAGGGTCCCCCCGAGATGGGC
CTCGACGACACCGGTGGCCGCCTGATGAGCGAACGCTCGGGCAAGCCGTCCTTCTCGAAA
CTCATCGGCTGGATCGGCAACGCGCAGATCGGACCGATCAATCTCGGGATGCTGGGGGTG
ATCAGCCTGCTGACGGGCACGCTGTGGTTCGTGATCGTGGGGTTCAACATGCTGGCGCAG
GTCGGCTGGTCGATCCCCGAGTTCCTGCGCCAGCTCTTCTGGCTTGCGCTGGAGCCTCCG
GGCCCCGAACACGGCCTGTCGATGCCGCCGCTCAATGACGGGGGCTGGTACATCATCAGC
TCGTTCTTCCTGCTGGTGGCCGTTCTGGCCTGGTGGGCGCGCAGCTATCAACTGGCGGCG
AGCCACAAGATGGGCAAGCATGTCTTCTGGGCCTTCGGCTCGGCGATCTGGCTGTTTCTG
GTGCTGGGCCTCTTCCGCCCGGTCCTGATGGGATCGTGGTCGGAGGCCGTGCCTTACGGC
ATCTTCCCGCATCTGGACTGGACCACGGCGTTCAGCATCCGCTACGGCAACCTCTACTAT
AATCCGTTCCACTGCCTCTCGATCGTGTTCCTGTACGGCTCTGTCCTGCTCTTCGCGATG
CATGGCGCGACCATTCTTGCCGTGACCCGCTTTGGCGGCGACCGCGAGCTGGAGCAGATC
TATGACCGCGGCACCGCGAGCGAGCGGGCCGCCCTGTTCTGGCGCTGGACCATGGGCTTC
AACGCCACGATGGAAGGCATTCACCGATGGGCCTGGTGGTTCGCGGTGCTGACGCCGATC
ACCGGCGGGATCGGTATCCTGCTGACCGGTACCGTCGTCGACAACTGGTTCATCTGGGCA
CAAGAGCACAATTTCGCGCCGATGTATGACGGGTCATACGGCTACGAGAATTATGGCTCC
TATGAAGCCTTCATCGGACAGGAGGAC
>3300011246-2-C3-cds39|3300011246-2-C3 hypothetical protein  # 3300011246-2 # d__Bacteria;p__Eremiobacterota;c__Eremiobacteria;o__UBP12;f__UBA5184;g__Palsa-1515;s__ 
ATGGCAACCGTAATCGCTCGCCCCCGCATCCCGCATTTCGAGACACCGGAAGACCATCCG
ATGGACCAAGGCGATCTCGGCGGCATGCGCATCGGTAAACCGATCAGCATTCCGATCCTC
GCGCGCTTTGGTGTCTCGACGCAGACGGGCGCGATCTGGCTCGGTACGTGGGGCATGTTT
TCGGTTTTGTTCTTCTTGGCCGGACTCGGCGTCTATCTCTACGCCGCGATCGAACAGATG
CAAGGCAATGTTTTGCTCGCGCTCAAGTACGCGGCGAACATACAGATCGCGCCGCCCGAC
GGGCTCGGCATGGCGCCCTCGCTTGAAGCGGGCGGCTTCTGGCAGATCAATCTCTTGTTC
TGGGCGCTCGCGGTGCTCGCGTGGGGCGGTCGTTGCTACAATCGACTCGTGCGCTATTCG
TGGCGGCCGTATCTCTTCTTCGCGTGGATGTCGGCGATTCTGCTGACGGCCACCATTTGG
ATCTTCCGGCCGCTCGTCATGGGCTCGTGGGCCGAAGCGCCGGCACTCGGCTATTTCGCC
GACGTCGATTGGGCGCAGAATTTCAGCGTGCTGTGGGGCAACCTCTACTACAACCCTTGG
CACATGCTCGCGATCTTCTTTCTCTTCGGATCTACGATGCTCTGGGGCATGCACGGTGCG
ACAGTTCTTTCAACGGCATCCGAGGGCTCGCATCAAGAACTTGCCGAAATCAAAGACATG
CATTCCGGTTCGCATAAATCGATGCTTTTCTGGCGCTGGACCATGGGCTTTAATGCGAAT
CCGAAGACGATTCACGATTGGCTACTGTGGTTCGCGATGGGCACCGTCCTCGCGTCCGCG
ATCGGAATCATCGTGACGGGTCCGATCGTCAAAGACTGGTACGTCTGGGGCGTCGATCAT
GGCTGGGTCCAGCAATACGGCCCGATGACGCGCGACGCGGTCAACGGTACTCCTTCTGCG
ATCGCACCCGTCCGTGCGACGACATCGCAAGCTCCTCCGGCCCCC
>3300011918-1-C5-cds170|3300011918-1-C5 hypothetical protein  # 3300011918-1 # d__Bacteria;p__Pseudomonadota;c__Gammaproteobacteria;o__Burkholderiales;f__Burkholderiaceae;g__Limnohabitans;s__ 
ATGGCTCAATATCAAAATCTTTTCACCTCTGTGCAGCCTGTCGGGCCCTTGCACGACGGT
GTTGAATTGCCCCGCGGAGACGACAAGCGGTTAGGCAAACCATTTTTGGTGCACCTGTTT
GGGCGCCTTGGCAATGCCCAAATTGGCCCCGTCTATTTGGGAACGCTTGGACTGGCGTCC
TTGATTTTCGGCATTGCTGCGTTCAACATCATTGGCTTCAATATGTTGGCCTCTGTGGAC
TGGAACCCGATTCAATTCATCCGTCAGTTGTTTTGGTTGGCGCTAGAACCACCTGCACCT
GCTTACGGTTTGAGTATTCCGCCGCTTCAACAAGGCGGCTGGTGGTTGATTGTGGGCTTC
ATGCTCACCATGTCCATCTTGCTGTGGTGGGCGCGTACTTACCGACGGGCTCGACAATTA
GGTTTGGGGACGCACGTGGCTTGGGCCTATGCAGCAGCGATTTGGTTGTTTCTGGTGTGT
GGCTTTTTCCGCCCCGTCATGATGGGCAGTTGGTCTGAGGCGGTGCCCTTTGGCATCTTC
CCCCACCTCGACTGGACCTCGGCCTTGTCTTTGCGTTATGGCAATTTGTTCTACAACCCA
TTCCATGCCTTGTCGATCGTCTTCTTATATGGCTCTGTGTTGTTGTTTGCCATGCACGGT
GCCACCATTTTGGCGGTGACGCGCTATGGGGGCGAACGCGAGATTGAACAAATTGTGGAC
CGCGGTACCGCCTCTGAGCGCGCTGGCTTGTTCTGGCGCTGGACCATGGGCTTCAATGCC
ACGATGGAGTCCATCCACCGTTGGGCTTGGTGGTTTGCCGTGTTGTGTCCATTGGTTGGT
GGTATCGGCATTCTGCTCACAGGCACTGTGGTGGACAACTGGTATCTGTGGTCGGTCAAA
CACCATGTGGTACCTGCCTACCCCTTGGTCAGCCCCACCGTGCTTGATCCAGCAATTCTG
GGAGTGAAGCCA
>3300011918-10-C112-cds3|3300011918-10-C112 hypothetical protein  # 3300011918-10 # d__Bacteria;p__Pseudomonadota;c__Gammaproteobacteria;o__Burkholderiales;f__Burkholderiaceae;g__Polynucleobacter;s__ 
ATGGAATATCAAAACTTATTTACCCAAACTCAAGTAACCGGCCACGCCAGTCATGGCGTT
CCGATCAATGCCTACGACATGCGGGAGCGCACAAAGCCATTTGGTTTTAGTTACCTCCTT
GGCGTCATCGGTAATGCGCAACTAGGGCCCATTTATTTAGGTCGACTTGGCGTTGCCTCA
TTGATGTTTGGAATTGCTGCCTTCGTCATGATTGGCTTTAATATGCTGGCCCAGGTGGAT
TGGAACCCCATTCAATTTGTACGCCAGCTATTTTGGTTATCACTCGATCCGCCTGCGCCC
AAATATGGTCTGACCTTTCCGCCAATGAATGAAGGTGGCTGGTGGCTGATTGCCGGTCTC
TTTACAACGATCTCAATTATGTTGTGGTGGTACCGCACCTATCGCCGTGCGATTGCACTG
GGCATGGGAACCCATGTTCCTTGGGCATTTGCATCAGCTATTTGGCTCTTCTTGGTATTG
GGTTTAATTCGCCCTGTGCTGATGGGTAGCTGGAGCGAAGCAGTACCATTTGGGATCTTC
TCCCACCTGGACTGGACCGCCGCTTTTTCGATTCGCTACGGTAATTTGTTTTATAACCCT
TTCCATATGCTGTCGATCGTGTTCTTGTATGGCTCGGTATTGCTATTTGCCATGCACGGT
GCAACCATCTTGGCGGTTAGTCGTTTTGGCGGTGAGCGCGAAATCGAGCAAATCGTTGAT
CGTGGTACCGCTTCCGAGCGCGCTGGCCTTTTCTGGCGCTGGACCATGGGCTTTAATGCC
ACGATGGAATCGATTCACCGTTGGGCTTGGTGGTTTGCAGTACTAACCACTATCACTGGC
GGCATTGGAATCTTATTAACGGGTACGGTTGTCGATAACTGGTATCTGTGGGGTGTAAAA
CACGGCATTGCTCCGTCATACCCTGCCTATTTTGAGGTGATTGCCGATCCTGCACTGAGT
GCGCCGATGGCACCTGCCGCTATTCAGGGAGTGAAA
>3300011918-8-C77-cds2|3300011918-8-C77 hypothetical protein  # 3300011918-8 # d__Bacteria;p__Pseudomonadota;c__Gammaproteobacteria;o__Burkholderiales;f__Burkholderiaceae;g__Polynucleobacter;s__ 
ATGGACTATCAAAATTTATTTACTCAGGTTCAAGTCGTTGCCGAACCACATCATGGATCG
CATCTAAACCCTATAAAAGATGAGCGCGAGCGTATTGGCCAACCATTCTTGGTGCATCTT
TTTGGCCGCTTAGGAAATGCGCAAATTGGCCCAGTTTATTTAGGAACGATCGGGGTTGCC
TCCTTATTCTTTGGCATGATTGGTTTTCAGATTATTGGCTGGAACATGTTGTCTTCAGTC
AATTGGGACCCGATTCAGTTTATTCGTCAACTCTTTTGGTTATCCCTTGATCAACCTTTA
CCAAAGCACGGATTAAGCTTAAATATGCCGCTCTCTGAGGGTGGCTGGTGGATGATGGCT
GGTGCATTCTTAACAGCCTCGATCTTGTTGTGGTGGTGGAGAACGTATCGACGTGCGATT
GCATTGGGCATGGGTACACATATCGCCTGGGCATTCTTAGCAGCTATTTGGTTATTTTTA
GTACTCGGATTCTTCCGCCCACTCTTAGTGGGAAGTTGGAGTGAGGGCGTTCCCTTTGGC
GTCTTCTCGCATCTGGATTGGACCGCCGCATTCTCATTACGTTACGGTAATTTGTTTTAC
AACCCATTCCACATGTTATCGATTGTCTTCCTCTATGGTTCGGCACTTTTATTTGCCATG
CACGGCGCTACCATTTTGGCAGTAGGGCGTTATGGTGGTGAGCGTGAAATTGAGCAAATT
GTAGATCGTGGAACTGCATCGGAGCGCGCTGGCTTATTTTGGAGATGGACGATGGGCTTT
AATGCCACGATGGAATCGATCCACCGTTGGGCGTGGTGGTTTGCAGTCCTCGTCCCATTA
ACAGGCGGTATCGGAATTTTATTAACAGGCACCGTCGTTGATAACTGGTATCTGTGGGCA
GTCAAGCATGGTGTTGCACCTGCTTATCCAGATGTTTACAGCATCCCCACAGTCGATCCG
TCAGCGACCTTTGTGCCACCACCACCTGTTGCGAAA
>3300011921-5-C1-cds85|3300011921-5-C1 hypothetical protein  # 3300011921-5 # d__Bacteria;p__Pseudomonadota;c__Gammaproteobacteria;o__Burkholderiales;f__Burkholderiaceae;g__Polynucleobacter;s__ 
ATGGACTATCAAAATTTATTTACTCAGGTTCAAGTCGTTGCCGAACCACATCATGGATCG
CATCTAAACCCTAGAAAAGATGAGCGCGAGCGTATTGGCCAACCATTCTTGGTGCATCTT
TTTGGCCGCTTAGGAAATGCGCAAATTGGCCCAGTTTATTTAGGAACGATCGGGGTTGCC
TCCTTATTCTTTGGCATGATTGGTTTTCAGATTATTGGCTGGAACATGTTGTCTTCAGTC
AATTGGGACCCGATTCAGTTTATTCGTCAACTCTTTTGGTTATCCCTTGATCCACCTTTA
CCAAAGCACGGATTAAGCTTAAATATGCCGCTCTCTGAGGGTGGCTGGTGGATGATGGCT
GGTGCATTCTTAACAGCCTCGATCTTGTTGTGGTGGTGGAGAACGTATCGACGTGCGATT
GCATTGGGCATGGGTACACATATCGCCTGGGCATTCTTAGCAGCTATTTGGTTATTTTTA
GTACTCGGATTCTTCCGCCCACTCTTAGTGGGAAGTTGGAGTGAGGGCGTTCCCTTTGGC
GTCTTCTCGCATCTGGATTGGACCGCCGCATTCTCATTACGTTACGGTAATTTGTTTTAC
AACCCATTCCACATGTTATCGATTGTCTTCCTCTATGGTTCGGCACTTTTATTTGCCATG
CACGGCGCTACCATTTTGGCAGTAGGGCGTTATGGTGGTGAGCGTGAAATTGAGCAAATT
GTAGATCGTGGAACTGCATCGGAGCGCGCTGGCTTATTTTGGAGATGGACGATGGGCTTT
AATGCCACGATGGAATCGATCCACCGTTGGGCGTGGTGGTTTGCAGTCCTCGTCCCATTA
ACAGGCGGTATCGGAATTTTATTAACAGGCACCGTCGTTGATAACTGGTATCTGTGGGCA
GTCAAGCATGGTGTTGCACCTGCTTATCCAGATGTTTACAGCATCCCCACAGTCGATCCG
TCAGCGACCTTTGTGCCACCACCACCTGTTGCGAAA
>3300011927-5-C158-cds2|3300011927-5-C158 hypothetical protein  # 3300011927-5 # d__Bacteria;p__Pseudomonadota;c__Alphaproteobacteria;o__Caulobacterales;f__Hyphomonadaceae;g__UBA4763;s__UBA4763 sp002403455 
ATGGCCTCATATCAAAATATCTTCACGCAAATTCAGGTGCGCGGCCCCGCGGAAATGGGC
GCAGATTTGCCCAAATTCGACGTCGCCCGCGACGGCAAGCCGTTCTTCAATTATTGGCTC
GGCAAGCTCGGCAATGCGCAAATCGGCCCGATTTATTTGGGTCTTTACGGCACCTTGTCG
CTGTTATTCGGTTTTGCCTGGTTCGAAATCGTCGGCCTCAATATGTGGGCCTCGGTCGGC
TGGGATCCGGTGCAATTCGTTCGCCAACTGTTCTGGCTGGCGTTGGAGCCGCCGGCCCCC
GGCTATGGCTTGCAGATCTTCATTCCGTCGAATGAAGGCGGCTGGTACATGATCGCCAGC
TTTTTCCTGCTGCTCTCGGTGATCTTTTGGTGGATCCGCACCTATACACGGGCGCGGGCG
CTGAAAATGGGCACCCATGTCGCTTGGGCCTTCGCCTCGGCCATCTGGTTGTTCTTGGTG
CTGGGCTTGTTCCGCCCGATCCTGATGGGGTCGTGGAGCGAGGCGGTGCCTTACGGCGTC
TTCCCGCATTTGGACTGGACGGCGGCCTTGTCCATCCGGCACGGCAATCTATTCTACAAT
CCGTTTCATGCGCTCTCGATCGTGTTCCTCTACGGTTCGGTGCTGCTCTTCGCCATGCAT
GGCGCGACCATTTTGGCCGTGACGCGCTATGGCGGCGACCGCGAGCTGGAGCAGATCACC
GATCGCGGCACGGCGTCGGAGCGGGCGGGCTTGTTCTGGCGCTGGACCATGGGCTTCAAC
GCCACCATGGAATCCATCCACCGGTGGGCGTGGTGGTTCGCGGTGCTGACGACGCTGACC
GGCGGGATCGGCATTTTGTTGACCGGGCCGGTCGTTGACAATTGGTATTTGTGGGCGGTC
GAACATCATTTCGCGCCGTCT
>3300012000-7-C172-cds1|3300012000-7-C172 hypothetical protein  # 3300012000-7 # d__Bacteria;p__Pseudomonadota;c__Gammaproteobacteria;o__Burkholderiales;f__Burkholderiaceae;g__UBA3064;s__UBA3064 sp002342365 
TGGAACATCATCGAAATGATCCGCCAGCTGCCATGGCTTGCGCTTGAACCGCCGCCGCCC
GAATACGGTTTGCGCATGCCGCCGCTTCACAAAGGTGGTTGGTGGGTGATTGCGAGCTTT
TTCCTCTTACTCTCGGTGCTTTTGTGGTGGGCGCGCACCTATGTTCGGGCGCGGGCGCTC
GGCATGGGCACCCATGTGGCCTGGGCCTTTGCTTCGGCGATCTGGCTTTTTCTGGTGCTC
GGACTCTTTCGCCCGGTGTTGATGGGCTCATGGTCTGAGGGCGTACCCTATGGGATTTTC
CCGCACCTCGACTGGACGTCTGCCTTATCAATTCGATACGGTAATTTGTTCTATAACCCA
TTTCATATGCTATCGATAGTGTTTTTATATGGATCAGCACTCTTGTTTGCGATGCACGGT
GCAACAATCCTCGCGGTGAGTCGCTACGGCGGTGAGCGCGAAATTGAGCAAATCGTTGAT
CGCGGCACCGCCTCGGAGCGGGCAGCCTTGTTCTGGCGTTGGACCATGGGCTTTAACGCT
TCGATGGAGTCGATTCACCGCTGGGCCTGGTGGTTTGCGGTGCTTTGTACGCTCACAGGC
GGCATCGGAATCCTTCTCACCGGCACGGTGGTCGATAACTGGTACTTGTGGGCGGTCAAG
CACCATGTGGCACCGTCTTATCCCGAAATAAGCCCACCCATCATCGATCCGGCCCTCACA
CCACAAGGAGCGAGCAAA
>3300012006-8-C10-cds16|3300012006-8-C10 hypothetical protein  # 3300012006-8 # d__Bacteria;p__Pseudomonadota;c__Gammaproteobacteria;o__Burkholderiales;f__Burkholderiaceae;g__Limnohabitans;s__ 
ATGGCCGAATACCAAAATCTTTTCACCTCCGTGCAGCCCGTTGGGCCTTTGCACCACGGC
GTTGACTTACCTCGCGGCGACGACAAGCGAACGGGGGAACCTTTTCTGGTGCACCTCTTT
GGTCGCATTGGCAATGCTCAAATCGGTCCTGTTTATCTGGGCTCACTCGGTGTAGCGTCC
TTGATTTTTGGCATCGCTGCTTTCAACATCATTGGCTTCAACATGTTGGCTTCGGTTGAC
TGGAATCCCATTCAATTGCTGCGTCAGTTGTTTTGGCTGGCACTGGAGCCACCACCGCCT
TCTTATGGTCTGAGCATTCCACCGCTGGCACAAGGCGGTTGGTGGCTTGTTGTGGGCTTC
TTGCTGACCATATCGATCATGTTATGGTGGGTTAGAACTTACCGACGTGCCAGACAACTT
GGCTTGGGCACGCATGTGGCTTGGGCCTTTGCAGCGGCCATTTGGCTCTACTTGGTTTGC
GGTTTTTTCCGCCCCATCATGATGGGCAGCTGGTCTGAAGCGGTACCCTTTGGAATCTTT
CCGCACTTAGATTGGGTCTCGGCCATCTCTCTGCGCTACGGTAACTTGTTCTACAACCCG
TTCCATGCGCTGTCGATTGTGTTCTTGTACGGTTCTGTGTTGTTGTTTGCCATGCACGGT
GCCACCATCTTGGCCGTCGGACGTTATGGCGGTGAGCGTGAGATTGAACAAATTGTAGAT
CGCGGTACGGCTTCTGAACGGGCTGCTTTGTTCTGGCGCTGGACCATGGGCTTTAACGCT
ACCATGGAATCCATTCACCGCTGGGCCTGGTGGTTTGCAGTGCTCTGCCCCTTGGTTGGC
GGTGTCGGCATCTTGCTCACAGGCACTGTCGTTGACAACTGGTACCTCTGGTCTGTTAAA
CACCATGTTGTCCCTGCTTACCCATTGGGCAGCCCTGTTGTGGTCGATCCAGCTATTCTG
GGAGTGAAACCA
>3300012030-1-C16-cds17|3300012030-1-C16 hypothetical protein  # 3300012030-1 # d__Bacteria;p__Pseudomonadota;c__Alphaproteobacteria;o__Rhodobacterales;f__Rhodobacteraceae;g__Sulfitobacter;s__ 
ATGGCTGAATATCAAAACATCTTCACCCAGGTTCAGGTCCAAGGACCGGCCGAAATGGGA
GTGGACCCGGCAGGGTTGCTCGACCGCGAACGTACCAACGGGGCCAGCTTCAGCAAGCTT
GCCGGTCTCTTTGGCAACGCCCAGCTTGGCCCGATCTATCTGGGTACCTTCGGGCTGATC
TCGCTGGTGACCGGCTTTGCCTGGTTCTTCATGGTGGGTCTGTCGTTCTGGGATCAGGTC
GATTACAGCCCCGCGCTTTTCATGCGCGAGCTGTTCTGGCTGGCCCTGGAGCCGCCGTCG
GCTGACTATGGCCTCAGCATTCCGCCGATGGCCGAAGGAGGCTACTTCCTGTTGGCGTCG
TTCTTCCTGCTGATCTCTGTGATCACATGGTGGATCCGCACCTACCTGCGGGCCGAAGAG
CTGGGCATGGGCAAGCACGTGAGCTGGGCATTCGCCTCCGCGATCTGGCTGTTCCTCGTG
CTGGGTCTGTTCCGCCCGCTGTTGATGGGATCATGGTCCGAAATGGTGCCTTACGGTATC
TTCCCGCACCTTGACTGGACGAACCTGTTCTCGCTGACCTATGGCAACTTGTTCTACAAC
CCGTTCCACGCGCTCAGCATCGTGTTCCTCTACGGATCCGCCCTGTTGTTCGCCATGCAT
GGTGCCACGATCCTCGCAGTGAGCCGTTACGGCGGTGAGCGTGAGATCGAACAGATCGTG
GATCGCGGAACTGCCTCGGAACGTGCCGGCCTCTTCTGGCGCTGGACCATGGGCTTTAAC
GCGACGATGGAAGGTATCCACCGCTGGGCCTGGTGGTTCGCAGTTCTCACGACCCTGACG
GGTGGTATCGGGATCCTGCTGACCGGCACAGTTGTCGACAACTGGTTCATCTGGGCACAA
GACCACGGCTATGCGCCGCTCAAC
>3300012032-12-C8-cds10|3300012032-12-C8 hypothetical protein  # 3300012032-12 # d__Bacteria;p__Pseudomonadota;c__Alphaproteobacteria;o__UBA8366;f__GCA-2696645;g__;s__ 
ATGGCTGAATACCAGAACATCTTCACCCGCGTGCAGGTCCATGGCGACCCAGACCTGGGT
GTGCCGATGTCCGAAGAGGGCATCTGGCAACGGAACGGAAAAACCCAAATCTCCTACCTC
GCCGGTAAGATCGGTGACGCACAGGTGGGCCCATTCTATCTGGGGTTCTTGGGGTTATGT
TCCATCGTCTGCGGCGTCATCGCTTTTGAGATCATCGGCCTGAATATGTGGGCGTCGGTG
AATTGGGATCCGGTGCAGTTCGTGCGTCTGTTGCCGTGGCTGGCGCTTGAGCCGCCGGCT
GCCGAATATGGCCTATCCATACCGCCCTTGGCCGACGGGGGATGGTGGCTGATGGCCGGC
TTCTTCCTGACGCTGTCGATCATGTTTTGGTGGCTGCGTATGTACACCCGGGCCCGGGCT
TTGGGCATGGGCACGCATGTCGCCTGGGCGTTCGCCTCCGCGATCTGGTTGTTCCTGGTG
CTTGGCCTGATCCGGCCGGTGCTGATGGGCAGTTGGTCGGAAGCGGTGCCGTTCGGGATT
TTCCCGCATCTGGATTGGACCGCGGCCTTCTCCATCCGTTATGGCAACCTGTTCTATAAT
CCCTTCCATATGCTCTCGATCGTGTTCCTCTACGGCTCGGCGCTTTTGTTCGCCATGCAC
GGGGCGACGATCCTGGCGGTCAGCCGCTTCGGCGGGGATCGGGAAATCGAACAGATCGTC
GATCGCGGAACGGCGTCCGAGCGTGCAGCCCTGTTCTGGCGCTGGACCATGGGGTGGAAT
GCCACCATGGAATCCATTCACCGGTGGGCCTGGTGGTTTGCGGTGCTGTGTACGCTAACT
GGCGGTATCGGCATCCTGCTTACGGGCACGGTCGTCGATAACTGGTACCTCTGGGGCGTG
AAGCACGGCATCGCGCCGGCTTACCCGGCGGTATTCGATGCCCCGGTCGACCCGACCCTG
ATGAACGGAGGC
>3300012036-1-C114-cds7|3300012036-1-C114 hypothetical protein  # 3300012036-1 # d__Bacteria;p__Pseudomonadota;c__Alphaproteobacteria;o__Rhodobacterales;f__Rhodobacteraceae;g__Sulfitobacter;s__ 
ATGGCTGAATATCAAAACATCTTCACCCAGGTTCAGGTCCAAGGACCGGCCGAGATGGGA
GTGGACCCCGCCGGGGCCCTCGCCCGGGAACGAACAAACGGTGCCAGCTTCAGCAAGCTC
GCAGGCATCTTCGGCAACGCCCAGCTTGGCCCGATCTATTTGGGCACGTTCGGACTGATC
TCTCTGGTGACCGGCTTTGCCTGGTTCTTCATGGTGGGTCTGTCATTCTGGGATCAGGTC
GACTATAGCCCCGCGCTTTTCATGCGCGAGCTGTTCTGGCTGGCTCTCGAGCCGCCATCG
GCTGAATATGGCCTAAGCATCCCGCCGATGGCCGAAGGGGGATACTTCCTTCTTGCCTCG
TTCTTCCTCCTGATCTCCGTAATCTGCTGGTGGATCCGCACCTACCTGCGGGCCGAAGAG
CTCGGTATGGGCAAGCACGTCAGCTGGGCTTTCGCCTCCGCGATCTGGCTGTTCCTCGTC
CTGGGTCTGTTCCGTCCGCTTCTGATGGGATCGTGGTCCGAAATGGTCCCCTACGGTATA
TTCCCGCACCTCGATTGGACGAACCTGTTCTCGCTGACCTACGGCAACCTCTTCTACAAC
CCGTTCCATGCCCTCAGCATCGTGTTCCTCTACGGATCCGCCCTGTTGTTCGCCATGCAC
GGTGCCACGATCCTCGCAGTGAGCCGTTACGGCGGCGAGCGTGAGATCGAACAGATCGTG
GACCGCGGGACTGCCTCGGAACGTGCCGCTCTCTTCTGGCGCTGGACCATGGGCTTTAAC
GCGACGATGGAAGGGATTCACCGCTGGGCCTGGTGGTTTGCGGTTCTCACGACCCTCACG
GGTGGTATCGGGATCCTGCTGACCGGCACAGTCGTCGACAACTGGTTCATCTGGGCGCAA
GACCACGGCTATGCGCCGCTCAAC
>3300012036-5-C4-cds24|3300012036-5-C4 hypothetical protein  # 3300012036-5 # d__Bacteria;p__Pseudomonadota;c__Alphaproteobacteria;o__Caulobacterales;f__Maricaulaceae;g__Oceanicaulis;s__ 
ATGACAACTTATCAGAATATCTTCACTCAGGTTCAGGTCCGCGGACCGGTCGAGATGGGC
GTCGAAGTCCCGTCTAGCGTCGAGCCGCGCACCTTCAAGGGTGGGTTCAACTACCTGCTC
GGCAAGATCGGCAACGCCCAGATCGGGCCGATTTATCTGGGCTTCACCGGTGTGTTGGCG
TCGCTGTTTGGCTTCATCGCCATCTCGATCATCGGCTTCAGCATGCTGGCGTCGGTCGAC
TGGAACCCGATCATATTCATGCGCGAGTTCTTCTGGCTCTCGCTGGATCCGCCGGCGCCG
GAATATGGCTTCCAGCTTCTCGTGCCCTTGAACGAGGGTGGCTGGTTCATCATTGCCGGC
TTCTTCCTGACAGCCTCGATCATCCTGTGGTGGGTTCGCACATACAGGAGAGCTGTTCAG
CTGGGCATGGGGACGCACGTCGCCTGGGCCTTCGCCTCCGCCATATGGCTGTTCCTCGTC
CTGGGCTTTATCCGCCCGATGATGATGGGCAGCTGGGCTGAAGCGGTGCCCTACGGTATC
TTCCCGCACCTCGACTGGACGAATAACTTCTCGCTGCTGTACGGAAATCTGTTCTACAAC
CCGTTCCACATGCTCTCGATCGCATTCCTCTACGGCTCGGCGCTTCTGTTCGCCATGCAC
GGGGCAACGATCCTGGCGGTGGGCCGCTTTGGCGGCGACCGGGAAATCGAACAGATCACC
GACCGGGGCACCGCGACCGAGCGGGCCGGCCTGTTCTGGCGCTGGACCATGGGCTTTAAT
GCCACCATGGAATCCATCCACCGCTGGGCCTGGTGGTTCGCCGTTCTGACTACGTTCACC
GGCGGGATCGGGATCCTGATCACCGGCCCCGTGGTGGATAACTGGTTTCTCTGGGCCAGT
GAAAACGGGATCGCGCGGCCGCTC
>3300012044-7-C248-cds1|3300012044-7-C248 hypothetical protein  # 3300012044-7 # d__Bacteria;p__Chloroflexota;c__Chloroflexia;o__Chloroflexales;f__Chloroflexaceae;g__OHK40;s__ 
ATGGCAACCTTTAACCCCCCCACGCCCGGCGACATTGAGCTTGGCCCACGCGAGCGTGGC
CGCATCGGCAAGGCGATCGAGCTGCCCGTGCTCGAGAACTTTGGCCTCGATAGCCAGATC
GGCCCCACCTACCTGGGCCTCTGGAATGCCGCCGCGTTTGTCACCGGCGGCCTGTTCACG
TTTATCTGGCTGGCCGTGATGGCCTCGCAGGTAAACTGGAACCCCCTGGCCTTCGCCAAG
TATTTCTTTGTGCTCCAGGTCGACCCGCCCTCCACCTTTTATGGCCTGGGCTTTCCGCCG
CTCACCCAGGGCGGCTGGTGGCTGATCTGCACCTTCTTCCTCACGATCTCGATCCTCTGC
TGGTACATGCATCTCTACACGCGCGCCCGCACGCTCGGCATTCGGCCCTACCTGGCCTAT
GGCTTCACCGGCGCCATCGTGCTCTACGCGGTCATCTACATCGTGCGCCCTCTGTGGATG
GGCACCTGGGCCGAGTCGCCTGCCCATGGGCTGAAGGCGCTGCTCGACTGGACGAACAAC
GTGAGCGTGCGCTACGGGAACTTCTACTACAACCCGTTCCACATGCTCTCGATCTTCTTC
CTGCTCGGCTCCACCCTCATCCTGGCCATGCACGCCGGTACGATCTGGGCCTTGGAGAAG
TACGCCGCCCACGAGGAGTGGGACGAGCTGCAGGCGCCTGGCACCGGCACCGAGCGCGCC
CAGCTCTTCTGGCGCTGGTGCATGGGTTTCAACGCCAACGCCTACTCCATCCACCTCTGG
GCCTTCTGGTTCGCCTGGCTCTGCGGCATCACTGGCGCCATCGGGATCTTCCTCTCCATG
CCCGACTTTGTGAACAACTGGTTCCAGTGGGGCGTCGAGGCCGGTATCAACTATCCCCAG
CCTCCGCCTGTGATTCCG
>3300012890-16-C229-cds5|3300012890-16-C229 hypothetical protein  # 3300012890-16 # d__Bacteria;p__Pseudomonadota;c__Alphaproteobacteria;o__Acetobacterales;f__Acetobacteraceae;g__;s__ 
ATGGCTCGCTTTCACACGCTCTATACGGCAATCCAGGTCACCGGCCCGGAAGAGGAGGAG
ATCCCGATCGAAGGCTCGACCTTCGGCGGTCGCCTCGGCAAGCCAATCACCTCCAGGCTG
CTCGGCATCATCGGCGAAACGCAGGTGTTCCCGGTCTATCTCGGCATCACCGGTGTTCTG
TCGCTGATCTGCGGCTTCATCGCCATCGAGATCATCGGCCTCAACTTCCTCGCCGCGGTG
GACTGGAACGTCGTCCGTTTCATCAAGATGTTGCCGTTCCTGGCCATCCAACCGCCACCA
GCCAAGTATGGGCTGACGTTGTTCCCGCCGTTGGCCGAAGGCGGCTGGTGGCTGCTCGCC
GGGTTCTTCCTGACCGCCTCAATCCTACTCTGGTGGGTCCGCATGTATCGCCGCGCCCGG
GCGCTCGGCATGGGCACGCACGTCGCCTGGGCCTTCGCCTCGGCCATCTGGCTGTATCTC
GTGCTCGGCTTCATCCGTCCGATCTGCATGGGCAGCTGGTCCGAAGCGGTGCCGTTCGGC
ATCGTCGAGCACCTGAACTGGACGGCAACGTTCTCGGTCCGCTACGGCAACCTTTACTAC
AACCCGTTCCACATGCTCTCGATCGTGTTCCTGTATGGCTCGACGCTGCTGTTCGCCATG
CATGCCGGCACCATCCTGGCCGTCACCCCATTCGGTGGCGACCGCGAGGCCCACGAAATC
GCCGACCGCGGCACGGCCATGGAACGGTCGGCCCTATTCTGGCGCTGGACGATGGGGTTC
AACGCGAACTTCGAGTCGATCCACCGCTGGATCTACTGGTTCGCCATCCTGACCACGATC
ACCGGCGGCATCGGCATTCTCATCACCGGGACTCTGGTCGACAACTGGTATCTGTGGGGC
GTCAAGCACGGCATCGCGCCGGATTACGCGGTCATCAGCGGCCGGCCCGACATCCTGCCG
CCGGGCATGGTCAAGCTTCCCTCCCTGGCCACTCCGGAAGGCTTCCGA
>3300012890-16-C281-cds5|3300012890-16-C281 hypothetical protein  # 3300012890-16 # d__Bacteria;p__Pseudomonadota;c__Alphaproteobacteria;o__Acetobacterales;f__Acetobacteraceae;g__;s__ 
TGGGCGTCGGTGAACTGGAGCATTGTCGAGTTCGTCCGCCAGCTGCCCTGGCTGGCGCTC
GAGCCACCCTCGCCGGCGCTCGGCCTGACCGTGATGCCGCCGTTGGCCGAGGGCGGATGG
TGGCTCATGGCGGGCTTCTTCCTCACGGCCTCCGTGATGCTGTGGTGGGTCCGCATCTAC
ACCCGCGCCCGCGCCCTCGGCATGGGAACCCATGTGGCCTGGGCGTTTGCCGCCGCGATC
TGGCTTTATCTGGTGCTCGGCTTCATCCGGCCCATCATGATGGGCTCCTGGGGTGAGGCG
GTGCCGTTCGGCATCTTCCCGCATCTCGACTGGACGGCCTCGTTCTCCATCCGTTACGGC
AACTTGTTCTACAACCCGTTCCACATGCTCTCGATCGTGTTCCTTTATGGCGCCACCCTG
CCGTTCGCCATGCATGGAGCGACCGTGCTGGCCACCAGCCGCTTCGGCGCCGAGCGCGAG
ATCGAGCAGATCCTCGACCGTGGCACCGCCTTTGAGCGCGGCGCCCTGTTCTGGCGCTGG
ACGATGGGTTTCTGCGCCTCCGCTGAATCTATCCATCGCTGGGCCTGGTGGTTCGCCGTG
CTGTGCCCGATCTGCGGCGGCATCGGCATCCTGCTGACCGGCACCGCCGTCGACAACTGG
TACCTCTGGGGCGTCAAGCACGGCATCGCACCGCCATATCCGCAAATGTGGGGTCCGATC
GTCGATCCGGCCCTGAGCGCGGTGTCCGGGGTGGTACGA
>3300012921-15-C2-cds235|3300012921-15-C2 hypothetical protein  # 3300012921-15 # d__Bacteria;p__Pseudomonadota;c__Gammaproteobacteria;o__Burkholderiales;f__Ga0077523;g__Ga0077523;s__ 
ATGGCGGAATACCAGAACATCTTCACGCGCGTGCAGGTTCGCGCGCCCGCGTACGCAGGC
GTCCCGTTGCCGGCCGGCAGCGTCTGGCGGCGATCGGGTCGGCCCGGGTTCATGCATCTC
CTGGGCAGGTTCGGCGACGCGCAGATCGGCCCGATCTATCTCGGCACCACCGGGCTGCTG
TCGCTCATCTGCGGCTTCATCGCGATCGAAATCATCGGCCTCAACATGTTCGCGTCGGTC
AACTGGGATCCGATCCAGTTCGTGCGCCAGCTGTTCTGGCTCGGGCTCGAACCGCCGTCA
CCGGAGTACGGCCTCCGGATTCCGCCGCTGCGAGAGGGCGGATGGTGGTTGATGGCAGGC
TTCTTCCTGACTGCGGCAATCCTGCTCTGGTGGGTGCGCATGTATCGCCGGGCGAAGGCC
CTCGGCATGGGCACTCACGTCGCCTGGGCGTTCGCATCCGCGATCTGGCTCTACCTGGTG
CTCGGCTTCATCCGGCCGCTGCTGATGGGCAGCTGGAGCGAGGCGGTGCCCTTCGGCATC
TTTCCGCACCTCGACTGGACCGCGGCGTTCTCGATCCGCTACGGCAACCTGTTCTACAAC
CCGTTCCACATGCTGTCGATCGCGTTCCTGTACGGCTCGGCGCTGCTGTTCGCGATGCAC
GGCGCCACCATCCTGGCGGTGAGCCGCTTCGGCGGCGACCGCGAACTGGAACAGGTGGTC
GATCGCGGCACCGCCTCGGAACGTGCTGCGCTGTTCTGGCGTTGGACCATGGGCTTCAAC
GCGACGATGGAGTCGATCCACCGCTGGGCCTGGTGGTTCGCGGTGCTGACGCCCCTGTGC
GGGGGCATCGGCATCCTGTTGACCGGCACCGTGGTGGACAACTGGTATCTGTGGGCGGTG
AAGCATCACGTCGCACCGGCCTATCCAGCGGTGTTCGCGCCCGTGGTCGATCCGGCGGCC
GGGGTATCGCAA
>3300012921-17-C3-cds72|3300012921-17-C3 hypothetical protein  # 3300012921-17 # d__Bacteria;p__Pseudomonadota;c__Alphaproteobacteria;o__Acetobacterales;f__Acetobacteraceae;g__Roseomonas_A;s__ 
ATGACGGCCTTCGTCCAATACCAGAACATCTTCACGCGGATCCAGGTCCGGCCGCCGGCA
CCCTATGCGGGCGTCGTGCTGCCGGCCGTGGACCTCGCCCGCGAGGGCACGCCGCGCTTC
AACCACCTGTTCGGCCGCTTCGGCGACGCGCAGGTCGGGCCGATCTACCTCGGCATGCTC
GGCGTGCTCTCGATCGTCTTCGGCACGGTGGCCTTCGTGATCATCGGGCTGAACATGCTG
GCCTCGGTGCAGTGGAACATCATCCACTTCGTCCGCGACCTCTTCTGGCTCGCGCTCGAG
CCGCCGCCGGCGCATTACGGGACGCGCATCCCGCCGCTGCGCGACGGCGGCTGGTGGCTC
GTCGCCGGCTTCTTCCTGACGGTGTCGGTGCTGCTCTGGTGGGCGCGGACCTATCGCCGG
GCGCGTGCGCTCGGCATGGGCACGCATGTCGCCTGGGCCTTCGCGGCGGCAATCTGGCTG
TACCTGGTTCTGGGTTTCATCCGGCCGCTCGCCATGGGCAGCTGGAGCGAGGCGGTGCCC
TTCGGCATCTTCCCGCACCTCGACTGGACCGCGGCCTTCTCGATCCGCTACGGGAACCTC
TTCTACAACCCGTTCCACGCGCTCTCGATCGTCTTCCTCTACGGCTCCACGCTCCTCTTC
GCGATGCATGGCGCCACGATCCTGGCGCTGGGCCGCTATGGCGGCGAGCGTGAGCTCGAG
CTGATTGCGGATCGCGGCACGGCGGCCGAGCGCGGCATGCTCTTCTGGCGGTGGACCATG
GGCTTCAACGCCAGCTTCGAGAGCATCCATCGCTGGGCCTGGTGGTTCGCGGTGCTCTGC
CCGCTCACGGGGGGCATCGGCATCCTGCTGACCGGCACGGTGGTGGACAACTGGTATCTC
TGGGCCGTCGAGCGCCACTTCGCGCCCGCCTACCCGCAACTCTGGGCGCCGGTGCTCGAT
CCGACGCTCGCGCAAGGAGCCGCGCGA
>3300012921-20-C27-cds41|3300012921-20-C27 hypothetical protein  # 3300012921-20 # d__Bacteria;p__Pseudomonadota;c__Gammaproteobacteria;o__Burkholderiales;f__Burkholderiaceae;g__Inhella;s__ 
ATGGCTGAATACCAGAACCTCTTCACCAGCGTGCAGGTCACGGCGCCCTCGTACCCGGGC
GTCTCGCTCGGCCGCGACGACGGCGAGCGCGTCGGCACCCCGGCCCACGTCCATCTGTTC
GGTCGCCTCGGCGACGCGCAGCTCGGTCCCATCTACCTCGGTTGGCTCGGCCTGCTGTCG
CTGCTCTGCGGCTTCATCGCGTTCGAGATCATCGGCCTCAACATGCTCGCCTCGGTGGGC
TGGGACCCGATCCAGTTCGTGTGCCAGCTGCCCTGGCTGGCGCTGGAGCCGCCGGCGCCC
GGCTACGGGCTCAGCCTGCCGCCGCTGAACGAAGGCGGCTGGTGGCTGCTGGCCGGCTTC
TTCCTGACGATGTCCATCCTGCTGTGGTGGGTGCGCATGTACCGCCGCGCGCGCAAGCTC
GGCATGGGCACGCATGTGGCCTGGGCGTTTGCCGCCGCGATTTGGCTCTACCTGGTGCTG
GGCTTCATCCGCCCGATCCTGATGGGCAGCTGGGGCGAGGCGGTGCCCTTCGGCATCTTC
CCGCACCTGGACTGGACCGCGGCGTTCTCGCTGCGCTACGGCAATCTGTTCTACAACCCG
TTCCACATGCTCAGCATCGCGTTCCTGTACGGGTCGACGCTGCTGTTCGCGATGCACGGG
GCGACGATCCTGGCGGTCAGCCGCTTCGGCGGCGAGCGCGAGATCGAGCAGATCACCGAC
CGCGGCACCGCCAGCGAGCGCGCCGCGCTGTTCTGGCGCTGGACCATGGGCTTCAACGCG
ACGATGGAGTCCATCCACCGCTGGGCCTGGTGGTTCGCCGTGCTCTGCCCGCTGACCGGC
GGCATCGGCATCCTGCTCACCGGCACCGTGGTCGACAACTGGTTCCTCTGGGCCGTCAAG
CACGGCGTCGCGCCGAGCTACGCGCCGGTGTTCGCCCCGGTCGTCGATCCGCTGCTCGGG
AGCACGCCA
>3300012921-25-C1-cds199|3300012921-25-C1 hypothetical protein  # 3300012921-25 # d__Bacteria;p__Pseudomonadota;c__Alphaproteobacteria;o__Ferrovibrionales;f__Ferrovibrionaceae;g__Ferrovibrio;s__ 
ATGGCTGAATTCCAAAGCATATTCACCCAAGTGCAGGTACGGGCGCCGGCCTATCCCGGC
GTGCCATTCGCCAAGCCGGGTATCTGGCCGCGCCAGGGCACGCCAAGCTTCATCCATCTC
TTCGGGCGCTTCGGCGATGCCCAGATCGGGCCGTTCTACCTTGGCACGCTGGGTCTGGCA
TCGATTTTCTTCGGCATTCTGGCGATCGAGATCATCGGCCTCAACATGATGGCGCAGGTG
AACTGGAATCCGATCGAATTCGTCAAGCAGCTCTTCTGGCTTGGTCTGATGCCGCCGGCG
CCGGAATACGGATTGAAGATCCCGCCGCTGGCCAAGGGCGGCTGGTGGCTGATGGCGGGC
TTCTTCCTCACATTGTCCATCCTGCTGTGGTGGCTGCGCACCTATCGGCGGGCCAAGGCG
CTGGGCATGGGCACGCATGTCTGCTGGGCTTTCGCCTCGGCGATCTGGCTGTATCTCGTG
CTCGGCTTCATCCGGCCGATAATGATGGGCAGCTGGAGTGAGGCGGTGCCATTCGGCATC
TTCCCGCATCTGGATTGGACCAACGAATTCTCGCTGCGCTATGGCAACCTGTTCTACAAT
CCCTTCCACATGCTCTCCATCGCCTTCCTGTATGGCTCCACTCTGCTGTTTGCCATGCAT
GGCGCCACCATTCTGGCGGTCAGCCGCTTCGGCGGCGAGCGCGAGATCGATCAGGCCCTG
GATCGCGGCACGGCAGGCGAGCGAGCGGCCCTGTTCTGGCGCTGGACCATGGGCTTCAAC
GCCACGATGGAATCGATCCATCGCTGGGCCTGGTGGTTCGCGGTGCTATGCACCCTCACT
GGCGGCATCGGCATTCTGCTCACCGGCACGGTGGTGGACAATTGGTATGAATGGGGCACC
AAGCATGGTCTGACGCCGCCGAGCGGC
>3300012921-27-C7-cds177|3300012921-27-C7 hypothetical protein  # 3300012921-27 # d__Bacteria;p__Pseudomonadota;c__Alphaproteobacteria;o__;f__;g__;s__ 
ATGCCCGAATACCAGAACATTTTCACCCAAGTCCAAATCCGCGGACCCGTGCAGTACGGC
GCCGAAATTCGCGACCGCACCTACTGGCGGCGCGAGGGCGAGCCCTTCTACATGTACTGG
CTCGGCAAGATCGGCAACGCGCAGATCGGGCCGATCTATCTTGGGTTCATGGGATCGGCC
TCGCTGCTGTGCGGGCTGATCGCGTTCGAAATCATCGGCCTCAACATGCTGGCCTCGGTC
GGCTGGGACCCGGTGCAGTTCGTGCGCCAGCTCTTCTGGCTGGGGCTCGAGCCGCCCGAT
CCCAAATACGGGCTGCGCATTCCCCCGCTCAACGAGGGCGGCTGGTGGCTGATGGCGGGC
TTTTTCCTGACCGTGTCGCTGCTGCTGTGGTGGGGACGGATGTACCGGCGCGCGCGCGCG
CTCGGCATGGGCACGCATGTGGCGTGGGCGTTTGCGGCCGCGATCTGGCTCTATCTGGTG
CTCGGTTTCATCCGGCCGGTGCTGATGGGCAATTGGGGCGAGGCGGTGCCGTTCGGCATC
TTCCCGCATCTCGACTGGACGGCGGCATTTTCGCTGCGCTACGGCAATCTGTTCTACAAC
CCGTTCCACGCGCTGTCGATCGTGTTCCTGTACGGATCGACGCTGCTGTTCGCGATGCAC
GGGGCGACCATTCTGGCCGTCGGCCGTTTCGGCGGCGACCGCGAGATCGAGCAGATCGTC
GATCGGGGCACGGCGTCCGAGCGTGCGGCGCTGTTCTGGCGCTGGACGATGGGCTTCAAC
GCGACGATGGAGTCGATCCATCGCTGGGCTTGGTGGTTTGCCGTGCTGTGCCCGCTCACG
GGCGGGATCGGCATTCTGCTGACCGGCACGGTCGTCGACAATTGGTACTTGTGGGCGGTC
AGGCACGATTTTGCGCCGGGCTACCCGGCCGTGTTCGGCACGGTCGTCGATCCCGCCAGC
CTTCCAGGAGCAACGCGA
>3300012921-28-C1-cds23|3300012921-28-C1 hypothetical protein  # 3300012921-28 # d__Bacteria;p__Pseudomonadota;c__Alphaproteobacteria;o__Rhodospirillales;f__Rhodospirillaceae;g__GCA-2737725;s__ 
ATGGCAACGTATAGCAACATCTTCACGCAGGTGCAGGTCCGCACCGCACCGGAAATGGGC
GTCGATCTGCCCAAGACCGAGTTCAACCGCAGCGGCACGCCGGGCTTCTCGTACTGGATC
GGCAAGCTCGGCAACGCGCAGATCGGCCCCGTCTACCTGGGCTTCACCGGGCTCACCTCG
CTGCTCTTCGGCTTCATCGCCATCGAGATCATCGGGTTGAACATGTGGGCCTCGGTGGGC
TGGGACCCGGTCAAGTTCGTCATGCAGCTCCCCTGGCTGACGCTCAATCCGCCGGGACCC
GAACACGGCATGGGCATCGCGCCGTTAAAGGAAGGCGGCTGGTGGCAGATCGCGGGCTTC
TTCCTCACCGCCTCGATTCTGCTGTGGTGGGTGCGCACCTACAACCGCGCGCGTGCGCTG
GGCATGGGGACGCACGTGGCGTGGGCGTTCGCTTCCGCCATCTGGCTGTTCCTGGTGCTG
GGCTTCATCCGTCCGCTGATGATGGGCAGCTGGAGCGAGGCCGTGCCGTTCGGGATCTTC
ACGCACCTCGACTGGACCAACAATTTCTCGCTGGTTCACGGCAACCTCTTCTACAACCCG
TTCCACGGCCTCTCGATCGCCTTCCTGTACGGCTCGGCCTTGCTGTTCGCCATGCACGGG
GCGACCATTCTGGCCGTGACGCGCTACGGCGGCGACCGCGAGCTCGACCAGATCTCCGAC
CGAGGCACGGCGTCGGAACGCGCCGCCTTGTTCTGGCGCTGGACCATGGGCTTTAACGCC
TCCATGGAATCGGTCCATCGCTGGGCGTGGTGGTTCGCGGTGCTCACGCCGTTGTGCGGC
GGCATCGGCATCCTGCTCACCGGCACGGTGGTCGACAACTGGTACGATTGGGCAGTGGAG
CACAGCTACGCCAAGCCGCGC
>3300013004-45-C65-cds5|3300013004-45-C65 hypothetical protein  # 3300013004-45 # d__Bacteria;p__Pseudomonadota;c__Gammaproteobacteria;o__Steroidobacterales;f__Steroidobacteraceae;g__UBA964;s__ 
ATGGCTGAATATCAAAATTTGTTCACGCGGGTACAGGTCGAAGCACCTCATTACCCCGGA
GTCCCACACGACCCGCAGGGTCTGTGGAAACGCGGCACCCACGCGAGTGCGAGCTACTGG
CTCGGCAAGATCGGTGACGCGCAGATCGGTCCGTTCTATCTCGGTGCAACCGGATTGGCG
TCACTGGTTTTTGGCTTACTCGCCTTCGAGATCATCGGTCTCAATATGTGGGCGTCGGTT
GGCTGGGATCCGGTGCAGTTCATCCGTCAGTTGTTCTGGCTGGCGCTTGAGCCGCCCGCG
CCGGAATACGGCCTGCGACTACCACCGCTGAAAGACGGCGGTTGGTATCTGATGGCCGGC
TTCTTCCTGACGATGTCGATCATGCTCTGGTGGGTGCGAACCTATCGTCTGGCGCGTAAG
CACCAGATGGGTACGCACGTCGCCTGGGCATTCGCTTCGGCGATTTGGCTCTTCCTCGTG
CTCGGCTTCTTCCGGCCGCTGCTCATGGGTAGCTGGTCGGAGTCAGTGCCTTTCGGAATC
TTTGCCCACCTCGATTGGACGGCCGCGTTCTCGCTGCGCTACGGCAACTTGCTCTACAAC
CCGTTCCACGCGTTGTCGATCGTGTTCCTGTACGGATCGGTACTGCTGTTCGCCATGCAC
GCGGGCACCATCATGGCGGTCTCCAAGTACGGTGGTGAACGTGAAATCGAGCAAACACTC
GATCGCGGTACGGCATCGGAACGTGCGGCGCTCTTCTGGCGCTGGACGATGGGTTTCAAC
GCCACGATGGAGTCGATCCACCGTTGGGCTTGGTGGTTTGCGGTGCTGTGTACGCTCACG
GGCGGTATCGGCATCCTGCTGACCGGCACTGTGGTCGACAACTGGTACCTGTGGGCCGTG
AAGCATGGTGTGGCACCGGCGTATCCGGCCACCTTCGAAGTGTTGCCCGACCCGGCCACC
GTTACGGGAGCTGCACAA
>3300013004-48-C204-cds2|3300013004-48-C204 hypothetical protein  # 3300013004-48 # d__Bacteria;p__Pseudomonadota;c__Alphaproteobacteria;o__Rhodobacterales;f__Rhodobacteraceae;g__Rhodobacter_F;s__ 
ATGGCTGAGTATCAGAACATCTTCACCCAGGTTCAGGTGCGTGGCGCACCTGAAATGGGT
CTGGTCGAAAACGTCGAGATGGGCAACCGCACGACCGGCGCGCGGTTCTCTAACCTGCTG
GGCTGGTTCGGCAATGCGCAGCTGGGGCCGATCTATCTTGGCACCTTTGGCGTGATCTCG
GTGGCGACCGGGGCGATCTGGTTCTTTCTTGTCGGGGCCAGCTTCTGGTACCAGGCGGGA
TTCAACCCGGCTGTCTTCCTGCGCGACCTGTTCTACATGTCGCTGGAACCGCCGGCACCC
GAATACGGTCTTGGTTTTGCCCCGATGGGCCAAGGCGGGCTGTGGCTGATCGCGTCGTTC
TTCCTGCTGATCTCGGTGCTGACCTGGTGGGTGCGCACCTATCTGCGCGCCGAAGCCCTT
GGCATGGGCAAGCACGTGGCCTGGGCTTTTGCCAGCGCCATCTGGCTGTTCCTGGTTCTT
GGCCTGATCCGCCCGGTGCTTATGGGCAGCTGGTCCGAAGCGGTGCCTTATGGAATCTTC
CCGCATCTTGACTGGACGAACCTGTTCTCGCTGACCTACGGCAACCTGTTCTACAATCCG
TTCCACGCGCTGAGCATTGTCTTCCTGTACGGGTCGGCCCTGCTGTTTGCCATGCACGGG
GCCACGATCCTGGCCGTGAGCCGCTTTGGCGGCGACCGCGAGATCGAACAGATCGTCGAC
CGGGGTACGGCATCGGAACGCGCCGCCCTGTTCTGGCGCTGGACGATGGGTTTCAACGCG
ACGATGGAAGGGATTCACCGCTGGGCCTGGTGGTTTGCCGTGCTGACGACGCTGACCGGC
GGGATCGGCATCCTTCTGACAGGAACCGTTGTCGACAACTGGTTTGTCTGGGCGCAGGAC
CACGGCTACGCGCCGTTGAACTGCCCCCGAGAGGAGAACGTCATGCAATACGAAAAACCC
TATTACGAACACGCCGACACGCGCGTGCATATCCGCCACTGGGTTCTGGGGCATATGCTG
ACGGGCGCGGGAAAAGCGGCGGTGTTCGTCATCACCATCTGGGTCGTGCTCTTCGCGATC
TATGCCTTGTCTCTGCTGCTGCCGGAAGAAAGCAAGCAGGCCCCGTCACCACAGCAGACC
GGCGCGCTTGAGATGCCGGTTGATGTGACGCGGGCTGTC
>3300013006-21-C7-cds64|3300013006-21-C7 hypothetical protein  # 3300013006-21 # d__Bacteria;p__Pseudomonadota;c__Alphaproteobacteria;o__Caulobacterales;f__Caulobacteraceae;g__Caulobacter;s__ 
ATGGCTGCCTATCAGAATATCTTCACCCAGGTTCAGGTGCGCAGCGCGCCTGAAATGGGC
GCCCATACCGGAGAGGCCGACGCATGGCGCGTCGGTACTCCGGGGTTTGTTCACTGGATC
GGACGGCTGGGCAACGCCCAGATCGGCCCGATACATCTGGGATGGACCGGTCTGGTTTCG
CTCTTCTGCGGGTTCCTGGCCTTCGAGATCATCGGTCTCAACATGTGGGCCTCCGTCGGC
TGGAACCCGGCCGAGTTCGTCCGCCAGCTGCCCTGGCTGGCGCTTGAGCCGCCGCCGCCC
GAACAGGGCCTCAACATCCTGCCGCCCCTGAACCAGGGCGGTTGGTGGCTGATCGCAGGC
TTCTTCCTGACGGTATCGCTGATCTCCTGGTGCGTGCGCAGCTACCTTCGGGCCAAGGCT
CTGGGCCTGGGCACCCACACCACCTGGGCCTTTGCCTCGGCGATCTGGCTCTATCTGGTG
CTGGGCTTCATCCGTCCCATCATGATGGGCAGCTGGAGCGAGGCGGTGCCGTTCGGCATC
TTCCCGCATCTGGACTGGACCGGGGCCTTTTCGATCACCTACGGAAACCTGTTCTACAAT
CCCTTCCACTGCCTCTCGATCGTCTTCCTGTATGGCTCGACCCTGCTGTTCGCCATGCAT
GGCGCGACCATCCTCGCCACCAGCCGCTACGGCTCGGAGCGGGAAGTCGAGCAGATCACC
GACCGGGGCACAGGCAGTGAACGGGCCGCCCTGTTCTGGCGCTGGACCATGGGCTTCAAC
GCCACCATGGAATCCATCCACCGCTGGGCCTGGTGGTTTGCCGTCCTGACCACCCTGACG
GGGGGTATCGGCATCCTGTTGACCGGAACCGTCGTCGAAAACTGGTACGATTGGGCCGTG
GCGCACAACTACGCGCGC
>3300013006-29-C83-cds2|3300013006-29-C83 hypothetical protein  # 3300013006-29 # d__Bacteria;p__Pseudomonadota;c__Gammaproteobacteria;o__Burkholderiales;f__Burkholderiaceae;g__Rhodoferax;s__ 
ATGGCTGAGTACCAAAACCTGTTTACTTCTGTGCAGCCGGTCGGACCGCTGCACGACGGT
GTGCCGCTGCCGCGTGGCGACGATAAGCGCACTGGCACCCCCTTTCTGGTGCACCTGCTC
GGGCGTATCGGTAATGCACAAATTGGTCCCATCTATCTGGGCACGCTGGGTGTGGCCTCG
CTACTGTTTGGCACGCTGGCTTTCAACATCATCGGGTTCAATATGTTGGCCTCGGTGGAT
TGGAGCCCGATCGAGCTGATCCGTCAGTTGTTCTGGCTAGCGCTTGAGCCGCCCCCGCCA
GCCTTTGGCCTGAGTATTCCGCCGCTGGCCCAAGGCGGCTGGTGGCTGATTGTCGGCTTC
TTGCTGACGGTGTCGATTCTGCTGTGGTGGACGCGCACTTACCGGCGAGCCCGTCAGCTG
GGGCTGGGCACCCATGTAGCCTGGGCCTATGCGGCGGCTATTTGGCTGTTTTTGGTATGC
GGCTTCTTTCGCCCCATCATGATGGGCAGCTGGTCTGAAGCGGTCCCCTTCGGCATATTC
CCACACCTGGATTGGGTGTCTGCCTTGTCACTGCGTTACGGCAACCTTTTCTACAACCCC
TTCCACGCACTGTCTATCGTCTTTTTGTACGGCTCGGTGCTGCTGTTTGCCATGCACGGC
GCCACCATCCTGGCTGTGGGCCGCTATGGCGGCGAGCGTGAGATTGAGCAAATCGTGGAT
CGCGGCACCGCGTCTGAGCGCGCTGGCCTGTTCTGGCGCTGGACCATGGGGTTTAACGCA
ACCATGGAATCGATTCACCGCTGGGCCTGGTGGTTTGCGGTGCTCTGTCCTCTGGTCGGT
GGTGTGGGCATTTTGCTCACCGGCACGGTGGTTGATAACTGGTATTTGTGGTCGGTCAAA
CACCATGTGGTTCCAGCCTACCCCTTGGGTAACCCTGTGGTACTCGACCCTGCACTGTTA
GGAGCAAAGCCA
>3300013006-35-C106-cds2|3300013006-35-C106 hypothetical protein  # 3300013006-35 # d__Bacteria;p__Pseudomonadota;c__Alphaproteobacteria;o__Sphingomonadales;f__Sphingomonadaceae;g__Sandarakinorhabdus;s__ 
ATGGCTTATCAAAATCTCTTCACGCAGGTTCAGCTCCGCGGTGAGCTGGAACCCGGCGTG
CCGCTGGGACCGCACAACGATGCCCGCATCGGCCCGTTCGGCACCTCCTGGTTGATGGGC
AAGCTGGGCGGCGCTCAGCTTGGTCCGGTCTACCTCGGCTCACTCGGTGTTGCGTCGCTG
ATCGCTGGCTTCATCGCCATCGAGATCATCGGGCTCAACATGGCCGCCTCGGTGAACTGG
AGCCCGATCCAGTTCGTGCGCCAGTTCTTCTGGCTCGCGCTCGAACCGCCGCCGGCCAAG
TACGGCTTCACCGCGAACGTGCCGCTCAATGATGGCGGCTGGTGGATTGCGGCCGGCTTC
TTCCTGACCGCATCCATCCTGCTGTGGTGGGCCCGCACCTACGTGCGCGCCAAGGAACTC
GGCATGGGCACGCACGTTGCTTGGGCATTTGGTTCGGCGATCTGGCTGTATCTCGTGCTG
GGCTTCATTCGCCCGCTGATGATGGGCAGCTGGGCGGAAGCCGTGCCGTTCGGCATCTTC
CCGCACCTGGATTGGACCGCAGCCTTCTCGATCCGCTACGGCAACCTGTTCTACAACCCG
TTCCACGCGCTCAGCATCGTCTTCCTCTATGGTTCGACCCTGTTGTTCGCCATGCACGGC
GCCACCATCCTCGCGGTTGGCCGTTACGGCGGTGAACGCGAAATCGAACAGATCACCGAT
CGTGGCACCGCATCCGAACGCGCCGCCTTGTTCTGGCGCTGGACGATGGGTTGGAACGCC
ACGATGGAATCGATCCACCGCTGGGCCTGGTGGTTCGCCGTGTTGACCACCCTCACGGGC
GGCATCGGCATCCTGCTTACCGGCACCGTCGTCGACAATTGGTATCTCTGGGCCGTGCAG
CATGGCTTCGCGCTCGAATACCCCGCAACCGGTGTCATCGATCCCTCCACGCTTCCGGGA
GCACCGCAA
>3300013006-38-C46-cds5|3300013006-38-C46 hypothetical protein  # 3300013006-38 # d__Bacteria;p__Pseudomonadota;c__Gammaproteobacteria;o__Burkholderiales;f__Burkholderiaceae;g__Rhizobacter;s__ 
ATGATTGAGTACCAAAACCTATTCACCACCGTGCAAGCGGTGGGGCCAGTGCACCACGGC
ATCGAGCTGGGGCATGGCAACAGCCCTCGAACCGGCGAGCCGTTGATCGTTCATCTGTTC
GGGCGGCTCGGCAACGCACAGCTGGGTCCGATCTACCTCGGAGGCCTGGGCATCGCATCG
ATCATGTGCGGCATGCTCGCCTTCAACATCATCGGCTTCAACATGCTGGCGCAGGTCAAC
TGGGATCCGATCGAGTTCGTGCGCCAGTTGTTCTGGCTGGCCCTGGAGCCACCTGCACCC
CAAAACGGCTTGGCCTTGCCGCCCATGAATCAAGGCGGCTGGTGGATGTTTGCTGGCGCC
TTGCTGACGGCGTCGCTGTTCCTCTGGTTCGCTCGCACCTATCGGCGCGCTCGTGAACTG
GGCATGGGCACCCACGTGGCTTGGGCGTTCCTCGCCGCGATCTGGCTGTTTCTGGTGCTG
GGCTTCATCCGCCCCCTGCTGATGGGCAGCTGGGGCGAGGCGGTGCCTTTTGGCATCTTC
CCGCACCTTGACTGGACGGCAGCGTTTTCCATCCGTTACGGCAACCTGTTCTACAACCCG
TTCCACATGCTGTCGATTGTCTTTTTGTACGGCTCAGCTCTGCTGTTCGCCATGCACGGA
GGCACGATTCTGGCTGTGAGCCGCTATGGCGGCGAGCGCGAAATCGAACAGATCACCGAC
CGCGGAACCGCTTCGGAGCGTGCTGGCCTGTTCTGGCGCTGGACCATGGGGTTCAACGCC
ACGATGGAATCCATTCACCGCTGGGCCTGGTGGTTTGCCGTGCTGACCCCGCTGACGGGT
GGCATCGGCATCTTGCTGACCGGCACGGTGGTCGACAACTGGTATCTCTGGGCCGTGAAG
CACCACGTGGCGCCGATGTATCCGGCAGTGTGGGCACCAGCCGTTGATCCTGCCTTGCTG
ATCCAGGGAGTCAAGCCA
>3300013006-39-C51-cds8|3300013006-39-C51 hypothetical protein  # 3300013006-39 # d__Bacteria;p__Pseudomonadota;c__Alphaproteobacteria;o__Sphingomonadales;f__Sphingomonadaceae;g__Sandarakinorhabdus;s__ 
ATGGCATATCAAAACATCTTCACGCAGGTACAGCTCCGTGGTGAGCTGGAAGCCGGCGTT
CCGCTTGGTCCTCATAACGATGAGCGCTTTGGTCCGTTCGGCACGTCGTGGCTGATGGGC
AAGCTGGGCGGCGCCCAGCTGGGTCCCGTCTACCTCGGCAAGCTCGGCATCGCCTCGCTG
CTGAGTGGCTTCATCGCCATCGAGATCATGGGTCTCAACATGGCGGCATCGGTGAACTGG
GATCCGGTCCAGTTCGTGCGCCAGTTCTTCTGGCTCGCGCTTGAACCGCCGGCCGCCAAA
TATGGCTTCACCGTTGGCGTGCCGTTGAACGATGGCGGCTGGTGGATTGCCGCCGGCTTC
TTCCTCACGGCGTCCATCTTGCTGTGGTGGGCCCGCACCTATGTGCGCGCCAAGGAACTG
GGGATGGGCACGCATGTGGCCTGGGCCTTCGGCTCGGCGATCTGGCTCTACCTCGTGCTC
GGCTTCATCCGCCCGATGATGATGGGCAGCTGGGCCGAAGCGGTGCCGTTCGGCATCTTC
CCGCACCTGGATTGGACCGCGGCCTTCTCGATCCGCTACGGCAATCTGTTCTACAATCCG
TTCCACGCGCTCAGCATCGCCTTCCTTTATGGATCGACCCTGCTGTTCGCCATGCACGGC
GCGACCATCCTGGCGGTGGGCCGTTATGGCGGCGAACGCGAAATCGAACAGATCACCGAT
CGCGGTACTGCCTCTGAACGTGCAGCGCTGTTCTGGCGCTGGACCATGGGCTGGAACGCC
ACGATGGAATCCATCCACCGTTGGGCCTGGTGGTTTGCAGTGCTGACGACGCTCACGGGC
GGCATCGGCATCCTGCTCACCGGCACCGTTGTCGACAACTGGTTCCTGTGGGCGGTCGAT
CACGGCTTTGCCCGCGAATATCCGGCCACCGGTGTCGTTGATCCCGCCACCCTTCCGGGA
GCACCGCAA
>3300013010-4-C91-cds5|3300013010-4-C91 hypothetical protein  # 3300013010-4 # d__Bacteria;p__Pseudomonadota;c__Alphaproteobacteria;o__Rhodobacterales;f__Rhodobacteraceae;g__Planktomarina;s__ 
ATGGCTGAATATCAAAACATCTTTACTCAAGTACAAGTCCGTGGGCCTGCCGAACTAGGT
TTGGATCCAGACGGGATATTGCAAGCTGAACGAGGAGGTACACCGAGGTTTTCAAATTTA
CTAGGCTGGCTAGGAAATGCTCAGTTGGGGCCTATCCATCTTGGAATGTTTGGAGTAATT
TCTGCCTACTTATTTGCAGTATGGTTTCTACTTGTAGGCTTCAATATGCTTGGCCAAGTA
GATTATAATTTCTACGAGTTTATTAAACAGCTCTTTTGGTTGGCTATGGAACCACCAGCG
GAGGAGTATGGACTTTCTATGCCTCCTCTCAATGAAGGTGGGATGTATATGATAGCCAGT
ATGTGCCTTCTTATTTCAGTTATCAGTTGGTGGATTCGGTCTTATTTGCGAGCTACAGAA
CTTGGCATGGGCAAACACGTCTGCTGGGCATTTGCCGCTGCGATCTGGTTGTTTCTTGTC
CTTGGTTTGTTTAGGCCACTTGCTATGGGGTCTTGGTCAGAGATGGTTCCATATGGGATT
TTCCCACATCTAGACTGGACAAATTACTTTTCACTTAATTATGGAAATCTTTTCTATAAC
CCTTTCCATGCTTTATGTATTGTATTTCTATATGGCTCTGCACTGCTTTTTGCTATGCAC
GGGGCAACCATATTAGCAGTATCAAGGTATGGTGGTGATCGTGAACTTGAGCAAATTTAT
GATAGAGGGACTGCGTCTGAGCGTGCAGCACTTTTTTGGAGATGGACTATGGGGTTTAAT
GCATCCATGGAAGGTATTCATCGCTGGGCTTGGTGGTTCGCTATCCTTGTTCCTATCACT
GGGGGAATAGGTATATTGCTAACTGGTACAGTCGTTGATGACTGGCGAGAATGGGCTATC
GTACATAATTTTGCGGCTGAGTTAGAGTATTCTGTTCCAGAGTGTTCTGCCGTATGTGAA
AGGCTTAATGCTGGGAAA
>3300013093-25-C3-cds9|3300013093-25-C3 hypothetical protein  # 3300013093-25 # d__Bacteria;p__Pseudomonadota;c__Gammaproteobacteria;o__Burkholderiales;f__Burkholderiaceae;g__Limnohabitans;s__ 
ATGCCCCAGTATCAAAACTTATTCACCACGGTCCAAGTCACCGGGCCCACCAGTGATGGC
ATCCACTTGGGACGTGGAAACGACCCACGATTGGGCAAGCCCTTCATGCTGCATTTGGCA
GGAAGATTGGGAAATGCACAAATTGGCCCCATTTATTTGGGCACTTTGGGTTTGGCATCG
CTCGTATTTGGAACCTTGGCCTTCAACATCATAGGGATGAATATGTTGGCATCGGTCAAT
TACGATCCCATTCAGTTTATTCGCCAATTGTTTTGGTTGGCGCTTGAGCCCCCAGCACCT
CAATACGGTTTGCACATGCCACCCCTTAACCAAGGTGGTTGGTGGTTAATCGCTGGACTA
TTTCTCACCATCTCTATTTTTCTATGGTGGGCCAGAACTTATCGCCGGGCAAGGCAATTG
GGCATGGGCACCCATGTACCCTGGGCTTTTGTCAGTGCCATTTGGCTCTACCTGGTTCTG
GGATTTTTTAGACCCCTTTTGATGGGATGTTGGTGTGAGGCGGTGCCTTTTGGTATCTTT
CCTCATCTGGACTGGACGGCTGCGTTTTCTCTTCGTTACGGCAACCTTTTCTATAACCCG
TTTCACGCGCTCTCTATTGTGTTCTTGTATGGATCGGTGCTTCTTTTTGCCATGCACGGT
GCCACCATTTTGGCGGTGAGTCGTTACGGCGGTGAGCGAGAGATTGAGCAAATTGTGGAC
CGTGGAACCGCCTCAGAGCGCGCGGCCCTCTTTTGGCGTTGGACCATGGGCTTTAATGCC
ACGATGGAGTCAATTCACCGTTGGGCTTGGTGGTTTGCGGTGTTATGCCCCTTGGTGGGC
GGGATTGGCATCTTGCTCACGGGCACCGTGGTGGACAACTGGTACTTGTGGGCCGTCAAG
CACGGCGTCGCACCTCCTTATCCTGCCGTCTTTCCTTATACGGTGGATCCCGCAACTTTG
ACAGGAGGCAAGCCA
>3300013093-32-C19-cds13|3300013093-32-C19 hypothetical protein  # 3300013093-32 # d__Bacteria;p__Pseudomonadota;c__Gammaproteobacteria;o__Burkholderiales;f__Burkholderiaceae;g__Limnohabitans;s__ 
ATGGCTCAATATCAAAACCTTTTCACCACTGTCCAAGTGAGTGGGCCCGTCAGCGAAGGA
ATACCCCTATCCAAAGGTAATGACCCACGGATCATTAAGCCATTTTTTCTTCATCTTGCG
GGACGCATTGGAAATGCACAAATTGGTCCTTTGTATTTAGGTACTCTTGGAGTTGCGTCA
CTCATTTTTGGAATTTTATCGATCAATATCATGGGCATGAACATGTTGGCGTCTGTCAAC
TTCAGCCCAATTCAATTTGTTAGACAACTATTTTGGCTCGCTCTGGAGCCACCAGCTCCA
ATTTACGGCTTGCATTTCCCGCCCCTTAATCAAGGTGGTTGGTGGATGATCTCGGGATTA
TTTTTAACCATTTCGATACTTTTATGGTGGGCTAGAACCTATCGCCGTGCAAGGGAGCTC
GGTTTAGGGACTCATGTTCCTTGGGCCTTCACAGGCGCCATTTGGTTATTTTTAGTGCTT
GGATTTTTTAGGCCTGTGTTAATGGGGTGCTGGTGCGAGGCGGTGCCCTTTGGAGTCTTT
CCGCATCTGGACTGGACGGCAGCGTTTTCCCTTCGATACGGAAATTTGTTTTATAACCCT
TTTCACGCTTTATCCATTGTCTTTCTTTACGGATCGGTTTTGCTTTTCGCTATGCACGGT
GCAACAATTCTTGCTGTAGGTCGCTACGGGGGGGAGAGAGAGATTGAACAAATCGTTGAC
CGCGGAACCGCTTCTGAGCGTGCAGCATTATTTTGGCGTTGGACGATGGGCTTTAACGCA
ACGATGGAGTCCATCCACCGATGGGCTTGGTGGTTTGCTGTATTGTGTCCCTTAGCAGGT
GGGATTGGTATCTTACTTACTGGAACAGTCGTAGATAACTGGTATCTTTGGGCGGTCAAG
CATCACGTTGCTCCTCCTTACCCAATCGTTTTTCCAAATGTCATTGATCCCGCAACTCTG
CCAGGAGTTAAGCCA
>3300013093-33-C16-cds7|3300013093-33-C16 hypothetical protein  # 3300013093-33 # d__Bacteria;p__Pseudomonadota;c__Alphaproteobacteria;o__Rhizobiales;f__Beijerinckiaceae;g__Alsobacter;s__ 
ATGATTGAATATCAAAATCTTTTTACCCGCGTTCAGGTGCATGGCCCTGCCGATATGGGC
ATCCCTTTCAATGAGAAAGGGCTGTTCGAACGCGAAGGCACACCGCGCTTTGTTTACCTC
TTCGGTAAGCTGGGTGACGCGCAAGTCGGGCCGATTTATCTCGGCTGGTTAGGCCTCTTG
TCGATTGCGTGCGGGCTTGTCGCCTTTGAGATCATCGGTCTCAATATGTGGGCGTCGGTG
AATTGGAATCCGGTGCAATTTGTCAGACAATTGTTCTGGCTTGCACTTGAGCCGCCACCG
GCGAAATATGGTCTCCATTTCCCGCCATTGCGTGAAGGCGGTTGGTGGTTGATTGCGGGA
TTTTTCCTCACGACGAGCGTGTTGCTCTGGTGGGTGAGAACCTATCGCAGGGCGCGTGCG
CTTGGCATGGGCACGCATGTGGCCTGGGCTTTTGCTGCTGCGATCTGGCTCTTCCTTGTG
CTCGGTTTTATTCGTCCTGTGCTGATGGGCAATTTCAGCGAGGCAGTGCCTTTCGGTATC
TTCCCGCATCTCGATTGGACCGCAGCCTTTTCGATCCGCTACGGCAATTTGTTCTACAAT
CCGTTCCACATGCTCTCCATCGCTTTCCTCTACGGATCGGCGCTGTTGTTTGCGATGCAT
GGTGCGACCATTCTTGCGGTCTCGCGCTTGGGTGGTGAGCGTGAAATTGAACAGATTGTT
GATCGTGGCACCGCATCGGAGCGCGCGGCTTTGTTCTGGCGCTGGACGATGGGCTTTAAC
GCAACGATGGAATCCATTCACCGCTGGGCGTGGTGGATGGCGGTGCTGTGCCCGCTCGCA
GGCGGCATTGGTATTCTTCTCACCGGCACTGTCGTTGACAATTGGTATCTGTGGGCTGTG
AAGCACGGAATTGCGCCTCACTATGCCTTCGATATGTGGGCACCGGTTCTTGATCCGGCC
ATCAAAGGCCAG
>3300013093-6-C271-cds6|3300013093-6-C271 hypothetical protein  # 3300013093-6 # d__Bacteria;p__Pseudomonadota;c__Alphaproteobacteria;o__Rhizobiales;f__Beijerinckiaceae;g__Methylobacterium;s__ 
ATGGCCTATTACCAGAACATCTTCACGCAGGTTCAGGTGCGCCCGCTGAAGCCGGAGCAC
GGCGTGCCGGTCGCTGTCGATGACCGTATCGGCAAGCCGTTCAACAGCTACCTGTTCGGG
CTCATCGGCAACAGCCAGGTCGGCCCGATCTACATCGGCTACATCGCGGCCCTGTCGATC
ACCTGCGGGCTGATCGCCTTCGAGATCATCGGGCTCAACATGTGGGCCTCGGTGAATTGG
GATCCCGTCCAGTTCGTCCGGCAATTGCCGTGGCTCGCCCTGGAGCCGCCCCTGCCGAAA
TACGGGCTGAAGGTCCTACCGCCGCTGAACGAGGGCGGCTGGTGGCTGATCGCCGGCTTC
TTCCTCACCGCCTCGATCCTGCTGTGGTGGGTCCATCTCTACCGGCGGGCGCGAGCGCTC
GGCCTCGGCACCCACGTGCCGTGGGCCTTCGCGTCGGCGATCTGGCTCTACCTCGTCCTC
GGCTTCATCCGCCCGGTGCTGATGGGCTCGTGGTCGGAGGCCGTGCCGTTCGGGATCTTC
CCGCACCTCGATTGGACCGCGGCGTTCTCACTCCGCTATGGCAACCTGTTCTACAACCCG
TTCCACATGCTCTCGATCACGTTCCTTTACGGATCGACGCTGCTCTTCGCGATGCATGGC
GGCACCATCCTGGCCTGCTCGCGCTACGGCGCCGAGCGCGAGATCGACCAGATCGTCGAT
CGCGGCACCGCCACCGAGCGCGCCGCCCTGTTCTGGCGCTGGACCATGGGTTTCAACGCC
ACGATGGAGTCGATCCACCGCTGGGCGTGGTGGTTCGCGGTTCTGACCACCCTGACGGGC
GGCATCGGCATCCTGCTCACCGGTACCGTGGTGGACAACTGGTACCTCTGGGCGGTCAAG
CACCACGTCGCGCCGAACTATCCGCAGGTCTACGGCCCGATCGTGGATCCCGCCCATCTC
GCACCCGGCATGAAGCCG
>3300013094-47-C78-cds8|3300013094-47-C78 hypothetical protein  # 3300013094-47 # d__Bacteria;p__Pseudomonadota;c__Gammaproteobacteria;o__Burkholderiales;f__Burkholderiaceae;g__Polynucleobacter;s__ 
ATGGACTATCAAAATTTATTCACACAAACGCAAGTTGTTGGGCCAGAGAATCATGGGGCT
CCAATTAATGAATATGATCTTCGTGAGCGGACTCAATCAATTGGTTTTAGCTATTTGCTT
GGTAAATTAGGGAATGCCCAGCTAGGACCGCTTTATTTAGGTCGTTTAGGCGTTGCATCG
ATCGCCTTTGGTATTGTCGCCTTTGTGATTGTTGGCTTCAATATGCTGGCGCAGGTTCAT
TGGAACCCGATCCAAATGGTACGCCAATTATTTTGGCTTTCGCTTGATCCACCATCACCG
AAGTACGGACTGCGTTTAGCGCCATTGAGCGAAGGTGGTTGTTGGAATATTTGTGGATTA
TTTTTAACAGTCTCCATTTTGCTTTGGTGGATGAGAACCTATCGTCGTGCCAAAGCACTC
GGTTTGGGTACGCATGTACCTTGGGCTTTTGCTGCTGCAATTTGGTTGTTTTTGGTTTTA
GGACTTTTTCGTCCGGTGCTGATGGGGAGTTGGAGTGAGGGCGTGCCATTTGGGATCTTC
CCGCATCTCGATTGGACAGCAGCTATCTCTATACGTTACGGAAATTTATTCTATAACCCG
TTCCACATGTTGTCGATTTTTTTCCTATATGGATCGGTATTATTATTTGGAATGCATGGA
GCCACGATTTTAGCGGTGGGTCGTTATGGTGGTGAGCGAGAGATTGAACAAATTGTTGAT
CGCGGTACTGCCTCCGAACGTGCTGCTTTGTTTTGGCGTTGGACGATGGGCTTCAATGCC
ACGATGGAATCGATTCACCGCTGGGCTTGGTGGTTTGCCGTTTTGTGCCCAGTCAGTGGC
GGCATAGGCATTTTATTGACTGGCACTTTTGTGGATAACTGGTATTTATGGGCAATGCAC
CATGGTATGGTACCTGCCTACCCGACCACATCTGTAGTTGATCCCGCGTTGGCAACTCCA
GCCTTTGCACCAACCGTTGAAGGGTTGAAA
>3300013122-6-C708-cds3|3300013122-6-C708 hypothetical protein  # 3300013122-6 # d__Bacteria;p__Pseudomonadota;c__Gammaproteobacteria;o__Pseudomonadales;f__Pseudomonadaceae;g__Pseudomonas_E;s__Pseudomonas_E sp002803095 
ATGCAATACCAGAACCTCTTCACCCGGGTGCAGGCCGTAGGTCCTGTCCACGACGGTGTG
GCACTCGGCCCGCAAAACAGCGCGCGCGACATCAAGCCCTTCCTGGTGCACCTGTTCGGG
CGCCTGGGCAATGCGCAGATCGGGCCGTTCTACCTCGGCACGCTCGGTCTGATCTCGATC
GTCACAGGCACGCTGTCGATCAACATCATGGGCTTCTACATGCTCGCCTCGGTGGGCTGG
GACCCGATCGAGTTCATCCGCCAACTTCCCTGGCTCGCGCTCGAGCCGCCCTCGCCGAAA
TACGGCTTGAGCTTCCCGCCGATGAACGAAGGTGGGTGGTGGATGTTCGCCTCTGGGCTG
CTGCTGGTGTCGGTGCTGTCCTGGTGGCTGCGCACCTATCGGCGGGCGCGGGAACTCGGC
ATGGGCACCCACATCGCCTGGGCCTTCGCGGCGGCGATATGGCTCTTCCTCGTGCTGGGT
CTGTTCCGGCCCATCCTGATGGGCAGTTGGAGCGAGGGCGTGCCCTACGGCATCTTCCCG
CACCTGGACTGGACGGCGGCCTTCTCGCTGCGCTACGGCAACCTGTTCTACAACCCATTC
CATGCGCTGTCCATCGTCTTCCTCTACGGGTCGGTGTTGTTGTTCGCGATGCACGGCGCG
ACCATCCTGGCGGTGACGCGCTACGGCGGCGACCGTGAGATCGACCAGATCATCGACCGC
GGCACCGCCAGCGAGCGTGCAGCCCTGTTCTGGCGCTGGACCATGGGGTGGAACGCCACG
ATGGAGTCCATCCACCGCTGGGCCTGGTGGTTCGCGGTGCTGTGCCCGCTGGCCGGTGGC
ATCGGCATCCTGCTCAGCGGCACCGTCGTCGACAACTGGTACCTCTGGGCCGTCAAGCAC
GGTGTCGCGCCGTCCTACCCCGCGGTGCTCGGCACCGTGGTCGACCCGGCCACCCTCCAG
GGAGTCAAGCCA
>3300013126-64-C9-cds4|3300013126-64-C9 hypothetical protein  # 3300013126-64 # d__Bacteria;p__Pseudomonadota;c__Gammaproteobacteria;o__Steroidobacterales;f__Steroidobacteraceae;g__UBA964;s__ 
ATGGCTGAATATCAAAACCTCTTTACGCGCGTGCAGGTCACTGCCCCGCACTATCCCGGC
ATCCCTCACGACCCTCGCGGCGTATGGGTACGCGGTGTCAAGGCGTCGGCCAATTATTGG
CTGGGCAAGATCGGTGATGCGCAGATCGGACCGTTCTATCTCGGTTCGACGGGCGTCGCC
TCAATTCTTTGCTTCATCATCGCCTTCGAAATCGTCGGCCTAAATATGCTCGCCTCAGTG
AACTGGAATCCCCTCGAGTTCATCCGGCAATTGTTCTGGTTGGCGCTCGAGCCGCCCGCA
CCTCAATACGGACTGCGTATTCCGCCGTTGAGTGACGGGGGCTGGCATCTCATGGCCGGT
TTCTTCCTGACCATGTCGGTGCTGCTCTGGTGGGTGCGCACGTATAACCTCGCGCGCAAA
CTCAAAATGGGTACGCACACGGCCTGGGCGTTTGCGTCGGCGATCTTCCTGTTCCTCGTG
CTCGGCTTCATTCGTCCGGTGTTGATGGGCAGCTGGTCTGAGGGCGTACCCTTCGGAATC
TTTGCTCACCTCGATTGGACGGCGGCGTTCTCGCTGCGCTACGGCAACTTGCTGTACAAC
CCGTTCCACGCGCTCTCCATCGTGTTCCTCTACGGATCGGTACTGCTGTTCGCGATGCAC
GCCGGCACGATCATGGCGGTGAGCCGCTTCGGTGGTGAACGCGAAGTAGAGCAGTCGCTC
GATCGCGGAACCGCATCCGAACGCGCTGCGCTCTTCTGGCGGTGGACCATGGGCTTCAAC
GCGACGATGGAATCCGTTCACCGTTGGGCGTGGTGGTTTGCGGTGCTGTGTACGCTCACG
GGCGGCATCGGCATCCTGCTGACCGGCACCGTGGTGGACAACTGGTACTTGTGGGCGGTC
AAGCACGGCGTGGCGCCGGCGTATCCGACCACCTTCGAACCGATGCCGGATCCGGCACTG
ACTTCGGGAGCCGCACAA
>3300013126-92-C8-cds15|3300013126-92-C8 hypothetical protein  # 3300013126-92 # d__Bacteria;p__Pseudomonadota;c__Gammaproteobacteria;o__Burkholderiales;f__Burkholderiaceae;g__UBA2463;s__ 
ATGGCTAGTTATCAAAATCTATTTACACAGGTTCAGGTCGAGGCGCCCAGCTATATGGGC
GTGCCCCTAGATCGCCCACGCGACAACAACGAGCGACTGCTCAAGCCACTCCATCTGCAT
ATTCTTGGCCGCATCGGCAATGCGCAGATCGGCCCAATCTACTTGGGCTTCTTGGGGCTG
GCCTCGCTCATCTTCTTCCTAATTGGCTTTACCGCCATTGGCTGGAACTACCTGGTGCAG
GTGAACTACAGCCCCATCGAATTCGTTCGCCAACTCTTCTGGCTATCGGTCGATCCCCCG
CCACCGCAATACGGCCTCTCTATTCCACCGCTCAATGAGGGCGGCTGGTGGTTGTTCTCG
GGCTTCTTCATCACGGTCTCGGTCCTTCTCTGGTGGATGCGCACGTATCGGCGCGCCACA
CAACTCAAGATGGGCACGCATGTGGCCTGGGCATTTGCCGCGGCCATCTGGCTCTACCTG
GTTCTTGGATTCTTCCGCCCCATTCTCATGGGCAGTTGGGGAGAGGCCGTGCCTTGGGGA
GTCTTCTCCCACCTCGATTGGACAGCGGCCTTCTCGCTGCGCTATGGGAATCTCTTCTAC
AACCCCTTTCACATGCTCTCCATTGTGTTCCTGTATGGCTCAACGCTCTTGTTTGCCATG
CACGGTGCAACCATTCTTGCCGTGAGCCGCTACGGCGGTGAGCGCGAGATCGAGCAAATT
GTCGATCGCGGCACCGCATCGGAGCGCGCCGGTCTCTTCTGGCGCTGGACCATGGGCTTT
AACGCCACCATGGAATCCATTCACCGTTGGGCCTGGTGGTTTGCTGTGCTCACCTGCATC
ACCGGTGGCATTGGCATTCTGCTCACCGGCACGGTGGTCGACAACTGGTATCTCTGGGCC
GTCAAGCATGGCGTGGCGCCCCCGTATCCCGAAATCTGGGGCCCGGTGAATGATCCATCC
ACAGCGGCCAATGCGGTCTCGGCCGGTGCACTTCCACCCGGTGGTGCTGCTGCACCAGCC
ATCGCTCGA
>3300013126-98-C69-cds4|3300013126-98-C69 hypothetical protein  # 3300013126-98 # d__Bacteria;p__Pseudomonadota;c__Gammaproteobacteria;o__Burkholderiales;f__UBA3065;g__UBA3065;s__ 
ATGCCTGAATATCAGAACCTTTTCACCCAGGTGCAGGCGCACGCGCCGAGTTATCCGGGC
GTTCCGCTGGCGCGCGACCGCGATACCCGCGAGCGCATCGGCACACCGATCCACGTCAAG
CTGTTCGGCTGGTTCGGCAACGCGCAGATCGGCCCGATCTACCTCGGCTTCCTCGGTGTC
GCCTCGATCTTCTTCTTCCTCATCGGCTTCACCACCATTGGCTTCAACATGCTGGTGCAG
GTCGACTACGACCCGATCCAGTTCATCCGTCAGCTGTTCTGGCTGGCGCTCGAGCCACCC
AAGCCGGAGTACGGGCTCAAGCTGGCCCCGCTCAACGAGGGTGGCTGGTGGAACTTCGCC
GGCTTCTTCATCACCGTCTCCATCCTGCTCTGGTGGCTGCGCATGTACCGCCGGGCGCGG
GCGCTGGGCATGGGCACCCATGTGCCCTGGGCGTTCGCGGCGGCGATCTGGCTCTATCTG
GTGCTCGGCCTGTTCCGCCCCCTTCTGCTCGGGAGCTGGTCGGAGGCACCGCCGTTCGGT
ATCTTCCCCCACCTCGACTGGACCGCGGCCTTCTCCATCCGCTACGGCAACCTGTTCTAC
AACCCCTTCCACATGCTCTCGATCGCCTTCCTCTACGGCTCGGCGCTGCTGTTCGCCATG
CACGGGGCGACCATCCTCGCGGTGAGCCGTTACGGTGGCGAGCGCGAGATCGAGCAGATC
GTCGACCGCGGTACCGCGTCGGAGCGCGCCGCCCTGTTCTGGCGCTGGACCATGGGCTTC
AATGCCACCATGGAGTCGGTGCACCGCTGGGCCTGGTGGTTCGCCGTCCTGACCTGCATC
ACCGGCGGCATCGGCATCCTGCTCACCGGAACGGTGGTCGACAACTGGTACCTGTGGGCG
GTCAAGCACCACGTGGCGCCGGCCTACCCGGACGTCTGGGACCCGGCCCAGCTGGTCGAC
CCGGCCACGCTCTCCGCTCCTGCCAAT
>3300013131-47-C16-cds37|3300013131-47-C16 hypothetical protein  # 3300013131-47 # d__Bacteria;p__Chloroflexota;c__Chloroflexia;o__Chloroflexales;f__Roseiflexaceae;g__;s__ 
ATGTCTGATGCGCCACAAAAGCCACTGCTGCAACCCGATGGCGAGTATCGCGCTTCAATG
GCTTCGACGAGCTCGGCAGGCGCAGACCCACGCGCCGCCGCCATCTCGTTTGAGGCAATC
GAGGCGCACTACAAGCGCCCTGGAGGCACGCTAGCTGAGAAGATTTTCGGGCATGACCCG
TTAGATTTCTGGGTTGGCAACTTTTATGTAGGGTTCTTTGGTGGGACCGCCATTATTGGT
ATTGTGATGGGTGTACTCACCTATCTCTACCAGGCGTTTTTTGTTGAGCAGCGTTACAAC
CTCTTGGCGATCACATTGGAGCCACCTCCAATCAGTGCAGGATTGAGCCTTGTAGGGTAC
GGCGAGCCAGGGTTTGCCTGGCAATGGACAGTGATATTTGCCACCATCGCATTTGTGAGC
TGGATGTTGCGCCAAGTCGACATCAGCTTGAAGTTGCGGATGGGGTTGGAGATTCCGATT
GCCTTTGGTGCGGTAGTATCCTCATGGGTCACGCTTCAGATTTTGCGGCCATTGGCGATG
GGAGCATGGGGCAACGGATTCCCCTTGGGCATTACGCACCATCTGGATTGGTTGAGCAAC
ATCGGCTATCAGTACTACAACTTCTTCTACAACCCGTTCCATGCGATTGGTGTGAGCTTG
CTCTTTGCGTCAACGTTGTTTTTACACATGCACGGTTCAGCGATTTTGAGCGCTGCGCGC
CGGCCAGTGACCGAGCACAACGTCGACGTTTTTTGGCGCAATATTGTGGGCTACAGTATC
GGTGAGATCGGTATTCACCGGCTGGCCTTTTGGGCTGGTGCGGCATCGGTACTCTTCGCG
AACGTGTGTATCTTCTTGTCAGGCACGCTCGTACGTGACTGGAATGCCTTCTGGGCTTTT
TGGGACCGTATCCCAGTCTGGAGTGGTGCAGGCGCAGGGTTGGTACTCATTGGCGCCGGA
TTGGTCTTCTCGAAGCGGAGTGACAAGCTCGACCCCGAGCCCGACCTGCACAAAGAGGAG
TTCGAGAAGGGGCTCGAGGGGAGCATTGGCGACCCCGGCTACGTCAGTTTGATGGATCGC
TTGTTCGGCAATGGTCGCGTGTTGCCCATTTACGTGGGCACGTGGGGTGTGGTTTCGCTG
GCAGCCTTCACGATGACCGTTTTCATCGTCTTGCAGAGCTTCATGGAGTCAGTAGGGTAC
AACCCGATTAGCTTCGTGCGCGAGTTCTGGAACTTGGCGGTGTATCCGCCGGCGACGCAG
TACGGGCTCTCGTGGAATGTGCCGTGGTACGAGGGTGGTGACTATCTAGTAGCCACGTTC
TTCCTGCACATCTCGGTGCTGGCATGGTTTGCACGTCTGTATAGCCGGGCCCGCAAGACC
GGGTTGAGCCCGCAGTTGGCCGCAGGCTTTTGGACTGCGCTGTTCTTGTACTTTGTCATC
TATCTCTTCCGTCCGATTCTGCGCGGGTACTGGGCTGAAGCACCAGGGCACGGCTTCCGA
GCCATCTTGGACTGGACCAACTACGTCAACTTGCAGGTCGGCAACATCTACTACAATCCG
TTGCACATGATTTCGATCTTCTTCTTGCTGGGATCAGTCTTGTTGCTTGCCATGCACGGG
GCCACGATTGTGGCCACTGCCAAGTGGGGAGCCGAGGCCGAAATCGACGAGATGATCGTG
GAGGGTGCGGGGACACATCGGGCACAGCTCTTCTGGCGCTGGACGATGGGCTTCAACGCC
AACTCGTACAACATTCACCTCTGGGCATGGTGGTTCGCTGCGCTCTGTGGCATCACCGGT
GCACTCGGAATCTTGATTAGCGGAACGCTTGTCGATGACTGGTACAAGTGGGCCGAGGCG
GCACAAATTGTGGCGCCGATGTCGACCGAAGATTGGTCGCAGTACGTCTTCAAG
>3300013131-48-C18-cds27|3300013131-48-C18 hypothetical protein  # 3300013131-48 # d__Bacteria;p__Pseudomonadota;c__Alphaproteobacteria;o__Caulobacterales;f__Hyphomonadaceae;g__UBA7672;s__ 
ATGAGCACCTATCAGAACATCTTCACGCAGGTTCAGGTCCGTGGACCGTTCGAGGAAGGG
CTGGCGCTTCCGCGCGACTACAAATCGCCGCCCAGCGGCGCCTTCTTCTCGCGGCTTCTC
GGGAAGCTGGGCAACGCCCAGGTCGGTCCGCTGCATCTAGGTATCAGCGGGGTGGCCTCG
CTGATGTGCGGCTTCGTTGCGATCGAAATCATCGGTCTCAACATGTGGGCCTCGGTGGGA
TGGGATCCCATCGAATTCGTACGCCAGCTGCCTTGGTTGGCGCTTGAACCGCCGCCGCCG
GAGCAGGGCCTCAATATCATGCCGCCGCTGGCCGAGGGCGGATGGTGGCTCATGGCCGGC
TTCTTCCTGACAGCCGCCATCATCCTGTGGTGGGTTCGCACCTACAACCGCGCCAAGGCG
CTTGGCCTTGGCACACATGTGGCATGGGCCTTTGCCTCGGCCATCTGGCTCTATCTCGTG
CTGGGCTTTATCCGTCCCATCATGATGGGCAGCTGGAGCGAGGCGGTGCCATTCGGCATC
TTCCCCCACCTCGACTGGACCAATTCGTTCTCACTCACCTACGGCAATCTGTTCTACAAC
CCGTTCCATGCGCTCTCGATCGCCTTCCTCTACGGATCGGCGCTCCTGTTCGCGATGCAC
GGCGCCACGGTGCTCGCAATCAGCCGGTACGGCGGCGAGCGTGAGATCGAACAGATCACC
GACCGCGGCACCGCCTTCGAGCGCGGCGCACTCTTCTGGCGCTGGACGATGGGTTTCAAC
GCCACGGCGGAGTCCATTCACCGCTGGGCCTGGTGGTTCGCGGTGCTCTGCACGCTCACC
GGCGGGATCGGCATCCTGCTCACCGGAACGGCCGTCAACAACTGGTATGATTGGGCAGTG
GCGCACCACTTCGCGCCTGGCCTCGAAACCAGCGCCACCTATGTCGGCACACCCCTGCCG
CTGCCGGACCTCCCCCCGCCAGTCGCTCCGGCTGTGCCAGACCCGGGTGTTCTGCAGCCG
GTCGTCCCCGATCCGGCAGCTATTCTTGCGCCTGATGGGGCGGTTCCTGCGCCGATCGAA
GGCGCGACTCCGACCGCGCCTCCGAACGGATCCGCACCCTCCCAGCCG
>3300013131-49-C95-cds4|3300013131-49-C95 hypothetical protein  # 3300013131-49 # d__Bacteria;p__Pseudomonadota;c__Alphaproteobacteria;o__Acetobacterales;f__Acetobacteraceae;g__Ga0074136;s__ 
ATGGCCGAATATCAGAATATCTTCACCCGGATTCAGGTGCGCGGACCCGCACCTTACCCT
GGTGTGCCGCTGCCTGCGGATAATTCACCACGCGAAGGCACGCCGCGTGAGGTGCATCTC
TTTGGTCGTCTTGGTGATGCACAGATCGGTCCGATCTATCTGGGCTATCTTGGCATTCTC
TCGCTGCTCTTTGGCTTCATCGCCTTTGAGATCATCGGGCTCAATATGCTGGCCTCGGTA
AATTGGAATGTCAGTGAATTCATCCGTCAGCTTTTTTGGTTGGCGCTTGAACCGCCGCCG
CCCGAATATGGCATGCGCATTCCACCGCTGAACAAGGGTGGCTGGTGGGTGGTGGCAGGC
TTCTTCCTGACACTCTCCATCTTGCTCTGGTGGGTGCGTACCTATCGCCGCGCACGCCAG
CTTGGCATGGGCACGCATGTGGCTTGGGCCTTTGCAGGTGCCATCTGGCTTTACCTGGTG
CTGGGCTTTATCCGCCCGCTTGCCATGGGTAGCTGGAGCGAAGCCGTACCCTTCGGCATC
TTCCCGCATCTAGATTGGACCGCGGCGTTTTCGATCCGCTACGGCAATCTGTTCTACAAC
CCGTTCCACGCGCTTTCCATTGTGTTCCTTTATGGCGCGGTGCTGCTGTTTGCGATGCAC
GCCGCAACCATCCTGGCGCTTGGGCGCTATGGTGGTGAACGCGAAATCGAACAGACTTTG
GATCGTGGCACGGCGGCGGAACGCGGTGGTTTGTTCTGGCGCTGGACCATGGGCTTCAAC
GCCACGTTTGAGAGCATCCACCGCTGGGCGTGGTGGTTTGCCTTCCTTTGCCCTGTCACG
GGCGGGATCGGCATTCTTCTGACCGGAACTGTTGTGGACAATTGGTATCTTTGGGCGGTG
GATCGGCACTTCGCGCCGGCCTATGTAATGCCTTGGACACCGGCCGTTGATCCCTCCATC
GTACAAGGAGCACCGCGA
>3300013131-80-C14-cds26|3300013131-80-C14 hypothetical protein  # 3300013131-80 # d__Bacteria;p__Pseudomonadota;c__Gammaproteobacteria;o__Burkholderiales;f__Burkholderiaceae;g__UBA954;s__ 
ATGGAATATCAAAATTTATTCACCCAGGTGCAGGCGGTTACAACGCCTCACCACGGCGTT
GCACTTCAGGGTCCCGACAATCATGAACGGACTTCGTCTCCCTTCCTTGTTCACCTTGCG
GGACGCCTTGGCAATGCGCAGATTGGGCCGCTCTACCTTGGCAAGGTTGGGCTTGTGTCT
GCACTCTGTTTCATCTTCGCTTTTACGATTGTTGGTTTCAATATGCTGGTACAGGTCAAT
TACGATCCAATCCAGTTTGTACGACAGCTCTTCTGGCTCTCGTTAGACCCTCCTGCGCCT
GAGTATGGCTTGAGGCTTGCGCCTTTAAATCAGGGCGGCTGGTGGAATATTGCGGGATTT
TTCCTCACCGTATCGGTCCTCTTGTGGTGGGTTCGTGTCTATCGGCGCGCCCGCGCTTTG
CAGATGGGGACTCATGTTGCCTGGGCTTTTGCCGCAGCGATATGGCTGTTTCTGGTGCTC
GGTCTGATTCGCCCCGTGTTGATGGGGAGTTGGGCCGAGGCGGTTCCCTTTGGAATTTTT
TCCCACCTTGACTGGACGGCTGCATTTTCTATTCGATACGGGAATCTGTTTTACAACCCA
TTCCATATGTTGTCGATCGCCTTCCTGTATGGCTCTGCACTCTTGTTTGCGATGCACGGG
GCGACAATTCTTGCAGTAAGCCAATATGGCGGTGATCGAGAGGTTGAGCAGATTGTTGAC
CGAGGCAGTGCATCGGAGCGTGCCGCGTTATTCTGGCGTTGGACAATGGGCTTTAACGCA
ACGATGGAGTCGATCCACCGTTGGGCCTGGTGGTTTGCGATTCTCTGTCCGCTGACCGGC
GGTATCGGAATTCTGTTAACTGGGACTGTTGTGGATAACTGGTACCTCTGGGGTGTGAAG
CATGGGATTGCACCCCCCTACCCGGATATGTGGGGTATGCCCACGGTCGATCCGCAGACC
CTGCAAGGAGCAAAA
>3300013132-84-C54-cds7|3300013132-84-C54 hypothetical protein  # 3300013132-84 # d__Bacteria;p__Pseudomonadota;c__Alphaproteobacteria;o__Rhodobacterales;f__Rhodobacteraceae;g__Wagnerdoeblera;s__ 
ATGGCTGAGTATCAGAACATCTTCAACCAGTTGCAGGTGCGCGCGGCGCCCGAGATGGGC
ATGGTCGAGCAGGTTCCCCTGCACGAGCGCGGCCGTCTGGCGGGGTTCTCGAGCCTCGCG
GGGTGGCTCGGCAACGCCCAGCTCGGCCCCTTCTATCTCGGCACCATGGGGGTGATCTCG
CTCATGAGCGGGCTCATCTGGTTCACGATGGTGGGGGGGTGGTTCTGGTATCAGGCGGGC
TTCAACCCGGCCGTCTTCGTGCGCGACCTCTTCTGGCTCTCGCTCGATCCGCCGGCGCCG
GAATATGGCCTCTCGATCCCGCCGCTGGCCGAGGGGGGCTATTACCTCATCGCGTCCTTC
TTCCTCCTGGTCGCGGTGATGGCGTGGTGGCTGCGCTCGTGGATGCTCGCCGACCAGCTC
GGGATGGGCAAGCACGTGGCCTGGGCCTTTGCCTCGGCGATCTGGCTCTTCCTCGTGCTC
GGCCTCATCCGGCCCCTGCTGATGGGCAGCTGGTCCGAGGCGGTGCCCTACGGGATCTTC
ACCCATCTCGACTGGACGAACCTCTTCTCGCTCACCTATGGCAACCTCTTCTACAACCCC
TTCCACGCGCTCTCGATCGTGTTCCTCTACGGCTCCACCCTCCTCTTCGCGATGCACGGG
GCGACGATCCTTGCGGTCACGCGCCTCGGCGGGGACCGCGAGCTCGAGCAGATCGTGGAT
CGCGGGACGGCCTCGGAGCGCGCCGCCCTCTTCTGGCGCTGGACGATGGGCTTCAACGCC
ACGATGGAGGGGATCCACCGCTGGGCCTGGTGGTTCGCCGTGCTCTGCACCCTGACCGGC
GGAATCGGCATCCTGCTGAGCGGGACGGTCGTCGACAACTGGTATGTCTGGGCGCAGGAA
CGCGGCTACGGGCCGAGCTAC
>3300013132-90-C29-cds17|3300013132-90-C29 hypothetical protein  # 3300013132-90 # d__Bacteria;p__Gemmatimonadota;c__Gemmatimonadetes;o__Gemmatimonadales;f__Gemmatimonadaceae;g__Fen-1231;s__ 
ATGCTTGAATACCAGAATCTCTTCACCCGCGTGCAGGTGCGGACGGCGCCTGATCCTGGG
CTCCCGATCGACGAGACCTTCGGCCAGCGGTACGGCAAAGGCGTCTTCAATTACTGGGCC
GGCAAGCTCGGTGATTCGCAGATTGGTCCGATCTATCTTGGCTTCTGGGGGATCCTCTCC
CTGCTGTTCGGGTTCCTCGCCTTCGAGATCATCGGGCTGAACATGATGAAATCGGTGGGG
TGGAGCCCCATCGAGCTCGTCCGCCAGCTCCCCTGGCTCGCGCTCGAACCGCCCTCGCCG
GAGTACGGCCTCAAGATTCTCCCGCCGCTCGAGCAGGGTGGGTGGTATCTGATCGCCGGC
TTCTTCCTCACCTTCGCGATCATCTCCTGGTGGATCCGGACCTACACCCGGGCGCGCGCG
CTCGGGATGGGGACGCATCTCGCCTGGGCGTTCGGCGCCGCGATCTTCCTCTACCTCTCC
TTCTTCTTCCAGCCGTTGCTGGTGGGAAGCTGGAGCGAGATGGTGCCGTTCGGATTGCTC
GCGCACCTCGACTGGACCTCGGCGTTCTCGATCCGGTACGGGAATCTCTACTACAACCCG
TTCCACGCCCTCTCGATCGTCTTCCTCTATGGGTCGGTGCTCCTCTTCGCGATGCATGCC
GCGACGATCCTCGCGGTGAGCCGCTTGGGCGGTGAGCGCGAGATCGAGCAGATCACCGAT
CGTGGGACCGCGGCCGAGCGGTCGGCGATCTTCTGGCGCTGGACGATGGGGTGGAATGCG
ACGATGGAGTCGATCCATCGCTGGGCCTGGTGGTTCGCCTCGCTCGTCGGCTTCACCGGC
GGGATCGGGATCCTGCTGACCGGCACGGTGGTCGACAACTGGTATCTCTGGGCCGTGAAG
CATGGGGTGGCGCCGGCGTATCCGGCGCAGAACATCCTCACCCAGGAGCAGTTGGAGGCG
TTGCGCGGCCAGTATCCGAGTCGCCTCGACAACGGCTTCCCGACCTATATCGTGCCGGCT
CCGGCGACGATGACCGACAGTGCGGCGGTGCCGATGGATAGTGCGGCCGCACTCACCGCA
CCGGCGGCGCCTGCGCCGGGAGGGACCCCA
>3300013285-20-C29-cds3|3300013285-20-C29 hypothetical protein  # 3300013285-20 # d__Bacteria;p__Pseudomonadota;c__Gammaproteobacteria;o__Burkholderiales;f__Burkholderiaceae;g__Polynucleobacter;s__ 
ATGGAATATCAAAATCTTTTTACCCAAGTTCAGGTCGTTGGACCCATTCATGAAGGCATC
CCTTTAGATCGGTATGATCGACGTAATCGGATCGGTAAGCCCTTCTTATTTCATTTAATG
GGGCGTATTGGTAATGCCCAAATTGGCCCGATTTATTTGGGTTGGCTGGGAATAGCCTCC
TTATTTTTTGGCACCATTGCAATTCAAATCATGGGCTGGAATATGCTGGCTTCAGTGAAC
TGGAGTCCGATTCAATTTGTTAAGCAATTATTTTGGCTCTCCTTAGATCCACCCCATCCT
AAATATGGCTTGAAATTATTTATGCCTTTAGCTGAAGGTGGCTGGTGGATGATGGCTGGC
TTCTTTTTGACGCTTGCAATTTTATTGTGGTGGCTGCGTACCTATCGGCGAGCAGTCGCA
CTTGGCATGGGTACCCATATAGCTTGGGGATTTTTAGCCGCGATTTGGCTCTTTTTGGTT
TTAGGATTTTTACGGCCATTACTGATGGGTAGCTGGAGTGAGGGCGTGCCATTTGGTATT
TTCTCGCACCTCGACTGGACAGCTGCTTTTTCTTTACGTTATGGCAATTTGTTTTATAAC
CCGTTCCATATGCTTTCAATTGCCTTCCTCTATGGCTCAGTGCTCTTATTTGCGATGCAC
GCTGGCACAATTTTGGCGGTCTCCCGTTTTGGTGGCGAGCGCGAAATAGAGCAGATCGTC
GATCGTGGCACTGCCTCAGAAAGGGCTGCTTTATTTTGGCGCTGGACGATGGGATTTAAC
GCCACCATGGAATCAATTCATCGGTGGGCTTGGTGGTTTGCTGTCCTTACGCCATTAGTC
GGCGGCATCGGTATTCTATTAACTGGTACCGTGGTTGACAATTGGTATCTGTGGGCTGTT
AAACACCATGTTGCACCAACTTACCCGAACGTATTTGGCGGTATTACGGTTGATCCTGCC
GCTACTTTTGTCGCGCCACCACCACCAGTGCCACAAATTCCAATGCAGGGGATGAAACCA
>3300013286-1-C81-cds4|3300013286-1-C81 hypothetical protein  # 3300013286-1 # d__Bacteria;p__Pseudomonadota;c__Gammaproteobacteria;o__Burkholderiales;f__Burkholderiaceae;g__Rubrivivax;s__ 
ATGGCTCAGTTCCAGCCGCTGTTCTCGATCGAGAACCAGAACCTGTTCACCGAAGTGCAG
CCGACCGGCCCGCTGCACCCCGGCCCAGCCTTGCCGCACGGCGATTGGCGCCGCAGCGGC
CAGCCTTTCCTGGTCCATCTGCTGGGCCGCATCGGCAACGCCCAGATCGGGCCCATCTAC
CTGGGCGGCCTGGGTGTGATGTCGCTGGCCTTCGGCACGCTGGCCTTCAACATCATCGGC
TTCAACATGCTGGCCTCGGTGGACTGGAGCCCGCTGCAACTGATCCGCCAGTTGTTCTGG
CTGGCCCTGGAGCCACCGCCACCCGCCTTCGGCCTGAGCTTTCCGCCGCTGGCGCAGGGC
GGCTGGTGGCTGATCACTGGCTTCCTGCTCACCGCGTCGATCATGCTGTGGTGGGTGCGC
ACCTACCGCCGAGCGCGCCAGCTGGGGCTGGGCACGCACGTCGCCTGGGCCTTCGCCGCG
GCCATCTGGCTGTACCTGGTGTGCGGCTTCTTCCGCCCCATCATGATGGGCAGCTGGAGC
GAGGCGGTGCCCTTCGGCATCTTCCCGCACCTGGACTGGGTCTCTGCGCTGTCGCTGCGC
TACGGCAACCTGTTCTACAACCCCTTCCACGCGCTGTCGATCGTCTTCCTGTACGGCTCG
GTGCTGCTGTTTGCGATGCACGGCGCGACCATCCTGGCGGTCAGCCGCTTCGGCGGCGAA
CGCGAAATCGAGCAGATCGTTGACCGCGGCACGGCCAGCGAAAGAGCCGCCCTGTTCTGG
CGCTGGACCATGGGCTTCAACGCCTCGATGGAATCGATACACCGCTGGGCCTGGTGGTTT
GCCGTGCTGTGCCCCTTGGTCGGCGGCATCGGCATCCTGTTGACCGGCCCGGTGGTCGAC
AACTGGTACCTCTGGTCCATGAAACACGGCGTCGTGCCGTCTTACCCCGCCGTCTACCCC
ATCAGCGTGGACCCGGCCCTGATCGGAGTCAAGCCA
>3300013286-7-C27-cds3|3300013286-7-C27 hypothetical protein  # 3300013286-7 # d__Bacteria;p__Pseudomonadota;c__Alphaproteobacteria;o__Acetobacterales;f__Acetobacteraceae;g__Rhodovarius;s__ 
ATGGCTGAATACCAATATCTCTTCACCCGGATCCAGGTCCGTGGCCCGCTCTACCCGGGT
GTGCCACTGCCTGCCGAGGATGCGCCCCGCTCGAAGCCCATCGGCTTCAGCCATCTGGCC
GGCAAGCTGGGCGATGCCCAGATCGGCCCGATGTATCTGGGCACCTATGGTGTGCTCTCC
CTGATGCTGGGCTTCATCGCCTTCGAAATCATCGGGCTGAACATGCTGGCCTCGGTCAAC
TGGAACCTGGTGCTCTTCGTGCGTGACCTGTTCTGGCTCTCGCTCGATCCGCCGCTGCCG
CAGCATGGCCTGCGCGTGATGATGCCGATGCATGAGGGTGGCTGGTGGCTGCTGGCTGGC
GCCTGCCTTACCCTCTCGCTGCTGCTCTGGTGCCTGCGCACCTATGCAAGGGCAAAGTCG
CTCGGCCTGGGCACCCACACCACCTGGGCCTTCCTGGGCGCCATCTGGCTCTTCCTGGTG
CTAGGCTTCATCCGCCCGATCATGATGGGCAGCTGGAGTGAGGCGGTGCCCTTCGGCATC
TTCTCCCACCTCGACTGGACCGCGGCATTCTCCATCCGCTACGGCAACCTCTTCTACAAC
CCGTTCCATGCGCTGAGCATCGTCTTCCTCTACGGATCGGTGCTGATCTTCGCCATGCAT
GGCGCGACCATCCTGGCGGTGGGCCGCTTCGGCGGCGAGCGTGAGGTTGAACACGCCTAT
GACCGCGGCACCGCGGCCGAGCGTGCTGGCCTGTTCTGGCGCTGGACCATGGGCTTCAAC
GCCACTTACGAGAGCATCCACCGCTGGGCCTGGTGGTTCGCCGTCCTCACCCCGGTGACG
GGTGGTATCGGTATCCTGCTGACCGGCACGCTGGTCGATAATTGGTACCTCTGGGCCATG
GATCGCGGCTTCGTCGCCTCCTACCCGGCCTACGACACCGTGAACCCGTATCTGCAAGGA
GCTCCGCGA
>3300013374-3-C8-cds14|3300013374-3-C8 hypothetical protein  # 3300013374-3 # d__Bacteria;p__Pseudomonadota;c__Alphaproteobacteria;o__Caulobacterales;f__Hyphomonadaceae;g__UBA4763;s__UBA4763 sp002403455 
ATGGCCTCATATCAAAATATCTTCACGCAAATACAGGTGCGCGGCCCCGCTGAATTGGGC
GCAGATTTGCCCAAGTTCGACGTCGCCCGCGACGGCAAGCCGTTCTTCAATTATTGGCTC
GGCAAGCTCGGCAATGCGCAAATCGGCCCGATTTATTTGGGTCTTTACGGCACCTTGTCG
CTGTTATTCGGTTTTGCCTGGTTCGAAATCGTCGGCCTCAATATGTGGGCCTCGGTCGGC
TGGGATCCGGTGCAATTCGTTCGCCAACTGTTCTGGCTGGCGTTGGAGCCGCCGGCCCCC
GGCTATGGCTTGCAGATCTTCATTCCGCTGAATGAAGGCGGCTGGTACATGATCGCCAGC
TTTTTCCTGCTGCTCTCGGTGATCTTTTGGTGGATCCGCACCTATACACGCGCGCAAGCG
CTGAAAATGGGCACCCATGTCGCCTGGGCCTTCGCCTCGGCCATCTGGCTGTTCTTAGTG
CTGGGCTTGTTCCGCCCGATCCTGATGGGGTCGTGGAGCGAGGCGGTGCCCTACGGCGTC
TTCCCGCATCTGGACTGGACGGCGGCCTTGTCCATCCGGCACGGCAATCTATTCTATAAT
CCGTTTCATGCGCTCTCGATCGTGTTCCTCTACGGTTCGGTGCTGCTCTTCGCCATGCAT
GGCGCGACCATTTTGGCCGTGACGCGCTATGGCGGCGACCGCGAGCTGGAGCAGATCACC
GATCGCGGCACGGCGTCGGAGCGGGCGGGCTTGTTCTGGCGCTGGACCATGGGCTTCAAC
GCCACCATGGAATCCATCCACCGGTGGGCGTGGTGGTTCGCGGTGCTGACGACGCTGACC
GGCGGGATCGGCATTTTGTTGACCGGGCCGGTCGTTGACAATTGGTATTTGTGGGCGGTC
GAACATCATTTCGCGCCGTCTTACCCGGCGACCGATCCGGCGATCGTCGATCCGGCTTTG
TCTTCAGGAGGCGGTCAA
>3300014149-4-C106-cds13|3300014149-4-C106 hypothetical protein  # 3300014149-4 # d__Bacteria;p__Chloroflexota;c__Chloroflexia;o__Chloroflexales;f__Roseiflexaceae;g__Roseiflexus;s__ 
ATGTCCGCTGTGCCACGCGCGCTGCCGCTGCCGAGTGGAGAGACTCTCCCCGCTGAGGCG
ATTTCCTCCACAGGCTCGCAGGCAGCATCCGCAGAAGTCATTCCATTCTCGATTATCGAG
GAGTTCTATAAGCGCCCCGGCAAGACCCTGGCGGCGCGTTTCTTTGGGGTTGACCCGTTC
GACTTCTGGATCGGCCGCTTCTATGTTGGTCTGTTCGGTGCGATCTCGATTGTCGGCATT
ATCTTCGGAGTGGCGTTCTACCTGTACGAGGGCGTGGTCAACGAGGGAACGCTGAATATC
CTGGCGATGCGCATCGAGCCGCCGCCGGTGTCGCAAGGCTTGAGCATCGATCCTGCCAAG
CCCGGCTTCTTCTGGTTCCTGACGATGGTCTCGGCGACCATTGCTTTCATTGGCTGGTTG
CTGCGCCAGATCGACATCAGCCTGAAGCTGGATATGGGGCTGGAGGTGCCGATTGCGTTC
GGCGCAGTGGTGTCGTCGTGGATCACGCTGCAGTGGTTGCGCCCGATTGCGATGGGCGGC
TGGGGGCACGGCTTCCCGCTTGGCATCACGCACCACCTCGACTGGGTGTCGAACATCGGG
TATCAGTACTACAATTTCTTCTACAACCCGTTCCACGCGCTTGGCATTACCCTGCTCTTC
GCTTCGACGCTGTTCCTGAGCATGCACGGTTCGGCGGTGCTGAGCGAGGCGCGACGGAAT
ATCAGCGACCAGAACATCCACGTCTTCTGGCGCAATATCCTGGGCTATAGCATCGGCGAG
ATCGGCATTCACCGCGTTGCGTTCTGGACGGGCGCCGCGTCGGTGCTGTTCTCGAATCTG
TGCATCTTCCTGTCTGGCACGTTTGTTAAGGACTGGAACGCTTTCTGGGGCTTCTGGGAC
AGGATGCCGATCTGGAATGGCGTTGGTCAGGGGGCGCTGGCGGCTGGTCTGGCGTTGATG
GGTGTCGGGCTGGTGCTGGGGCGCGCCCGTGAGACGCCGGAGCCGGTCGATCTGCGCGAC
GAGGAGTACCGTGACGGGCTGGAAGGCACGATTGCCAAGCCACCGGGGCATGTCGGTTGG
ATGCAGCGTCTGCTTGGCGAGGGGCAGGTCGGTCCGATCTACGTCGGCCTGTGGGGTGTC
ATCTCGTTCATCACCTTCTTCGCCAGTGCGTTCATCATCCTGGTGGATTATGGTCGTCAG
GTTGCGTGGAACCCGATCATCTACCTGCGTGAGTTCTGGAACCTGGCGGTCTATCCGCCG
CCGACCGAGTATGGCTTGAGCTGGAATGTGCCCTGGGACAAGGGTGGCGCATGGCTGGCG
GCGACGTTCTTCCTGCATATCTCGGTGCTGACCTGGTGGGCGCGGCTGTATACGCGCGCA
AAAGCCACGCGCGTCGGCACCCAGCTTGCCTGGGGGTTCGCCTCAGCACTGTCGCTCTAC
TTCGTCATTTATCTGTTCCATCCGCTTGCGCTCGGCAACTGGAGCGCCGCACCGGGTCAC
GGATTCCGCGCGATCCTGGACTGGACGAACTATGTGAGCATTCACTGGGGCAACTTCTAC
TACAACCCGTTCCACATGCTCTCGATCTTCTTCCTGCTCGGATCGACGCTGTTGCTGGCG
ATGCACGGGGCGACGATCGTGGCGACCTCGAAGTGGAAGTCGGAGATGGAGTTCACCGAG
ATGATGGCGGAAGGTCCCGGTACGCAGCGCGCTCAGCTCTTCTGGCGCTGGGTGATGGGC
TGGAATGCCAACTCGTACAACATCCATATCTGGGCGTGGTGGTTCGCGGCGTTGACCGCG
ATCACCGGCGCGATAGGTCTGTTCCTGAGCGGTACGGTCGTGCCCGACTGGTATGCATGG
GGTGAGTCGATCAAGATTGTGGCGCCCTGGCCATCACCCGATTGGGGTCAGTTTGTCTTC
CGG
>3300014711-1-C79-cds7|3300014711-1-C79 hypothetical protein  # 3300014711-1 # d__Bacteria;p__Pseudomonadota;c__Gammaproteobacteria;o__Burkholderiales;f__Burkholderiaceae;g__Limnohabitans;s__ 
ATGGCCGACTATCAAAACCTGTTTACCACGGTGCAAGCCGTGGGTCCTGTGCACCAAGGG
GTGGAACTCGGACATGGCAACAGCCCACGCACCGGACAACCCCTGATCAACTACTGGATC
GGCAAACTGGGCAATGCCCAGTTGGGGCCGATCTACCTGGGCGGGCTCGGACTGGCCTCG
CTTTTTTGCGGCTTGATCGCCTTCACCTTGATCGGCATGAACATGCTGGCGTCGGTCAAC
TACGACCCGATCCAGTTTGTGCGACAGCTGTTCTGGCTCTCGCTGGAACCACCGCCGCCC
AGCTACGGGCTGAGCATTCCGCCGCTCAATCAAGGGGGCTGGTTTTTGATTGTGGGTTTG
TTCTTCACGGCCTCGGTCATGTTTTGGTGGGCCCGCACCTACCGTCGCGCCGTGCAGCTG
GGCATGGGTACCCACATCGCCTGGGCTTTTGCAGCGGCCATTTGGTTGTTTCTGGTGTTG
GGCTTGTTCCGCCCCATCTTGATGGGGTCTTGGGGTGAGGCCGTGCCCTATGGCATCTTC
CCCCACTTGGACTGGACGGCGGCCTTCTCGCTGCGCTATGGCAACTTGTTCTACAACCCG
TTCCATGCGCTGTCGATTGTTTTTCTGTATGGCTCAGCCTTGCTGTTTGCCATGCACGGG
GCCACCATTTTGGCCGTGACCCGCTTTGGCGGCGAGCGTGAGATTGAACAAATCACCGAC
CGTGGCACCGCCTCTGAACGCGCTGCCTTGTTTTGGCGTTGGACCATGGGCTTCAACGCC
ACGATGGAGTCGATCCACCGCTGGGCCTGGTGGTTTGCGGTGCTGTGCCCCATCACCGGC
GGCATCGGCATTTTGCTGACAGGCACCGTGGTGGACAACTGGTACTTGTGGGCCATCAAA
CATGGCGTGGCACCACCTTACCCCGAAATTTTTCCAGCGATGGTTGACCCCGCGCTGGCT
ACTGGAGTGAAGCCA
>3300014819-5-C308-cds2|3300014819-5-C308 hypothetical protein  # 3300014819-5 # d__Bacteria;p__Pseudomonadota;c__Gammaproteobacteria;o__Burkholderiales;f__Burkholderiaceae;g__UBA3064;s__UBA3064 sp002342365 
ATGATTGAATATCAAAACCTCTTCACCCGGGTGCAGCTTCGCACCGATTCACACGGCCCG
GCCCATACCGGCTTGCCGCTACCACGCGGTGACTTTGGGCGTACCGGTGAACCCTGGTAC
TTTTACTGGGCGGGAAAGTTCGGCGAAGCGCAAATCGGTCCGATTTATCTCGGTGTGCTC
GGTAGCGCGTCCATTGTCTTTGGCGTACTCTGGTTCTGGATTGTCGGCTTTTCGATGCTG
TCCTCGGTGAATTGGAACATCATCGAAATGATCCGCCAGCTGCCATGGCTTGCGCTTGAA
CCGCCGCCGCCCGAATACGGTTTGCGCATGCCGCCGCTTCACAAAGGTGGCTGGTGGGTG
ATTGCGAGCTTTTTCCTCTTACTCTCGGTGCTTTTGTGGTGGGCGCGCACCTATGTTCGA
GCGCGGGCGCTCGGCATGGGCACCCATGTGGCCTGGGCCTTTGCTTCGGCGATCTGGCTT
TTTTTGGTGCTCGGACTCTTTCGCCCGGTGTTGATGGGCTCATGGTCTGAGGGCGTACCC
TATGGGATTTTCCCGCACCTCGACTGGACGTCTGCCTTATCAATTCGATACGGTAATTTG
TTCTATAACCCATTTCATATGCTATCGATAGTGTTTTTATATGGATCAGCACTCTTGTTT
GCGATGCACGGTGCAACAATCCTCGCGGTGAGTCGCTACGGCGGTGAGCGCGAAATTGAG
CAAATCGTTGATCGCGGCACCGCCTCGGAGCGGGCAGCCTTGTTCTGGCGTTGGACCATG
GGCTTTAACGCTTCGATGGAGTCGATTCACCGCTGGGCCTGGTGGTTTGCGGTGCTTTGT
ACGCTCACAGGCGGCATCGGAATCCTTCTCACCGGCACGGTGGTCGATAACTGGTACTTG
TGGGCGGTCAAGCACCATGTGGCACCGTCTTATCCCGAAATAAGCCCACCCATCATCGAT
CCGGCCCTCACACCACAAGGAGCGAGCAAA
>3300014962-1-C2-cds23|3300014962-1-C2 hypothetical protein  # 3300014962-1 # d__Bacteria;p__Pseudomonadota;c__Alphaproteobacteria;o__Rhizobiales;f__Beijerinckiaceae;g__Methylocystis;s__ 
GTGGCCTATTATCAAAATATCTTTACGCAAGTTCAGGTCCGCGCCGCCGCGCCCGATCCG
GGCGTGCCGATCCAGAACGAGGATCGCACCGCGGCGACCTTCTGGCATCTGATCGGTCGT
ATCGGCAACGCGCAGATCGGTCCGATCTATCTGGGCTACACCGGCTTGCTGTCCCTGGTT
TGCGGCTTCATCGCCTTCGAAATCATCGGGCTCAACATGTGGGCCTCGGTGAACTGGGAT
CCGGTCCAGTTCGTGCGTCAGTTGCCGTGGCTCGCGCTTGAGCCGCCGAAACCGCAATAT
GGCCTTCAGATCCTGCCGCCGCTCAGCGAGGGCGGCTGGTGGCTTATCGCCGGCTTCTTC
CTGACGGCGTCGGTGCTGTTGTGGTGGTGGCGAATGTATCGTCGCGCGCAGGCGCTGGGC
ATGGGCACGCATGCCGCCTGGGCGTTTCTCTCGGCGATCTGGCTCTATCTGGTGCTCGGC
TTCATCCGGCCGTTGCTGATGGGGAGCTGGAGCGAGGCGGTGCCGTTCGGAATTTTCCCG
CATCTCGACTGGACTGCGGCGTTTTCGATCCGCTACGGCAATCTTTTCTACAACCCCTTC
CACATGCTCTCCATCGCCTTCCTCTATGGCTCGGCGCTGCTTTTCGCCATGCATGGCGCG
ACGATTCTCGCCGTCGGACGCTTCGGCGGCGAACGCGAGATCGAACAGATCCTCGATCGG
GGCACGGCTTCCGAGCGCGCGGCGTTGTTCTGGCGCTGGACGATGGGTTTTAACGCGACC
ATGGAGTCGATCCATCGCTGGGCGTGGTGGTTCGCCGTGCTCACGCCGCTTACCGGCGGC
ATTGGCATCCTGCTGACCGGCACTGTCGTCGACAACTGGTATCTGTGGGGCGTCGTGCAT
GGCATCGCGCCCGAATATCCGCATATCTTTCCGCCTGTGCTCGATCCGGCGCTGGCGGCG
GGAGGGACGCCA
>3300015024-23-C4-cds37|3300015024-23-C4 hypothetical protein  # 3300015024-23 # d__Bacteria;p__Pseudomonadota;c__Alphaproteobacteria;o__Acetobacterales;f__Acetobacteraceae;g__BOG-908;s__ 
ATGGCCGAGTATCAAAACATTCTGACACGATTGCAGGTGCGTGGGCCGATCTACGCCGGC
ACGCCGCTGGAAGGCAACGCAGCCTTCGGCCGCGGCGCAGTGCCCGGCTTCAACCATCTG
TTCGGCCGCCTCGGCGATGCACAGGTGGGTCCGATCTACCTGGGCACCGTTGGCTTGGCC
GCCCTGATCTGCGGCTTCATCGCCTTCGAGATCATCGGCCTGAACATGTGGGCTTCCGTA
GGCTGGGATCCGGTGCAGTTCCTGCGCCAGCTTCCGTGGCTGGCGCTGGAACCGCCTGCC
CCGAGCTACGGCCTGCATTTTCCGCCGTTGGCCCAAGGCGGCTGGTGGCTGATGGCCGGC
TTCTTCCTGACCACGTCCATCATCCTGTGGTGGGTGCGCGTGTATCGCCGCGCCCGTGCG
CTGGGCCTTGGTACACATACCGCCTGGGCATTCGGCGCGGCCATCTGGCTGTATCTGGTG
CTGGGCTTCATCCGCCCGCTGCTGGTCGGCAGCTGGTCAGAAGCCGTCCCGTTCGGCATC
TTCCCGCATCTGGACTGGACCGCTGCCTTCTCGCTGCGCTACGGCAACCTGTTCTATAAC
CCCTTCCACATGCTCTCCATCGTCTTCCTTTACGGCTCCACCTTGCTGTTCGCGATGCAT
GCGGCCACCATCCTGGCCACAAGCCGCTTCGGCGCGGAACGCGAATTGGAACAGATCGCC
GATCGCGGAACGGCCTTCGAGCGCGGTGGGCTGTTCTGGCGCTGGACGATGGGCTTCTGC
GCCACGGCCGAATCCATCCATCGCTGGGCCTGGTGGTTCGCCGTTCTGTGCCCACTCACC
GGGGGCATGGGAATACTTCTCAGCGGTACCGTTGTCGACAATTGGTATCTTTGGGGTCAG
CATCATGGTTTGGTTCCGGTCTACCCACCCACCTGGGGCACGGTGATCGATCCCTCCACC
CTTCCCGGAGCGCCTAAA
>3300015196-15-C42-cds19|3300015196-15-C42 hypothetical protein  # 3300015196-15 # d__Bacteria;p__Pseudomonadota;c__Gammaproteobacteria;o__Burkholderiales;f__UKL13-2;g__UKL13-2;s__ 
ATGGCCGAGTACAAAGAATATCAAAACATTTTTACCCAAGTGCAAGTGCGCGGACCGGCC
TACATGGGCACGCCACTACCACCGGGCATTTGGCAACGACAGTGGGGCATCATCGCCGAA
GAAAAACCGTGGTTCGTGCATTTGCTCGGTCGCTTCGGTGACGCGCAGGTCGGGCCGGTT
TATCTGGGCAGTCTGGGCATTGCGGCTTTGCTGTGCGGCATTATTGCGATCCAGATCATG
GGCTGGAACATGTTTGCACAAGTTCATTTTAATCCGCTCGAATTTATTCGACAGCTACCG
TGGCTAGCGCTTGAGCCACCGTCGCCAGCCTACGGTTTACGGATGCCGCCACTGAATGAA
GGCGGCTGGTGGCTGATGGCGGGTTTTTTCCTGACGGCCTCAATTTTATTATGGTGGGCC
AGGACTTATCGCCGTGCTGTCGCTTTAGGCATGGGAACGCATGTGGCATGGGCATTTGCC
GCTGCGATCTGGCTGTACTTGGTGCTTGGTTTTATTCGTCCGTTGCTGATGGGTAGCTGG
GGTGAGGCAGTGCCGTTTGGTATTTTCCCGCACCTCGATTGGACTGCAGCGTTCTCAATT
CGTTACGGTAACCTTTTCTACAACCCATTTCACATGCTTTCAATTGTTTTCCTTTATGGT
TCTGCGCTTTTGTTTGCGATGCATGGCGCAACCATCCTGGCGGTCAGCCGTTTTGGCGGT
GAGCGTGAAATTGAGCAGATTGTTGATCGTGGTACCGCCTCAGAACGTGCGGCGTTGTTC
TGGCGCTGGACGATGGGCTTTAACGCGTCGATGGAGTCAATCCATCGCTGGGCTTGGTGG
TTTGCTGTATTGACCACACTGACGGGCGGTATTGGCATTCTGTTAACAGGCACCGTGGTT
GATAACTGGTATCTCTGGGCCGTAAAACATGGTGTGGCACCAATGTATCCAAACTCGTGG
CCGACCGTGATTGATCCCGCAACGCTGCCAGGAGCACCGCGA
>3300015196-3-C1-cds188|3300015196-3-C1 hypothetical protein  # 3300015196-3 # d__Bacteria;p__Gemmatimonadota;c__Gemmatimonadetes;o__Gemmatimonadales;f__Gemmatimonadaceae;g__;s__ 
ATGCTCGAATACCAGAACCTCTTTACCCGCGTTCAGGTCCGGACGCTGCCAGAGCAAGGA
ATTCCTATTCCTGGCTCTCCCGGCGGCCGACTCGGTACCGGTTTCTTCTCCTCGCTCGCC
GGCAAGTTCGGTGATGCCCAGTTTGGCCCGATCTACCTCGGCACCGCTGGCGTGCTCTCG
CTGCTGTGCGGCTTCATCGCCTTCGAGATCATCGGCCTGAACATGTGGGCGCAGGTCGGC
TGGAGTCCGGCGGAGTTCATCCGGCAGCTGCCGTGGCTCGCCCTCGAACCACCGCCACCA
CAGTACGGCCTGCACATCCCGCCGCTCGCGCAGGGTGGCTGGTATCTGATGGCCGGTTTC
TTCCTGACCATCAGCATCCTACTCTGGTGGGTGCGCGTGTACCGTCGGGCGACACAGCTG
AACATGGGCACGCATCTCCCATGGGCCTTCGGCTCGGCAATCTTCCTGTACCTCGCGTTC
TTCTTCCAGCCGCTACTCGTGGGTAGCTGGAGCGAGATGGTGCCCTTCGGCATCTTCCCG
CACCTCGACTGGACGGCGGCGTTCTCGATCCGTTACGGGAATCTCTACTACAACCCGTTT
CACGCGCTCTCGATCGTGTTCCTGTACGGCAGCGCGGTACTCTTCGCCATGCACGGCGCG
ACGATCCTCGCGGTCGCTCGACTTGGCGGCGAACGTGAAATCGAGCAGATCACCGATCGC
GGTACCGCGGCCGAACGCTCCATGCTGTTCTGGCGCTGGACGATGGGTTTCAACGCGACG
ATGGAGTCGATTCACCGCTGGTCGTGGTGGTTCGCGGTGCTCACGACGTTTACCGGCGGC
ATCGGCATCCTGCTCACGGGCACGGTGGTCGATAACTGGTACCTCTGGGGCGTGAAGCAT
GGACTCGTCGCCTCGTATCCGGCGCAGAACGTGTTGACCCCGGAGCAGCAGCAGATCCTG
CGCGGTCGCTACCAGGGCACGGCACCAGACACGTTCCCGTCCTACGCTCCCAAGGTCGCG
CCGCTCATGCTCGACAGCACCGTCATGGCCGCCCCGGCCGACACGAGCAAGAAGCCTGCT
GACTCGGCCGCAGTGAAGGCGCCGAGTGCAGCAGCCCCCGCAGTCACGCCCCCTGCTACT
CCTGCACCGGCACCGGCACCCGCCACGGCCCCCGCCACGGCACCCGCCACGGCACCCGCT
GGCGCTCGGAGGACTCCA
>3300015202-18-C22-cds28|3300015202-18-C22 hypothetical protein  # 3300015202-18 # d__Bacteria;p__Eremiobacterota;c__Eremiobacteria;o__UBP12;f__UBA5184;g__;s__ 
ATGGCAACCGTCATCAATCGCCCGATCCCACTGCCGCCGGTGCAGCGTCCGGATCCGAGT
CCCATGGACGATGCCGATCTTCTCGGCGTTCGGATCGGCGAACCGTTTCGCATCCCGTTC
CTCAAACGGTTCGGCGTCGACACGCAACTCGGAACGTTGTGGCTCGGCACGTGGGGCGTG
CTTTCGGTCTCGCTCTTTCTCGCTGGCGTCGGTGTCCAAATTTTGGGCGGTTTGACCCTG
GTGAACGGCGACATTGGCGCCTACGCACACTATCTGTTCAATATCCAACTCCTACCGCCG
GAGGGACTCGGCCCAGCGAAGAGTCTCGTCGGTGGTGGCTTCTGGCAAATCAATCTCGCG
CTCTTTGCCGGCTCCGTCCTCTGCTGGGCCGGTCGTTGCTACGAACGCTTGATGCGCTAT
CACTGGCGCCCGTATCTCTTCTTCGCTTGGCTCTCGGCGATTTTGCTGACCGCGACGATC
TGGGTCTTCCGGCCGCTGCTCATGGGAACGTGGTCGGAGGCGCCCGCGATGGGCTTCAAC
GGCGATCTCGATTGGGCGCAAAATTTCAGCGTCCTCTGGGGCAACCTCTACTACAATCCC
TGGCACATGCTCGCGATCTTCTTTCTCTTCGGATCGACGATGCTCTGGGGCATGCACGGC
GCGACGATCCTTGCAACTTCCGCTGAGGGCAGCCACCACGAAGTCGCTGAGATCAAAGAC
ATGCACTCGGGTTCGCACAAGTCGATGCTCTTCTGGCGCTGGGTGATGGGCTTCAACGCC
AATCCCAAAACGATTCACGACTGGATCTGGTGGTTCTCGGTGGGGGTGGTCGTCAGCTCG
GCGATCGGTATCATTACGACGGGCACATTCGTCAACGACTGGTATGTGTGGGGCGTCGAT
CACGGGATCGTCGCGCAATACGGTGATATGACGCGCAACGCGGTCAATCAGCGTCCCGTA
CCGGCCAACATTACCGTGAACATGGGTATGCCGCGACCG
>3300015204-25-C2-cds25|3300015204-25-C2 hypothetical protein  # 3300015204-25 # d__Bacteria;p__Pseudomonadota;c__Alphaproteobacteria;o__Sphingomonadales;f__Sphingomonadaceae;g__Polymorphobacter;s__ 
ATGGGCTATCAGAACATCTTCACCCAGGTTCAGGTCCGCGCCGCCGCCGACATGGGCGTG
CCGCTGCCGAAGGGCGATTGGGCGCGCGATGGAAAGCCGGGCGTATCATACTGGATGGGC
AAGGTCGGTGAGGCGCAGATCGGTCCGATCTACCTCGGCCGCCTCGGTCTGGCGTCGCTG
TTCATGGGCTTCCTCGCTTTCGAGATCATCGGACTGAACATGTGGGCCTCGGTTAACTGG
GACCCGGTCCAATTCGTCCGCCAGCTGCCGTGGCTCGCGCTCGAACCGCCGGCCCCGAAA
TATGGCCTCACCGTCTTGCCGCCGCTGCAGGAGGGGGGCTGGTGGCTGATCGCCGGCTTC
TTCATGACGGCATCGGTGCTGTTGTGGTGGGCGCGGACCTTCGTCCGGGCACGCCGCCTC
GGCCTCGGGACGCATGTTGCCTGGGCATTCGCCAGCGCGATCTTCCTGATGCTCTCGCTC
GGCTATATCCGGCCGCTGCTGATGGGCAGCTGGTCAGAAGCGGTACCGTTCGGGATATTT
CCGCACCTCGACTGGACCGCGGCGTTTTCGATCCGATACGGCAATCTGTTCTACAACCCG
TTTCACTGCCTCTCGATCGTGTTTCTTTATGGTTCGACGCTGCTGTTCGCGATGCACGGG
GCGACGATCCTTGCGGTCGGGCGCTACGGCGGCGAGCGCGAGCTTGAGCAGATCACCGAT
CGCGGCACCGCGGCCGAGCGTGCCGGGCTGTTCTGGCGCTGGACGATGGGGTTCAACGCG
AGTTACGAGTCGATTCACCGCTGGGCGTGGTGGTTTGCGGTGCTGACGACGCTGACCGGC
GGTATCGGCATCCTGCTTACCGGAACGGTTGTCGATAACTGGTTCCTATGGGCGCAGGTC
CACGGTTACGCACCGCATTATCCCAGCACCGGGGTGGTCGACCCGGCGACGCTTCCGGGG
GCACCGAAA
>3300015360-32-C23-cds6|3300015360-32-C23 hypothetical protein  # 3300015360-32 # d__Bacteria;p__Chloroflexota;c__Chloroflexia;o__Chloroflexales;f__Roseiflexaceae;g__;s__ 
ATGGCGAGTTTGTCACGCGAGTTACTCTTACAACCCGACGGGGAATTGCGCTCGGCAAGT
GACACTGTGCGCACAATCGGTGGTCAAGCTGCCGAACCAATCCCCTTCGCGATTGTCGAA
GAATACTATAAGCAGCCAGGTGGCACGCTAGCGGCTCGGATCTTCGGGTTCGATCCACTC
GATTTTTGGTTCGGGCGTTTCTATGTTGGCTTTTTCGGTCTTCTCTCGATCATTGGCATT
GTTCTCGGTGTGACTTTTTACTTTGCCCAGGCACTGATTGTCGAGAAGACAGGAAATTTA
CTCGCAGTTCGGCTTGATCCACCACCTATGAGCGTGGGTTTGGCATTAGCTCCATCACCA
GATCAAGGGTTGTTCTGGCAGTTGACCATGTTTTCTGCCACATTGGCCTTTATTGGTTGG
TTGCTACGCCAGGTTGACATTAGCCTCAAGCTGAAAATGGGTATTGAGATTCCGATCGCC
TATGGTGCGGTCGTGATGTCCTGGATTACATTGCAATGGCTTCGCCCAATCGCAATGGGT
GCTTGGGGGAACGGCTTCCCGCTTGGCATTACCCATCACCTTGATTGGGTATCGAACATT
GGCTACCAGTACTACAATTTCTTCTACAATCCATTCCATGCAATTGGTGTTTCGCTGCTG
TTTGGATCAACATTATTCTTGGCGATGCACGGCTCAGCCATTCTGAGTGCTGCTCGGCGG
CCGATTACGGAACATAATGTCGATGTCTTCTGGCGGAATATTGTCGGGTACTCGATTGGC
GAAATCGGCATTCATCGGCTGGCATTCTGGGCTGGCGCAGCATCAGTAATGTTTGCCAAT
ATCTGCATCTTCCTCTCTGGAACGCTTGTCAAGGATTGGAATGCCTTCTGGGGCTTCTGG
AACAAACTGCCGTTCTGGAGTGGGTTTGGTGCGAGTGTCGTGCTGTTTGGTTTCGGATTG
GTGTTTAGCCAGCGAGATCGGCAACCACCAGTTGATATTAGCGATGCTGAGCGAACTGAT
CAGGGCCTTGAGGGTTCAATCGGCAAGCCGATTTATGTTCGCTTTATGGATCAGCTGTTT
GGCAATGGCCGGGTCGGGCCACTCTACCTGGGCATGTGGGGGCTTATCTCCATTGTGACC
ATGGGTGTGACCGTCTTTGTTATTCTGAGCGAGTATATCTATCTGGCTGGCTGGAATCCA
ATCGTGTTCATGCGCGATTTTGCGAGCCTGACAGTCTATCCCCCAGCATACAAGTATGGG
TTGGGCTTTGCGCCCTGGCATGAGGGTGGCGCTTGGCTGTTTGCAACCTTCTTCCTGCAT
GTTTCGGTTGTGGCGTGGTGGATGCGGATCTACACTCGTGCTCGGGCAACAGGCCTTGGT
ACACAATTGGCCTGGGGCTTTGCTGGGGCATTAGGGCTGTACTTCGTGCTCTATCTGATC
CGGCCAATCCTGATGCATAGCTGGTCGCAGGCACCGGGTCATGGGCTACGAGCAATCCTG
GACTGGACCAATTTTGTCAGTATCCAGTATGGTAATTTTTACTACAATCCCTTCCATATG
ATGTCGATCTTCTTCCTCCTGGGTTCAACTCTGCTGTTAGCAATGCATGGTGCAACCATT
GTTGCGACGGCAAGCTATGGTTCCGAGCGGGAGATCGATGAGATGATGGCCGAGGGGCCT
GGCACGCACCGTGCCCAGCTGTTCTGGCGCTGGGTGATGGGCTTCAATGCGAATTCATAT
AACATCCATTTGTGGGCCTGGTGGTTTGCGGCGCTCTGTGGAATTACGGGCGCAATCGGC
CTGCTGTTGAGCGGGACGGTTATCAAGGACTGGTATGTCTGGGCGGAGACGGTGCATATC
GTTGCCCCGATGACTGGTACCGACTGGTCGCAGTTTGTGTTCCGC
>3300015360-48-C1-cds31|3300015360-48-C1 hypothetical protein  # 3300015360-48 # d__Bacteria;p__Gemmatimonadota;c__Gemmatimonadetes;o__Gemmatimonadales;f__Gemmatimonadaceae;g__;s__ 
ATGCTCGAGTATCAGAATCTCTTCAATCGCGTGCAGGTGCACACAACGGTGCCCGATCCC
GGTGTGCCCATCGAACAATCAAACTGGGTGCGACAGCTCCCACCGTCGTTCAACCGTTTG
CTCGGCATCATTGGTGATGCGCAAATTGGTCCGATCTATCTCGGATTCACGGGTGTCGCG
TCGTTGGTCTTCGGATTTCTGGCTTTCGAAATCATCGGCCTGAACATGTGGGCGTCCGTC
GGCTGGGACCCGGTGCAGTTCATTCGCCAGCTTCCATGGTTGGCCCTTGAACCGCCGTCA
CCGGCGTACGGATTGTCGCTTCCGCCGCTGCAGAAAGGCGGGTGGTGGCTAATGGCCGGG
TTTTTCCTCACCGTGAGCATCATGTTGTGGTGGGTGCGCGTGTACCGCCGTGCCCGAGCG
CTTGGGTTGGGGACACATCTGGCCTGGGCGTTCGCGTCGGCAATTTTTCTCTATCTGACG
CTCGGATTTATTCGACCGGTGTTGATGGGCAGCTGGGGCGAAGCGGTCCCATTTGGAATT
TTCCCGCATCTCGATTGGACCGCGGCCTTCTCCATTCGATATGGGAACCTGTTCTACAAT
CCGTTCCACATGCTGTCGATCGCATTCCTGTACGGATCGACGCTGCTGTTCGCCATGCAC
GGGGCGACCATTCTGGCGACCAGTCGCTTAGGGGCCGAACGTGAAATTGAACAGATCACG
GACCGCGGAACAGGTGCCGAACGCGCCCAATTGTTCTGGCGCTGGACGATGGGCTGGAAC
GCGACAATGGAGTCGATTCACCGCTGGTGCTGGTGGTTTGCATTCCTCGTCACGTTTACT
GGAGCCATTGGTATCCTGCTCACGGGCACCGTCGTAGATAACTGGTACTTGTGGGCCGTC
AAACACGGCGTCGCCCCGTCCTACCCGGCCACGATCAACATCACCCCGGAGAAAATGCAG
GATTTGCGCGGCCAATATCAGGGCGCGTCCCCGCAAGCATTTCCGGTTCCTGTGGTACCG
GCCCCGCGCATTGTCGTGCCACCCGCCGATTCAACAGCACCCGTGCAGTTGCTGGTGCCA
GCCGGCGCCGCACCGCGCACTGACAGCGTGAGGAAGAATCCA
>3300016461-5-C11-cds108|3300016461-5-C11 hypothetical protein  # 3300016461-5 # d__Bacteria;p__Pseudomonadota;c__Alphaproteobacteria;o__Rhizobiales;f__Beijerinckiaceae;g__Methylobacterium;s__Methylobacterium sp902141845 
ATGGCCTATTACCAGAACATCTTCACCCAGGTTCAGGTGCGTCCGATCGAGCCGGAGCAC
GGCATTCCGGTCGCGGTCGACGCCCGCGTCGGGAAGCCCTTCAACAGCTACCTGTTCGGG
CTGATCGGCAACAGTCAGGTCGGGCCGATCTACGGCGGCTATCTCGGCGCGCTCTCGCTC
GCCTGCGGGCTGATCGCCTTCGAGATCATCGGGCTCAACATGTGGGCCTCGGTGAACTGG
GATCCGATCCAGTTCGTGCGCCAGCTCCCCTGGCTGGCGCTGGAGCCGCCGCGGCCGAAA
TACGGGCTGAAGGTGCTGCCGCCGCTGAGCGAGGGCGGCTGGTGGCTGATCGCCGGCTTC
TTCCTCACCGCCTCGATCCTGCTCTGGTGGGTGCGGCTCTACCGGCGGGCGCGGGCGCTC
GGCCTCGGCACCCACGTGCCCTGGGCCTTCGCGAGCGCCATCTGGCTCTACCTCGTGCTC
GGCTTCATCCGGCCGCTGCTGATGGGCTCGTGGAGCGAGGCGGTGCCGTTCGGGATCTTC
CCGCATCTCGATTGGACCGCGGCCTTCTCGCTGCGCTACGGCAACCTCTTCTACAACCCG
TTCCACATGCTCTCGATCGCGTTCCTGTACGGGTCGACGCTGCTCTTCGCGATGCATGGC
GGCACCATCCTCGCCTGCTCGCGCTACGGCGCCGAGCGCGAGATCGACCAGATCGTCGAC
CGCGGCACGGCCACCGAGCGGGCCGCCCTGTTCTGGCGCTGGACCATGGGCTTCAACGCC
ACGATGGAATCGGTCCACCGCTGGGCCTGGTGGTTCGCGGTGCTGACGACGCTCACCGGC
GGCATCGGCATCCTGCTCACCGGCACCGTCGTCGACAACTGGTACCTCTGGGCGGTCAAG
CACGGCGTCGCGCCGTCCTACCCCGATGTGTTCGGCCCGATCACGGATCCGCTCAAAGCC
CCGGGAGGCACGCCA
>3300017418-16-C7-cds73|3300017418-16-C7 hypothetical protein  # 3300017418-16 # d__Bacteria;p__Pseudomonadota;c__Alphaproteobacteria;o__Rhizobiales;f__Beijerinckiaceae;g__PAR1;s__ 
ATGAGCACCTATCAGAATATCTTCACCCGCGTTCAAGTGCATGGCGAGCCCGATCTCGGC
ATCGCGCATCAGCCGGGCAGCAGCATCTACAAGCGCGGCACGGAGACCGGCCATTCCTAC
TGGATGGGCAAGATCGGTGATGCGCAGCTCGGCCCGATCTATCTTGGCTGGCTGGGCGTG
ACCTCGCTCGTCTGCGGGTTGATCGCGTTCGAGATCATCGGGCTCAACATGTGGGCCTCG
GTGAACTGGGACCCCGTTCAGTTCGTGCGCAAGCTCTTCTGGCTCTCGCTGGAGCCGCCG
CCCGAAAAATACGGCCTTTCCGTGCTTCCCCCCTTGCAGGAAGGCGGCTGGTGGCTCATT
GCCGGGTTTTTCCTCACCACCTCCATCCTGCTCTGGTGGCTGAGAACCTATCGCCGGGCG
CGGGCGCTCGGCATGGGCACGCATGTGGCCTGGGCCTTTGCCGCCGCCATCTGGCTTTAC
CTCGTGCTCGGCTTCATCCGCCCGGTTCTGATGGGAAGCTGGAGCGAGGCCGTGCCCTTC
GGCATTTTCTCGCATCTTGATTGGACGCAGGGCTTCTCGCTGCGCTACGGCAACCTGTTC
TACAACCCGTTCCACGCGCTCTCGATCGTGTTCCTTTATGGCTCGGCGCTGCTCTTTGCC
ATGCATGCCGCCACCATCCTCGCCGTGAGCCGCTATGGCGGTGAGCGCGAGATCGAGCAG
ATCACGGATCGCGGCACGGCTTCGGAGCGTGCGGCCCTGTTCTGGCGCTGGACGATGGGC
TTCAACGCCTCCATGGAATCGATCCATCGCTGGGCGTATTGGTTCGCCATTCTCTGCCCG
ATCACCGGCGGCATCGGCATTCTGCTCACCGGCACGGTGGTGGATAACTGGTATGATTGG
GGCGTCACGCATGGCATCGTGCCCGCCGACCCCGATATGTGGCCGCAAACACCCATCTCG
ACCAAT
>3300017419-5-C90-cds12|3300017419-5-C90 hypothetical protein  # 3300017419-5 # d__Bacteria;p__Chloroflexota;c__Chloroflexia;o__Chloroflexales;f__Chloroflexaceae;g__Chloroflexus;s__ 
ATGGCAACAGTAGATATGACGCCGGGCGATCTGGAACTAGGCCGCGATCGCGGTCGGATT
GGCAAGCCAATCGAGATCCCGTTACTGGAAAACTTTGGCTTCGATAGTCAGCTCGGCCCG
TTTTACCTCGGCTTGTGGAATGCAGTGGCATATGTCGCGGGCGGTATCTTCACCTTTATC
TGGCTGATGGTGATGTTCGCCCAGGTCAATTTTAACCCAGTAGCCTTCGTCAAGTATTTT
GTCGTGCTCCAGATTGATCCGCCGTCATCGCGCTACGGGCTGAGTTTTCCGCCGCTCAAC
GAAGGCGGCTGGTGGCTCATTGCTACGTTCTTCCTCACGCTGTCAATCTTCGCCTGGTAT
ATGCATATCTATACCCGGGCTAAGGCGCTTGGCATCAAGCCTTACCTCGCCTATGGCTTC
ACCGGCGCGATCGCGCTCTACCTGGTGATCTATATTATTCGACCGATATGGATGGGTGAT
TGGTCGGAAGCGCCGGCCCATGGTATCAAGGCGCTGCTCGACTGGACGAATAATGTGAGC
GTGCGTTACGGCAATTTCTACTACAATCCGTTCCACATGCTCTCGATCTTCTTCCTGCTC
GGCTCGACACTCTTGCTGGCTATGCACGCTGGCACGATCTGGGCGCTGGAAAAGTACGCT
GCCCACGAAGAGTGGAATGAGATTCAAGCTCCTGGCACTGGCACTGAGCGCGCTCAGCTC
TTCTGGCGCTGGTGCATGGGCTTCAATGCCAATGCCTATTCGATCCACCTGTGGGCGTTT
TGGTTTGCCTGGTTGTGCGGTATCACCGGCGCGCTCGGCGTCTTCTTCTCAATGCCCGAT
TTCGTTAATAACTGGTTCCAGTGGGGTATTGAGGCCGGTATCGCCTATCCACAAGGGCCG
ACACCGATGCCC
>3300017419-7-C70-cds17|3300017419-7-C70 hypothetical protein  # 3300017419-7 # d__Bacteria;p__Chloroflexota;c__Chloroflexia;o__Chloroflexales;f__Chloroflexaceae;g__OHK40;s__ 
ATGGCTACGCTGAATACGACACCCGGCGATCTGGAACTGGGGCCACGTGAGAAGGGGCGC
GTTGGTAAGCCCCTCGAGTTGCCCATCCTGGAGAACTTCGGGCTTGATAGCCAGATCGGG
CCGACCTTCATCGGCTTCTGGAACCTCACCGCGTTTGTCACCGGCGGCATGTTCTTCTTC
ATCTGGCTGGTCGTGATGGCTTCCCAGGTGGGCTGGAACCCGATCGCCTTTGCTAAGTAT
TTCTTTGTGTTGCAGATCGACCCGCCGCCGGCTGCCTTCGGGCTGGGCTGGGCGCCGCTG
GAAGTGGGCGGCTGGTGGTTGATTTCCACCTTTTTCCTGACCGTGTCGATCTTCGCCTGG
TTGATGCACCTGTACACCCGCGCCGTCCGCCTGGGCCTCAAACCCTACCTGGCCTACGGC
TTCACCGGCGCAATCATCCTCTACCTGGTGATCTACATCATCCGCCCGATGTGGATGGGC
ACCTGGTCCGAGGCGCCGCCCCACGGCCTCAAGGCGCTCCTTGACTGGACCAACAATGTC
AGCGTGCGCTACGGGAACTTCTACTACAACCCGTTCCATATGCTCTCGATCTTCTTCCTG
CTCGGCTCGACGGTGCTCCTGGCGATGCATGCCGGCACGATCTGGGCGCTCGAAAAGTAC
GCGGCCCACGAGGAGTGGCAGGAGATCCAGGCGCCCGGCACCGGCACCGAGCGGGCGCAA
CTGTTCTGGCGCTGGTGCATGGGCTTCAATGCCAATGCCTACTCCATCCACCTCTGGGCC
TTCTGGTTCGCCTGGTTGTGCGGCGTCACCGGCGCTATCGGTGTGTTCCTTTCGATGCCT
GATTTTGTGAATAACTGGTACCAGTGGGGCGTCGAGGCTGGCATCAACTATCCGGACAAG
TTGCCGCCGATGTTGCCC
>3300017452-5-C350-cds2|3300017452-5-C350 hypothetical protein  # 3300017452-5 # d__Bacteria;p__Chloroflexota;c__Chloroflexia;o__Chloroflexales;f__Chloroflexaceae;g__OHK40;s__ 
ATGGCTACGGTGAATACGACACCTGGCGATCTGGAACTGGGGCCACGAGACAAGGGGCGC
GTCGGCAAGCCGATCGAACTGCCCATCCTGGAGAACTTTGGCCTTGATAGCCAGATCGGG
CCGACCTTCATCGGCTTCTGGAACCTGACCGCGTTTATCACCGGCGGCATGTTCTTCTTC
ATCTGGCTGGTCGTGATGGCCTCCCAGGTGGGCTGGAACCCGATCGCCTTCGCCAAGTAT
TTCTTTGTGCTCCAGATTGACCCGCCGCCGGCTGCGTTCGGGCTGGGCTGGGCGCCGCTG
GAACTGGGCGGCTGGTGGTTGATTTCCACCTTCTTCCTCACCGTTTCCATCTTCGCCTGG
TTGATGCACCTGTACACCCGCGCGGTTCGCCTGGGCCTGAAACCCTACCTGGCCTATGGC
TTCACCGGGGCGATTATCCTCTACCTGGTGATCTACATCATCCGCCCGATGTGGATGGGC
ACCTGGGCCGAGGCCCCACCCCACGGCCTCAAGGCGCTGCTCGACTGGACCAACAATGTC
AGCGTGCGCTATGGCAACTTCTACTACAACCCCTTCCATATGCTCTCGATCTTCTTCCTG
CTCGGTTCGACGGTGCTCCTGGCGATGCACGCCGGCACGATCTGGGCGCTCGAAAAATAC
GGCGCCCACGAAGAGTGGCAGGAGATCCAGGCCCCCGGCACCGGCACCGAGCGGGCGCAA
CTGTTCTGGCGCTGGTGCATGGGCTTCAATGCCAATGCTTACTCCATCCACCTGTGGGCC
TTCTGGTTCGCCTGGTTGTGCGGCGTCACCGGCGCGATCGGGGTGTTCCTCTCGATGCCC
GATTTTGTGAATAACTGGTACCAGTGGGGCGTCGAGGCCGGGATCAACTATCCGGATAAA
CTGCCGCCGATGTTGCCC
>3300017453-32-C1-cds26|3300017453-32-C1 hypothetical protein  # 3300017453-32 # d__Bacteria;p__Pseudomonadota;c__Gammaproteobacteria;o__Burkholderiales;f__Burkholderiaceae;g__UBA954;s__ 
ATGGCTGACTATCAAAATTTATTTACTCAGGTCCAGGCGGTGACGCACCCGCATTTGGGC
GTAGCGATCGATCCTCGCGATATGCGCGAGCGAACCAGGAGCCCATCTCTGCGGCATCTT
GCTGGCCGGCTCGGTAATGCGCAAATCGGCCCCCTGTATTTAGGCTGGGTGGGATTAGCC
TCTGCAATCTGTTTCCTGGTTGCTTTCACAATTGTGGGCTGGAACATGCTCGTTCAGGTC
AACTACGACCCGATTCAATTCGTACGCCAGCTCTTCTGGCTGTCGCTCGATCCCCCGCCA
CCTGAATATGGACTGAAGCTCGCGCCGCTAAGGCAAGGCGGCTGGTGGAATATCGCTGGC
TTTTTTCTGACGGTATCGATTCTCTTGTGGTGGGTGCGGGTCTATCGGCGGGCACGGGCA
CTCAACATGGGAACCCATGTGGCCTGGGCATTCGCAGCAGCCATCTGGCTTTTTCTGGTG
CTGGGTTTTTTTCGGCCGATTCTTATGGGCAGCTGGTCGGAGGGTGTGCCATTCGGAATT
TTCTCGCATCTCGATTGGACAGCAGCCTTTTCGATCCGGTATGGAAATCTTTTCTATAAC
CCCTTTCATATGCTGTCGATCGTGTTTCTTTACGGCTCCGCCCTGCTTTTTGCGATGCAC
GGAGGCACGATTTTGGCAGTAAGCCGATATGGTGGTGACCGAGAGATTGAGCAGATTGTT
GATCGTGGATCTGCTTCTGAGCGGGCCGCATTGTTTTGGCGATGGACGATGGGCTTTAAC
GCTACGATGGAGTCGGTACACCGCTGGGCCTGGTGGTTTGCTGTGCTGTGCCCGCTGACC
GGCGGCATTGGTATTTTGTTAACCGGAACTGTGGTTGATAACTGGTATCTCTGGGGAATA
AAGCACGGCATCGTTCCGCCATATCCCGATATGTGGGGCGCACCCACAGTAGATCCCAGC
GTACTGCAAGGAGCGAAA
>3300017453-8-C14-cds19|3300017453-8-C14 hypothetical protein  # 3300017453-8 # d__Bacteria;p__Pseudomonadota;c__Gammaproteobacteria;o__Burkholderiales;f__Burkholderiaceae;g__QOAZ01;s__ 
GTGGCTGATTATCAAAACCTCTTCACAACTGTCCAGGCGACATCTCGCCATTTGCATGAT
GGGGTGCCGCTGGGCCCCTACAACAGTTCACGCGACTTCAAGCCTTGGTTGTTTCACCTG
TTAGGCCGCCTTGGAAATGCACAAATCGGCCCCATCTACCTGGGCCGCCTGGGTCTGGCT
TCGCTGTTTTGCGGCCTGCTGTGGTTCACCATCATCGGCATGAATATGCTGGCTTCGGTG
GACTGGAGCCCGATCCAGTTCGTCAAGCAGCTGTTCTGGCTGTCCTTGGATCCGCCCAGC
CCGGAATACGGCCTGTCTATTCCGCCCATCAACGACGGCGGTTGGTTCCTGATCGCAGGC
TTCTTCTTCCTGGCCTCCGTGCTGCTGTGGTGGGCACGCATGTACACCCGCGCCCGTGAG
CTGGGGTTAGGCACCCACATCGCTTGGGCCTTCGCGGCAGCCATCTGGTTGACCGTGGTG
CTGGGCTTGCTTCGCCCTATCCTGATGGGCAGCTGGAGCGAGGCTGTTCCATACGGCGTC
TTCAGCCACCTCGACTGGACAGCTGCCTTCTCGTTGCGCTACGGCAACCTCTTCTACAAC
CCCTTCCATGCCCTTTCGATCGTATTCTTATACGGCTCGGCGCTGCTGTTTGCCATGCAC
GGTGCCACCATCTTGGCGGTAGGCCGGTATGGAGGCGAGCGCGAGATCGAACAGATTGTC
GACCGCGGCACAGCCTCTGAGCGCGCCGCGCTGTTTTGGCGTTGGACCATGGGCTTCAAC
GCCACGATGGAGTCGGTTCACCGCTGGGCCTGGTGGTTCGCAGTGCTGTGCCCCTTGACC
GGTGGTATCGGTATTTTGCTCACGGGCACCGTCGTGGATAACTGGTACCTCTGGGCCGTC
AAGCATGGTGTGGCGCCTCCGTACCCGGCGGTTTATCCCCCACAGGTTGACCCGGCCACG
CTCATCCAGCCGCGC
>3300017453-9-C41-cds7|3300017453-9-C41 hypothetical protein  # 3300017453-9 # d__Bacteria;p__Pseudomonadota;c__Gammaproteobacteria;o__Burkholderiales;f__Burkholderiaceae;g__;s__ 
ATGATCGAATACCAAAACATCTTCACGCGGGTACAACTTCGTACCGACTCGCACGGGCCT
GCGCATACAGGACTATCCCTGCCGCGCAGCGACTTCGATCGCTCCAGTAGGCCGTCGTAT
GCGTATTGGTTCGGAAAGTTCGGCGAAGCGCAAATCGGCCCGATCTACCTCGGGGTGCTC
GGCTCGGCCTCGATCGTGTTCGGTGTGCTGTGGTTCTGGATCGTTGGCTTCTCGATGCTC
GCCTCGGTGAACTGGAACATCATCGAAATGATCCGTCAGCTGCCGTGGCTGGCGCTCGAG
CCTCCGGCGCCCGAGTACGGCCTGCGTATGCCGCCGCTCGGCAAGGGCGGATGGTGGGTT
ATCGGCAGCGCATGCCTGCTGATTTCGGTGTTGCTCTGGTGGGCGCGAACCTACCGGCGC
GCGCGTGCGCTTGGAATGGGCACACACGTGGCGTGGGCCTTCGCCTCGGCAATCTGGCTC
TTCCTGGTGCTTGGACTTTTCCGTCCGATCCTGATGGGCTCCTGGTCCGAGGGTGTGCCC
TACGGGGTCTTTCCGCATCTGGACTGGACCTCGGCGCTCTCGATCCGCTACGGCAACCTC
TTCTACAACCCTTTCCATATGCTCTCGATCGTGTTCCTCTATGGATCGGCACTGCTCTTT
GCGATGCACGGCGCAACGATCCTTGCAGTGAGCCGCTACGGCGGCGAACGCGAGATCGAG
CAGATCGTCGACCGCGGGACGGCCTCCGAGCGCGCCGCACTCTTCTGGCGGTGGACCATG
GGATTCAACGCATCGATGGAATCGATCCACCGCTGGGCATGGTGGTTTGCGGTGCTCTGC
ACGCTCACCGGTGGCATTGGCATTCTGCTCACCGGAACGGTGGTCGACAACTGGTACCTG
TGGGCGGTGAAGCACGGCGTGGCACCCGCCTATCCCGAGGCAAGCCCTGCAATCGTTGAC
CCTGCGCTGATGCAAAAGGGAGCAAGCCAA
>3300017480-14-C1-cds49|3300017480-14-C1 hypothetical protein  # 3300017480-14 # d__Bacteria;p__Pseudomonadota;c__Gammaproteobacteria;o__Burkholderiales;f__Burkholderiaceae;g__Rhizobacter;s__ 
ATGGCGGAGTATCAAAACCTCTTTACTGCGGTCCAGGTCACCGGCCCGCTGCATGACGGC
ATTGCGTTGCCGCGAGACGATTGGAAGCGCAGCGGAACGCCCTTCTTCGTGCACCTGTTC
GGGCGGCTTGGCAATGCACAGCTCGGCCCGATCTATCTCGGCGGCCTGGGCGTTGCGTCG
TTGCTGTTCGGCACGCTCGCCTTCAACATCATCGGGTTCAACATGTTGGCCTCGGTCGAC
TGGAGCCCGATACAACTCGTGCGCCAGTTGTTCTGGCTCGCGCTCGAGCCGCCACCGCCG
AGCTACGGCCTGAGCATCCCTCCGCTCGCGCAGGGCGGCTGGTGGCTCGTGACCGGCTTC
ATGCTCACGGTTTCGATCCTGTTGTGGTGGGTTCGAACCTATCGTCGTGCGCGCCAGCTC
GGCCTTGGAACGCATGTGGCATGGGCGTTCGCGGCAGCGATCTGGCTCTACCTCGTGTGC
GGCTTCTTCCGGCCGATCATGATGGGCAGCTGGAGCGAGGCGGTGCCCTTTGGCATCTTC
CCGCACCTGGACTGGGTCTCGGCGATTTCGCTGCGCCACGGTAACCTGTTCTACAACCCG
TTCCATGCCCTGTCGATCGTGTTCCTGTACGGCTCGGTGCTGCTGTTCGCGATGCACGGC
GCCACCATCCTGGCCGTGAGCCGCTACGGCGGCGAGCGCGAGATCGAGCAGATCGTGGAC
CGCGGCACGGCCTCGGAGCGCGCGGCCCTGTTCTGGCGCTGGACGATGGGCTTCAACGCG
ACGATGGAGTCGATTCACCGTTGGGCGTGGTGGTTCGCGGTGCTGTGCCCGCTCGTCGGC
GGCATCGGCATCCTGCTCACCGGTCCGGTGGTCGACAACTGGTATCTCTGGTCGATGAAA
CACCATGTGGTGCCTGCCTACCCGGCGGTGTACCCGATCGGCATCGACCCCGCCTTGCTG
GGAGCAAAGCCA
>3300017480-22-C117-cds1|3300017480-22-C117 hypothetical protein  # 3300017480-22 # d__Bacteria;p__Pseudomonadota;c__Gammaproteobacteria;o__Burkholderiales;f__Burkholderiaceae;g__BOG-994;s__ 
ATGCCATTCGAATACCAGAACCTGTTCACCACCGTCGTCGCCACGTCGCCGCCGGAGACC
AGCATCAGCGTCGGTCGCGACGACGCCGAACGCGAGGGCAAGCCGCTGCACTTCAGGCTG
CTCGGCAAGATCGGCGACGCGCAGCTCGGCCCGATCTATCTCGGCTGGTTCGGCGTCGCG
TCGCTGCTGTGCGGCTTCATCTGCATCGAGATCATCGGCCTCAACATGTGGGCCTCGGTC
AACTGGGATCCCGTGCAGTTCGTGCGCCAACTCTTCTGGCTCGCCCTTGAGCCTCCGCCT
GCGAAGTACGGTCTCTCCATCCCACCGCTGAACGAAGGCGGCTGGTGGCGTATCGCAGGC
TTTTTCCTGACGGCTGCCGTGTTGTTGTGGTGGGTTCGCATGTACCGTCGCGCACGAGCG
CTCAAGATGGGAACGCACGTGGCGTGGGCCTTCGCCGCCGCGATCTGGTTGATGCTGGTG
CTGGGGCTGATCCGCCCGATCCTGATGGGCAGCTTCTCCGAGGCGGTGCCGTTCGGCATC
TTCCCGCACCTGGACTGGACCGCCGCATTCTCGATCCGCTACGGCAACCTGTTCTACAAC
CCGTTCCACATGCTGTCGATCGTGTTCCTCTACGGGTCCACGCTGCTGTTCGCCATGCAC
GGTGCCACCATCCTCGCGGTCAGTCGCTTCGGCGGCGAGCGCGAGATCGAGCAGATCGTC
GATCGCGGGACGGCATCCGAACGCGCCGCGCTGTTCTGGCGCTGGACGATGGGCTTCAAC
GCGACGATGGAATCGATCCACAAGTGGGCGTGGTGGTTCGCCGTGCTGTGCCCCTTGACC
GGCGGCATCGGCATCCTG
>3300017480-25-C290-cds1|3300017480-25-C290 hypothetical protein  # 3300017480-25 # d__Bacteria;p__Pseudomonadota;c__Gammaproteobacteria;o__Burkholderiales;f__Burkholderiaceae;g__Rhizobacter;s__ 
ATGGCTCTCGAATATCAGAACTTGTTCACCACGGTGCAGGCTTACACGTCGGCCGAGACA
AGCATCTCCATCGGCCGCGACAACGCCGAGCGCGGCAAGAGCATTACCCACGTGCACCTG
CTCGGGCGCCTGGGCGATGCGCAGCTCGGGCCGATCTACCTGGGCTGGTTCGGGCTGGCG
TCGCTGCTCTGCGGTTTCATCTGCATCGAGATCATCGGCCTCAACATGATGGCTTCGGTG
AACTGGGATCCGGTGCAGTTCGTGCGCCAGCTGCCGTGGCTCGCGCTCGAGCCGCCCCCC
GCGAAATACGGCCTGTCGATCCCGCCGTTGAACGAAGGCGGCTGGTGGCGCATCGCCGGC
TTCTTCCTGACGGCCTCGGTGCTGTTCTGGTGGGTGCGCATGTACCGCCGCGCCAAGGCG
CTCGGCATGGGCACGCATGTGGCCTGGGCGTTCGCTGCCGCGATCTGGCTCATGCTGGTC
CTCGGCTTCATCCGCCCGGTGCTGATGGGCAACTTCGCCGAAGCGGTGCCGTTCGGCATC
TTCCCGCACCTCGACTGGACCGCGGCCTTCTCGATCCGCTACGGCAACTTGTTCTACAAC
CCGTTCCACATGCTCTCGATCGTGTTTCTCTACGGCGCGACCCTGCTGTTCGCGATGCAC
GGTGCCACCATCCTGGCGGTGAGCCGTTTCGGCGGCGAGCGCGAGATCGAGCAGATCGTC
GACCGCGGCACAGCCTCGGAACGCGCGGCGCTGTTCTGGCGCTGGACGATGGGCTTCAAC
GCCACGATGGAGTCCATCCACCGCTGGGCCTGGTGGTTCGCGGTGCTGTGCCCGCTGTGC
GGTGGCATCGGCATCCTGCTC
>3300017480-37-C92-cds5|3300017480-37-C92 hypothetical protein  # 3300017480-37 # d__Bacteria;p__Eremiobacterota;c__Eremiobacteria;o__UBP12;f__UBA5184;g__;s__ 
ATGGCAACCGTCATCAATCGCCCGATCGCGATGCCGCCGGTGCAGCATCCCGATCCGAGT
CCCATGGACGATGCCGATCTTCTCGGCGTTCGCATCGGCGAACCGTTTCGCGTACCGTTT
TTAAAACGGTTCGGCGTCGACACGCAACTCGGCACGCTGTGGCTCGGCACGTGGGGCGTG
CTCTCGGTGATGCTCTTTCTCGCCGGCGTCGGAGTCCAAATTCTGGGCGGCTTGACTCTG
GTGAACGGCGACCTTGGTGCCTATGCGCACTATCTGTTCAACATCCAGCTCTTACCGCCG
GATGGTCTCGGCCCCGCAAAAAGTTTGGCCGAAGGCGGCTTTTGGCAGATCAACACCGCG
CTCTTTGCGGGCTCGGTCCTCTGCTGGGCCGGCCGTTGCTACGAACGCCTCATGCGCTAT
CACTGGCGCCCGTATCTCTTCTTTGCGTACCTCTCGGCGATTTTGCTGAGCGCCACGATT
TGGGTCTTCCGGCCGCTGCTCATGGGCACGTGGGCCGAAGCCCCCGCGATGGGTCTCAAC
GGCGACCTCGACTGGGCACAGAACTTCAGCGTTCTCTGGGGGAATCTCTATTACAACCCC
TGGCACATGCTCGCGATCTTTTTCTTGTTCGGATCGACGATGCTTTGGGGCATGCACGGT
GCGACGATCCTTGCGACGTCCGCTGAGGGCAGCCATCACGAAGTCGCCGAGATCAAAGAT
ATGCATTCGGGATCGCATAAATCGATGCTCTTCTGGCGCTGGGTCATGGGTTTCAATGCC
AACCCGAAAACGATTCACGATTGGATCTGGTGGTTCTCGGTCGGCGTCGTCGTGAGTTCG
GCGATCGGCATCATCACGACCGGCACGTTCGTCAACGATTGGTATGTCTGGGGCGTCGAT
CACGGCATCGTCGCGCAATACGGCGACATGACGCGAGACGCGGTCAATCAACGTCCGGTC
CCGCTCGATATCACCGTCAACATGAGCATGCCGCGGCCG
>3300017509-17-C185-cds2|3300017509-17-C185 hypothetical protein  # 3300017509-17 # d__Bacteria;p__Pseudomonadota;c__Gammaproteobacteria;o__Burkholderiales;f__Burkholderiaceae;g__Rhizobacter;s__ 
ATGGCTCTCGAATATCAGAACTTGTTCACCACGGTGCAGGCTTACACGTCGGCCGAGACA
AGCATCTCCATCGGCCGCGACAACGCCGAGCGCGGCAAGAGCATTACCCACGTGCACCTG
CTCGGGCGCCTGGGCGATGCGCAGCTCGGGCCGATCTACCTGGGCTGGTTCGGGCTGGCG
TCGCTGCTCTGCGGTTTCATCTGCATCGAGATCATCGGCCTCAACATGATGGCTTCGGTG
AACTGGGATCCGGTGCAGTTCGTGCGCCAGCTGCCGTGGCTCGCGCTCGAGCCGCCCCCC
GCGAAATACGGCCTGTCGATCCCGCCGTTGAACGAAGGCGGCTGGTGGCGCATCGCCGGC
TTCTTCCTGACGGCCTCGGTGCTGTTCTGGTGGGTGCGCATGTACCGCCGCGCCAAGGCG
CTCGGCATGGGCACGCATGTGGCCTGGGCGTTCGCTGCCGCGATCTGGCTCATGCTGGTC
CTCGGCTTCATCCGCCCGGTGCTGATGGGCAACTTCGCCGAAGCGGTGCCGTTCGGCATC
TTCCCGCACCTCGACTGGACCGCGGCCTTCTCGATCCGCTACGGCAACTTGTTCTACAAC
CCGTTCCACATGCTCTCGATCGTGTTTCTCTACGGCGCGACCCTGCTGTTCGCGATGCAC
GGTGCCACCATCCTGGCGGTGAGCCGTTTCGGCGGCGAGCGCGAGATCGAGCAGATCGTC
GACCGCGGCACAGCCTCGGAACGCGCGGCGCTGTTCTGGCGCTGGACGATGGGCTTCAAC
GCCACGATGGAGTCCATCCACCGCTGGGCCTGGTGGTTCGCGGTGCTGTGCCCGCTGTGC
GGTGGCATCGGCATCCTGCTCACCGGCACCGTGGTCGACAACTGGTACCTCTGGGCGGTG
AAGCACCACGTGGCACCGATGTACCCGGCGGTGTTCCCGGCGAGCATCGACCCCTCGCTG
TTGCAAGGAGCCAAGCCA
>3300017518-26-C138-cds3|3300017518-26-C138 hypothetical protein  # 3300017518-26 # d__Bacteria;p__Pseudomonadota;c__Gammaproteobacteria;o__Burkholderiales;f__Burkholderiaceae;g__BOG-994;s__ 
ATGCCATTCGAATACCAGAACCTGTTCACCACCGTCGTCGCCACGTCGCCGCCGGAGACC
AGCATCAGCGTCGGTCGCGACGACGCCGAACGCGAGGGCAAGCCGCTGCACTTCAGGCTG
CTCGGCAAGATCGGCGACGCGCAGCTCGGCCCGATCTATCTCGGCTGGTTCGGCGTCGCG
TCGCTGCTGTGCGGCTTCATCTGCATCGAGATCATCGGCCTCAACATGTGGGCCTCGGTC
AACTGGGATCCCGTGCAGTTCGTGCGCCAACTCTTCTGGCTCGCCCTTGAGCCTCCGCCT
GCGAAGTACGGTCTCTCCATCCCACCGCTGAACGAAGGCGGCTGGTGGCGTATCGCGGGC
TTTTTCCTGACGGCTGCCGTGTTGCTGTGGTGGGTTCGCATGTACCGTCGCGCACGAGCG
CTCAAGATGGGAACGCACGTGGCTTGGGCCTTCGCCGCCGCGATCTGGTTGATGCTGGTT
CTCGGGCTGATCCGCCCGATCCTGATGGGCAGCTTTTCCGAGGCGGTGCCGTTCGGCATC
TTCCCGCACCTGGACTGGACCGCCGCCTTCTCGATCCGCTACGGCAACCTGTTCTACAAC
CCGTTCCACATGCTGTCGATCGTGTTCCTCTACGGCTCCACGCTGCTGTTCGCCATGCAC
GGTGCCACCATCCTCGCGGTCAGTCGCTTCGGCGGCGAGCGCGAGATCGAGCAGATCGTC
GATCGCGGGACGGCGTCCGAACGCGCCGCGCTGTTCTGGCGCTGGACGATGGGCTTCAAC
GCGACGATGGAATCGATCCACAAGTGGGCGTGGTGGTTCGCCGTGCTGTGCCCCTTGACC
GGCGGCATCGGCATCCTGCTGACGGGTACCGTCGTCGATAACTGGTATCTTTGGGCGGTC
AAGCATCACATCGCGCCGATTTACCCAGCCGTGTTCCCCTACACCCCTGATCCAGCACTG
CTGCAGGGAGTCAAGCCA
>3300017968-46-C300-cds3|3300017968-46-C300 hypothetical protein  # 3300017968-46 # d__Bacteria;p__Pseudomonadota;c__Alphaproteobacteria;o__Rhodobacterales;f__Rhodobacteraceae;g__Lutimaribacter;s__ 
ATGCGCGATCTTTTCTGGTTGTCGCTAGATCCACCGGCACCCGGCTATGGCCTGTCGATC
CCGCCCATGGCGGAAGGCGGCTATTACCTGATTGCCTCGTTCTTTTTGCTGATCTCTGTG
CTCAGCTGGTGGGTGCGCACATGGTTGCGTGCCGAGGCACTGGGCATGGGCAAACACGTG
GCTTGGGCATTTTTATCGGCGATCTGGCTGTTCATGGTGTTGGGCTTTTTCCGCCCCATC
TTGATGGGCTCGTGGTCCGAGGCCGTGCCCTATGGCATCTTCACCCATCTCGACTGGACC
AACCTGTTCAGCCTGCAATATGGCAACCTGTTCTATAACCCGTTCCACGCCCTTTCGATT
GCCTTCCTTTATGGCTCGGCCCTGCTGTTTGCGATGCATGGCGCGACCATTCTGGCCGTT
AGTCGGTTTGGCGGCGACCGCGAGTTAGAACAGATCGTAGACCGGGGCACCGCCTCGGAA
CGCGCGGCGCTGTTTTGGCGCTGGACCATGGGCTTTAACGCCTCGATGGAAGGTATTCAC
CGCTGGGCGTGGTGGTTTGCAGTGCTGTGCACCCTAACGGGCGGCATCGGCATTCTGCTG
ACGGGCACTGTTGTGGATAACTGGTCGGACTGGGCAGCCATTCATGGCTATCGCCCCACC
TAC
>3300018048-35-C71-cds8|3300018048-35-C71 hypothetical protein  # 3300018048-35 # d__Bacteria;p__Pseudomonadota;c__Gammaproteobacteria;o__Burkholderiales;f__Burkholderiaceae;g__UBA2463;s__ 
ATGGCTGAATATCAAAACCTCTTTACACAGGTGCAGGTCGTTGGGCCGCTCGAGCAGGGT
ATCCCGCTCGATCGTCCTCGTGACACAGCAGAGCGGATAGGTAAACCCATTCACCTGCAC
ATCCTTGGCCGTCTCGGCAACGCCCAGATTGGTCCCATCTATTTGGGCTTTCTAGGCGTT
GCCTCTGCACTGGCCTTCATCATCGGTTTCACAGCCATTGGCTGGAACTACCTGGTGCAG
GTGAACTACAGCCCCATCGAGTTCATTCGTCAGCTCTTTTGGCTGTCGGTGGACCCACCT
CCGCCTGCCTACGGTCTACGCATACCGCCTTTGAATGAAGGTGGCTGGTGGTTGTTCTCG
GGCTTCTTTATTACCTTGTCCATTCTGCTTTGGTGGGTGCGCATGTATCGCCGTGCAGTG
CAGCTGAAGATGGGTACGCACGTGGCTTGGGCCTTTGCAGCTGCCATTTGGCTCTACCTA
GTTCTAGGCTTCTTCCGCCCGGTGCTTATGGGCAGCTGGGGTGAGGCTGTTCCGTTTGGA
ATCTTCTCGCACCTTGACTGGACATCTGCATTCTCCTTGCGTTACGGCAACCTGTTCTAC
AACCCCTTCCATATGCTCTCCATTGCCTTCTTGTATGGCTCGGTTTTCTTGTTTGCCATG
CACGGCGCCACCATTCTTGCCGTGAGCCGCTTCGGTGGTGAGCGTGAGATTGAGCAGATT
GTTGATCGAGGAACAGCCTCGGAGCGCGCAGCACTTTTCTGGCGCTGGACCATGGGCTTT
AACGCCACCATGGAGTCCATTCACCGTTGGGCCTGGTGGTTTGCTGTGCTCACCTGTGTA
ACCGGGGGCATTGGCATTCTGCTTACCGGCACCGTGGTGGACAACTGGTACCTCTGGGCT
GTGAAGCATGGTGTTGCACCGGCCTATCCGGCTATTTGGGGCCCGGTGGTTGATCCCGCC
ACTCTTAACCCGCAAATGGCTCAG
>3300018049-37-C63-cds4|3300018049-37-C63 hypothetical protein  # 3300018049-37 # d__Bacteria;p__Pseudomonadota;c__Alphaproteobacteria;o__Rhodobacterales;f__Rhodobacteraceae;g__Roseicyclus;s__ 
ATGGCCTATTTCGAATATCAAAACATCTTCACGCAGGTGCAGGTGCAGGGTCATCCCGAG
ATGGGGATGGACAATGAAAACAACTTGGCGGCCGAGCGCACGAAGTCGGCCTCCTTCTCG
ACCCTCGCAGGTTTGATTGGCAACGCGCAGCTTGGCCCCGTCTATCTGGGTTGGGCAGGC
ACGATCAGCTTGGCGACAGGTTTGCTGTGGTTCAACATCGTTGGCCTCAACATGCTGTCC
CAAGTGGGTTGGTCGATCCCCGAGTTTATTCGTCAACTGTTCTGGTTGGCGCTTGAACCT
CCTGGGCCTGAATATGGTCTAAGCATTCCACCACTGAACGAAGGCGGCTGGTATATCATC
GCAAGCTTCTTTTTGCTTGTTTCGGTGACGTCTTGGTGGTTGCGCACCTATCTTTTGGCT
GAACAGCATAAGATGGGCAAACATATCGCTTGGGCCTTTTTGGCAGCGATTTGGTTGTTC
CTTGTGTTGGGTTTGTTCCGCCCCGTCTTGATGGGCCAGTGGAGTGAGGCTGTGCCTTAC
GGCATTTTCCCACACCTTGATTGGACGACAGCCTTCTCAATCCGTTATGGGAACCTCTAC
TATAACCCGTTCCACGCACTTTCGATTGTGTTCCTTTATGGTTCGGTTCTGCTCTTTGCG
ATGCATGGCGCGACCATTCTGGCGGTATCGCGCTTTGGCGGCGACCGCGAATTGGAACAG
ATCTATGATCGTGGCACGGCATCTGAACGCGCGGCCTTGTTCTGGCGCTGGACGATGGGC
TTTAACGCCACAATGGAGGGGATTCACCGTTGGGCTTGGTGGTTCGCGGTTTTGACCCCG
ATCACAGGTGGCATCGGCATCCTTTTGACAGGAACCGTGGTGGATAATTGGTTCATCTGG
GCGCAAGAGCATAACTTTGCACCAGAATACCTCGCACCCTATGGCTACGAGGCCTATGGC
AGCTATGAAGGCTTCCTTGGCCAAACCACGGGAGGAAAC
>3300018414-7-C75-cds7|3300018414-7-C75 hypothetical protein  # 3300018414-7 # d__Bacteria;p__Pseudomonadota;c__Gammaproteobacteria;o__Nevskiales;f__Nevskiaceae;g__Nevskia;s__ 
ATGGCTGAATACCAAAATATATTTACGCGGGTCCAGGTGGTTGCACCACCTTATCCGGGT
GTGCCGTTACCCGCTGAAGACTCGGCGCGTGAAGGCAAGCCCATTCTTTTCCACCTCATC
GGCAAGTTCGGCGATGCGCAGCTTGGTCCGATCTATCTCGGATGGACGGGTCTCACGTCG
CTGCTCTTCGGCTTCATTGCCTTCGAGATCATCGGCCTCAACATGTGGGCCTCGGTTAAC
TGGGATCCGGTCCAGTTCATTCGCCAGCTGCCTTGGCTGGCGTTGGAGCCACCGCCTCCG
TCTTATGGCCTCAGCATCCCTCCGTTGAATGAGGGGGGCTGGTGGCTCATGGCCGGGTTC
TTCTTGACCGTGTCATTGATTCTCTGGCTGGTTCGCATGTACCGAAGAGCCAAGGCGCAT
GGCATGGGTACGCATGTGACCTGGGCGTTTGCGGCGGCGATCTGGTTGTACCTGGTGCTC
GGCTTTATCCGGCCGCTGCTCATGGGCAGCTGGGGTGAGGCAGTGCCGTTTGGAATCTTC
CCGCATCTGGATTGGGTTGCCGCGTTCTCCATCCGCTATGGAAACCTGTTCTATAACCCA
TTCCATATGCTGTCGATCGCCTTCCTTTACGGCGCTACGCTGATTTTTGCGATGCACGGT
GCGACCATCCTTGCAGTAAGCCGTTACGGCGGCGAGCGCGAACTGGAGCAGATTGTTGAT
CGCGGTACGGCGTCGGAGCGTGCGGCCCTTTTCTGGCGCTGGACGATGGGCTTCAACGCA
ACGATGGAGTCGATCCATCGTTGGGGCTGGTGGTTCGCCGTCCTTTGCCCGCTCACTGGA
GGCATTGGCATCCTGCTTACGGGAACGGTGGTCGACAACTGGTTCCTGTGGGGACTCAAG
CATCACATCGTCGCGGGTTATCCTGCTGTCTGGCCGGCTACGGTCGACCCGGCTACGTTG
CCGGGAGCACAGCCA
>3300018415-20-C10-cds84|3300018415-20-C10 hypothetical protein  # 3300018415-20 # d__Bacteria;p__Pseudomonadota;c__Alphaproteobacteria;o__Rhodospirillales;f__UBA4479;g__UBA4479;s__ 
ATGTTTAAACCTGAATATCAGAATATTTTCACCCAAGTCCAAGTGCACGGCCCTGCCGAT
CTCGGTGTTGAAACCGAGACAGGCGTCTGGGAGCGCGGCAATCAAACATGGACATCCTAC
TGGATGGGTAAAATTGGCGATGCCCAAATTGGTCCGCTCTATCTCGGATCGCTTGGCGTG
GCCTCGATCATGTGTGGTGTGACCTGGTTTGTGATGGTTGGCCTCAACATGCTGGCCCAA
GTCGGCTGGGATCCGATTGAGTTTATCCGCCAGTTATTCTGGCTATCGCTTGATCCACCT
GCACCAAAATATGGCCTCTCTTTCCCGCCTATGGCTGAGGGTGGCTGGTACCTGCTTTCC
AGTTCGTTCCTGGTTGTCGCCGTGATGCTGTGGTGGGCACGGGTTTACACCCGCGCCAAA
GCACACGGCATGGGAACCCACGTGGCGTGGGCATTTGCATCCGCCATTTGGTTGTTCTTA
GTTCTTGGTCTGATCCGCCCCGTTTTGATGGGCAGTTGGTCCGAGGCTGTGCCATACGGT
ATTTTCTCACACTTGGATTGGACCGCCGCTTTCTCGATCAGATACGGCAACCTATTCTAC
AATCCTTTCCACATGCTCTCGATTGCCTTCTTGTACGGCTCCGCGCTGCTGTTCGCGATG
CACGCTGGTACAATCTTGGCCGTCAGCCGTTACGGCGGCGAGCGCGAGATCGAACAGATC
GTCGATCGTGGCACAGCGTCCGAACGCGCCGCCCTATTCTGGCGCTGGACCATGGGCTTC
AACGCCACCATGGAATCCATTCACCGTTGGGCCTGGTGGTTCGCAGTCTTCACAACGTTA
ACCGGGGGTATCGGCATCCTGTTAAGCGGCACTGTTGTCGATAACTGGTACCTTTGGGGC
GTCAAGCACGGCATCGCACCGCCCTACCCCGATGTGTTTGGCGGCACCGTCGATCCAATG
AGTTCAGGAGCAGCACAA
>3300018423-37-C11-cds18|3300018423-37-C11 hypothetical protein  # 3300018423-37 # d__Bacteria;p__Pseudomonadota;c__Alphaproteobacteria;o__Rhodobacterales;f__Rhodobacteraceae;g__LFER01;s__ 
ATGATTGAATATCAGAACATATTCACCCAAGTGCAAGTTCGCGGTCCTGCGGAGATGGGC
TTGGATAATGAAACGGGCACGATGGCGGCCGAGCGGATGGGAACCCCTTGGTTTTCCAAT
CTGGCCGGTTGGATCGGAAACGCCCAGCTTGGCCCGGTTTATTTGGGCTGGACGGGTATG
ATCGGTCTGGCAACCGGCTTGGCCTGGTTCTTTATCGTTGGCATCAGCATGTTGGCGCAG
GTGGGCTGGTCTTTGCCAGAGTTCCTGCGGCAGGGTTTCTGGCTGGCGCTAGAACCTCCG
GGCCCCGAGCACGGGCTCAGCATGCCACCCTTGAATGATGGAGGGCTTTATATCATCGCC
TCTTTCTTCTTGCTGGTCTCGGTGTGCACTTGGTGGTTGCGGACCTATCTTTTGGCGCAA
GAGCAAAAGATGGGCAAACATGTGGCCTGGGCCTTCGCCAGCGCGATTTGGTTGTTCTTG
GTGCTTGGCTTGTTCCGGCCCGTCCTGATGGGCAGCTGGTCTGAGGCTGTGCCTTATGGC
ATCTTCCCCCATCTCGATTGGACCACCGCGTTCTCAATTCGTTATGGCAACCTTTATTAT
AACCCCTTCCATTGTCTGTCGATTGTCTTCCTCTATGGCTCGGTTCTGCTGTTCGCCATG
CATGGGGCGACCATTCTGGCGGTGACCCGTTTCGGCGGCGATCGCGAGCTCGAGCAGATT
TATGATCGCGGCACCGCCTCTGAGCGTGCAGCCCTTTTCTGGCGCTGGACGATGGGCTTT
AACGCGACCATGGAGGGTATTCACCGCTGGGCATGGTGGTTCGCAGTGCTCACCCCGATC
ACGGGTGGTATTGGGATCCTTCTCACCGGCACGGTTGTCGATAACTGGTTCATCTGGGCA
CAAGAACATAACTTTGCGCCTATGTATGACGGCTCGTATGGCTATGACAGCTATGGCTCA
TACGAAGCCTTTATAGGCAAGGAG
>3300018423-75-C110-cds4|3300018423-75-C110 hypothetical protein  # 3300018423-75 # d__Bacteria;p__Pseudomonadota;c__Alphaproteobacteria;o__Rhodobacterales;f__Rhodobacteraceae;g__Roseicyclus;s__ 
GTCTATCTGGGTTGGGCAGGCACGATCAGCTTGGCGACAGGTTTGCTGTGGTTCAACATC
GTTGGCCTCAACATGCTGTCCCAAGTGGGTTGGTCGATCCCCGAGTTTATTCGTCAACTG
TTCTGGTTGGCGCTTGAACCTCCTGGGCCTGAATATGGTCTAAGCATTCCACCACTGAAC
GAAGGCGGCTGGTATATCATCGCAAGCTTCTTTTTGCTTGTTTCGGTGATGTCTTGGTGG
TTGCGCACCTATCTTTTGGCTGAACAGCATAAGATGGGCAAACATATCGCTTGGGCCTTT
TTGGCAGCGATTTGGTTGTTCCTTGTGTTGGGTTTGTTCCGCCCCGTCTTGATGGGCCAG
TGGAGTGAGGCTGTGCCTTACGGCATTTTCCCACACCTTGATTGGACGACAGCCTTCTCA
ATCCGTTATGGGAACCTCTACTATAACCCGTTCCACGCACTTTCGATTGTGTTCCTTTAT
GGTTCGGTTCTGCTCTTTGCGATGCATGGCGCGACCATTCTGGCGGTATCGCGCTTTGGC
GGCGACCGCGAATTGGAACAGATCTATGATCGTGGCACGGCATCTGAACGCGCGGCCTTG
TTCTGGCGCTGGACGATGGGCTTTAACGCCACAATGGAGGGGATTCACCGTTGGGCTTGG
TGGTTCGCGGTTTTGACCCCGATCACAGGTGGTATCGGCATCCTTTTGACAGGAACCGTG
GTGGATAATTGGTTCATCTGGGCGCAAGAGCATAACTTTGCACCAGAATACCTCGCACCC
TATGGCTACGAGGCCTATGGCAGCTATGAAGGCTTCCTTGGCCAAACCACGGGAGGAAAC
>3300018906-6-C572-cds1|3300018906-6-C572 hypothetical protein  # 3300018906-6 # d__Bacteria;p__Gemmatimonadota;c__Gemmatimonadetes;o__Gemmatimonadales;f__Gemmatimonadaceae;g__Gemmatirosa;s__ 
GGGGAGTTCATCCGCCGCCTGCCGTGGCTCAGCCTCGAGCCGCCGCCGCCGCAGTACGGG
CTGCGCATCCCGCCGCTGCGCCAGGGCGGCTGGTACCTGATGGCCGGCTTCTTCCTCACC
GTGAGCATCCTGCTCTGGTGGGTGCGCACGTACCGCCGCGCCCGCGCGCTGGGCCTCGGC
ACGCACCTCCCGTGGGCGTTCGCGTCGGCCATCTTCCTCTACCTCACCTTCTTCTTCCAG
CCCGTGCTCGTCGGGAGCTGGAGCGAGATGGTGCCGTTCGGCATCTTCCCGCACCTCGAC
TGGACGGCGGCGTTCTCGATCCGCTACGGGAACCTGTACTACAACCCGTTCCACGCGCTC
AGCATCGTCTTCCTCTACGGGAGCACGCTGCTCTTCGCCATGCACGGCGCGACGATCCTC
GCCGCCAGCCGCGTCGGCGCCGAGCGCGAGATCGAGCAGATCACCGACCGCGGCACCGGC
ACCGAGCGGTCGATGCTGTTCTGGCGCTGGACGATGGGGTGGAACGCCACGATGGAGAGC
ATCCACCGGTGGAGCTGGTGGTTCGCCGTGCTGACCACGTTCACCGGCGGCATCGGCATC
CTCCTCACGGGCACCGTGGTCGACAACTGGTACCTGTGGGGCGTGAAGCACGGGCTCACC
GCGCCGTACCCCGCCCAGAACGTGCTGACGCCGGCGCAGAAGGAGCTGCTCCGCGGCCGC
TACAACGGCACGTCGCCCGACAGCTTCCCGATGTTCAACCGGCCGGTGGCCGCGGCCCCG
GCGTTCCTGCCGTTCGACTCGGCCGAGGTCGCGCCGGTGCTCTCGGCGCAGGAGCTCGCG
GACTCGCTCAACGGCGCGGGCCGCGTGAGCGTGCGGGCCATCTACTTCGACGTCGCCCGC
GACGTGCCGCGCCCCGAGTCGCAGCCGCAGCTCGAGGAGATCGCGCAGTTCCTCCGCAGC
AACCCGGCGCTCGTGGTGACCGTCGTCGGCCACACCGACAGCACGGGCGACGAGTCGGCC
AACCTCGGCCTGTCGCGCGGCCGCGCCGAGCAGGTGCGCGCGCGGCTGATCGCCGAGCAG
GGGATCGACTCCGCGCGCCTCGCCGGGGCGGGCGGGGTGGGCAGCGCCCAGCCGGTGGCG
CCGAACTTCACGCCCGAGGGGCGCCGGCTCAACCGCCGCGTCGAGCTCGTGCGCGTGGGC
GGGCCCGGGGCCGCGGCCGCGGGCACGGCGACCGCGCCGGCCGTGGGGCCGTCGGCGGCC
CAGGGGGGCGCGCCGCAGGCTGGAACGATCCCCGGAACTTCGACCCTGACGCCGAACGTT
CCAGGAGCATCGCAGAACACGGTGCCCAACGCGTCGGCCGGCCGGTCGTCGAGCGGGCAG
CCGGCCGCCGCGCCGCCGGGCCCGTCCGCCGGGCGGATGCCAGGGGCGCCGGGGGCCACC
GCGCCCAACGCGCTCCCCAACAGCCCGACCGCGCCGGCGGCCAAGCCCGGCGCCGCGCGC
CCGGCCGCGCCGGCCCCGCAGGGCGGGGCCGGCCAGCCGCGCACGGTCCAACCCCCCACG
TCCGGAGGCCCCAGGTCA
>3300019756-3-C26-cds12|3300019756-3-C26 hypothetical protein  # 3300019756-3 # d__Bacteria;p__Pseudomonadota;c__Alphaproteobacteria;o__Rhodobacterales;f__Rhodobacteraceae;g__HIMB11;s__HIMB11 sp003486095 
ATGATTGAGTATCAGAATATATTCACACAAGTGCAGGTCCGCGGACCCGCCGAAATGGGT
GTAGATAACGAAAACAATATGATGTCCGAACGTATCGGCACACCTGGGTTTTCAAATCTT
GCTGGATGGCTTGGAAACGCGCAACTGGGGCCTGTTTACCTTGGTTGGACCGGGGTGATA
TCGCTTGCCACCGGTTTGCTATGGTTCAACATTGTTGGCCTGAACATGCTTGCGCAGGTT
GGTTGGTCAATCCCAGAGTTTTTGCGCCAATTCTTTTGGCTGGCACTTGAGCCTCCAGGA
CCAGAATGGGGTATGCGTATGCCACCTTTGGATCAGGGCGGTTGGTATCTAATCAGCTCA
CTTTTCTTGTTGGTATCAGTTTGCACCTGGTGGTTGAGAACCTATCTCTTGGCGCAACAG
CATAAGATGGGCAAACACGTCGCATGGGCATTTGCCGCTGCGATTTGGTTGTTCCTTGTC
CTTGGTCTGTTCCGTCCAGTGTTGATGGGTAGCTGGTCAGAAGCCGTTCCATATGGGATT
TTCCCACACTTGGATTGGACCACTGCATTCTCAATTCGCTACGGCAACCTCTACTATAAC
CCGTTCCATGCACTCTCGATTGTGTTCTTGTACGGTTCAGTTCTTCTGTTCGCAATGCAC
GGCGCAACGATCCTTGCGGTAACTCGTTTTGGTGGCGATCGTGAATTGGAGCAAATCTAT
GACCGAGGAACAGCATCAGAACGAGCTGCATTGTTCTGGAGATGGACTATGGGCTTTAAC
GCCACAATGGAGGGTATCCACCGTTGGGCGTGGTGGTTCGCGGTCTTGTGTCCAATCACA
GGTGGTATCGGTATCTTGTTGACTGGCACGGTGGTGGACAACTGGTTCATCTGGGCTCAG
GAACATTACTTCGCTCCGATGTATGACGGTTCCTACGGTTATGAAAACTATGGCTCTTAC
GAGTCATTCATAGGCCAGGAGGAC
>3300019765-2-C3-cds253|3300019765-2-C3 hypothetical protein  # 3300019765-2 # d__Bacteria;p__Pseudomonadota;c__Alphaproteobacteria;o__Sphingomonadales;f__Sphingomonadaceae;g__Erythrobacter;s__ 
ATGGGCAAGATTGGTCAAAGCCAGCTTGGTCCGGTCTATCTGGGCTGGCTCGGCATGATC
TCTCTTACTTTCGGGACGGCGGCTTTCCTTATCATCGGCCTGAACTTTTGGGCTCAGGCC
GGGTGGGACCCGCAAACCTTCGTCCGCGAATTGTTCTGGCTCTCGCTTGATCCGCCAAGC
TCGGAATACGGCTTTAGCCCATTCGTTCCGCTGAACGAGGGAGGCTGGTTCATCATGACC
GGCGCGTTCCTTACGATCTCAGTGCTGTGCTGGTGGGCGCGAACCTATTACCGGGCCAAG
GCGCTTGGCATGGGGATGCACATCCCCTGGGCCTTTGCGAGCGCGATCTGGCTCTTCCTC
GTGCTGGGCTTTATCCGCCCGCTGCTCCTGTGGGATTGGTCACAGGCCGTGCCTTACGGG
ATCTTCAGCCACCTCGACTGGACCAACAATTTCAGTCTCGTTTACGGCAACCTGTTCTAC
AACCCGTTCCACGCGCTCTCGATCGTGTTCCTTTACGGTTCGGCAATCCTGTTTGCGATG
CACGGGGCAACGATCCTTGCGGTTGGCCGCTATGGCGGTGAGCGCGAGATCGAACAGATC
ACAGACCGCGGCACGGCTTCGGAACGTGCCGGCCTGTTCTGGCGCTGGACCATGGGCTTT
AACGCCACGATGGATTCAATCCACCGCTGGGCCTGGTGGTTTGCGGTTCTCACTACGCTG
ACAGGCGGGATCGGCATCCTGTTGTCAGGCACCGTGGTCGATAACTGGTACCTTTGGGCA
CAGGAACATTACTACGCTCCCAAAAAC
>3300020074-57-C65-cds6|3300020074-57-C65 hypothetical protein  # 3300020074-57 # d__Bacteria;p__Pseudomonadota;c__Gammaproteobacteria;o__Burkholderiales;f__Burkholderiaceae;g__QOAZ01;s__ 
GTGGCTGATTATCAAAACCTCTTCACAACTGTCCAGGCGACGTCTCGCCATTTGCATGAT
GGGGTGCCGCTGGGCCCCTACAACAGCTCGCGCGACTTCAAGCCCTGGTTGTTTCACCTG
CTAGGCCGCCTTGGAAATGCACAAATCGGCCCCATCTACTTGGGCCGCCTGGGTCTGGCT
TCGCTGTTTTGCGGCCTGCTGTGGTTCACCATCATCGGCATGAATATGCTGGCTTCGGTG
GACTGGAGCCCGATCCAGTTCGTCAAGCAGCTGTTCTGGCTGTCCTTGGATCCGCCCAGC
CCGGAATACGGCCTGTCTATTCCGCCCATGAACGACGGCGGTTGGTTCCTGATCGCAGGC
TTCTTCTTCCTAGCATCCGTGCTGCTGTGGTGGGCACGCATGTACACCCGCGCCCGTGAG
CTGGGGTTGGGCACCCACATCGCTTGGGCCTTCGCGGCAGCCATCTGGTTGACCGTGGTG
CTGGGCTTGCTTCGCCCCATCCTGATGGGCAGCTGGAGCGAGGCTGTTCCATACGGCGTC
TTCAGCCACCTCGACTGGACAGCTGCCTTCTCGTTGCGCTACGGCAACCTCTTCTACAAC
CCCTTCCATGCCCTTTCGATCGTATTCTTATACGGCTCGGCGCTGCTGTTTGCCATGCAC
GGTGCCACCATCTTGGCGGTAGGCCGGTATGGAGGCGAGCGCGAGATCGAACAAATTGTC
GACCGCGGCACAGCCTCTGAGCGTGCCGCGCTGTTTTGGCGTTGGACCATGGGCTTCAAC
GCCACGATGGAGTCGGTTCACCGCTGGGCCTGGTGGTTCGCAGTGCTGTGCCCCTTGACC
GGTGGTATCGGTATTTTGCTCACGGGCACCGTCGTGGATAACTGGTACCTCTGGGCCGTC
AAGCATGGTGTGGCGCCTCCGTACCCAGCGGTTTATCCCCCACAGGTTGACCCGGCCACG
CTCATCCAGCCGCGC
>3300020083-54-C64-cds8|3300020083-54-C64 hypothetical protein  # 3300020083-54 # d__Bacteria;p__Pseudomonadota;c__Gammaproteobacteria;o__Burkholderiales;f__Burkholderiaceae;g__UBA2463;s__ 
AGCCCGATTGAGTTTGTGCGCCAGCTTTTCTGGCTGTCCGTGGATCCCCCGCCCCCGAGC
TACGGGCTAAGCATCCCCCCGTTAAACCAGGGCGGATGGTGGCTCTTCTCTGGTTTTTTC
ATCACGCTCTCCATTCTGCTCTGGTGGGCGCGCATGTACCGTCGTGCCCGTGCGCTCAAG
ATGGGTACGCATGTGCCCTGGGCGTTTGCCGCTGCGATTTGGCTCTATCTGGTCTTAGGG
TTTTTTCGCCCGGTGCTGATGGGCAGCTGGGGTGAGGCTGTTCCTTTTGGCATCTTCTCG
CACCTTGACTGGACGGCGGCCTTCTCGCTGCGATATGGCAACCTGTTCTACAACCCCTTC
CACATGCTCTCGATCGCCTTTCTGTATGGCTCGGTGCTGCTCTTTGCCATGCACGGTGCC
ACGATTCTTGCAGTTAGCCGGTTTGGCGGCGAGCGCGAGATTGAGCAGATCGTCGATCGT
GGCACGGCCTCGGAGCGTGCAGCGCTATTCTGGCGCTGGACTATGGGCTTTAACGCCACC
ATGGAATCCATCCACCGCTGGGCCTGGTGGTTTGCCGTGCTGACCTGCATCACAGGCGGC
ATAGGCATATTGCTTACCGGTACGGTCGTGGACAACTGGTATCTCTGGGCTGTGAAGCAT
GGTGTTGCCCCTGCCTATCCCGAAGTCTGGGCCCCTGTAGCGGACCCTGCAATTGCCCCC
GGCGCCGCACCCACCCCGGCACAG
>3300020153-12-C18-cds31|3300020153-12-C18 hypothetical protein  # 3300020153-12 # d__Bacteria;p__Chloroflexota;c__Chloroflexia;o__Chloroflexales;f__Chloroflexaceae;g__Chloroflexus;s__Chloroflexus sp000516515 
ATGGCGACAATAAATATGACGCCGGGTGATCTGGAGCTGGGTCGTGATCGTGGTCGTATC
GGGAAGCCAATCGAGATTCCGTTGCTCGAGAACTTTGGCTTCGATAGTCAGCTCGGCCCA
TTTTACCTCGGCTTTTGGAATGCAGTGGCGTACATCACGGGCGGGATCTTCACGTTTATC
TGGCTGGTGGTGATGCTTGCCCAAGTCAATTACAATCCGATAGCGTTCATCAAGTATTTT
GTAGTGTTACAGATCGATCCGCCTTCATCGCGCTATGGCCTGAGTTTTCCGCCATTGGAG
GAGGGCGGTTGGTGGCTCATTGCGACGTTCTTCCTGACCGTTTCGATCTTTGCCTGGTAC
ATGCATATTTACACTCGTGCCAAGGCCCTTGGTATCAAACCCTATCTGGCTTACGGGTTT
ACGGGTGCCATCGCTCTTTACCTAGTGATCTACATCATTCGCCCGATCTGGATGGGTGAT
TGGTCGGAAGCGCCGGCGCACGGGATCAAGGCTTTGCTCGACTGGACGAACAATGTGAGC
GTGCGTTACGGCAATTTCTACTACAATCCGTTCCACATGCTCTCAATCTTCTTCCTGCTT
GGTTCGACACTCTTGCTGGCAATGCACGCCGGAACGATTTGGGCACTTGAGAAGTACGCC
GCACACGAAGAGTGGAATGAGATTCAGGCTCCCGGTACCGGCACGGAACGCGCGCAGCTC
TTCTGGCGCTGGTGTATGGGCTTTAATGCGAATGCCTATTCGATTCACCTGTGGGCCTTC
TGGTTTGCCTGGCTATGCGGTATTACCGGTGCACTTGGCGTCTTCTTCTCGATGCCTGAT
TTCGTGAACAACTGGTTCCAATGGGGTGTTGAGGCCGGTATCAATTATCCACAAGGACCT
ACACCACCGGTTTCGTTGCCG
>3300020153-8-C41-cds13|3300020153-8-C41 hypothetical protein  # 3300020153-8 # d__Bacteria;p__Chloroflexota;c__Chloroflexia;o__Chloroflexales;f__Roseiflexaceae;g__Roseiflexus;s__Roseiflexus sp000016665 
ATGTCCGCTGTGCCACGCGCGCTGCCGCTGCCGAGTGGAGAGACTCTCCCCGCTGAGGCG
ATTTCCTCCACAGGCTCGCAGGCAGCATCCGCAGAAGTCATTCCGTTCTCGATCATCGAG
GAGTTCTATAAGCGCCCCGGTAAGACCCTTGCGGCGCGCTTCTTTGGGGTCGATCCATTC
GACTTCTGGATCGGTCGCTTCTATGTCGGTCTGTTCGGTGCGATCTCGATTATCGGCGTT
ATTTTTGGGGTGGCGTTCTATCTGTACGAGGGCGTGGTCAACGAGGGAACACTGAATATC
CTGGCGATGCGTATTGAGCCGCCGCCGGTTTCGGAAGGCTTCAATATCAGCCCCGATAAA
CCTGGCTTCTTCTGGTTCCTGACCGTCATCGCAGCGACCATCGCTTTCGTCGGCTGGTTG
CTGCGCCAGATTGACATCAGCCTGAAGCTGGATATGGGCATGGAGGTGCCGATTGCGTTC
GGCGCGGTCGTGTCGTCGTGGATCACGCTACAGTTTTTGCGCCCGATTGCAATGGGCGGT
TGGGGGCACGGCTTCCCGCTCGGCATCACGCACCACCTCGATTGGGTGTCGAACATCGGG
TATCAGTACTACAACTTCTTCTACAACCCGTTCCATGCGATCGGTATTACGCTGCTCTTC
GCTTCGACGCTGTTCCTGCATATGCACGGCTCGGCGGTGCTGAGCGAAGCGCGGCGAAAT
ATCAGCGATCAGAACATCCACGTTTTCTGGCGCAACATCCTTGGCTACAGCATCGGCGAA
ATCGGTATTCACCGCGTCGCGTTCTGGACGGGCGCGGCATCGGTGCTGTTCTCGAACCTG
TGCATCTTCCTCTCCGGCACGTTTGTGAAGGACTGGAACGCTTTCTGGGGCTTCTGGGAC
AGGATGCCGATCTGGAACGGCATTGGTCAGGGGGCGCTGGTTGCCGGTCTGGCGTTGATG
GGTGTCGGGCTGGTGCTGGGGCGCGCCCGCGAGACGCCGGAGCCGGTCGATCTGCACGAC
GAGGAGTATCGCGACGGACTGGAAGGCACGATTGCCAAGCCGCCAGGGCATGTTGGCTGG
ATGCAGCGCCTGCTTGGCGAAGGGCAGGTCGGTCCGATCTACGTTGGTCTGTGGGGCGTC
ATTTCGTTCATCACCTTCTTCGCCAGCGCGTTCATTATCCTGGTGGACTACGGTCGTCAG
GTTGCATGGAACCCGATCATCTACCTGCGTGAATTCTGGAACCTGGCGGTCTATCCCCCG
CCGACCGAGTATGGCTTGAGCTGGAATGTACCCTGGGACAAGGGCGGCGCATGGCTGGCG
GCGACGTTCTTCCTGCACATCTCGGTGCTGACCTGGTGGGCGCGACTGTATACACGCGCA
AAAGCCACGCGCATCGGCACACACCTTGCCTGGGGGTTCGCTTCAGCACTGTCGCTCTAC
TTCGTCATCTACCTGTTCCATCCGATCGCGCTTGGCAACTGGAGCGCCGCACCGGGCCAC
GGCTTCCGCGCGATCCTGGACTGGACGAATTATGTGAGCATCCACTGGGGCAACTTCTAC
TACAACCCCTTCCACATGCTCTCGATCTTCTTCCTGCTCGGATCGACGCTGTTGCTGGCG
ATGCACGGGGCGACGATCGTGGCGACCTCGAAATGGAAGTCGGAGATGGAGTTTACCGAG
ATGATGGCGGAAGGTCCCGGCACGCAGCGCGCCCAACTCTTCTGGCGCTGGGTGATGGGC
TGGAACGCCAACTCGTACAACATCCACATCTGGGCGTGGTGGTTCGCGGCGTTGACCGCA
ATTACCGGCGCGATAGGCCTGTTCCTGAGCGGTACGGTCATACCCGACTGGTATACATGG
GGTGAGTCGATCAAGATAGTGGCGCCTATGCCGCCACTTGAGTACTGGTGGCAGCAGTTT
ATCTTCCGG
>3300020168-48-C82-cds1|3300020168-48-C82 hypothetical protein  # 3300020168-48 # d__Bacteria;p__Pseudomonadota;c__Gammaproteobacteria;o__Burkholderiales;f__Burkholderiaceae;g__RS62;s__ 
CGGCAGTTGTTTTGGCTCTCGCTGGAGCCGCCACCCCCCACCTATGGGCTGGAGATTCCA
CCGCTGAATCAAGGCGGGTGGCATTTGATTGTCGGCCTGTTTTTAACCGCGTCGCTGGCG
TTTTGGTGGGCTCGCACCTACCGCCGCGCCCGCGCCCTGGGCATGGGCACGCACGTGGCG
TGGGCATTTGCCGCGGCGCTATGGCTGTACCTGTGCTTGGGCTTGTTCCGCCCCATTCTG
ATGGGCTCGTGGAGCGAGGGCGTGCCATACGGCATCTTCCCCCACCTGGACTGGACCGCG
GCGTTCTCGCTGCGCTACGGCAACTTGTTTTACAACCCGTTCCACGCCTTGTCGATCGTG
TTTTTGTATGGTGCCACGCTGCTGTTTGCCATGCACGGCGCCACCATTTTGGCGGTCACG
CGGTTCGGCGGTGAGCGTGAGATTGAGCAAATCATTGACCGTGGCACCGCCAGTGAACGC
GCTGGTTTGTTCTGGCGCTGGACCATGGGCTTTAACGCCACCATGGAATCGATTCACCGT
TGGGCGTGGTGGTTTGCGGTGTTGTGCCCCATCACCGGCGGCATTGGCATCTTGCTTACC
GGCACGGTGGTAGACAACTGGTACCTGTGGGCCATCAAGCACGGTGTGGCGCCACCCTAC
CCCGACGTATTCCCCGCTGCGGTCGACCCCGCGCTTAGCTCAGGAGGC
>3300020179-50-C289-cds1|3300020179-50-C289 hypothetical protein  # 3300020179-50 # d__Bacteria;p__Pseudomonadota;c__Alphaproteobacteria;o__Rhodobacterales;f__Rhodobacteraceae;g__Cypionkella;s__ 
GCGCAGCTTGGGCCTGTCTATCTGGGCACCTTCGGTGTCATCTCGCTGGCCACCGGATTG
ATCTGGTTCATGATGGTCGGTGCGTGGTTCTGGCATCTGGCCGACTATAACGCGGCCGTC
TTCATGCGCGATCTGTTCTGGATGGCGCTTGAGCCGCCGGCCCCGGAATATGGCCTGTCG
ATCCCGCCGATGGCGGAAGGTGGGCTGTGGCTTTTGGCCAGCTTCTTCCTCTTGATCTCG
GTCATGGCTTGGTGGGTGCGCACCTATCTGCGCGCCGAAGCACTGGGCATGGGCAAGCAC
GTGGCTTGGGCCTTTGCCGGGGCGATCTGGCTGTTCTTGGTGCTGGGCCTGATCCGCCCG
GTGCTGATGGGCAGCTGGTCGGAGGCGGTGCCTTACGGCATCTTCCCGCACCTGGACTGG
ACCAACCTCTTCAGCCTGACCTATGGCAACCTGTTCTATAACCCCTTCCACGCACTGAGC
ATTGTTTTCCTCTACGGATCGGCCCTGCTGTTTGCGATGCACGGGGCAACCATTCTGGCG
GTGACCCGTCTGGGTGGCGACCGCGAGTTGGAGCAGATTGTGGATCGTGGCACGGCCTCG
GAACGGGCGGCCCTGTTCTGGCGCTGGACCATGGGCTTCAACGCCACGATGGAAGGCATT
CACCGCTGGGCTTGGTGGTTCGCCGTTCTGGTGACTGTCACGGGGGGGATCGGCATCTTG
CTGACCGGCACCGTGGTGGACAACTGGTACGTCTGGGCACAAGAGCACGGCTATGCGCCG
CTCGAT
>3300020180-19-C86-cds1|3300020180-19-C86 hypothetical protein  # 3300020180-19 # d__Bacteria;p__Chloroflexota;c__Chloroflexia;o__Chloroflexales;f__Roseiflexaceae;g__;s__ 
GCCCAGGCACTGATTGTCGAGAAGACAGGAAATTTACTCGCAGTTCGGCTTGATCCACCA
CCTATGAGCGTGGGTTTGGCATTAGCTCCATCACCAGATCAAGGGTTGTTCTGGCAGTTG
ACCATGTTTTCTGCCACATTGGCCTTTATTGGTTGGTTGCTACGCCAGGTTGACATTAGC
CTCAAGCTGAAAATGGGTATTGAGATTCCGATCGCCTATGGTGCGGTCGTGATGTCCTGG
ATTACATTGCAATGGCTTCGCCCAATCGCAATGGGTGCTTGGGGGAACGGCTTCCCGCTT
GGCATTACCCATCACCTTGATTGGGTATCGAACATTGGCTACCAGTACTACAATTTCTTC
TACAATCCATTCCATGCAATTGGTGTTTCGCTGCTGTTTGGATCAACATTATTCTTGGCG
ATGCACGGCTCAGCCATTCTGAGTGCTGCTCGGCGGCCGATTACGGAACATAATGTCGAT
GTCTTCTGGCGGAATATTGTCGGGTACTCGATTGGCGAAATCGGCATTCATCGGCTGGCA
TTCTGGGCTGGCGCAGCATCAGTAATGTTTGCCAATATCTGCATCTTCCTCTCTGGAACG
CTTGTCAAGGATTGGAATGCCTTCTGGGGCTTCTGGAACAAACTGCCGTTCTGGAGTGGG
TTTGGTGTGAGTGTCGTGCTGTTTGGTTTCGGATTGGTGTTTAGCCAGCGAGATCGGCAA
CCACCAGTTGATATTAGCGATGCTGAGCGAACTGATCAGGGCCTTGAGGGTTCAATCGGC
AAGCCGATTTATGTTCGCTTTATGGATCAGCTGTTTGGCAATGGCCGGGTCGGGCCACTC
TACCTGGGCATGTGGGGGCTTATCTCCATTGTGACCATGGGTGTGACCGTCTTTGTTATT
CTGAGCGAGTATATCTATCTGGCTGGCTGGAATCCAATCGTGTTCATGCGCGATTTTGCG
AGCCTGACAGTCTATCCCCCAGCATACAAGTATGGGTTGGGCTTTGCGCCCTGGCATGAG
GGTGGCGCTTGGCTGTTTGCAACCTTCTTCCTGCATGTTTCGGTTGTGGCGTGGTGGATG
CGGATCTACACTCGTGCTCGGGCAACAGGCCTTGGTACACAATTGGCCTGGGGCTTTGCT
GGGGCATTAGGGCTGTACTTCGTGCTCTATCTGATCCGGCCAATCCTGATGCATAGCTGG
TCGCAGGCACCGGGTCATGGGCTACGAGCAATCCTGGACTGGACCAATTTTGTCAGTATC
CAGTATGGTAATTTTTACTACAATCCCTTCCATATGATGTCGATCTTCTTCCTCCTGGGT
TCAACTCTGCTGTTAGCAATGCATGGTGCAACCATTGTTGCGACGGCAAGCTATGGTTCC
GAGCGGGAGATCGATGAGATGATGGCCGAGGGGCCTGGCACGCACCGTGCCCAGCTGTTC
TGGCGCTGGGTGATGGGCTTCAATGCGAATTCATATAACATCCATTTGTGGGCCTGGTGG
TTTGCGGCGCTCTGTGGAATTACGGGCGCAATCGGCCTGCTGTTGAGCGGGACGGTTATC
AAGGACTGGTATGTCTGGGCGGAGACGGTGCATATCGTTGCCCCGATGACTGGTACCGAC
TGGTCGCAGTTTGTGTTCCGC
>3300020192-18-C1-cds11|3300020192-18-C1 hypothetical protein  # 3300020192-18 # d__Bacteria;p__Chloroflexota;c__Chloroflexia;o__Chloroflexales;f__Roseiflexaceae;g__;s__ 
ATGGCGAGTTTGTCACGCGAGTTACTCTTACAACCCGACGGGGAATTGCGCTCGGCAAGT
GACACTGTGCGCACAATCGGTGGTCAAGCTGCCGAACCAATCCCCTTCGCGATTGTCGAA
GAATACTATAAGCAGCCAGGTGGCACGCTAGCGGCTCGGATCTTCGGGTTCGATCCACTC
GATTTTTGGTTCGGGCGTTTCTATGTTGGCTTTTTCGGTCTTCTCTCGATCATTGGCATT
GTTCTCGGTGTGACTTTTTACTTTGCCCAGGCACTGATTGTCGAGAAGACAGGAAATTTA
CTCGCAGTTCGGCTTGATCCACCACCTATGAGCGTGGGTTTGGCATTAGCTCCATCACCA
GATCAAGGGTTGTTCTGGCAGTTGACCATGTTTTCTGCCACATTGGCCTTTATTGGTTGG
TTGCTACGCCAGGTTGACATTAGCCTCAAGCTGAAAATGGGTATTGAGATTCCGATCGCC
TATGGTGCGGTCGTGATGTCCTGGATTACATTGCAATGGCTTCGCCCAATCGCAATGGGT
GCTTGGGGGAACGGCTTCCCGCTTGGCATTACCCATCACCTTGATTGGGTATCGAACATT
GGCTACCAGTACTACAATTTCTTCTACAATCCATTCCATGCAATTGGTGTTTCGCTGCTG
TTTGGATCAACATTATTCTTGGCGATGCACGGCTCAGCCATTCTGAGTGCTGCTCGGCGG
CCGATTACGGAACATAATGTCGATGTCTTCTGGCGGAATATTGTCGGGTACTCGATTGGC
GAAATCGGCATTCATCGGCTGGCATTCTGGGCTGGCGCAGCATCAGTGATGTTTGCCAAT
ATCTGCATCTTCCTCTCTGGAACGCTTGTCAAGGATTGGAATGCCTTCTGGGGCTTCTGG
AACAAACTGCCGTTCTGGAGTGGGTTTGGTGTGAGTGTCGTGCTGTTTGGTTTCGGATTG
GTGTTTAGCCAGCGAGATCGGCAACCACCAGTTGATATTAGCGATGCTGAGCGAACTGAT
CAGGGCCTTGAGGGTTCAATCGGCAAGCCGATTTATGTTCGCTTTATGGATCAGCTGTTT
GGCAATGGCCGGGTCGGGCCACTCTACCTGGGCACGTGGGGGCTTATCTCCATTGTGACC
ATGGGTGTGACCGTCTTTGTTATTCTGAGCGAGTATATCTATCTGGCTGGCTGGAATCCA
ATCGTGTTCATGCGCGATTTTGCGAGCCTGACAGTCTATCCCCCAGCATACAAGTATGGG
TTGGGCTTTGCGCCCTGGCATGAGGGTGGCGCTTGGCTGTTTGCAACCTTCTTCCTGCAT
GTTTCGGTTGTGGCGTGGTGGATGCGGATCTACACTCGTGCTCGGGCAACAGGCCTTGGT
ACACAATTGGCCTGGGGCTTTGCTGGGGCATTAGGGCTGTACTTCGTGCTCTATCTGATC
CGGCCAATCCTGATGCATAGCTGGTCGCAGGCACCGGGTCATGGGCTACGAGCAATCCTG
GACTGGACCAATTTTGTCAGTATCCAGTATGGTAATTTTTACTACAATCCCTTCCATATG
ATGTCGATCTTCTTCCTCCTGGGTTCAACTCTGCTGTTAGCAATGCATGGTGCAACCATT
GTTGCGACGGCAAGCTATGGTTCCGAGCGGGAGATCGATGAGATGATGGCCGAGGGGCCT
GGCACGCACCGTGCCCAGCTGTTCTGGCGCTGGGTGATGGGCTTCAATGCGAATTCATAT
AACATCCATTTGTGGGCCTGGTGGTTTGCGGCGCTCTGTGGAATTACGGGCGCAATCGGC
CTGCTGTTGAGCGGGACGGTTATCAAGGACTGGTATGTCTGGGCGGAGACGGTGCATATC
GTTGCCCCGATGACTGGTACCGACTGGTCGCAGTTTGTGTTCCGC
>3300020197-49-C71-cds1|3300020197-49-C71 hypothetical protein  # 3300020197-49 # d__Bacteria;p__Pseudomonadota;c__Gammaproteobacteria;o__Burkholderiales;f__Burkholderiaceae;g__UBA2463;s__ 
AAGATCATGGCTGAGTATCAAAACCTCTTCACGCAGGTGCAGGTGACGGCACCGCCCGAA
ATGGGTATTCCATTAGACCGGGCACGAGACAACACCGAGCGTATGGGCGGCCCCTGGCAT
ATCCACCTTCTTGGGCGTCTGGGCAATGCCCAGATCGGTCCTATCTACCTGGGCTTTCTC
GGTGTGGCAGCCTTGTTCTCGTTTCTGATTGGATTTACTGCAATCGGCTGGAACTACCTG
GTACAGGTGAACTACAGCCCGATTGAGTTTGTGCGCCAGCTTTTCTGGCTGTCCGTGGAT
CCCCCGCCCCCGAGCTACGGGCTAAGCATCCCCCCGTTAAACCAGGGCGGATGGTGGCTC
TTCTCTGGTTTTTTCATCACGCTCTCCATTCTGCTCTGGTGGGCGCGCATGTACCGTCGT
GCCCGTGCGCTCAAGATGGGTACGCATGTGCCCTGGGCGTTTGCCGCTGCGATTTGGCTC
TATCTGGTCTTAGGGTTTTTTCGCCCGGTGCTGATGGGCAGCTGGGGTGAGGCTGTTCCT
TTTGGCATCTTCTCGCACCTTGACTGGACGGCGGCCTTCTCGCTGCGATATGGCAACCTG
TTCTACAACCCCTTCCACATGCTCTCGATCGCCTTTCTGTATGGCTCGGTGCTGCTCTTT
GCCATGCACGGTGCCACGATTCTTGCAGTTAGCCGGTTTGGCGGCGAGCGCGAGATTGAG
CAGATCGTCGATCGTGGCACGGCCTCGGAGCGTGCAGCGCTATTCTGGCGCTGGACTATG
GGCTTTAACGCCACCATGGAATCCATCCACCGCTGGGCCTGGTGGTTTGCCGTGCTGACC
TGCATCACAGGCGGCATAGGCATATTGCTTACCGGTACGGTCGTGGACAACTGGTATCTC
TGGGCTGTGAAGCATGGTGTTGCCCCTGCCTATCCCGAAGTCTGGGCCCCTGTAGCGGAC
CCTGCAATTGCCCCCGGCGCCGCACCCACCCCGGCACAG
>3300020200-36-C95-cds10|3300020200-36-C95 hypothetical protein  # 3300020200-36 # d__Bacteria;p__Pseudomonadota;c__Gammaproteobacteria;o__Burkholderiales;f__Burkholderiaceae;g__QOAZ01;s__ 
GTGGCTGATTATCAAAACCTCTTCACAACTGTCCAGGCGACGTCTCGCCATTTGCATGAT
GGGGTGCCGCTGGGCCCCTACAACAGCTCGCGCGACTTCAAGCCCTGGTTGTTTCACCTG
CTAGGCCGCCTTGGAAATGCACAAATCGGCCCCATCTACTTGGGCCGCCTGGGTCTGGCT
TCGCTGTTTTGCGGCCTGCTGTGGTTCACCATCATCGGCATGAATATGCTGGCTTCGGTG
GACTGGAGCCCGATCCAGTTCGTCAAGCAGCTGTTCTGGCTGTCCTTGGATCCGCCCAGC
CCGGAATACGGCCTGTCTATTCCGCCCATGAACGACGGCGGTTGGTTCCTGATCGCAGGC
TTCTTCTTCCTAGCATCCGTGCTGCTGTGGTGGGCACGCATGTACACCCGCGCCCGTGAG
CTGGGGTTGGGCACCCACATCGCTTGGGCCTTCGCGGCAGCCATCTGGTTGACCGTGGTG
CTGGGCTTGCTTCGCCCCATCCTGATGGGCAGCTGGAGCGAGGCTGTTCCATACGGCGTC
TTCAGCCACCTCGACTGGACAGCTGCCTTCTCGTTGCGCTACGGCAACCTCTTCTACAAC
CCCTTCCATGCCCTTTCGATCGTATTCTTATACGGCTCGGCGCTGCTGTTTGCCATGCAC
GGTGCCACCATCTTGGCGGTAGGCCGGTATGGAGGCGAGCGCGAGATCGAACAAATTGTC
GACCGCGGCACAGCCTCTGAGCGTGCCGCGCTGTTTTGGCGTTGGACCATGGGCTTCAAC
GCCACGATGGAGTCGGTTCACCGCTGGGCCTGGTGGTTCGCAGTGCTGTGCCCCTTGACC
GGTGGTATCGGTATTTTGCTCACGGGCACC
>3300020201-39-C1-cds167|3300020201-39-C1 hypothetical protein  # 3300020201-39 # d__Bacteria;p__Pseudomonadota;c__Alphaproteobacteria;o__Rhizobiales;f__Rhodomicrobiaceae;g__R-RK-3;s__ 
ATGGCTGATTATCAAAATATTTTTACTCAGGTGCAGGTTCGCGGGCCGATTGAATTCGGC
ACGCCAACAGCGCCAGACGTTGTATTCGACCGCCAAGGCCAACCTGGCTTTGCTTACTGG
ATGGGCAAGATAGGCGATGCGCAAATTGGGCCGATCTATCTCGGAACGCTTGGCGTGTTG
TCCATAATCTGCGGCGTCATCGCCATCGAGATCATCGGTCTCAACATGCTGGCGTCGGTC
AACTGGAATCCCATTGAGTTTATTCGTCAACTTGCATGGCTTTCACTGGAACCGCCAGCA
GAAGAGTTTGGTCTACGCATACCACCGCTTAAAGAAGGCGGATGGTGGCTTATGGCTGGC
CTGTTCCTGACCGCCTCGATTTTACTCTGGTGGGCTCGCGTTTATAAGCGCGCTATCGAG
CTGAAAATGGGCACGCACGTGGCGTGGGCCTTCGCCTCGGCGATCTGGCTCTATCTTGTG
CTCGGCTTTATCCGACCGCTTGCCATGGGCAACTGGAGCGAGGCGGTGCCGTTTGGTATC
TTCCCGCATCTGGACTGGACGAACTCTTTCTCAATCAACTACGGCAATCTGTTCTACAAT
CCATTTCACATGCTCTCGATCGTATTCCTGTATGGCTCGGCGCTGTTGTTCGCCATGCAT
GCGGCGACAGTGCTTGCGATGAGCCGTTACGGCGGCGAGCGCGAGATCGAGCAGATTGTC
AACCGCGGAACGGCGTTCGAGCGCGGCGCTCTCTTCTGGCGCTGGACAATGGGCTTCAAC
GCCTCGGCCGAGTCAATCCATCGCTGGGCGTGGTGGTTCGCGGTGCTTGTGACGCTGACC
GGCGGCATCGGCATCCTGCTTACTGGCACAGTCGTGGATAACTGGTTTGAGTGGGGCGTG
AAACACGGCTTGGCGCCGGCCCGGAGCAACCCGCTGTAC
>3300020207-24-C1-cds1|3300020207-24-C1 hypothetical protein  # 3300020207-24 # d__Bacteria;p__Pseudomonadota;c__Alphaproteobacteria;o__Rhodobacterales;f__Rhodobacteraceae;g__Roseicyclus;s__ 
CCCGTCTATCTGGGTTGGGCAGGCACGATCAGCTTGGCGACAGGTTTGCTGTGGTTCAAC
ATCGTTGGCCTCAACATGCTGTCCCAAGTGGGTTGGTCGATCCCCGAGTTTATTCGTCAA
CTGTTTTGGTTGGCGCTTGAACCTCCTGGGCCTGAATATGGTCTAAGCATTCCACCACTG
AACGAAGGCGGCTGGTATATCATCGCAAGCTTCTTTCTGCTTGTTTCGGTGATGTCTTGG
TGGTTGCGCACCTATCTTTTGGCTGAACAGCATAAGATGGGCAAACATATCGCTTGGGCC
TTTTTGGCAGCGATTTGGTTGTTCCTTGTGTTGGGTTTGTTCCGCCCCGTCTTGATGGGC
CAGTGGAGTGAGGCTGTGCCTTACGGCATTTTCCCACACCTTGATTGGACGACAGCCTTC
TCAATCCGTTACGGGAACCTCTACTATAACCCGTTCCACGCACTTTCGATTGTGTTCCTT
TATGGTTCGGTTCTGCTCTTTGCGATGCATGGCGCGACCATTCTGGCGGTATCGCGCTTT
GGCGGCGACCGCGAATTGGAACAGATCTATGATCGTGGCACGGCATCTGAACGCGCGGCC
TTGTTCTGGCGCTGGACGATGGGCTTTAACGCCACAATGGAGGGGATTCACCGTTGGGCT
TGGTGGTTCGCGGTTTTGACCCCGATCACAGGTGGCATCGGCATCCTTTTGACAGGAACC
GTGGTGGATAATTGGTTCATCTGGGCGCAAGAGCATAACTTTGCACCAGAATACCTCGCA
CCCTATGGCTACGAGGCCTATGGCAGCTATGAAGGCTTCCTTGGCCAAACCACGGGAGGA
AAC
>3300020222-47-C150-cds6|3300020222-47-C150 hypothetical protein  # 3300020222-47 # d__Bacteria;p__Pseudomonadota;c__Gammaproteobacteria;o__Burkholderiales;f__Burkholderiaceae;g__QOAZ01;s__ 
ATGCCTCAATATCAAAACATCTTCACTACCGTAAACGCAGTTGGCCCGGTCTCACCCGGA
GTGGCGCTTGGTCACGGAAATAGCCCGCGTAGCGGTAAGCCTGCGCTAAGTTATTGGCTT
GGCAAGCTAGGCAATGCACAGATTGGCCCTATTTATCTAGGAGGTCTTGGGCTAGCCTCA
ATCATTTTTGGAACCCTTGCTATAAACATCATCGGGTTCAACATGCTGGCCCAGGTCAAC
TGGGATCCGATCCAGTTCATCCGCCAGCTGTTCTGGCTGGCCCTGGAGCCGCCTCCGCCG
CAGTATGGCTTGGGTTTCCCTCCCATGAACCAGGGGGGGTGGTATCTTCTGTCGAGCCTT
TTTTTACTAATGTCAGTATTGCTCTGGTTTGCCCGCGTATGGCGGCGAGCCCGGGAACTT
GGGCTGGGCATGCACATACCCTACGCCTTTCTTTCAGCAATTTGGCTCTTCCTCGTGCTT
GGTCTCTTTCGACCAATACTAATGGGCAGTTGGGGCGAGGCTGTACCTTACGGTATCTTC
CCCCATTTGGACTGGACAACTGCATTTTCCCTGCGCTACGGCAACCTTTTTTATAACCCC
TTCCACGCGTTGTCGATTGCCTTTCTCTACGGGTCAGTCCTACTTTTTGCGATGCATGGT
GGCACCATCCTTGCCGTGGGTCGCTACGGCGGCGAGCGCGAAATCGAGCAGATCGTCGAT
CGCGGCACAGCCAGTGAGCGAGCAGCGCTGTTTTGGCGTTGGACTATGGGCTTTAATGCC
AGCATGGAATCCATTCACCGCTGGGCATGGTGGTTCGCAGTTCTCACCACACTTACCGGC
GGCATAGGAATTTTGCTTACCGGAACCGTCGTGGACAACTGGTACTTGTGGGCCGTGAAG
CACGGGGTTGCACCGCAGTATCCCGACGTATTTCCACCGGTTACCGATCCGGCCCTGCAG
GCCGCACCGACAGGAGCCAAGCCA
>3300020266-6-C187-cds2|3300020266-6-C187 hypothetical protein  # 3300020266-6 # d__Bacteria;p__Pseudomonadota;c__Alphaproteobacteria;o__Rhodobacterales;f__Rhodobacteraceae;g__LFER01;s__ 
ATGATTGAGTATCAAAATATATTCACCCAAGTGCAAGTCCGCGGTCCCGCGGAGATGGGC
TTGGATAATGAAGCGGGCACGATGGCGGCCGAGCGGATGGGAACCCCTTGGTTTTCCAAT
CTGGCCGGTTGGATCGGAAATGCCCAAATAGGCCCGATGTACCTGGGTTGGACGGGCATG
ATTGGCCTAGCAACCGGTTTGTTGTGGTTTTTTATTGTCGGCTTTAATATGTTAGCACAG
GTTGACTGGTCAATAGTCGAATTCTTAAGACAAGGATTTTGGTTGGCGCTTGAGCCGCCT
GGCCCGGAGCATGGTTTGAGCATGCCACCATTGAACGATGGTGGCTGGTATATTATTGCG
TCTTTCTTCTTGTTGGTTTCGGTCTCTACATGGTGGCTTAGAACCTATCTTTTGGCTCAG
GAGCAAAAGCTGGGCAAACATGTGGCTTGGGCCTTCGCCAGCGCGATTTGGTTGTTCTTG
GTGCTTGGCTTGTTCCGGCCCGTCCTGATGGGCAGCTGGTCTGAGGCTGTGCCTTATGGC
ATCTTTCCCCATCTCGATTGGACCACCGCGTTCTCAATTCGTTATGGCAACCTCTATTAT
AACCCCTTCCATTGTCTGTCGATTGTCTTCCTCTATGGCTCGGTTCTGCTGTTTGCAATG
CATGGCGGTACAATACTCGCAACAACACGCTTTGGCGGCGATAGGGAGCTTGAACAGATC
TACGATCGTGGCACCGCTTCTGAGCGTGCAGCCCTTTTCTGGCGCTGGACGATGGGTTTT
AACGCGACCATGGAGGGTATTCACCGTTGGGCATGGTGGTTCGCAGTTCTCACCCCGATC
ACGGGTGGTATTGGGATCCTTCTTACCGGCACAGTTGTTGATAACTGGTTCATCTGGGCA
CAAGAACATAACTTTGCGCCTGCATATGATGGCGATTATGGCTATGACAGTTACGGCTCA
TACGAAGCCTTTATAGGTAAGGAG
>3300020325-3-C10-cds23|3300020325-3-C10 hypothetical protein  # 3300020325-3 # d__Bacteria;p__Pseudomonadota;c__Alphaproteobacteria;o__Rhodobacterales;f__Rhodobacteraceae;g__MED-G52;s__MED-G52 sp002457055 
ATGATTGAGTATCAAAATATTTTTACCCAAGTTCAGGTGCGTGGCCCTGTGGAAATGGGT
GTCGATAACGAAAACAATATGGCTGCTGAGAGAGGCGGTACACCTTGGTTTTCACGTTTT
GCTGGATGGATTGGGAATGCACAGATAGGACCAGTTTTTCTTGGTTGGACAGGCGTTATT
GCTCTTTCAACAGGTCTGTTGTGGTTTGTAATTGTCGGCCTGAGCATGTTAGCCCAAGTT
GGTTGGTCCATTCCAGAATTCCTTCGTCAAGGTTTCTGGTTAGCGCTGGATCCGCCAGGT
CCAGAATGGGGACTTCGTATGCCACCACTTAATGAAGGTGGTTGGTATATAATAAGCTCA
TTTTTCCTTCTTGTTTCTGTAATGTCATGGTGGCTAAGAAGCTATCTTTTGGCTCAGCAA
CACAAAATGGGAAAACATGTAGCATGGGCTTTCTTGTCTGCAATATGGTTGTTTTTAGTT
TTAGGCTTATTTAGACCGGTCCTTATGGGTAGTTGGTCTGAGGCCGTTCCATATGGCATT
TTCCCACACTTGGATTGGACAACTGCATTTTCCATAAGATACGGCAACTTGTATTATAAC
CCATTCCATTGTCTATCAATCGTATTCCTCTACGGATCTGTTCTTCTTTTCGCGATGCAT
GGTGCTACGATTTTAGCAACTACGCGATTTGGTGGTGATCGTGAACTGGAGCAAATTTAC
GACAGAGGAACGGCTTCTGAACGAGCTGCATTATTCTGGCGCTGGACAATGGGTTTCAAT
GCAACAATGGAAGGTATCCATCGATGGGCTTGGTGGTTTGCCGTTTTGACTCCGATAACC
GGAGGCATTGGCATTCTTTTAACAGGAACTGTTGTTGATAACTGGTTCATATGGGCTCAA
GAGCATTACTTTGCTCCAATGTATGATGGTTCATACGGTTACGAAAGTTACGGGTCGTAT
GAGGCCTTTATAGGTCAGGAGAAT
>3300020325-3-C21-cds16|3300020325-3-C21 hypothetical protein  # 3300020325-3 # d__Bacteria;p__Pseudomonadota;c__Alphaproteobacteria;o__Rhodobacterales;f__Rhodobacteraceae;g__MED-G52;s__MED-G52 sp002457055 
ATGGTTGAATATCAGAATATATTTACTCAGGTACAGGTTCAAGGGCCGCCAGAAATGGGC
GTTGAAGAAGGTGTGCCGCTGCATGACAGGACAAACTCAGCTCGTTTTTCAAAGCTGCTG
GGATGGTTTGGGAACGCGCAGCTAGGTCCAATTTACTTGGGCTCATTTGGTGTAGTGTCT
CTTGCGACGGGTCTAATTTGGTTTGTAATAGTTGGCGCTAGTTATTGGGCACAAGCTGAT
TACAATCCGGCCATATTTATGCGAGATCTGTTTTATTTCTCCCTAGAGCCACCCGCTGAA
GAATATGGTTTGGGCATGCCTCCCATGAAAGAAGGGGGTTTGTGGTTAATTGCAAGTTTC
TTTTTACTTATCTCAGTTCTTTCCTGGTGGCTTCGCTCTTATGAGCTGGCAAGACAACTT
AAGATGGGTAAGCACGTTTTCTACGCATTTGGCGCAGCGATATGGCTTTTCCTAGTTTTG
GGCCTTATTCGCCCGGTATTAATGGGAAGTTGGTCAGAAGCCGTGCCCTATGGAATCTTC
AGCCACCTGGACTGGACTATGAATTTTTCAGTAGTGTACGGTAATCTTTTTTATAATCCA
TTCCATGCATTATCCATAGCATTTTTATATGGTTCCGCCCTCTTATTCGCAATGCATGGC
GCGACCATACTTGCCACAACCAGATTGGGTGGTGACCGAGAGTTAGAGCAAATCGCGGAT
CGTGGAACTGCTTCCGAACGTGCAGCACTATTCTGGCGCTGGACAATGGGTTTTAATGCT
TCGATGGAGGGAATTCACCGGTGGGCTTGGTGGTTTGCTATCTTAGTTCCAATCACTGGT
GGAATTGGAATCTTATTGACAGGAACAGTCGTGGACAATTGGTATTATTGGGCACAGCTT
CACGGCTATGCTCCTATGGAT
>3300020378-7-C8-cds33|3300020378-7-C8 hypothetical protein  # 3300020378-7 # d__Bacteria;p__Pseudomonadota;c__Alphaproteobacteria;o__Rhodobacterales;f__Rhodobacteraceae;g__MED-G52;s__MED-G52 sp001627375 
ATGATTGAGTATCAAAATATATTTACCCAAGTGCAGGTGCGTGGCCCTGCGGAAATGGGA
ATGGACAATGAAAATAACATGTCCTCAGAGCGCGCAGGCAATCCTCGTTTTTCAAATTTG
ATAGGTTGGCTAGGTAACGCTCAGCTTGGCCCAGTATATCTGGGATGGACAGGTGTTATA
TCTTTGGCGACAGGCTTACTATGGTTCAACATAGTAGGATTAAATATGCTGGCTCAAGTA
GGGTGGTCTATTCCAGAGTTCATAAGACAATTCTTTTGGCTCGCTCTAGAACCTCCTGGT
CCAGAATGGGGACTGCGTATGCCTCCGCTTAATGACGGTGGTTGGTATATTATAGCTTCT
TTCTTTTTATTAGTATCGGTATCAACTTGGTGGTTGCGAACATATCTTTTAGCGCAGCAG
CACAAGATGGGGAAACACGTTGCTTGGGCTTTTGCCGCAGCAATTTGGCTTTTCTTGGTG
CTTGGACTTTTCCGCCCCTTTCTTATGGGTAGTTGGTCAGAAGCCGTACCATATGGTATT
TTCCCTCACTTAGATTGGACGACAGCTTATTCTATTAGATACGGAAACCTTTACTACAAC
CCATTCCATGCATTATCCATTGTGTTCTTATATGGATCGGTACTTTTGTTTGCTATGCAT
GGTGGTACCATTCTCGCTACTACGCGATTTGGTGGCGATCGTGAACTCGAACAGATATAC
GATCGAGGAACGGCCTCAGAGCGTGCAGCTCTGTTTTGGCGTTGGACAATGGGCTTCAAT
GCAACAATGGAAGGTATCCACAGGTGGGCTTGGTGGTTCGCCGTATTGTGTCCAATAACT
GGTGGAATAGGTATTTTGTTAACAGGGACAGTAGTTGATAACTGGTTCATCTGGGCTCAA
GAACACCATTTTGCGCCGATGTATGATGGCTCCTACGGTTATGAAAACTTTGGCTCATAT
GAAGCTTTCATAGGTAAGGAGGAC
>3300020440-26-C226-cds1|3300020440-26-C226 hypothetical protein  # 3300020440-26 # d__Bacteria;p__Pseudomonadota;c__Alphaproteobacteria;o__Rhodobacterales;f__Rhodobacteraceae;g__LFER01;s__ 
GGAAATGCCCAAATAGGCCCGATGTACCTGGGTTGGACGGGCATGATTGGCCTAGCAACC
GGTTTGTTGTGGTTTTTTATTGTCGGCTTTAATATGTTAGCACAGGTTGACTGGTCAATA
GTCGAATTCTTAAGACAAGGATTTTGGTTGGCGCTTGAGCCGCCTGGCCCGGAGCATGGT
TTGAGCATGCCACCATTGAACGATGGTGGCTGGTATATTATTGCGTCTTTCTTCTTGTTG
GTTTCGGTCTCTACATGGTGGCTTAGAACCTATCTTTTGGCTCAGGAGCAAAAGATGGGC
AAACATGTTGCTTGGGCATTTGCCAGTGCCATTTGGTTGTTCTTGGTGCTCGGCCTTTTC
CGCCCTGTCCTAATGGGCAGCTGGTCAGAGGCTGTACCCTACGGTATTTTTCCGCATCTC
GATTGGACAACTGCGTTTTCAATACGCTATGGCAATTTGTATTATAATCCCTTCCATTGT
CTGTCGATTGTCTTCCTCTATGGCTCGGTTCTGCTGTTTGCAATGCATGGCGGTACAATA
CTCGCAACAACACGCTTTGGCGGCGATAGGGAGCTTGAACAGATCTACGATCGTGGCACC
GCTTCTGAGCGTGCAGCCCTTTTCTGGCGCTGGACGATGGGTTTTAACGCGACTATGGAG
GGTATTCACCGTTGGGCATGGTGGTTCGCAGTTCTCACCCCGATCACGGGTGGTATTGGG
ATCCTTCTTACCGGCACAGTTGTTGATAACTGGTTCATCTGGGCACAAGAACATAACTTT
GCGCCTGCATATGATGGCGATTATGGCTATGACAGTTACGGCTCATACGAAGCCTTTATA
GGTAAGGAG
>3300020463-17-C254-cds1|3300020463-17-C254 hypothetical protein  # 3300020463-17 # d__Bacteria;p__Pseudomonadota;c__Gammaproteobacteria;o__Pseudomonadales;f__Pseudohongiellaceae;g__UBA9145;s__UBA9145 sp003514305 
ATGAGAGAAAATCTTAATATTTTTACGAATGTTCAGGTCGCCGCCCCCGACTATGCGGGA
GTTCCAATTGGCGTAGCTGAAGAGCAACGAGTAGGTGGTATCTACCACAGCACGTTCATG
GGTAGATTCGGTGATGCTCAGATTGGACCGATCTACTTGGGGGCGACTGGCATCGTCTCA
ATCATCACGTTCTTTATTGCTTTCTTCATAATGGGCATGAATATGGCTGCTTCGGTGGAC
TGGAGTCCTATCGAGTTTATGCGCCAATTCTTTTGGCTGACATTGGACCCCCCACCAGCT
AAGTATGGCTTGAGCTTCCCTCCTCTATGGGATGGCGGTTGGTTTTTGATAGCAGGATTT
TTCCTGACCACCTCGATCATGCTTTGGTGGTGGAGAACCTTCAAAATCTCCCAGAATCTT
GGCATGAGTAACTACCTTGCATGGGCTTTCGGCTCCGCTATTTTCCTGTATCTAGTTCTG
GGATTTATTAGACCCGTATTGATGGGGTCCTGGTCAGAGGCCGTCCCCTACGGCATCTTC
TCTCACCTTGACTGGACGCAAAACTTCTCGCTCAGATACGGGAATTTATTTTACAACCCC
TTCCATATGCTCTCTATCGCATTTCTTTACGGATCTGCTGTGCTGTTTGCCATGCACGGA
GCAACGATCGTTGCAACCTCTCGATACGGGGCCGATCGCGAAATCGATCAGATCACCGAT
AGAGGCACGGCTGCCGAGAGGGGTGCGCTGTTCTGGAGATGGTGCATGGGCTTTAACGCC
TCTGTGGAATCGATTCACCGATGGGCTTGGTGGTTCGCGGTGTTAACCGTCCTAACAGGC
GGAGTAGGCATTTTGCTAACTGGAACTGCGGTTGATAACTGGTATCTGTGGGCGCTTGAG
CGCGGAATAGTTCCA
>3300020472-14-C253-cds5|3300020472-14-C253 hypothetical protein  # 3300020472-14 # d__Bacteria;p__Pseudomonadota;c__Gammaproteobacteria;o__Burkholderiales;f__Burkholderiaceae;g__Hylemonella;s__Hylemonella sp003500955 
AATGCCCAGCTCGGGCCGGTCTACCTGGGCGGGCTGGGCATCGCCTCGCTCTTCTGCGGG
CTGATCGCCTTTGTCACCATCGGCTTCAACATGCTGGCCTCGGTCGGCTGGGACCCCATC
CAGTTCGTGCGCCAGCTCTTCTGGCTGGCACTGGAGCCGCCACCGCCCAGCTACGGTCTC
TCGCTGCCCCCGCTCAACCAGGGCGGCTGGTGGCTGATCGCTGGCGGCTTCCTCACCCTC
TCGCTGCTGCTCTGGTGGGCCCGGACCTACCGCCGCGCGCGTGAGCTCGGCATGGGCACG
CACATCGCGTGGGCCTTCGCCGCCGCCATCTGGCTCTTCCTGGTGCTGGGCTTCTTCCGC
CCGGTCCTGATGGGCTCCTGGGGCGAGGCCGTGCCCTTCGGCATCTTCCCGCACCTGGAC
TGGACGGCCGCCTTCTCGCTGCGCTACGGCAACCTGTTCTACAACCCCTTCCATGCGCTG
TCCATCGCCTTCCTCTACGGATCGGCTCTGCTCTTCGCCATGCACGGGGCCACCATCCTC
GCGGTGACCCGCTTTGGCGGCGAACGCGAGATCGAGCAGATCACCGACCGCGGTACCGCC
TCGGAGCGCGCCGCCCTCTTCTGGCGCTGGACCATGGGCTTCAACGCCACCATGGAATCC
ATCCACCGCTGGGCCTGGTGGTTCGCCGTGCTGTGCCCGCTGACGGGTGGCATCGGCATC
CTGCTCACCGGCACGGTCGTCGACAACTGGTACCTCTGGGCCATGAAACATGGTGTGGCA
CCCCCCTACCCGGACGTCTTTCCGCTCATCACGGACCCGGCCCTCAGCACAGGAGTCAAG
CCA
>3300020596-19-C150-cds1|3300020596-19-C150 hypothetical protein  # 3300020596-19 # d__Bacteria;p__Chloroflexota;c__Chloroflexia;o__Chloroflexales;f__Roseiflexaceae;g__;s__ 
CTGATTGTCGAGAAGACAGGAAATTTACTCGCAGTTCGGCTTGATCCACCACCTATGAGC
GTGGGTTTGGCATTAGCTCCATCACCAGATCAAGGGTTGTTCTGGCAGTTGACCATGTTT
TCTGCCACATTGGCCTTTATTGGTTGGTTGCTACGCCAGGTTGACATTAGCCTCAAGCTG
AAAATGGGTATTGAGATTCCGATCGCCTATGGTGCGGTCGTGATGTCCTGGATTACATTG
CAATGGCTTCGCCCAATCGCAATGGGTGCTTGGGGGAACGGCTTCCCGCTTGGCATTACC
CATCACCTTGATTGGGTATCGAACATTGGCTACCAGTACTACAATTTCTTCTACAATCCA
TTCCATGCAATTGGTGTTTCGCTGCTGTTTGGATCAACATTATTCTTGGCGATGCACGGC
TCAGCCATTCTGAGTGCTGCTCGGCGGCCGATTACGGAACATAATGTCGATGTCTTCTGG
CGGAATATTGTCGGGTACTCGATTGGCGAAATCGGCATTCATCGGCTGGCATTCTGGGCT
GGCGCAGCATCAGTAATGTTTGCCAATATCTGCATCTTCCTCTCTGGAACGCTTGTCAAG
GATTGGAATGCCTTCTGGGGCTTCTGGAACAAACTGCCGTTCTGGAGTGGGTTTGGTGTG
AGTGTCGTGCTGTTTGGTTTCGGATTGGTGTTTAGCCAGCGAGATCGGCAACCACCAGTT
GATATTAGCGATGCTGAGCGAACTGATCAGGGCCTTGAGGGTTCAATCGGCAAGCCGATT
TATGTTCGCTTTATGGATCAGCTGTTTGGCAATGGCCGGGTCGGGCCACTCTACCTGGGC
ATGTGGGGGCTTATCTCCATTGTGACCATGGGTGTGACCGTCTTTGTTATTCTGAGCGAG
TATATCTATCTGGCTGGCTGGAATCCAATCGTGTTCATGCGCGATTTTGCGAGCCTGACA
GTCTATCCCCCAGCATACAAGTATGGGTTGGGCTTTGCGCCCTGGCATGAGGGTGGCGCT
TGGCTGTTTGCAACCTTCTTCCTGCATGTTTCGGTTGTGGCGTGGTGGATGCGGATCTAC
ACTCGTGCTCGGGCAACAGGCCTTGGTACACAATTGGCCTGGGGCTTTGCTGGGGCATTA
GGGCTGTACTTCGTGCTCTATCTGATCCGGCCAATCCTGATGCATAGCTGGTCGCAGGCA
CCGGGTCATGGGCTACGAGCAATCCTGGACTGGACCAATTTTGTCAGTATCCAGTATGGT
AATTTTTACTACAATCCCTTCCATATGATGTCGATCTTCTTCCTCCTGGGTTCAACTCTG
CTGTTAGCAATGCATGGTGCAACCATTGTTGCGACGGCAAGCTATGGTTCCGAGCGGGAG
ATCGATGAGATGATGGCCGAGGGGCCTGGCACGCACCGTGCCCAGCTGTTCTGGCGCTGG
GTGATGGGCTTCAATGCGAATTCATATAACATCCATTTGTGGGCCTGGTGGTTTGCGGCG
CTCTGTGGAATTACGGGCGCAATCGGCCTGCTGTTGAGCGGGACGGTTATCAAGGACTGG
TATGTCTGGGCGGAGACGGTGCATATCGTTGCCCCGATGACTGGTACCGACTGGTCGCAG
TTTGTGTTCCGC
>3300020603-63-C338-cds1|3300020603-63-C338 hypothetical protein  # 3300020603-63 # d__Bacteria;p__Pseudomonadota;c__Gammaproteobacteria;o__Burkholderiales;f__Burkholderiaceae;g__SYFN01;s__ 
ATGGCTGATTATCAAAATCTCTTTACGGCTGTTCAGGTCACTGGGCCGTTGCACGACGGC
ATAGCACAGCACAAGCCCGCATTATCGCGAAGCGGCAGACCTTTCTTGCAGCATCTAGCT
GGTCGACTTGGGAACGCACAAATCGGTCCAATATATCTTGGCGTGCTTGGTACATGGTCG
CTGATTTTCGGAACGATTGCCTTTAACATTATGGGGATGAACATGTTGGCCTCAGTCAAC
TGGGATCCTGTGCAATTCATTCGTCAGTTGTTCTGGTTATCACTGGATCCACCCGCGCCA
GGTAATGGCCTGAAATTTGCGCCATTGAATCAGGGTGGTTGGTGGCAAATCGCCGGTTTG
TTTCTGACGATTTCAATTTTGCTGTGGTGGGCGAATGTGTACCGCCGCGCACGCGCGTTG
CAAATGGGTACGCATATCGCATGGGCGTTTGCTGCGGCGATCTGGTTGTTCCTAGTGCTT
GGTCTGTTCCGTCCGGTACTAATGGGTAGCTGGGGTGAAGCAGTACCGTTTGGTATCTTC
CCGCACCTTGACTGGACCGCCGCGTTCTCACTGCGCTACGGCAATCTGTTTTACAACCCG
TTCCACGCACTATCCATTGCGTTCTTGTACGGCTCCGTGCTGTTGTTTGCCATGCACGGC
GGCACAATTCTTGCAGTGGGTCGCTATGGTGGTGAGCGTGAGATTGAGCAAATTATCGAT
CGCGGAACGGCGACCGAGCGCGCCGCCTTGTTTTGGCGCTGGACCATGGGCTTCAATGCC
ACAATGGAA
>3300021084-14-C104-cds7|3300021084-14-C104 hypothetical protein  # 3300021084-14 # d__Bacteria;p__Pseudomonadota;c__Alphaproteobacteria;o__Rhodobacterales;f__Rhodobacteraceae;g__Tateyamaria;s__ 
ATGATTGAGTATCAAAACATCTTCACGCAGGTGCAGGTTCAGGGGAATCCTGAATGGGGC
ATCGACGAAACTGGCGGAGAGTTGACAGCAGAACGTGGCGGCAAGCCCTTCTTCTCCAAG
CTTATGGGTACCATTGGGAACGCGCAGATTGGGCCAATTAATTTGGGGTCTTACGGTGTG
ATCTCTGCCGTATGCTTCATGATCTGGTTCAACATCGTGGGCTTTTCGATGCTGGCGCAG
GTTGGTTGGTCAATACCGGAATTCATCCGGCAACTGTTTTGGCTGGCGCTTGAGCCTCCG
GGTCCGGAATATGGGCTGAGCATGCCACCGCTGAACGATGGCGGCGCATTCCTAATTGCG
GGCATGTTCTTTCTGGTGGGCTGTGGTGCCTGGTGGCTGCGGACATACCAGTTGGCGCAG
CAACATAAGATGGGTAAGCACCTCGCATGGGCTTTTGCTGCGCTGCTATGGCTGATCCTC
GTGCTTGGTCTGATCCGTCCGGTCCTGATGGGATCATGGAGCGAAGCGGTGCCGTACGGC
ATCTTTGCGCACCTCGATTGGACGACCGCTTTCTCGATCCGCTACGGTAACCTTTACTAT
AACCCGTTCCACTGTCTCTCGATCGTGTTCCTTTATGGCTCGGTCCTGCTGTTTGCCATG
CACGGCGGCACTATCCTGGCGGTCACCCGCTACGGTGGCGACCGTGAGCTTGAGCAGATA
TATGACCGTGGAACAGCAACCGAGCGCGCGGCTCTATTCTGGCGCTGGACCATGGGGTTC
AACGCCACGATGGAGGGAATCCACCGCTGGGCTTGGTGGTTTGCAGTCCTGACCCCCATC
ACGGGCGGCATCGGGATCTTGCTGACCGGCACGGTTGTCGACAACTGGTTCATCTGGGCG
CAAGAACACAACTTTGCTCCAATGTATGACGGTGCATATGGCTACGAAGACTACGGGTCC
TACGAAGCCTTCATTGGGAAGGAGAAC
>3300021091-70-C38-cds4|3300021091-70-C38 hypothetical protein  # 3300021091-70 # d__Bacteria;p__Pseudomonadota;c__Gammaproteobacteria;o__Burkholderiales;f__Burkholderiaceae;g__Polynucleobacter;s__ 
ATGGACTATCAAAATTTATTTACTCAGGTTCAGGTTGTTGCGGAACCACATCATGGCTCA
CCCCTTACTCCTAAAAAAGATGAGGGTGAGCGTACTGGCAAACCGTTCTTGGTTCACCTC
TTTGGCCGTTTGGGAAATGCTCAAATTGGCCCAATTTATCTCGGAACAATCGGGGTCGCT
TCCTTATTTTTTGGCATGATTGGCTTTCAGATTATTGGCTGGAATATGTTGGCCTCGGTG
AACTGGGATCCAATCCAGTTCATTCGTCAACTATTTTGGTTATCACTTGATCCACCATTA
CCGAAGCATGGCTTGAGTTTAAATATGCCACTCGCTGAGGGTGGCTGGTGGATGATGGCT
GGTGCATTCTTAACAGCCTCGATCTTGTTATGGTGGTGGAGAACGTATCGCCGTGCAATT
GCATTAGGGTTGGGTACTCATATAGCTTGGGCATTCCTGTCAGCTATTTGGTTATTTTTA
GTGCTTGGTTTCTTACGACCTCTTTTAGTGGGTAGTTGGAGCGAAGGCGTTCCTTTTGGT
ATCTTCTCGCACCTCGATTGGACCGCTGCATTCTCTTTGCGTTATGGTAATTTGTTTTAC
AACCCATTCCATATGCTCTCGATTGTGTTCCTTTATGGATCTGCACTTTTATTTGCCATG
CATGGTGCAACCATCTTAGCGGTTGGTCGATATGGTGGTGAGCGCGAGATTGAACAAATT
GTCGATCGCGGTACTGCATCAGAGCGTGCTGGATTATTTTGGAGATGGACCATGGGCTTT
AATGCCACGATGGAATCCATTCACCGTTGGGCATGGTGGTTTGCAGTATTAACAACACTG
ACCGGTGGTATTGGAATTTTATTAACAGGTACCGTCGTTGATAACTGGTATCTGTGGGCA
GTAAAGCACGGTGTTGCACCAGCCTATCCCGATGTCTACGGTATTCCTGTAGTTGATCCG
GCACCAAACTTTGTGCCACCACCACCAGTAGCTAAT
>3300022602-17-C1-cds178|3300022602-17-C1 hypothetical protein  # 3300022602-17 # d__Bacteria;p__Pseudomonadota;c__Alphaproteobacteria;o__Rhizobiales;f__Beijerinckiaceae;g__28-YEA-48;s__ 
ATGGCTGATTATCAAAACATCTTTACCCGCGTGCAAGTTCGAGGACCCCTCTATGCAGGC
GTTCCAACCTCCAATGAGGGCGAATTTCCGCGCGCGAAACAGAGCATCTTCTTTTACTGG
CTCGGCAAGATCGGCGACGCACAGCTTGGCCCAATCTACCTTGGCTACACCGGTGTCCTT
GCGCTTGTTTTCGGTTTCACAGCTTTTGAGATTATCGGTCTCAACATGCTTGCAGCGGTA
AACTGGAGTCCGCGCGAGTTCATCAGGGAGCTGTTCTGGCTGGCCCTCGAACCTCCTGCC
CCGAAATATGGTCTCAGCATTCCGCCACTCAACGAGGGTGGCTGGTGGCTTATGGCGGGC
TTTTTTCTGACCGCTTCAATCTTCCTTTGGTGGATCCGAATCTATCGCCGCGCCCGTCAG
TTGGGTCTTGGTACACATACTGCCTGGGCATTCGCGGCAGCCATCTGGCTTTACCTCGTG
CTCGGTTTCATACGACCGATCATGATGGGTTCATGGAGTGAGGCCGTGCCCTTCGGCATA
TTCCCTCATCTTGATTGGACCGCCGCATTTTCGATCCGGTACGGAAATCTTTTCTACAAC
CCGTTCCATGCACTTTCGATCGCGTTCCTGTATGGCTCGACACTTCTTTTTGCCATGCAT
GCGGCAACCATCTTGGCGGTCGGCCGCTATGGCGGCGAACGAGAGATCGAGCAGATTGTC
GATCGCGGAACAGCGAGCGAACGTGCTGCTCTGTTTTGGCGGTGGACTATGGGGTTTAAT
GCCACGATGGAATCGATCCATCGTTGGGCTTGGTGGTTTGCAGTCCTCTGCCCGCTTACG
GGTGGGATTGGCATCCTGCTGACAGGTACGGTAGTCGATAACTGGTATTTGTGGGCTGTT
CAGCATGGTGTCGCACCACCATATCCGACATCGGGCGCACCGCTTGACCCAGCTACGCTG
ACGGGAGGCGTGCGA
>3300022751-9-C64-cds10|3300022751-9-C64 hypothetical protein  # 3300022751-9 # d__Bacteria;p__Pseudomonadota;c__Alphaproteobacteria;o__Sphingomonadales;f__Sphingomonadaceae;g__Erythrobacter_B;s__ 
ATGCCGCGCTACCAGAACATCTTCACGCAGGTGCAGCTTCGCACTCTTCCAGAATATGGC
GTGCCACTGCCAATGGGCAACGAGCCGCGAGTCGGTTCGCCGGGCTACAGTTACTGGCTG
GGCAAAATTGGCGCAGCGCAGATCGGGCCGATCTATCTCGGCAAGCTGGGCATGGCTTCG
CTGATATGCGGCTTTCTCGCTATCGAGATCATCGGCCTCAACATGTGGGCCAGCGTCAAC
TGGGATCCGGTCCAGTTCGTCCGCCAGCTTCCCTGGCTCGCGCTTGAGCCTCCGGGGCCG
GAATGGGGTTTCGAATTGCTGGTGCCATTGGCGCAGGGCGGCTGGTGGCAGATGGCGGGC
TTTTTCATGACCGCATCGGTGCTGCTATGGTGCGCGCGAACCTATATCCGCGCCCGCGAA
CTGGGCATGGGCACGCATGTGACATGGGCCTTCCTGTCCGCGATCTGGCTGATGCTGGTG
CTTGGGTTCATTCGTCCATTGCTGATGGGGAGTTGGGCCGAGGCAGTGCCGTTCGGCATT
TTCCCTCACCTCGATTGGACCGCCGCATTCTCGATCCGTTACGGCAACCTGTTCTACAAC
CCGTTCCACGCGCTTTCGATCACATTCCTTTACGGCTCGACCTTGCTGTTCGCCATGCAT
GGCGCGACCATTCTGGCGGTGGCTCGCTACGGCGGCGAGCGCGAGCTGGAGCAGATCACC
GACCGGGGCACCGCAAGCGAACGCGCGGCGCTGTTCTGGCGCTGGACGATGGGCTTCAAC
GCCAGCATGGAATCGATCCATCGCTGGGCCTGGTGGTTCGCGGTGCTGACCACGCTGACC
GGCGGGATCGGGATTTTGCTGACCGGGACTGTGGTCGACAACTGGTATTTGTGGGCTGTC
GAGCACAATTACGCGCCCTCCTACCCCGACTCTGGTGTGCTCGATCCAGCCCTGCAAACG
CCAACTCAATCGGAGGCGTCGTCA
>3300022752-27-C16-cds28|3300022752-27-C16 hypothetical protein  # 3300022752-27 # d__Bacteria;p__Chloroflexota;c__Chloroflexia;o__Chloroflexales;f__Roseiflexaceae;g__UBA965;s__ 
ATGTCTGATGCGCCACAAAAGCCACTGCTGCAACCCGATGGCGAGTATCGCACTTCAATG
GCTTCAGAGAGCTCGACAGGCGCAGGCCCACGCGCCACCGAGATTAGCTTTGCGGCAATG
GAAGCGCGTTATAAGCGCCAAGGTGGGACCTTGGCCGAGAAGATTTTCGGGCATGATCCG
TTAGACTTCTGGGTAGGGCCATTTTATGTAGGGTTGTTTGGTGGTACCGCGATTGTCGGT
ATTGTGTTGGGGATGTTGGGATATTTCTACCAAGTCTTTTTTCTCGAGAAAAGCTTCAAT
CCATTAGCTACGGCATTAGAGCCACCGCCGATTAGTGCAGGGCTCCACATCGTTGCATGG
GGACAGCCAGGTTTTGCTTGGCAATGGACAGTGGCATTTACCACCATCGCATTTGTGAGT
TGGATGCTTCGTCAAGTTGATATCAGCTTGAAGTTGCGGATGGGGTTCGAAATACCAATT
GCCTTTGGTGCGGTGGTATCGTCATGGGTGACATTGCAAATCCTGCGTCCGATTGCGATG
GGCGCGTGGGGGAATGGCTTCCCATTAGGGATTACGCATCACCTCGACTGGTTATCCAAC
ATCGGGTATCAGTATTACAACTTCTTCTACAATCCATTCCATGCCATCGGTGTAACGTTA
TTATTTGCGTCAACGTTGTTTTTGCACATGCACGGGTCAGCCATTTTGAGTGCCGCCCGT
CGGCCGGTCAACGAGCACAATGTAGACGTATTTTGGCGCAACATTGTCGGTTATAGCATC
GGTGAAATCGGTATCCACCGGTTGGCATATTGGGCTGGGGCTGCCTCAGTGTTGTTTGCC
AATGTATGTATCTTTATTTCGGGGCCACTCGTACATGACTGGAATGGCTTTTGGGCCTTC
TGGGACCGCATCCCGGTCTGGAGTGGAGCCGGTGCAGGGTTACTGTTTGTAGGGGCTGGC
TTAGTGTTCTCACGCCGGAGCGATAAACTCAATCCCGAGCCCGATTTGCAGGCTGCCGAG
AGTGGCCAAGGGCTTGAAGGAACAATTGGAAGCCCTGGATATGTCAATTTAATGGATCGT
CTGTTTAGTAGCGGTCGGGTATTGCCGATTTATGTGGGGGTATGGGGGCTCATCGGGGTA
TTTGCCTTTGCCATCTGTGCCTTTATCATATTGCAGAGTTATATGCACCAAGTCGGGTAT
TCACCGATTAATTTTGCGCGTGAATTCTGGAATCTCGCCGTAATGCCACCAGCCGCCAAA
TATGGATTGTCATGGAATGTGCCGTGGTATGAGGGTGGTGACTATCTCGTTGCCACATTC
TTCTTGCACATTTCGGTATTGGCATGGTTTGCCCGATTGTATGACCGAGCCCGCAAAACC
GGCTTGGCGCCTCATTTAGCGATTGGGTTCTGGTCAGCATTGTTCATCTACTTCACGATT
TACTTAATTCGACCAGTGATTCGTGGCTATTGGGCTGATGCGCCGGGCCAAGGCTTCCGG
GCAATCTTGGACTGGACAAACTACGTCAACCTCCAAGTTGGCAACATCTACTACAACCCA
TTCCACATGATTTCGATCTTTTTCTTGTTGGGATCCGTGCTAATTTTGGCAATCCATGGT
GCCACGATTGTGGCTACTTCGAAGTGGGGCGCCGAGCGCGAAATCGACGAGATGGTGATG
GAAGGCTCAGGGACACATCGGGCGCAGTTGTTCTGGCGCTGGACAATGGGATTCAACGCC
AATTCGTACAACATTCACTTGTGGGCATGGTGGTTTGCAGCCTTATGTGGGATTACTGCA
GCAATCGGCATTCTCATTAGTGGCACCCTTGTCGATAACTGGTTTGTATGGGCTCAACAC
GCACATATTGTCGCGCCAATGTCCACCGAAGATTGGTCACAGTACGTCTTCAGTAGCAAG
>3300022752-35-C1-cds25|3300022752-35-C1 hypothetical protein  # 3300022752-35 # d__Bacteria;p__Pseudomonadota;c__Alphaproteobacteria;o__Rhizobiales;f__Beijerinckiaceae;g__Alsobacter;s__ 
ATGATCGAATATCAAACAATCTTCACTCAGGTTCAGGCGCGCGGCCATGCTCATGATGGC
ATCGCGATGGACCGCGGCACCTGGCCGCGCGAAGGCAAGCCGTTCTTCAATCATTGGCTT
GGCGTCATCGGCAATGCGCAGATCGGGCCGTTCTATCTCGGCACGCTCGGTCTCGCCTCG
CTGGTTTCGGGTGGTCTCGCCTTCTTCATCATTGGGATGAACTATCTCGCGTCGGTGAAT
TGGAATCCGATCCAGATGGTGCGCCAGCTTTTCTGGCTGTCACTCGATCCGCCGGCCCCA
AAATATGGTCTGTCATTCCCGCCGTTGAATGAAGGCGGTTGGTGGATGATAGCAAGCTTC
TTTCTCCTGCTTTCGGTTATGCTCTGGTGGGGTCGCACCTATTGGCGGGCGCGCGCGCTC
GGCCTCGGCACGCATGTGGCCTGGGCTTTCGCTTCGGCGATCTGGCTCTTCCTTGTGCTC
GGCCTTATCCGTCCCATTCTAATGGGATCGTGGAGCGAAGCGGTGCCTTACGGCATCTTC
TCGCATCTCGATTGGACGGCCGCGTTCTCGATCCGCTACGGCAATCTGTTCTACAATCCG
TTCCATGCACTCTCGATCGTTTTCCTCTACGGATCGACGCTCCTCTTCGCGATGCATGGT
GCGACCATTCTCGCGGTTCATCGTTTCGGCGGCGAGCGTGAAATCGAACAGATCACCGAT
CGTGGTACGGCATCTGAACGCGCCGCCCTCTTCTGGCGCTGGACGATGGGCTTCAACGCA
ACGATGGAATCGATCCATCGCTGGGCGTGGTGGTTCGCTGTGCTGACGACGCTCACGGGC
GGCATCGGCATCCTGCTCACCGGAACAGCCGTCGATAATTGGTATCTTTGGGCCGTAAAA
CACGGTGTTGCTCCGCAATACCCGGACTACTGGCCAAGCGTCACGGTCGATCCCTCGAGC
TTGCCGGGAGCTCCGAAA
>3300022829-2-C1-cds280|3300022829-2-C1 hypothetical protein  # 3300022829-2 # d__Bacteria;p__Pseudomonadota;c__Gammaproteobacteria;o__Burkholderiales;f__Burkholderiaceae;g__Hydrogenophaga;s__ 
ATGGCGCAATACCAAAACCTCTTCACCACCGTGCAGGCCACTGGGCCACTGCACCATGGT
GTGCCGCTGGGTCCTGGCAACAGCCCCCGCACCGGCAAGACGCCAGGCAGCTTCCACCTG
CTGGGGCGGTTCGGCAACGCACAGCTCGGCCCAATCTACCTCGGCGGTTTGGGCATTGCT
TCGCTGATCCTGGGCACCTTGGCTGTGAACATCATGGGCCTGAACATGCTGGCCTCGGTC
AACTGGGACCCGATCCAGTTCATCCGCCAGCTGTTCTGGCTTTCGCTGGAGCCACCGGGA
CCACAACACGGGCTGTCTCTCGCTCCACTCAACCAAGGCGGCTGGTGGCAGATCGCGGGT
CTTCTGCTGACCACTTCCCTGCTGCTCTGGTGCGCACGAACCTACCGGCGGGCGCGAGAG
CTCGGCATGGGCACCCATGTGGCCTGGGCGTATTTGGCGGCTATTTGGTTGTTCTTGGTA
CTGGGCCTTATTCGCCCGGTTCTCATGGGTTCTTTCAGCCATGGGGTTCCGTTCGGCATC
TTCTCTCACTTGGACTGGACCGCTGCCTTCTCGCTGCGCTACGGCAACCTGTTCTACAAC
CCCTTCCACGCGCTCTCCATCGCTTTCCTGTACGGTGCTGTGTTGTTGTTTGCGATGCAC
GGCGCGACCATCCTGGCGGTGAGCAAGTTTGGTGGTGAACGCGAGATTGAGCAGATCGTC
GACCGTGGCACGGCCAGCGAGCGCGCTGCCTTGTTCTGGCGCTGGACCATGGGCTTCAAC
GCCACGATGGAGTCGATCCACCGCTGGGCCTGGTGGTTTGCGGTGCTGTGTCCCTTGGTG
GGCGGTATCGGCATCCTGCTGACCGGTACCGTGGTCGACAACTGGTACCTTTGGGCCGTC
AAGCACGGTGTGGCACCGGCTTATCCCAGTGTGTTCCCCGCCGTGATGGACCCAGCCCTG
ACCTCTGGAGGCAAG
>3300022928-29-C54-cds11|3300022928-29-C54 hypothetical protein  # 3300022928-29 # d__Bacteria;p__Pseudomonadota;c__Gammaproteobacteria;o__Burkholderiales;f__Burkholderiaceae;g__RS62;s__ 
ATGGCTCAATATCAAAATCTTTTCACCTCGGTGCAGCCGGTTGGCCCGCTGCACGATGGC
GTCGAGTTACCGCGTGGTGACGACAAGCGCCTGGGTAAACCGTTCCTATTCCACCTGCTG
GGGCGCATTGGTAACGCACAGATTGGTCCTATTTATTTGGGCACCTTGGGCGTCGCCTCT
CTGCTGTTCGGTATCGCGGCGTTCAACATCATCGGCTTCAACATGTTGGCCTCGGTTGAT
TGGGACCCGATTCAACTGATCCGTCAGTTATTTTGGTTGGCACTCGAACCGCCAGCTCCC
GCCTATGGCCTGGGCTTCCCTCCCCTTGAACAAGGTGGTTGGTGGTTGATCGTCGGCTTC
ATGCTCACCACATCCATCATCCTGTGGTGGGTGAGAACCTACCGGCGAGCTCGACAACTG
GGCATGGGCACCCACATCGCGTGGGCGTTTGCGGCCGCAATCTGGTTGTACTTGGTTTGT
GGTTTCTTCCGCCCCATCATGATGGGCAGCTGGTCAGAGGCGGTGCCGTTTGGTATCTTC
CCGCACCTCGATTGGGTGTCGGCGCTCTCGCTGCGCCATGGGAACCTGTTCTACAACCCC
TTCCACGCCTTATCGATCGTGTTCCTTTACGGCTCGGTGCTGTTGTTCGCCATGCACGGC
GCAACCATCTTGGCCGTCACCCGCTACGGCGGTGAACGCGAGATTGAGCAAATCGTTGAC
CGAGGTACCGCGTCCGAGCGCGCGGCACTTTTCTGGCGCTGGACGATGGGCTTCAACGCC
ACCATGGAATCGATCCACCGCTGGGCATGGTGGTTCGCGGTCCTGAGTCCGCTGGTTGGT
GGTATCGGCATCTTGCTGACCGGCCCAGTGGTTGACAACTGGTACCTCTGGTCCATCAAG
CACGGCGTGGTGCCTGCCTATCCAATTGATGGTGCTGTGGTGATGGATCCCGCACTCATG
GGAGCGAAA
>3300023273-36-C71-cds6|3300023273-36-C71 hypothetical protein  # 3300023273-36 # d__Bacteria;p__Pseudomonadota;c__Gammaproteobacteria;o__Burkholderiales;f__Burkholderiaceae;g__RS62;s__ 
TTGTTTTGGCTCTCGCTGGAGCCGCCACCCCCCACCTATGGGCTGGAGATTCCACCACTG
AATCAAGGCGGGTGGCATTTGATTGTCGGCCTGTTTTTAACCGCGTCGCTGGCGTTTTGG
TGGGCTCGCACCTACCGCCGCGCCCGCGCCCTGGGCATGGGCACGCACGTGGCGTGGGCA
TTTGCCGCGGCGCTATGGCTGTACCTGTGCTTGGGCTTGTTCCGCCCCATTCTGATGGGT
TCTTGGAGCGAGGGCGTGCCGTACGGCATCTTCCCCCACCTGGACTGGACCGCGGCGTTC
TCGCTGCGCTACGGCAACTTGTTTTACAACCCGTTCCACGCCTTGTCGATCGTGTTTTTG
TATGGTGCCACGCTGCTGTTTGCCATGCACGGCGCCACCATTTTGGCGGTCACGCGGTTC
GGCGGTGAGCGTGAGATTGAGCAAATCATTGACCGTGGCACCGCCAGTGAACGCGCTGGT
TTGTTCTGGCGCTGGACCATGGGCTTTAACGCCACCATGGAATCGATTCACCGTTGGGCG
TGGTGGTTTGCGGTGTTGTGCCCCATCACCGGCGGCATTGGCATCTTGCTTACCGGCACG
GTGGTAGACAACTGGTACCTGTGGGCCATCAAGCACGGCGTGGCGCCACCCTACCCCGAC
GTATTCCCCGCTGCGGTCGACCCCGCGCTTAGCTCAGGAGGC
>3300023429-3-C8-cds88|3300023429-3-C8 hypothetical protein  # 3300023429-3 # d__Bacteria;p__Pseudomonadota;c__Alphaproteobacteria;o__Rhodobacterales;f__Rhodobacteraceae;g__Yoonia;s__ 
ATGGCTGAATATCAAAATATATTCACGCAAGTCCAGGTCCAGGGCCCTGCCGAAATGGGG
GTCGTTGCCGACGCGGATACGATGCGCGAACGCACCAAGGGTACGCGGTTCTCTACCTTG
CTTGGCCTTTTTGGCAACGCCCAGATCGGGCCTGTCCATCTGGGGTCCGCCGGGATGATC
GCGGTCATCGGCTTTGCGGCATGGTTCTTCATCATCGGGATGAATTTCTGGGCCGAGGTC
GGCTATAGCCCCGGTCTGTTCTTCCGTGACCTGTTCTGGCTGTCGCTGGAACCACCGAGG
CCAGAATACGGGCTGGGCTTTGCGCCACTTGCCGAAGGCGGATGGTGGCTGATCGCCAGC
TTCTTCTTTCTGGTCGGCTGCTGTGCCTGGTGGCTGCACACCTATCAGCGCGCCAAGGCG
CTGGGGATGGGGCTGCATGTGGCCTATGCGTTCGCCGCGCTGCTGTGGCTGATCTTTGTG
CTGGGTCTGATCCGGCCGATCCTGTTGGGATCATGGAGCGAGGCCGTACCTTACGGTATC
TTCTCGCACCTTGACTGGACCAACCTGTTCTCGATTACTCATGGTAACCTGTTCTACAAC
CCGTTCCACGCGCTTTCGATCGTGTTCCTTTACGGGTCGGTGCTGTTGTTCGCGATGCAT
GGCGCAACGATCCTTGCGGTCAGCCGTTTCGGTGGCGAGCGCGAGATCGAACAGATCGTG
GATCGTGGCACGGCATCCGAACGGGCGGCATTGTTCTGGCGCTGGACCATGGGCTTTAAC
GCCACGATGGAAGGTATCCACCGTTGGGCCTGGTGGTTCGCGGTACTGACACCACTGACA
GGTGGTATCGGGATCCTGCTGTCGGGAACGGTCGTGGACAACTGGTTCGTCTGGGCACAA
ATCCACGGCTATGCGCCCCTGAAC
>3300024267-5-C401-cds4|3300024267-5-C401 hypothetical protein  # 3300024267-5 # d__Bacteria;p__Pseudomonadota;c__Alphaproteobacteria;o__Rhodobacterales;f__Rhodobacteraceae;g__Thalassobacter;s__ 
ATGGAATATCAAAATATTTTCACACAGGTTCAAGTGCAAGGTCCTCCCGAAATGGGTATG
GACCCGACCGGTGACATCGCCCGTGAGCGCACCAATAAGGCTGGTTTCTCAAAACTGGCT
GGCATTTTGGGCAATGCGCAATTGGGCCCGCTGCATCTGGGGATGTTCGGCGTCGTTTCG
CTGGCCACCGGACTGTTGTGGTTCTTTATCGTGGGCCTGAATTTTTGGGCCCAGGCGGAT
TATTCTCCGGCCGTCTTCATACGTGATCTGTTCTGGTTCTCGCTGGAGCCACCGTCAGAG
GAATATGGTCTCGGCATGGCACCTTTGAACGAAGGTGGCTGGTGGTTGATTTCCTCCTTC
TTCTTGCTGGTCTCAGTCATCTCTTGGTGGATCCGCACCTATCTGCGCGCCGAAGAGCTG
GGCCTTGGGAAACACGTCAGCTGGGCCTTTGCCTCTGCCATCTGGCTGTTTTTAGTTCTA
GGCCTGATCCGCCCACTTATGATGGGTTCTTGGTCAGAAGCGGTGCCTTATGGGATCTTC
TCTCATCTCGATTGGACAAACCTGTTTTCACTGAGCTATGGCAACCTGTTCTATAACCCA
TTCCACGCCCTCTCGATCGCCTTTCTATACGGCTCTGCTCTATTGTTCGCTATGCATGGG
GCCACAATCCTGGCCGTATCGCGCTATGGTGGCGAGCGGGAAATTGAGCAAATTGTGGAT
CGGGGTACGGCCTCTGAACGCGCCGCGCTCTTCTGGCGCTGGACCATGGGCTTCAACGCG
ACCATGGAAGGTATCCACCGCTGGGCGTGGTGGTTTGCAGTGCTAACAACTTTGACAGGC
GGCATTGGCATTTTGCTCACAGGTACCGTGGTCGACAATTGGTATGTCTGGGCACAAGAC
CATGGCTACGCGCCGCTGGAT
>3300024356-2-C15-cds10|3300024356-2-C15 hypothetical protein  # 3300024356-2 # d__Bacteria;p__Pseudomonadota;c__Alphaproteobacteria;o__Reyranellales;f__Reyranellaceae;g__Reyranella;s__ 
ATGGCCGAATATCAGAACATCTTCACCCGCGTTCAAATCCGTGGCCCGGCCTACGAGGGC
GTACCGCTTCCACGCGGCCCCTTCGGACGCAGCGGCTCGTCCTTCGTCCACCTGTTCGGC
CGCCTCGGTGACGCCCAGGTCGGGCCGATCTATCTGGGCTGGACCGGCCTTGCCTCGCTG
CTCTGCGGCTTCCTCGCCATCGAGATCATCGGCCTCAACATGATGGCTTCGGTGAACTGG
GACCCGATCCAGTTCGTCCGCAAGCTGCCATGGCTGGCGCTCGAGCCGCCCGGTCCCGAA
TGGGGCCTCAAGGTCCTGCCACCGCTCAACGAGGGCGGCTGGTGGCTGATTGCCGGCTTC
TTCCTCACCACCGCGATCCTGTTGTGGTGGGTGCGCATGTACCGTCGGGCGCGCGCGCTC
GGCATGGGCACCCACGTCGCCTGGGCGTTCGCGGCGGCGATCTTCCTGTACCTGTCGCTC
GGCTTCATCCGGCCGCTGCTGATGGGATCGTGGAGCGAGGCGGTGCCGTTCGGCATCTTC
CCGCACCTCGACTGGACCGCAGCCTTCTCCATCCGCTACGGCAACCTGTTCTACAATCCG
TTCCACATGCTCTCGATCGCGTTCCTCTACGGGTCGACTCTGCTGTTCGCCATGCACGGC
GCGACGATCCTCGCCGTCAGCCGCTTCGGCGGCGAGCGCGAGATCGAGCAGGTGCTCGAC
CGTGGCACCGCCTCGGAGCGGGCGGCGCTGTTCTGGCGCTGGACGATGGGCTTCAACGCC
ACGATGGAGTCGATCCATCGCTGGGCATGGTGGTTCGCGGTCCTGTGTCCGCTGACCGGC
GGGATCGGAATCCTTCTCACCGGCACCGCCGTCGACAACTGGTATCTGTGGGCAGTCGAT
CACGGCGTGGCGCCCGAGTATCCCCTCGTCACCCCGCCGGTCGCCGATCCGACCGCTGCC
ACGGGAGGAACGCGA
>3300024949-1-C1-cds95|3300024949-1-C1 hypothetical protein  # 3300024949-1 # d__Bacteria;p__Pseudomonadota;c__Gammaproteobacteria;o__Burkholderiales;f__Burkholderiaceae;g__JOSHI-001;s__ 
ATGGCCGAATACCAGAACCTGTTCACCAGCGTGCAGGTCACTGCACCGTCCTATCCCGGC
GTGCCGCTCGGGCGTGACGAGTACCAGCGCAGCGGCGGCGCGGTGCATGTGCACTTGCTG
GGCCGCATCGGAGATGCGCAGCTGGGCCCCATCTACCTGGGTTGGCTGGGCGTGTGCTCG
CTGATCTGCGGCTTCATCGCCATCGAGATCATCGGGCTGAACATGTGGGCTTCGGTCCAC
TGGGACCCGGTGCAGTTCGCACGCCAGCTGTTCTGGCTCGCGCTGGAGCCGCCGCCGCCG
GCCTACGGCTTGAAACTGCCGCCGCTCAACCAGGGTGGCTGGTGGCTGCTCGCGGGCTTT
TTCCTGACCCTGGCCATCCTGCTGTGGTGGGTGCGCATGTACCGGCGCGCACGCAAGCTC
GGCATGGGCACGCATGTGGCCTGGGCCTTTGCCGCGGCCATCTGGCTCTACCTGGTGCTG
GGCTTCATCCGCCCCCTGCTGATGGGCAGCTGGGGTGAGGCGGTGCCCTTCGGCATCTTC
CCGCACCTGGACTGGACCGCGGCCTTCTCGCTGCGCTACGGCAACCTGTTCTACAACCCC
TTCCACATGCTCAGCATCGCCTTCCTGTACGGGTCGACGCTGCTGTTCGCGATGCACGGG
GCCACCATCCTGGCGGTCAGCCGCTTCGGCGGCGAGCGCGAGATCGAGCAGATCACCGAC
CGCGGAACGGCCAGCGAGCGGGCGGCGCTGTTCTGGCGCTGGACCATGGGCTTCAACGCG
ACGATGGAATCCATCCACCGCTGGGCCTGGTGGTTCGCGGTGCTGTGCCCGCTCACCGGC
GGCATCGGCATCCTGCTGACCGGCACCGTGGTGGACAACTGGTACCTCTGGGGCGTCAAG
CACGGCTTGGCGCCGATGTACCCGGCGGTGTTCCAGCCGGTCATCGACCCGGCGCTGCAA
CTGCTGGGGGGCAAGCCA
>3300025080-2-C156-cds8|3300025080-2-C156 hypothetical protein  # 3300025080-2 # d__Bacteria;p__Pseudomonadota;c__Alphaproteobacteria;o__Rhodobacterales;f__Rhodobacteraceae;g__Tabrizicola;s__ 
ATGGCTGAGTATCAGAACATCTTCAACCAGGTGCAGGTCCGCGGCGCCCCCGAGATGGGG
ATGGTCGAGGAGGTAGACCTTGGCAGCCGCACCCGGGGCGCGCGCTTCTCGACCCTCGCG
GGCTGGTTCGGCAATGCGCAGATCGGTCCGGTCTATCTGGGCACGATGGGGGTGATCTCG
CTTTTCTCGGGGATCGTCTGGTTCACCATGGTGGGCGCCTGGTTCTGGTACCAGGCGGGC
TTCAACCCAGCGGTCTTCCTGCGCGACCTCTTCTGGCTGTCGCTCAATCCGCCCACGGCG
CAATGGGGCCTGCGCTTCCCGCCGCTGGCGGAAGGCGGCTACTTCCTGATCGCCTCGTTC
TTCCTTCTGGTCAGCGTGCTGGCCTGGTGGGTGCGCAGCTACCTGCGGGCCGAGGCGCTG
GGGATGGGCAAGCATGTCTGCTGGGCCTTTGCCAGTGCGATCTGGCTCTTTCTGGTGCTG
GGCCTCTTCCGGCCGGTCCTGATGGGGTCGTGGTCCGAGGCGGTGCCCTACGGCATCTTC
ACCCATCTCGACTGGACCAACAACTTCAGCCTGTTCTACGGCAACCTGTTCTACAACCCG
TTCCACGCGCTTTCGATCGTGTTCCTCTACGGCTCGGTGCTGCTGTTCGCGATGCACGGG
GCGACGATCCTGGCCGTCAGCCGCTTCGGCGGCGACCGCGAGCTGGAGCAGATCGCGGAC
CGGGGCACCGCCTCGGAGCGGGCGGCACTGTTCTGGCGCTGGACCATGGGGTTCAACGCC
ACGATGGAGGGCATCCACCGCTGGGCCTGGTGGTTCGCGATCCTGGTGCCGCTGACCGGC
GGCATCGGCATCCTGCTGACCGGGACGGTGGTCGACAACTGGTTTGTCTGGGCACAGGAA
CGCGGCTACGCGCCGCTGGAT
>3300025202-3-C64-cds2|3300025202-3-C64 hypothetical protein  # 3300025202-3 # d__Bacteria;p__Pseudomonadota;c__Alphaproteobacteria;o__Rhodobacterales;f__Rhodobacteraceae;g__Mameliella;s__ 
ATGACCGAATATCAGAACATCTTCACCCAGGTTCAGGTCGAAGGACCGGCCGAATGGGGC
ATGGACAACGAAAACGACCTTGCCTCGGAACGTATCGTCACCCCCGGGTTCAGCCGCCTT
GTCGGCTGGGTGGGCAACGCCCAGCTGGGGCCGATCTACCTGGGCTGGACCGGGATGATC
AGCCTCGCCACCGGGGCGCTGGCGATCTTCATCATCGGGCTCAACATGCTGGCGCAAGTC
GGCTGGTCGATCCCCGAGTTCCTGCGCCAGGGTTTCTGGCTGGCGCTGGAACCACCCAGC
CCGGAATACGGGCTGACCATCCCGCCACTGGATGATGGCGGCTGGTATATCATCGCCTCG
CTGTTCCTGCTGGTGGCGGTCTGTACCTGGTGGCTGCGCACCTACCTTCTGGCCGAACAG
CACAAGATGGGCAAACACGTGGCCTGGGCCTTTGCCAGCGCGATCTGGCTGTTCCTGGTG
CTGGGCCTGTTCCGGCCGATCCTGATGGGATCCTGGTCCGAGGCGGTGCCCTACGGGATC
TTCCCGCACCTCGACTGGACCACGGCCTTTTCGATCCGCTACGGCAACCTCTATTACAAC
CCGTTCCACTGCCTCTCGATCGTCTTCCTCTATGGCTCGGTGCTGCTCTTCGCGATGCAC
GGTGCCACGATCCTGGCGGTCAGCCGCTTTGGCGGTGACCGCGAGCTGGAGCAGATCGTC
GACCGCGGCACGGCCTCGGAACGCGCGGCGCTGTTCTGGCGCTGGACGATGGGGTTCAAC
GCCACGATGGAGGGCATTCACCGCTGGGCCTGGTGGTTCGCGGTGCTGACCCCGATCACC
GGCGGAATCGGAATCCTGCTGACGGGAACGGTCGTCGACAACTGGTTCATCTGGGCGCAG
GAACACCATTTCGCGCCGATGTATGACGGCAGCTACGGCTACGAGGCCTACGGGACTTAC
GAAGCCTTCATCGGACGGGAG
>3300025211-5-C69-cds2|3300025211-5-C69 hypothetical protein  # 3300025211-5 # d__Bacteria;p__Pseudomonadota;c__Alphaproteobacteria;o__Sphingomonadales;f__Sphingomonadaceae;g__Citromicrobium;s__Citromicrobium sp002729695 
ATGATACGCTACCAGAACATCTTCACCCAGGTTCAGCTTGCCGGTCCGCCCGAGATGGGG
ATCGACCTGCCCGAAACCGACGATGCCCGCATCCCGCTTCACTGGAACGCGCACTGGTTC
GGCAAGCTGGGGCAGGCGCAGTTCGGGCCGATCTACCTCGGCTGGCTGGGCCTCGCTTCG
CTGCTGTTCGGCTTCTTCGCGATCGAGATCATCGGGCTCAACCTGCTGGCCTCGGTCAAC
TGGGACCCGCAGGCTTTCGTGCGCGAGTTCTTCTGGCTCTCGCTCGATCCGCCGGGGCCC
GAATGGGGATTTACGCCCTTCGTGCCGCTGGCCGAAGGAGGCTGGTGGATCCTCGCCGGG
TTCTTCCTCACCATCTCGATCCTGCTGTGGTGGCTGCGGACATATCGGCGGGCCAAGGCG
CTCGGCATGGGGCTCCACGTGTGCTGGGCCTTTGCCAGCGCGATCTGGCTGTTCCTGGTG
CTCGGCTTTATTCGCCCCGGCCTGATGGGCAGTTGGTCCGAGGCCGTGCCCTTCGGCATC
TTCCCGCACCTCGACTGGACCAACAATTTCTCGCTCATCTACGGCAATCTGTTCTACAAC
CCGTTCCACGCGCTATCGATCGCTTTCCTCTACGGATCCGCGCTGCTGTTCGCGATGCAT
GGGGGCACCATCCTCGCGGTCAGCCGCTACGGCGGGGAGCGGGAGATCGAGCAGATTACC
GATCGCGGCACCGCGTCCGAACGGGCAGGGCTGTTCTGGCGCTGGACCATGGGCTTCAAC
GCGACGATGGAATCGATCCACCGCTGGGCATGGTGGTTCGCCATCCTGACGACGCTGACC
GGTGGGATCGGCATCCTGCTGACCGGCACCGTGGTCGATAACTGGTATCTGTGGGCGCAG
GAACACCACTACGCACCGCCACGC
>3300025293-6-C28-cds24|3300025293-6-C28 hypothetical protein  # 3300025293-6 # d__Bacteria;p__Pseudomonadota;c__Alphaproteobacteria;o__Sphingomonadales;f__Sphingomonadaceae;g__Citromicrobium;s__ 
ATGCCACGCTACCAGAACATCTTCACCCAAGTGCAGCTCGAAGGCCCGGCGGAAATGGGC
ATCGACCTGCCCTTCGCCGACGAGCCGCGCATCCCGCTTCACTGGAACGCCCACTGGTTC
GGCAAGCTCGGCCAGGCGCAGTTCGGGCCGATCTATCTCGGCTGGCTGGGCCTTGCCTCG
CTGCTCTTCGGCTTCATCGCGATCGAGATCATCGGGCTCAACATGCTCGCCTCGGTCAAC
TGGAGCCCGCAGGCCTTCGTGCGCGAGTTCTTCTGGCTCTCGCTCGATCCGCCGGGGCCC
GAGTACGGCTTCCAGCCCTTCGTCCCGCTGGCCGAAGGCGGCTGGTGGATCATGGCTGGG
TTCTTCCTGACCACGTCGATCCTGCTGTGGTGGTTGCGGACCTATCGCCGCGCCAAGGCG
CTGGGCATGGGGCTGCATGTCACCTGGGCTTTCGCGAGCGCGATCTGGCTCTATCTGGTG
CTCGGCTTCATCCGCCCCGGACTGATGGGCAGCTGGAGCGAGGCGGTGCCCTTCGGCATC
TTCCCGCACCTCGACTGGACCAACAACTTCTCGCTGATCTATGGCAACCTGTTCTACAAC
CCGTTCCACTGTCTCTCGATCGCCTTCCTCTATGGCTCGGCGCTGCTCTTCGCGATGCAT
GGCGGGACGATCCTGGCGGTCGGCCGCTATGGCGGGGAGCGTGAGATCGAACAGATCACC
GATCGCGGCACGGCGGCGGAGCGCGCTGGCCTGTTCTGGCGCTGGACCATGGGCTTCAAC
GCCACGATGGAATCGATCCACCGCTGGGCCTGGTGGTTCGCGGTGCTGACCACGCTGACC
GGCGGGATCGGCATCCTGCTGACCGGCACCGTGGTCGACAACTGGTACCTGTGGGCGCAG
GAGCATCACTACGCCCCGCCGCGC
>3300025347-14-C3-cds342|3300025347-14-C3 hypothetical protein  # 3300025347-14 # d__Bacteria;p__Pseudomonadota;c__Alphaproteobacteria;o__Caulobacterales;f__Maricaulaceae;g__Oceanicaulis;s__ 
ATGACAACCTATCAAAACATCTTCACCCAGGTTCAGGTCCGCGGCCCGATCGAAGGCGGG
GTTCACCTGCCGGCCGGTGACGAGCCGCGCACGGGCGGAGGCTTCTTCAGCCACCTGCTC
GGCCGGATCGGCAACGCCCAGATCGGCCCGATCTATCTCGGTTTCACCGGTGTCGCCTCG
CTGATCTGCGGCTTCATCGCAATCGAGATCATCGGCCTGAACATGCTGGCCTCGGTCAAC
TGGGACCCGATCGCCTTCGGCCGGGAGTTCTTCTGGCTGACCCTGGACCCGCCGGGACCG
GAATACGGCTTCCAGCCCTTCGTGCCTCTCAATGAGGGCGGGTGGTATATCCTGGCCGGC
TTCTTCCTGACCACGTCCATCCTGTTGTGGTGGGTGCGCACATACCGGCGCGCCATCCAG
CTGGGCCTGGGCACCCATGTGGCCTGGGCCTTCGCCTCGGCGATCTGGCTCTACCTGGTG
CTGGGCTTTATCCGGCCCATGCTGATGGGCGACTGGTCCCAGGCAGTGCCGTTCGGCATC
TTCACCCACCTGGACTGGACCAATAACTTCTCCCTGATCTACGGGAACCTCTTCTACAAC
CCGTTCCACATGCTCTCGATCGCCTTCCTGTACGGCTCAGCCCTGCTGTTCGCCATGCAC
GGCGCGACGATCCTGGCGGTGGGCCGCTTTGGCGGCGATCGCGAGATCGAACAGATCAGC
GATCGTGGCACCGCCACCGAGCGGGCGGCGCTGTTCTGGCGCTGGACCATGGGCTTCAAC
GCGACGATGGAATCCATCCACCGTTGGGCCTGGTGGTTCGCCGTTCTGACCACCCTGACG
GGCGGCATCGGGATCCTGATCACGGGTACCGTTGTGGACAACTGGTTCATCTGGGCCAGC
GAAAACGGGATCGCGCGGCCGCTC
>3300025347-3-C15-cds22|3300025347-3-C15 hypothetical protein  # 3300025347-3 # d__Bacteria;p__Pseudomonadota;c__Alphaproteobacteria;o__Rhizobiales;f__Beijerinckiaceae;g__Salinarimonas;s__ 
ATGGCCGATTATCAGAACATCTTCACCCAGGTCCAGGTGCGCGGGCCGGCCTATGCCGGC
GTCCCCATCGCCCGGGGTCCCTGGGTCCGCTCGAACAAGCCGGGCTTCGTCCACATCCTC
GGGCGCATCGGTGACGCGCAGGTCGGGCCGGTCTATCTCGGCTGGCTCGGGCTCGCCTCC
CTCCTGTGCGGCTTCATCGCAATCGAGATCATCGGGCTCAACATGTGGGCCTCGGTGAAC
TGGAACCCGATCGAGTTCGTCCGTCAGCTGCCCTGGCTCGCGCTCGAGCCGCCGGCGCCG
GCCTACGGCCTGTCGCTCCCGCCGCTCAACGAAGGCGGATGGTGGCTGCTCGCGGGCTTC
TTCCTCACCGCCTCGATCCTGCTCTGGTGGCTGCGGGTCTATCGTCGGGCGCGCATGCTC
GGCATGGGCACGCACATCGCATGGGCCTTCGCCGCGGCGATCTGGCTCTACCTCGTGCTC
GGCTTCATCCGGCCGGTGATGATGGGCTCCTGGGGCGAGGCCGTGCCCTTCGGCATCTTC
CCGCACCTCGATTGGACGGCCGCGTTCTCGATCCGCTACGGCAACCTGTTCTACAACCCG
TTCCACGCGCTCTCGATCGTGTTCCTCTACGGCTCGACGCTGCTCTTCGCCATGCACGGT
GCGACCGTGCTCGCCACGACCCGCTACGGCGCCGAGCACGAGGTCGAGCAGATCATCGAC
CGCGGCACGGCCTTCGAGCGCGGCGGCCTGTTCTGGCGCTGGACCATGGGCTTCTGCGCC
ACCGCGGAATCCATCCACCGCTGGGCCTGGTGGTTCGCCGTCCTCACGCCGATCACCGGC
GGCATCGGCATCCTGCTGACCGGCACCGTGGTCGACAATTGGTACCTGTGGGCGGTCAAG
CACGGCGTCGCGCCGCCGACCCCCGTCGCCTATCCGGTCCTCCCCGACCCGCTGAGCCTG
ATCGGAGGCGCCCAA
>3300025347-4-C19-cds30|3300025347-4-C19 hypothetical protein  # 3300025347-4 # d__Bacteria;p__Pseudomonadota;c__Alphaproteobacteria;o__Rhizobiales;f__Rhizobiaceae;g__Hoeflea;s__ 
ATGCAATATCAAAACATCTTTACCCAAGTCCAGGTCCGCGGTCCCGTCGAAGCCGGGATC
CCGCTGCCCCGCGGAGACGACGAGCGCGTCGGAACCCCGTCTTACAATTGGCTTGCCGGC
TGGTTCGGCAATGCCCAGATCGGACCGATCTATCTCGGCTTTCTGGGCACCGCGTCGCTG
ATTGCGGGAACCATCTGGTTTGTCATCATCGGCATGAACATGCTGGCTTCTGTCGGCTGG
GATCCGTTCCAGTTCATCCGCCAGCTGTTCTGGCTGGCGCTTGAGCCGCCGCCGGCGAAA
TACGGGCTCTCGATCCCGCCGCTGAACGAGGGCGGCTGGTACATCATCTCGAGCGTCTTC
CTGCTGGCCTCGGTTCTGTTGTGGTGGGCCAGGATCTACGTCCGCGCGCGCGCGCTCGGC
CTCGGCACCCATGTCTTCTGGGCCTTCGGCTCGGCGATCTTCCTGTTCCTGGTGCTGGGC
CTGTTCCGGCCGTTGCTGATGGGGTCATGGGCGGAGGCGGTGCCTTACGGCATCTTCCCG
CATCTCGACTGGACCGCAGCGTTCTCGATCCGCTACGGCAATCTCTATTACAACCCGTTC
CACTGTCTCTCGATCGTCTTCCTGTATGGTTCCGTTCTGCTGTTTGCCATGCATGCGGCG
ACCATTCTCGCGGTCACCCGCTACGGCGGCGAGCGCGAACTCGAGCAGATCACCGATCGC
GGCACCGCGTCCGAACGCGCCGCCCTGTTCTGGAGATGGACCATGGGCTTCAACGCCACC
ATGGAATCCATTCACCGCTGGGCCTGGTGGTTCGCCGTTCTCACGCCAATCACCGGTGGC
ATCGGAATCTTGCTGACCGGAACCGTGGTCGACAACTGGTACCTGTGGGGAATGAAGCAC
GGCATTGTCGCGCCGCTTCCCGACATGTGGCCGACCGTCGTTGATCCGGCCATAGGGGGA
>3300025354-4-C11-cds31|3300025354-4-C11 hypothetical protein  # 3300025354-4 # d__Bacteria;p__Pseudomonadota;c__Alphaproteobacteria;o__Caulobacterales;f__Hyphomonadaceae;g__;s__ 
ATGGCTGATTATCAGAACATCTTCACCCAGGTTCAGGTCCGCGGTCACAAGGACTATGGC
GTCCCGGCAAAGGGCGCCACCGAACCCCGGATCAACGCGATTGGCTTCAGCCATCTGTTC
GGCCGGATCGGTGACGCCCAGATCGGACCGCTCTACCTTGGCTGGTCAGGTGTCGCCTCG
CTGATCTGTGGTTTCATCGCCATCGAGATCATCGGGCTCAACATGCTGGCCCAGGCTGGC
TGGGACCCGATCAAGTTCGTGGCGCAGCTGCCTTGGCTCTCGCTCGAACCGCCCCTGCCG
GAGCACGGCCTCAACCCCTTCCCGCCGCTCAATGAGGGCGGATGGTGGCTGATGGCGGGC
TTCTTCCTGACGGCTGCAATCATCCTCTGGTGGGTGCGCACCTATCGCCGCGCGGTGACG
CTCGGCATGGGCACGCATGTCGCCTGGGCCTTTGCCGCCGCGATCTGGCTCTACCTCGTC
TGCGGCTTCATCCGTCCGCTCTTGGTGGGCAGCTGGAGCGAGGGCGTGCCCTTCGGCATC
ATGCGCCATCTCGACTGGACGAACAATTTCTCGCTCGTCCATGGCAACCTCTTCTACAAC
CCGTTCCACATGCTCTCCATCGTGTTCCTGTATGGCGCGACCCTGCTCTTTGCGATGCAC
GGTGCGACCATCCTCGCGGTGGGCCGTTATGGCGGCGAGCGGGAGATCGAGCAGATCTAT
GATCGTGGCTCGGCTTCGGAACGTGCCGCCCTGTTCTGGCGCTGGACCATGGGCTTCAAC
GCCTCCATGGAATCGATCCACCGCTGGGCCTGGTGGTTTGCCATACTCTGTCCCATCACG
GGCGGCATCGGCATATTGCTCTCGGGCACCGTGGTCGACAGCTGGCTCCTCTGGGGCGAA
CAGAACGGCTTCTATGATTTCGACAATGTTCGCGGTGGAATCATCCAA
>3300025355-1-C56-cds4|3300025355-1-C56 hypothetical protein  # 3300025355-1 # d__Bacteria;p__Pseudomonadota;c__Gammaproteobacteria;o__Burkholderiales;f__Burkholderiaceae;g__Polynucleobacter;s__ 
ATGGAATATCAAAATCTATTTACACAAACACAAGTAACTGGTCCAGCAAGTCGTGGCGTT
CCAATCAACGACTACGATATGCGTGAGCGAACTCGCTCTATTGGATTTAGTCATCTTATG
GGTCGACTCGGCAATGCGCAGCTCGGGCCGGTATATCTTGGTAGGTTAGGGGTTGCTTCC
CTAATATTTGGTATGACAGCATTTTTTATTATTGGCATGAATATGCTGGCTCAAGTGGGA
TGGAACCCACTCCAGTTTGTGCGAAAACTGTTTTGGCTCTCCTTAGATGCCCCAGCGCCT
AAATATGGATTGACCTTTCCGCCAATGAATGAGGGCGGATGGTGGTTAATCGTAGGTTTA
TTTTCAACCATCTCAATCATGCTGTGGTGGTTGAGAACTTTCCGTAGGGCTCAGGCTCTC
GGAATGGGTACTCATGTACCTTGGGCATTCGCCTCAGCAATATGGCTATTTTTAGTATTA
GGCCTCATCCGTCCAGTGTTGATGGGTAGTTGGAGTGAGGGCGTACCTTTCGGGATCTTT
TCCCACCTAGACTGGACATCTGCTCTTTCAATACGCTACGGAAATCTCTTTTACAACCCA
TTCCATATGCTCTCGATTGTGTTCCTGTATGGTTCAGTGCTCTTGTTCGCAATGCACGGT
GCAACCATCCTGGCAGTGAGTCGTTTTGGTGGCGAAAGGGAGATTGAGCAGATCGTTGAT
CGTGGAACTGCATCCGAGCGCGCTGCTTTATTCTGGAGATGGACCATGGGCTTTAACGCT
ACGATGGAGTCTATTCACCGTTGGGCCTGGTGGTTTGCAGTGCTTACCCCACTGACAGGC
GGAATTGGAATATTGCTAACTGGTACGGTTGTTGATAACTGGTATCTGTGGGGTGTTAAG
CACAATATGGCGCCTAGTTACCCTGCAATTTATGGGACTGTTTCTGATCCTGCTTTAAAA
GCACCATCAGCTCCAGTAGCAACAGGGGAGAAAAAA
>3300025364-4-C50-cds13|3300025364-4-C50 hypothetical protein  # 3300025364-4 # d__Bacteria;p__Pseudomonadota;c__Alphaproteobacteria;o__Geminicoccales;f__Geminicoccaceae;g__SLRI01;s__ 
ATGATCAACAAACCCTTGATCGACCTCGAGTACCAGAACATCTTCACCCAGGTGCAGGTG
CGGCCGAAAGAGCCCGAGCGTGGCCCGGACCTGCCGGCCGAGGACGATCCGCGCACCGGC
GAGGGCTTCTTCGTCTACTGGTACGGCAAGATCGGCAATGCCCAGATCGGCCCGATCTAC
CTCGGCTGGCTCGGCATCATCTCGATCCTCTCGGGCGTCATCGCCATCGAGATCATCGGG
CTCAACATGTGGGCCTCGGTGGGCTGGGATCCGATCCAGTTCGTCCGCCAGCTCTTCTGG
CTGGCGCTCGAGCCACCACCGCCGGAATACGGTCTCTCCCTGCCACCCTTGAACGAGGGC
GGCTGGTGGCTGATGGCCGGCTTCTTCTTGACCCTGTCGATCATCCTCTGGTGGGTCAGG
ACCTACCGTCGCGCCCGGGCCCTGGGCCTCGGCACGCACGTTGCGTGGGCGTTCGCCTCT
GCCATCTTCCTCTATCTGGTCCTGGGTTTCATCCGCCCGGTGCTGATGGGGAGCTGGTCC
GAAGCGGTGCCGTTCGGGATCTTCCCGCACCTCGACTGGACTGCGGCCTTCTCGATCCGC
TACGGCAACCTCTTCTACAATCCGTTCCACGCGCTCTCGATCGCCTTCCTCTATGGCTCG
GCCCTGCTCTTTGCGATGCACGGCGCGACCATTCTCGCCGTCAGCCGCTTCGGCGGTGAG
CGGGAGATCGAGCAGATCACCGACCGTGGCACCGCATCCGAGCGCGCCGCTCTGTTCTGG
CGCTGGACGATGGGGTGGAACGCCTCGATGGAGTCGATCCATCGCTGGGGCTGGTGGTTT
GCCGTGTTGACCACGCTGACGGGGGGTATCGGCATCCTCTTGACCGGCACGGTGGTCGAC
AACTGGTACTTGTGGGCGGTGAAGCATCAATTCGCGCCGATGTATCCGAACGTCTATCCC
GAGACGGTCGATCCGGCCCTGCTCACAGGAGGAATGCAA
>3300025364-5-C29-cds16|3300025364-5-C29 hypothetical protein  # 3300025364-5 # d__Bacteria;p__Chloroflexota;c__Anaerolineae;o__SBR1031;f__A4b;g__GCA-2699585;s__ 
ATGGTATCTGAGGTGATCACCGGAAGAACTGGCCCGGACGACTTAAGTGTGCGTCGTCAG
GAGCTGGTTGTGGACCGGGTGATTGAAGGTGAGAATGTCTCCCTCGAAGAAATGGAGACG
CTGTACAGAAAACCCGGCGGCACCCTGATGCATGCCATCTTTAAGGCGGACCCGTTCGAC
TTCTGGATTGGCCGCTTTTACCTGGGTACCTTCGGCGTCCTTTCGCTGCTGGGCATTTTC
TTCGGCGTCATCTTCTACTTCTACCAGACGTGGATCGTGGAAGGCACAGCCAACTTGCTG
CAAGCCCGTATCGATCCTCCGCCAATTAGTGCGGGGCTGCGTCTGGTCGGCCCAAACGAG
CCGGGCTTCTTCTGGCAGTTGATTGTGATTGCGGCGACGATTGCCTTCATCGGCTGGGCG
CTGCGCCAGGTCGATATTGCCCGCAAGCTCGGTATGAGCTATGAGATTCCGATTGCTTAT
TTCGCGGTAGTGTCATCGTGGATTACGCTGCAGTTCCTACGCCCGATCGCAATGGGTGCC
TGGGGCAACGGGTTCGCGCTCGGCATTACGCATCATCTCGACTGGGTATCAAATATCGGT
TACCAGTATTTCAACTTCTTCTACAACCCGTTCCATGCTATCGGCATTTCGCTGTTATTC
GCGGCGACGCTGCTGCTGGCGATGCACGGGTCAATCATCCTGAGCGTGGCCAACCGCCCT
ATGGTCCGCGAAGGCAATGAGGACGGCTTCTGGCGTAATCTGCTGGGCTACAGCGTCGGT
GAGATTGGTATTCACCGTCTGGGCTTCTGGATTGCGGTGGCGTCTGTGTTGTTCTCTAAC
TTGTGTATCTTTTTGTCTGGGACGCTTGTCCATGACTGGGTCGAGTTCTGGGCCTTCTGG
GACCAGATACCGATCTGGGAAGGGCTGAGCTTCGGCGGGCTGGCCGTAGCTGCTGTCGTC
ATCTGGCGTGGACGCCGGGGGCGCTCGGTAGACCCGGACCAATACGAATATGGCACATAC
GGGCTGGAAGGCACGTTCCTGAAGCGCCCGATGGAAGTCCGCTGGCTGCGCCGTCTCTTC
GGCGAAGGTCAGGTGGGGCCGGTGTATCTGGGCTTCTGGGGTGTGTTGTCGGTGGTGGCA
GGCGGTATTGCCTCGTTCATCATCATCGAAGACTACCTGTTCCAGGTAGGCTATAACCCG
CTGCTGTTCCTGCGTGAGTTCTTCGTACTAGCGACCAACCCGCCGGCGGCGGAGTATGGG
CTGGGCTTAGGCCCGAGCTGGCATGAGGGCACGGCGTGGGTCTTCGCCACGTTCTTGTTG
CACGTGTCGGTACTTGCCTGGTTGATGCGCCTGCGTGATCGCGCACGGGCTGCCGGGCTG
GGGACGCAGCTTTTCTGGGGGTATATCGCTGCCCTGTTCCTGTACTTCATCATCTACCTG
ATCCGTCCGGTCATCATGGGTGACTGGTCGCAGGCTGCAGGACACGGATTTAAGGCGGTT
CTGGATTGGACGAATAACGTCAGCGTGCAGTACGGCAACTTCTACTACAACCCGTTCCAT
ATGCTGTCGATCTTCTTCCTGTTAGGTTCGACGCTGCTGCTGGCGATGCACGGTGCGTCG
ATTATCGCGACATCGCGCTGGGGTTCGCATCGTGAAGCCGAAGAAATGATGGCTGAAGGC
TCCGGCACGCAACGTGCCCAGTTGTACTGGCGCTGGTGCATGGGCTTCCAGGCGACTTCC
AAGACGATCCATGACTGGTCATGGTGGTTTGCCGGGATGACGGCCATCACAGGCGGTATT
GGTCTGCTGCTATCGGGCACCGCGATTCTGGATTGGTATGCCTGGGGTCAGGAAATCATG
ATTGTTGCGCCGCCCCTGCTGTCTCTTCCT
>3300025367-1-C19-cds24|3300025367-1-C19 hypothetical protein  # 3300025367-1 # d__Bacteria;p__Pseudomonadota;c__Gammaproteobacteria;o__Burkholderiales;f__Burkholderiaceae;g__Polynucleobacter;s__Polynucleobacter rarus 
ATGGACTATCAAAATCTATTCACTCAAACTCAAGTTATTGGCCCAGAAAATCATGGGGCT
CCGATTAATGAATACGATATGCGTGAGCGCACTCGTGGCATTGGCTTCAGTTATCTGTTA
GGTAAGCTTGGAAATGCGCAATTAGGGCCAATCTATTTAGGTCGTTTAGGTGTTGCATCA
CTCATCTGTTTCATGACAGCATTTGTGATTATTGGTTTCAATATGCTTGCACAAGTGGGT
TGGAATCCAATTCAAATGGTTAAACAACTCTTTTGGCTTTCATTAGATCCGCCATCTCCT
AAATATGGACTTCGCCTAGCACCTCTAAGTGAAGGTGGCTGGTGGAATATCTGCGGTCTA
TTCCTAACAACTTCGATTTTATTGTGGTGGTTAAGAACCTATAATCGCGCTAAAGCATTG
GGGATGGGTACCCATGTGCCTTGGGCTTTTGCTGCTGCAATTTGGTTATATCTTGTTTTA
GGTCTCTTCCGTCCAGTATTAATGGGCAGTTGGAGCGAGGGAGTCCCTTTTGGAATTTTC
CCGCACTTAGACTGGACAGCGGCATTATCGATTCGTTATGGGAATTTGTTTTATAACCCA
TTTCATATGTTATCGATCTTCTTCTTGTATGGCTCTGTTCTATTATTTGGAATGCACGGC
GCTACTATTTTAGCGGTTGGTCGTTATGGTGGTGAACGTGAGATTGAGCAAATTGTCGAT
CGTGGTACAGCCTCTGAACGAGCAGCGCTTTTCTGGAGATGGACCATGGGCTTTAATGCA
ACGATGGAATCCATTCACCGTTGGGCTTGGTGGTTTGCGGTATTGTGCCCAATTTCAGGT
GGTATTGGAATTTTGTTAACCGGTACATTTGTAGATAACTGGTACGTGTGGGCAATGCAT
CATGGCATGGTTCCTTCTTATCCATCAACCAATATGATCGATCCTTCGATTGCTACTCCA
GCATTTACACCAGCAATTCAAGGAGCAAAA
>3300025424-4-C166-cds6|3300025424-4-C166 hypothetical protein  # 3300025424-4 # d__Bacteria;p__Pseudomonadota;c__Alphaproteobacteria;o__Caulobacterales;f__Caulobacteraceae;g__;s__ 
GTGGCGACGTATCAAAATCTGTTCACGCAGGTTCAGGTCCGCGGACCGGTCGAACTGGGC
GTGCCGCTTCCTCCCGGCAACGAGGAACGCGTCGGAGAGCCCTGGTTCTCCTATCTGATG
GGCATTCTGGGCAACGCGCAGATCGGCCCGATCTATCTGGGCGTGACCGGGGTCCTGTCG
CTGGTCTTCGGCTTCGTGGCCTTCGAGATCATCGGCCTGAACATGCTGGCCTCGGTGAAC
TGGAGCCCGGTCCAGTTCATCCGCCAGCTGCCCTGGCTCTCCCTCAATCCTCCGGGCCCC
GAATACGGGTTCCAGATCCTCCCGCCGCTGCAGCAGGGGGGCTGGTGGATCATCGCCGGC
TTCTTCCTGACCGTGTCGGTAATCCTGTGGTTCGTGCGCACCTATGTCCGCGCGAGAAGC
CTTGGCCTCGGTACGCACGTGGCCTGGTCCTTCGCCTCGGCCATCTGGCTCTATCTCGTG
CTCGGCTTCATCCGTCCGGCGCTGATGGGCAGCTGGAGCGAGGCGGTGCCGTTCGGCATC
TTCCCGCACCTGGACTGGGTGGGCTCGTTCTCGCTGCGGTACGGAAACCTCTTCTACAAT
CCGTTCCACTGCCTCTCGATCGCCTTCCTCTACGGCTCGACGCTCCTGTTCGCCATGCAC
GGCGCGACGATCCTGGCGGTCAGCCGGTACGGCGGCGAGCGGGAGCTGGAGCAGATCACC
GACCGGGGCACGGCTTCGGAGCGGGCCGCCCTGTTCTGGCGCTGGACCATGGGCTTCAAC
GCCACGATGGAGTCGGTGCACCGCTGGGCCTGGTGGTTCGCCGTGCTGACGCCGCTCACG
GGTGGAATCGGCATCCTGATCACCGGCACGATCGTGGACGACTGGCACGCCTGGGCTGTG
GCGCATCACTACGCCTTCAGTCTC
>3300025435-2-C7-cds60|3300025435-2-C7 hypothetical protein  # 3300025435-2 # d__Bacteria;p__Pseudomonadota;c__Gammaproteobacteria;o__Burkholderiales;f__Burkholderiaceae;g__Limnohabitans;s__ 
ATGGCTCAATATCAAAACCTGTTCACAGCCGTTCAAGTGGCTGGGCCCACCAGCGATGGC
ATCCCCCTCAAAAAGGGCAATGATCCTCGCTTGATCAAGCCCTTCTTTGTCCATTTGGCT
GGAAGGCTTGGAAACGCACAAATTGGTCCCGTTTATTTGGGAACACTCGGAACAGCTTCA
CTTGTCTTTGGCATATTGGCCTTCAACATCATTGGCATGAACATGTTGGCGTCAGTGAAT
TTTGATCCCATCCAATTCATCAGACAATTGTTTTGGTTGGCGTTGGAGCCACCAGCACCC
GTTTATGGTCTGCACTGGCCTGCGCTCAATCAAGGCGGATGGTGGATGATCACGGGTCTT
TTCTTGACAATTTCCATTTTCCTTTGGTGGGCGAGAACGTATCGACGTGCCCGACAACTT
GGCATGGGAACCCACGTGCCGTGGGCATTTGCGGGTGCCATATGGTTGTACCTGGTTTTG
GGATTTTTCAGACCACTCTTAATGGGTTGCTGGTGTGAGGCTGTACCCTTTGGAATTTTC
CCTCATCTGGATTGGACTGCAGCGTTTTCACTGAGGTATGGAAATTTGTTCTACAACCCT
TTTCATGCACTCTCGATCGTATTCCTATATGGATCGGTCTTGTTATTTGCCATGCACGGA
GCCACGATTCTTGCTGTGAGTCGCTACGGTGGAGAGCGCGAAATTGAGCAAATCGTGGAC
CGCGGTACGGCCACCGAGAGAGCTGCTTTGTTTTGGCGTTGGACGATGGGATTCAATGCG
ACGATGGAGTCCATTCACCGCTGGGCTTGGTGGTTCGCAGTGCTTTGCCCATTGGTAGGC
GGCATTGGAATACTCTTGACCGGTACTGTGGTTGACAACTGGTATTTGTGGGCGGTCAAG
CACGGCGTTGCGCCCCATTACCCAACTGTGTTTCCCGCCGTCGTTGATCCTGCAACTCTT
CCAGGAGTCAAGCCA
>3300025435-3-C58-cds8|3300025435-3-C58 hypothetical protein  # 3300025435-3 # d__Bacteria;p__Pseudomonadota;c__Alphaproteobacteria;o__Rhizobiales;f__Beijerinckiaceae;g__Alsobacter;s__ 
ATGATCGAATATCAAAATATTTTTACCCGTACGCAGATCCATGGACCTGCCGATATGGGG
GTTCCACTCCCGAATGGGGGCAACCGGGATCGGGTTGGAAAGCCTATCTTTGTTCACCTG
TTTGGTCTGTTGGGGGACGCACAAGTTGGCCCGATCTATCTCGGTTGGCTTGGTATCCTA
TCCATTCTTTGCGGTGTGATCGCGTTTGAGATTATCGGTCTCAATATGTGGGCATCGGTG
AATTGGAACCCAATTCAATTTGTGCGGCAGCTCTTCTGGCTTGCGCTTGAGCCGCCACCA
GCAAAATATGGCCTTCACTTCCCGCCAATGGCGGAAGGTGGATGGTGGCTTTTGGCCGGT
TTCTTCTTAACGGCCAGCATCATTTTATGGTGGGTTCGTACCTATCGCCGGGCCATCGCG
CTGGGCATGGGCACGCATGTGGCTTGGGCTTTTGCCGCTGCGATTTGGCTCTATCTGGTA
CTGGGCTTTATTCGTCCATTGCTGATGGGCAATTTTGGTGAGGCCGTCCCTTTTGGCATC
TTCCCGCATCTCGATTGGACGGCGGCATTCTCGATCCGCTACGGCAATCTTTTCTACAAT
CCTTTCCATATGCTCTCGATTGCCTTCCTCTATGGTTCGGCTCTGTTATTCGCGATGCAT
GCGGCGACCATTCTGGCCGTGTCGCGGCTGGGTGGTGAGCGGGAAATCGAACAGATTGTT
GACCGTGGCACGGCTTCTGAGCGTGCGGCATTGTTCTGGCGTTGGACGATGGGCTTTAAC
GCAACGATGGAATCCATCCATCGCTGGGCTTGGTGGTTTGCGGTGCTCTGCCCATTGGCA
GGTGGCATCGGCATTCTTCTAACCGGGACCGTCGTCGACAACTGGTATCTCTGGGGTATC
AAGCACGGCTTCGCACCTGAATATGCGTATGACATGTGGGCGCCGGTCCTCGATCCTGCC
CTAGCAGCCAAG
>3300025449-1-C37-cds14|3300025449-1-C37 hypothetical protein  # 3300025449-1 # d__Bacteria;p__Pseudomonadota;c__Gammaproteobacteria;o__Burkholderiales;f__Burkholderiaceae;g__Polynucleobacter;s__ 
ATGGATTATCAAAATCTTTTCACTCAAACCCAAATTGCTGGCCCTAAGAATCATGGTGTC
CCAATTAATGAATATGATCAACGCGAGCGAACAACTGGCATTGGCTTTAACTATCTTTTA
GGTAAATTAGGTAATGCCCAGTTAGGTCCCGTTTATTTGGGTCGCTTAGGAGTTGCTTCT
CTAGCTTTTGGAATGGCAGCATTTGTGATCATTGGCTTTAATATGCTGGCACAAGTTGGT
TGGAACCCTATTCAAATGGTACGTCAATTGTTTTGGTTGTCATTGGATGCTCCATCGCCA
AAATATGGATTGAGACTTGCTCCTCTGTCTGATGGTGGATGGTGGAACATTGCAGGATTA
TTTTCCACAATTTCTATCTTGCTATGGTGGTTTAGAACTTATCGTAGAGCAAAAGCTTTG
GGAATGGGTACTCACGTTAGTTGGGCATTCGCTGCAGCAATTTGGCTCTTCTTAGTATTA
GGTCTTTTTCGCCCAATCTTGATGGGTAGTTGGAGTGAGGGAGTGCCTTTTGGTATTTTC
TCTCACCTTGATTGGACTGCTGCCTTATCAATACGCTACGGTAATTTGTTTTATAACCCT
TTCCATATGCTTTCAATCTTCTTCCTCTATGGCTCAGTATTATTGTTTGGTATGCACGGT
GCAACTATCTTAGCTGTTGGTAGATATGGTGGAGAAAGAGAAATTGAACAAATTGTTGAT
CGTGGAACTGCTTCAGAACGTGCGGCTTTGTTCTGGAGATGGACTATGGGTTTTAACGCA
ACGATGGAATCTATCCACCGCTGGGCGTGGTGGTTTGCAGTATTAACTCCGATTTCTGGA
GGGATTGGTATTTTGTTAACAGGTACTGTTGTAGATAATTGGTATTTATGGGCTATGCAT
CATGGGATGGTGCCTTCATATCCAAGTACAGGAGTTGTTGATCCTTCGTTATCTATGCCA
GCATTTACACCGCCAGTAGAGGGAGTTAAA
>3300025455-1-C19-cds6|3300025455-1-C19 hypothetical protein  # 3300025455-1 # d__Bacteria;p__Chloroflexota;c__Chloroflexia;o__Chloroflexales;f__Chloroflexaceae;g__Oscillochloris;s__ 
ATGGCAACGATGACACCGCCCTCCGGCGATATAAAGCTGGGGCCAGATCGCAATGGCAGG
ATCGGTAAACCCCTCCATCTGCCGATTCTCGAAAATCTTGGCTTCGACAGTCAGTTCGGC
CCCTACTACCTGGGGATCTGGAATGTCGCCGCCTTCTTCTTCGGGATCATGTTTACCTTC
ATCTGGCTGACGGTGATGTTCTCTCAGGTAGGCTGGAACCCGGTCGCCTTTGTGAAGTAC
TTTGTGGTCCTTCAGATTGACCCGCCATCGGCACTGTATGGATTGAGTTTCCCGCCACTG
GAAGAGGGCGGCTGGTGGCTAATGAGCACCTTCTTCCTGACACTGGCGATCCTCTGTTGG
TTCATGCACATCTACACACGGGCGCGGGCGCTGGGGCTGCGACCCTACCTGGCCTACGGC
TTCAGCGGCGCGGTGCTGCTGTACTTGGTGATCTACATCATCCGCCCGATGTGGATGGCC
GACTGGTCGGAGGCTCCCTCCCACGGGATCAAGGCGCTGCTAGACTGGACGAACAACGTG
AGCATCCGCTACGGGAACTTCTACTACAACCCGTTCCATATGCTTTCGATCTTCTTCCTG
CTTGGCTCGACCGTGCTGCTGGCGATGCACGCCGGCACCATCTGGGCGCTTGAGAAGTAC
GCCGCCCACGAAGAGTGGGCCGAGATGCAGGCTCCCGGCACGGGCACCGAGCGTGCCCAG
TTGCTCTGGCGCTGGTGCATCGGCTTCAACGCGAACGCCTACTCGATCCACCTGTGGGCC
TTCTGGTTCGCGTGGCTTTGCGGCGTCACTGGTGCAGTCGGGATCTTCCTCAGCCAGCCA
ACCTTTGTGGCCAACTGGTTCCAGTGGGGCATTGAGGCGGGGATCAACTTCCCGCAACTC
CCGCCCGGCCCC
>3300025461-5-C12-cds23|3300025461-5-C12 hypothetical protein  # 3300025461-5 # d__Bacteria;p__Myxococcota;c__Myxococcia;o__Myxococcales;f__Myxococcaceae;g__RPRB01;s__ 
ATGGCCCAGTACCAGAACATCTTCACCCAGATCCAAGTCCGCGGGCCGATCGACCTCGGG
CCTCCCATCGAGGGCCAGGCGTTCCGCACGCGATCTGGTCGCCTCGTCCGTCTCGTCGGC
TGGTTCGGCAGCGCGCAGTTCGGGCCCATCTACCTGGGGCGGCTCGGCGTCGCCTCGCTG
CTGTTCGGCTTCCTCTCGTTCGAGATCATCGGCCTGAACATGTTCGCCTCCGTGAGGTGG
AGCCCCATCCAGTTCGTGCGGCAACTCCCCTGGCTCGCGCTCGAGCCGCCGCCGCCGTCG
TACGGGCTGCGCCTGCCGCCCCTGAACCAGGGTGGGTGGTGGCTCCTCGCCGGCTTCTTC
CTCACCGCCTCGATCCTGCTCTGGTGGCTGCGGACCTACCGGCGCGCGAAGGCGCTGGGC
ATGGGGACCCACGTGTCTTGGGCCTTCGCGTCTGCGATCTTCCTCTACCTGTCGCTGGGC
TTCATCCGGCCCATTCTCATGGGCAGCTGGGGCGAGGCGGTGCCCTTCGGCATCTTCCCT
CACCTCGACTGGACCGCGGCGTTCTCCATCCGCTACGGCAACCTCTTCTACAACCCGTTC
CACGCGCTCTCGATCGCCTTCCTGTACGGCTCGAGCCTCCTCTTCGCCATGCACGGGGCC
ACGGTGCTCGCGGTCAGCCACCTCGGTGGTGAGCGCGAGGTGAGCCAGATCGTCGACCGG
GGCACCGCCGAGGAGCGCGCCTCGCTCTTCTGGCGCTGGACGATGGGATTCAACGCCACC
TTCGAGTCCATCCACCGGTGGGCCTGGTGGTTCGCGGTGCTGACCACGCTGACCGGCGGC
ATCGGGATCCTCCTCACCGGGACCGCGGTGGACAACTGGTATCTCTGGGCGGTGAAGCAC
CGCTTCGCGCCGGAGTACGTGCAGCCCTACGTGAGCCCACCCGACCCAGCCACTGGGGCG
TCCACCGCCAACCCCCCGGAGGCCAAGCCA
>3300025479-5-C33-cds11|3300025479-5-C33 hypothetical protein  # 3300025479-5 # d__Bacteria;p__Pseudomonadota;c__Alphaproteobacteria;o__Rhizobiales;f__Beijerinckiaceae;g__Rhodoblastus;s__ 
GTGTCCCTTTATGAAAACATCTATACGCAGGTCCAAGTCCGCCCAACGGTCCCGGATCCA
GGCGTCGTCATCGAAGAAAACAAAGACAGGGCCGGGGGCGCTTTCGTCCAACTGCTCGGC
TATATCGGCAACGCGCAGGTCGGCCCGATCTATCTAGGCTATCTCGGCGTTTTGTCGTTG
CTGTTCGGATTCTTTGCATTCGAAATCATCGGGCTGAATATGCTCGCCTCGGTGCACTGG
GATCCGATCCAGTTCATTCGCCAATTGTTTTGGCTGGCGCTGGAACCGCCGAAGGCGGAA
TACGGACTGAGAATACCGCCGCTTGCTGAAGGCGGATGGTGGCTCATGGCCGGATTCTTC
CTGACCATGTCGGTGCTGCTTTGGTGGGCTCGCATGTACCGCCGGGCTTACGTCCTGGGG
TTGGGGTCTCATAACGCATGGGCGTTTGCCTCGGCGATCTTCCTCATGGTGTCGATAGGT
TTTATTCGTCCCGTGCTCATGGGTCACTGGAGCGAAGCGGTGCCGTTCGGGATCTTTCCG
CATCTTGATTGGACCGCGGCCTTCTCGATCCGCTATGGCAATCTTTACTATAATCCCTTC
CACATGCTTTCGATTGCCTTCCTTTATGGATCGGCGCTGCTGTTCGCCATGCACGGCGCG
ACCATCCTCGCGGTTGGCCGGTTCGGGGGCGAGCGCGAAGTCGAGCAGATTGTCTACCGC
GGAACCGCCGCGGAACGCGCTGCGCTGTTCTGGCGCTGGACGATGGGCTTCAATGCGACG
ATGGAGTCGATCCATCGCTGGGCCTGGTGGTTCGCTGTGCTGACCCCGCTTACAGGCGGT
ATCGGCATCCTGCTAACCGGCACCGTTGTCGACAATTGGTTCCTCTGGGGCGTCCAGCAC
GGCCTCGTGCCAACCTATCCCCACGCCTTTCCGCCCGTCGTCGATCCGTCGCTTGTCCCG
GGAGCTTCGCAA
>3300025492-1-C82-cds11|3300025492-1-C82 hypothetical protein  # 3300025492-1 # d__Bacteria;p__Pseudomonadota;c__Alphaproteobacteria;o__Sphingomonadales;f__Sphingomonadaceae;g__Porphyrobacter;s__ 
ATGGCGACGTATCAGAACATCTTCACGCAGGTGCAAGTGCAAGGGCCGCCCGAAATGGGC
GTCCCGCACCTTGACGGGAGCGAAGGGCGGCTTGCCCTGACCACCCACAACTACTGGATG
GGCAAGCTGGGCCAGGCCCAGCTCGGCCCGGTTTACCTGGGGCTTCTGGGCGTGCTTTCG
ATCTGCTTCGGCGGGATCGCGATCATGATCATCGGCCTCAACATGGCGGCGGACGTCAAC
TGGAGCCCGCAGGCCTTCATGCGCGAATTCTTCTGGCTCTATCTCGGCCCTCCGGGACCG
GAATACGGGTTCAGCTTCTTCGTGCCGCTGAACGAGGGTGGCTGGTTCATCCTGACCGGT
GCTTTCCTGACCATCTCGGTCCTGTGCTGGTGGGTGCGCACCTACATGCGGGCCAAGGCG
CTGGGCATGGGGATGCACATTCCCTGGGCCTTCGCCTCGGCCATCTGGCTGTTCCTCGTG
CTGGGGTTCATCCGCCCGATGCTGATGGGCAGCTGGTCCGAAGCGGTGCCTTACGGCGTG
TTCGAGCACCTCAACTGGACCAACAACTTCTCGCTGGTTTACGGGAACCTGTTCTACAAT
CCGTTCCACGCGCTCTCGATCGTCTTCCTCTACGGGTCGGCGTTGCTGTTCGCGATGCAC
GGGGCGACGATCCTGGCACTCGGCCGCTACGGCGGTGAGCGCGAGATCGAGCAGATCACC
GATCGCGGGACCGCCGCCGAACGCGGCGCGCTGTTCTGGCGCTGGGTGATGGGGTTCAAC
GCGACCTTCGAGTCGATCCACCGCTGGGCCTGGTGGTTTGCGGTGCTGACCACGCTGACC
GGCGGCATCGGCATCCTGCTGACCGGCACGGTGGTCGATAACTGGTACCTGTGGGCCCAG
GAACATTACTATGCTCCGGATACGATCCATTACGATCCCAGCGGGGCGGCCCAGGCTTCG
ACCGGCCAGAAG
>3300025493-1-C51-cds17|3300025493-1-C51 hypothetical protein  # 3300025493-1 # d__Bacteria;p__Pseudomonadota;c__Alphaproteobacteria;o__Rhodobacterales;f__Rhodobacteraceae;g__Tabrizicola;s__ 
ATGGCTGAGTATCAGAACATCTTCACCCAAGTTCAGGTCCGCGGCGCCCCCGAAATGGGG
CTGACCGAGGAGGTCGAGCTGTCGAACCGCACCAGGGGGGCCAGCTTCTCGAACCTGGCC
GGCTGGTTCGGCAATGCCCAGCTTGGGCCCATCTATCTGGGCACGATGGGGGTGATCTCG
CTGGCGGCAGGGGCGGCCTGGTTCTTCACCGTCGGCATCTGGTACTGGTATCAGGCGGGC
TTCAACCCGGCGGTGTTCCTGCGCGACCTCTTCTGGTTCAGCCTGGAGCCGCCGGCCGAG
GAATATGGCCTGGGCTTCGCCCCTCTGGCCGAGGGGGGCGTCTGGATCATCGCCAGCTTC
TTCCTGCTGGTCAGCGTCTGCGCCTGGTGGGTCCGCACCTATCTGCGGGCTCAGGCCCTG
GGGATGGGCAAGCATGTGGCCTGGGCCTTCGCCTCGGCGATCTGGCTTTTCCTGGTGCTG
GGCCTCTTCCGGCCGATCCTGATGGGGTCGTGGTCGCACGCGGTGCCTTACGGCATCTTC
AGCCACCTCGACTGGACCAACAACTTTTCGCTGCAATACGGCAACCTGTTCTACAACCCG
TTCCACGCGCTGAGCATCGTCTTCCTTTACGGATCGGCCCTGTTGTTCGCGATGCACGGC
GCGACGATCCTGGCCGTCAGCCGCTTTGGCGGCGACCGGGAACTTGAGCAGATCGCCGAC
CGCGGCACGGCTTCGGAACGGGCGGCCCTGTTCTGGCGCTGGACCATGGGGTTCAACGCG
ACGATGGAAGGGATCCACCGCTGGGCCTGGTGGTTTGCCGTGCTGGTCACGCTGACCGGC
GGCATCGGCATCCTGCTGACGGGCACGGTCGTCGACAACTGGTATGTCTGGGCACAAGAG
CACGGCTACGCGCCGCTCGAC
>3300025514-2-C56-cds3|3300025514-2-C56 hypothetical protein  # 3300025514-2 # d__Bacteria;p__Pseudomonadota;c__Alphaproteobacteria;o__Rhizobiales;f__Beijerinckiaceae;g__Salinarimonas;s__ 
ATGGCCGACTATCAAAACATTTTCACACAGGTCCAGGTCCGGGGACATGCGGGGGCGGCG
GTGCCGATCCCCAGCGGTCCGTGGACGCGAACCGGAAGTCCTTACTTCTCCTATCTGCTG
GGGAAGATCGGTGACGCGCAGATCGGGCCGATCTATCTCGGCTGGACGGGTATCGCCTCG
CTGCTGTGCGGCTTCATCGCCTTCGAGATCATCGGTCTCAACATGTGGGCATCGGTGGGC
TGGGATCCGGTTCAATTCGTCCGGCAGCTGCCATGGCTCGCCCTCGAGCCGCCACCCCCG
GCCTACGGCCTGAGCTTTCCACCCCTGAACCAGGGGGGATGGTGGCTGATCACGGGCTTC
TTCCTGACGGCCTCGATCCTGCTGTGGTGGTTGCGCACCTATCGCCGGGCGCGGGCGCTG
GGCATGGGCACGCACGTCGCCTGGGCTTTCGCCGCCGCGATCTGGCTCTACCTGGTCCTC
GGCTTCATCCGCCCGATCATGATGGGCAGCTGGGGCGAAGCGGTGCCCTTCGGGATCTTC
CCGCACCTCGACTGGACGGCGGCTTTCTCGATCCGCTACGGCAACCTCTTCTACAACCCC
TTCCACGCCCTCTCGATCGTCTTCCTCTACGGCTCGACGCTGCTCTTTGCGATGCACGGC
GCAACCGTTCTGGCGCTGTCGCGCTACGGCGGGGAGCGCGAGGTCGAACAGATCATCGAT
CGCGGGACGGCGTTCGAGCGCGGAGCTCTCTTCTGGCGCTGGACGATGGGTTTCAATGCG
ACGGCCGAGTCCATCCATCGCTGGGCCTGGTGGTTCGCCGTCCTCTGCCCGCTCACCGGC
GGCATCGGCATCCTTCTGACCGGCACCGCGGTGGACAACTGGTTCCTCTGGGCCGTGAAG
CACGGGGTCGCCCCCGCCTATCCGCCGGCCTTCGAGGTCCTGCCTGATCCGGCAACGCTC
ACGGGAGGTGCGTCA
>3300025516-6-C30-cds14|3300025516-6-C30 hypothetical protein  # 3300025516-6 # d__Bacteria;p__Pseudomonadota;c__Alphaproteobacteria;o__Caulobacterales;f__Caulobacteraceae;g__Brevundimonas;s__ 
ATGACCGCCTATCAGAACATCTTCACCCAGGTTCAGGTTCGCACCCATCCCGAGATGGGC
GTCGACACCAACGAGGTCGATCCGTGGCGCATCGGCCAGCCGGGCTTCGTCCACTGGATC
GGCCGGATCGGCAACGCCCAGATCGGGCCCATGCATCTCGGCTGGACCGGCGTCTTCTCG
CTGCTCAGCGGCTTCCTCGCCTTCGAGATCATCGGCCTGAACATGTTGGCCTCGGTAGAC
TGGAACGTCTCCGAATTTATCCGGCAACTCCCCTGGCTGGCGCTCAATCCTCCAGGACCC
GAATATGGCCTCGCCATATTGCCTCCACTGGCCGAGGGCGGGTGGTGGCTCATAGCCGGC
TTCTTCCTGACGCTGTCCGTGATCCTCTGGTGCGTCCGCAGCTACCTCAGGGCCAAGGCC
CTGGGACTGGGGACCCACACCACCTGGGCCTTCGCCTCGGCGATCTGGCTGTTCCTGGTG
CTGGGCTTCATCCGCCCGATCATGATGGGCAGCTGGAGCGAGGCGGTGCCGTTCGGCATC
TTCCCGCACCTCGACTGGACCGGCGCCTTCTCGATCACCTACGGCAACCTGTTCTACAAC
CCGTTCCACTGCCTCTCGATCGTCTTCCTCTATGGCTCGACCCTGCTGTTCGCCATGCAC
GGCGCGACCATCCTGGCGACCAGCCGCTATGGCTCGGAGCGCGAGGTGGAGCAGATCACT
GACCGCGGCACCGGATCCGAGCGGGCAGCCCTGTTCTGGCGCTGGACCATGGGCTTCAAC
GCCACCATGGAATCCATCCACCGCTGGGCCTGGTGGTTCGCCGTCCTGACCACCCTCACG
GGCGGGATCGGCATCCTGTTGACCGGCACGGTCGTCGACAACTGGTACGAATGGGCCGTC
GCGCACAACTATGCGCGG
>3300025518-4-C21-cds37|3300025518-4-C21 hypothetical protein  # 3300025518-4 # d__Bacteria;p__Pseudomonadota;c__Alphaproteobacteria;o__Rhizobiales;f__Beijerinckiaceae;g__Methylocystis;s__Methylocystis rosea 
GTGGCCTATTATCAGAACATCTTTACGCAGGTTCAGGTCCGCGCCGATGCGCCGCACCCC
GGCGTTCCCGTTCCTGGAATGAAGCGAACGAGTTGGGCGACGTTTTCCCATCTTCTCGGA
CGCATCGGCAATGCGCAGATCGGGCCGATCTATCTCGGCTATCTCGGCACGCTGTCGCTT
GTCTTCGGATTCATCGCCTTCGAAATCATCGGCCTCAACATGTGGGCGTCGGTGAATTGG
GATCCGGTGCAATTCGTGCGGCAATTGCCGTGGCTGGCGCTTGAACCGCCCAAGCCGCAA
TATGGAATCAAGATCTTTCCGCCGCTCAGCGAGGGCGGCTGGTGGCTGTTCGCCGGCTTC
TTCCTAACGTCATCCGTGTTGCTGTGGTGGTGGCGCATGTATCGCCGGGCGCGGGCCTTG
GGTCTCGGCACGCATACAGCATGGGCCTTTCTTTCAGCGATATGGCTCTATTTGGTGCTG
GGCTTCATTCGTCCGCTGCTGATGGGCAGCTGGAGTGAGGCGGTGCCGTTCGGCATTTTC
CCGCATCTGGATTGGACCGCGGCCTTCTCCATCCGCTACGGCAATTTCTTCTACAATCCG
TTCCACATGCTTTCGATCGTCTTCCTCTATGGATCGGCGCTGCTTTTCGCCATGCATGGC
GCGACGATTCTGGCGGTCGGGCGCTTCGGCGGCGAGCGCGAGATCGAGCAGATCATCGAT
CGCGGCACCGCCTCGGAGCGTGCGGCGCTGTTCTGGCGCTGGACGATGGGCTTCAACGCA
ACGATGGAGTCGATCCACCGCTGGGCCTGGTGGTTCGCCGTGCTGTGCCCGTTGAGCGGC
GGCATTGGCATTCTCCTTACCGGCACCGTCGTCGACAATTGGTATCTCTGGGGCGTGCTG
CATGGCATTGCGCCGGAATACCCGCATGTCTTCGCGCCGGTCGTCGATCCTGCGCTCACC
ACGGGAGGCGCGCCA
>3300025518-7-C19-cds9|3300025518-7-C19 hypothetical protein  # 3300025518-7 # d__Bacteria;p__Pseudomonadota;c__Alphaproteobacteria;o__Rhodobacterales;f__Rhodobacteraceae;g__Tabrizicola;s__ 
ATGGCTGAGTATCAGAACATCTTCAACCAGGTGCAGGTCCGCGGCGCCCCCGAACCGGGG
ATGGTCGAGGGCGTGGACCTGGCCAACCGGACCCGCTGGGCCACCTTCTCGACGCTGGCG
GGCTGGTTCGGCAATGCCCAGCTTGGCCCGGTCTATCTTGGCACCATGGGGGTGATCTCG
CTTTTCTCGGGGATCGTCTGGTTCACCATGGTCGGCGCCTGGTACTGGGATCAGGCAGGC
TATAACCCGGCCGTGTTCCTGCGCGACCTCTTCTGGTTCTCGCTGGATCCGCCGGATGCC
TCCTATGGCCTGCGCTTCCCGCCGATGGCGGAGGGCGGCTACTTCCTGATCGCCTCGTTC
TTCCTGTTGATCAGCGTCATGGCCTGGTGGGTCCGCAGCTACCTGCGGGCCCAGGCGCTG
GGGATGGGCAAGCACGTCTGCTGGGCCTTCGCCAGCGCGATCTGGCTGTTCCTGGTGCTG
GGCCTGATCCGGCCGATCCTGATGGGCTCCTGGTCCGAGGCGGTGCCTTACGGCATCTTC
AGCCACCTCGACTGGACCAACAACTTCAGCCTTGCCTACGGCAACCTGTTCTACAATCCG
TTCCACGCGCTTTCGATCGCCTTCCTCTACGGTTCGGCGCTCCTCTTCGCGATGCACGGG
GCCACGATCCTGGCCGTCTCCCGCTTTGGCGGCGACCGGGAGCTTGAGCAGATCGTCGAC
CGGGGCACCGCCTCGGAACGCGCCGCGCTCTTCTGGCGCTGGACCATGGGCTTCAACGCC
ACGATGGAAGGCATCCACCGCTGGGCCTGGTGGTTCGCGATCCTCGTCACCCTCACGGGG
GGCATCGGGATCCTGCTGACGGGCACGGTCGTGGACAACTGGTACGTCTGGGCGCAGGAG
CACGGCTACGCGCCGTCGAAC
>3300025520-5-C15-cds42|3300025520-5-C15 hypothetical protein  # 3300025520-5 # d__Bacteria;p__Pseudomonadota;c__Gammaproteobacteria;o__Burkholderiales;f__Burkholderiaceae;g__Hydrogenophaga;s__ 
ATGGCGCAATACCAGAACCTCTTCACCACGGTCCAGGCCGTGGGCCCGCTGCACCACGGC
GTGCCGCTGGGACACGGCAACAGCCCGCGCACCGGCAAGGTGCCGGCCATCGTCCACCTG
TTCGGTCGCCTGGGCAATGCCCAGATCGGACCGATCTACCTGGGCGGCCTGGGCCTGGCC
TCGCTGATCCTCGGCGTGCTGGCCTTCAACATCATCGGCTTCAACATGCTGGCCTCGGTC
AATTACGACCCGATCCAGTTCGTGCGCCAGCTCTTCTGGCTGTCGCTGGAGCCCCCGGGA
CCGGAAAACGGCCTGGGCCTGGCGCCGCTCAACCAAGGCGGCTGGTGGCAGATCGTCGGC
TCGTTCCTGACCGTCTCCATCCTGCTGTGGTGGGCCCGCACCTACCGCCGCGCCCGCGAG
CTGGGCATGGGCACCCACGTGCCATGGGCCTTTGCGGCGGCCATCTGGCTGTTCCTGGTG
CTGGGCCTTTTCCGCCCGGTGCTGATGGGCAGCTGGGCCGAGGCAGTGCCCTTCGGCATC
TTCCCCCACCTGGACTGGACGGCCGCCTTCAGCCTGCGCTACGGCAACCTGTTCTACAAC
CCGTTCCACGCGCTCTCCATCGCCTTCCTGTACGGCTCCACCCTGCTGTTCGCGATGCAC
GGCGCCACCATCCTGGCGGTCGGCCGCTACGGCGGTGAACGCGAGATCGAGCAGATCACC
GACCGCGGCACCGCCAGCGAGCGCGCTGCCCTGTTCTGGCGCTGGACCATGGGCTTCAAC
GCCACCATGGAATCCATCCACCGCTGGGCCTGGTGGTTCGCGGTGCTGTGCCCGCTCACC
GGCGGCATCGGCATCCTGCTGACCGGCACCGTGGTGGACAACTGGTACCTGTGGGCGATC
AAGCACGGCGTGGCGCCGCCCTACCCGGCCGTCTTCCCCGAGGTCATGGACCCGGCCCTC
ATGAACGGAGGCAAG
>3300025520-6-C28-cds18|3300025520-6-C28 hypothetical protein  # 3300025520-6 # d__Bacteria;p__Pseudomonadota;c__Alphaproteobacteria;o__Rhodobacterales;f__Rhodobacteraceae;g__Tabrizicola;s__ 
ATGGCTGAGTATCAGAACATCTTCACGCAGGTTCAGGTGCGTGGCGCCCCCGAAATGGGC
ATGACCGAGGATGTGGAACTGTCGAACCGCACGACGGGGGCCAGCTTCTCGAACCTCGCC
GGCTGGCTTGGCAACGCGCAACTCGGTCCTGTCTATCTCGGCACGATGGGGGTGATCTCG
CTGGCGGCCGGTGTCGCATGGTTCGTCACGGTGGGCCTTTGGTACTGGAGTCTGGCCGGC
TACAACCCGGCTGTGTTCCTGCGAGACCTCTTCTGGTTCAGCCTCGAGCCCCCGGCCGAA
GAATATGGCCTGGGCTTCGCGCCGCTGGCCGAGGGAGGTGTCTGGATCATCGCCAGCTTC
TTCCTTCTGGTCAGCGTCTGCGCCTGGTGGGTCCGCACCTACCTGCGCGCACAGGCACTG
GGGATGGGCAAGCATGTCAGCTGGGCCTTCGCCTCGGCGATCTGGCTTTTCCTGGTGCTG
GGCCTCTTCCGGCCGATCCTGATGGGGTCCTGGAGCCATGCCGTGCCCTACGGCATCTTC
AGCCACCTCGACTGGACCAACAACTTCTCGCTGCAGTACGGCAACCTGTTCTACAACCCC
TTCCACGCCTTGAGCATCGTCTTCCTCTATGGGTCGGCGCTGCTGTTCGCGATGCACGGG
GCAACGATCCTGGCCGTCAGCCGCTTTGGCGGCGACCGGGAGCTTGAGCAGATCGCCGAC
CGCGGCACCGCGTCCGAGCGGGCGGCTCTCTTCTGGCGCTGGACCATGGGGTTCAACGCG
ACGATGGAAGGGATCCACCGCTGGGCCTGGTGGTTTGCGGTGCTGGTCACTCTGACCGGC
GGCATCGGCATCCTGCTTACGGGCACGGTCGTCGACAACTGGTACGTCTGGGCACAAGAG
CACGGCTACGCGCCGCTCGAC
>3300025526-18-C145-cds8|3300025526-18-C145 hypothetical protein  # 3300025526-18 # d__Bacteria;p__Pseudomonadota;c__Alphaproteobacteria;o__Rhodobacterales;f__Rhodobacteraceae;g__Tabrizicola;s__ 
ATGGCTGAGTATCAGAACATCTTCACGCAAGTTCAGGTCCGCGGCGCCCCGGAGATGGGG
ATGACCGAAGGGGTGGAACTTTCGAACCGTTCGTCCGGCGCAAGCTTCTCGTCGCTGGCG
GGATGGTTGGGCAATGCCCAGCTTGGCCCGATCTATCTGGGGACGATGGGGGTCATCTCG
CTGGCCTCGGGGCTGGCGTGGTTCGTCACGGTCGGCGGCTGGTACTGGTATCAGGCGGGC
TTCAACCCGGCGGTCTTCCTGCGCGATCTGTTCTGGTTCAGCCTGGAACCCCCGGCCGAG
GAATATGGCCTGGGCTTCGCGCCGATCGCGAAAGGGGGTCTCTGGATCATCGCCAGCTTC
TTCCTGCTGGTCAGCGTCTGTGCCTGGTGGGTCCGCACCTACCTGCGGGCGCAGGCGCTG
GGGATGGGCAAGCATGTCAGCTGGGCCTTCGCATCGGCGATCTGGCTGTTCCTGGTGCTG
GGCCTGATCCGGCCGATCCTGATGGGGTCCTGGAGCCATGCCGTCCCCTACGGCATCTTC
AGCCACCTCGACTGGACCAACAACTTCAGCCTCACCTACGGCAACCTGTTCTACAACCCG
TTCCACGCCCTCAGCATCGCCTTCCTGTACGGATCGGCCCTGCTGTTCGCTATGCACGGG
GCGACGATCCTGGCCGTCAGCCGCTTTGGTGGCGACCGGGAACTGGAACAGATCGTCGAC
CGTGGCACCGCGTCCGAACGGGCGGCTCTTTTCTGGCGCTGGACCATGGGGTTCAACGCG
ACGATGGAAGGGATCCACCGCTGGGCCTGGTGGTTTGCCGTGCTGGTCACGCTGACCGGC
GGCATCGGCATCCTTCTGACCGGAACCGTGGTCGACAACTGGTTCGTGTGGGCACAGGAA
CACGGCTACGCGCCGCTT
>3300025532-7-C154-cds6|3300025532-7-C154 hypothetical protein  # 3300025532-7 # d__Bacteria;p__Pseudomonadota;c__Alphaproteobacteria;o__Rhizobiales;f__Beijerinckiaceae;g__Alsobacter;s__ 
ATGATCGAATATCAAAACATCTTTACACGGACGCAGATCCACGGACCTGCCGATATGGGC
GTGGCTTTCACCACAGCAGGCAATGAGCCTCGTGTTGGCCAACCGTTCTTTGTCTGGCTC
TTCGGCAAAATCGGTGATGCGCAGGTTGGCCCTTTCTATCTGGGCTGGCTTGGTACCATT
TCGCTGCTCTGCGGTTTCATCGCCTTTGAAATCATCGGTTTCAACATGTGGGCGTCTGTG
AATTGGGACCCGGTCCAGTTTGCCCGCCAGCTCTTCTGGTTGGCGCTTGAACCGCCTCCG
GCGAAATACGGTCTCCACTTCCCGCCAATGGCGGAGGGTGGATGGTGGCTCATGGCCGGC
TTTTTCCTGACCACGAGCGTTATTTTGTGGTGGGTTAGAACCTATCGGCGCGCCATTGCA
CTCGGCATGGGTACCCATGTGGCTTGGGCGTTTGCTGCCGCGATCTGGCTCTTTCTGGTG
CTTGGCTTTATCCGCCCGCTCTTGATGGGTAATTTCGGTGAGGCGGTGCCATTCGGTATC
TTCCCCCATCTCGATTGGACGGCGGCATTTTCGATCCGCTACGGCAATCTTTTCTATAAT
CCCTTCCACATGCTCTCAATCGCCTTCCTCTATGGATCTGCGCTAATCTTCGCCATGCAT
GCGGCTACCATTCTTGCCGTATCGCGGCTGGGTGGCGAGCGGGAAATTGAGCAGATTGTG
GACCGTGGAACGGCGTCTGAGCGCGCAGCCCTTTTCTGGCGCTGGACGATGGGCTTTAAC
GCCACCATGGAATCCATCCATCGCTGGGCTTGGTGGTTCGCGGTGCTTTGCCCACTCGTG
GGTGGCATCGGAATTTTGCTCACCGGAACAGCCGTAGACAATTGGTATCTTTGGGGCATC
AAACATGGCGTCGCTCCGTCCTATTCCTACGATATGTGGGCTCCGGTTCTCGACCCATCG
ATCGCGGCCAAG
>3300025578-5-C70-cds11|3300025578-5-C70 hypothetical protein  # 3300025578-5 # d__Bacteria;p__Pseudomonadota;c__Gammaproteobacteria;o__Burkholderiales;f__Burkholderiaceae;g__Rhodoferax;s__ 
ATGGCTGAATACCAAAATCTATTTACCTCGGTTCAACCTGTAGGCCCCTTGCATGACGGG
GTTGCCTTGCCCAAAGGCGACTGGAACCGAACCGGCACACCTTTTCTGGTGCACCTGTTA
GGGCGTATTGGAAACGCACAGATTGGCCCGGTATACCTTGGGTCACTCGGCGTGGCGTCG
CTGTTGTTTGGGACGATTGCGTTCAACATCATCGGCTTCAACATGCTGGCTTCCGTGGAC
TGGAACCCGATCCAGTTGCTGCGCCAATTGTTCTGGTTGGCGCTGGAACCGCCTCCGCCT
GCCTTTGGCTTGAGCATTCCTCCACTGGCCCAGGGCGGCTGGTGGATCATTACCGGCTTC
TTGCTGACCGTATCCATCATGTTGTGGTGGGCCAGAACCTACCGCAGGGCAAGGCAGCTC
GGTTTGGGCACGCACGTGGCCTGGGCCTTTGCTGCTGCGATATGGCTGTATCTGGTGTGT
GGTCTTTTCCGTCCCATCATGATGGGCAGCTGGTCAGAGGCTGTTCCATTCGGTGTATTT
CCCCACCTTGACTGGGTCTCGGCCCTCTCCCTGCGCTACGGAAACTTGTTTTACAACCCG
TTCCACGCGCTGTCCATTGTTTTTTTGTACGGCTCCGTCCTGCTTTTCGCGATGCACGGC
GCCACGATTCTCGCAGTGAGCCGTTTTGGGGGAGAACGCGAGATTGAGCAGATTGTTGAC
CGGGGCACGGCCTCGGAACGGGCAGCGCTGTTCTGGCGTTGGACGATGGGTTTCAACGCA
ACGATGGAATCTATTCACCGCTGGGCTTGGTGGTTCGCTGTGCTGTGTCCGCTCGTGGGT
GGCGTTGGAATCCTGCTGACCGGTACGGTCGTGGACAACTGGTACCTCTGGTCTGTCAAG
CACCATGTAGTTCCAGGCTATCCCCAGGTAGGCCCTCTGGTTATTGACCCCGCTCTTTTG
GGAGTGAAGCCA
>3300025608-14-C87-cds10|3300025608-14-C87 hypothetical protein  # 3300025608-14 # d__Bacteria;p__Pseudomonadota;c__Gammaproteobacteria;o__Burkholderiales;f__Burkholderiaceae;g__RS62;s__RS62 sp002340675 
ATGGCTCAATATCAAAATCTTTTCACCTCTGTGCAGCCTGTCGGGCCTGTACACGAAGGC
GTAGAACTACCCCGCGATGACGACAAGCGAATCGGGAAACCGTTTCTGTTTCACCTCCTT
GGTCGCATTGGAAACGCACAAATCGGTCCTGTTTATTTAGGCTCGCTTGGGGTTGCATCG
CTTCTTCTCGGCATCTTCGCATTCAACATCATTGGCTTCAATATGTTGGCGTCGGTTGAC
TGGAACCCCATCCAATTGGTTAGGCAATTGTTTTGGCTGGCACTTGAGCCGCCACCACCC
GCCTATGGCCTGAGTTTCCCCCCACTGGAACAAGGTGGTTGGTGGCTGATTGTCGGTTTT
ATGCTGACCGCATCCATCATCTTGTGGTGGGCTAGAACCTATAGACGAGCGCGACAGCTG
GGACTTGGCACGCACATCGCATGGGCGTTTGCAGCAGCTATCTGGTTGTACTTGGTCTGT
GGCTTCTTCCGCCCCATCATGATGGGTAGTTGGTCTGAGGCGGTTCCTTTCGGAATCTTC
CCTCACCTCGACTGGGTCTCCGCACTGTCACTGCGTTACGGCAACCTGTTCTACAACCCG
TTCCACGCACTATCCATTGTGTTTTTGTACGGTGCTGTCTTGTTGTTTGCGATGCACGGC
GCCACGATCCTGGCTGTTACACGCTACGGCGGTGAGCGCGAGATCGAGCAAATTGTTGAT
CGCGGTACGGCTTCCGAGCGCGCCGCCCTCTTCTGGCGCTGGACCATGGGCTATAACGCC
ACGATGGAATCCATTCACCGCTGGGCCTGGTGGTTCGCCGTTCTGTCTCCCTTGGTGGGC
GGTATCGGCATCTTGTTAACGGCGCTGGACCATGGGCTA
>3300025668-25-C36-cds1|3300025668-25-C36 hypothetical protein  # 3300025668-25 # d__Bacteria;p__Pseudomonadota;c__Gammaproteobacteria;o__Pseudomonadales;f__Halieaceae;g__Luminiphilus;s__ 
ATGAGAGAGTATCAAAATATTTTTACACAAGTGCAGGTCGCTGCGCCCGATTACCCCGGT
GTCCCCATTGGTGAGGAAGAATATAATCGCACCAGCGGGATCATCCATAATCATTGGCTC
GGCAAACTCGGTGATGCGCAGATTGGTCCTATTTATCTCGGGACATTAGGCGTTTTCGCG
CTGATTGCAGGGGCATTGGCCTTCTTCATTATTGGGATGAACATGTTCGCCTCGGTGAAC
TGGGACCCTGTTCAGTTTGTACGGCAACTTTTCTGGCTGGCCCTTGAGCCGCCTCCCCCT
GAGTATGGGCTGACTATTCCACCGTTGAATGACGGCGGATGGTGGCTCATTGTCGGCGCG
TTATTAACGTTATCGATCATGCTGTGGTGGGCACGCACTTTCCGTATCTCACGGAATTTG
GGGATGAGTAATTATCTTGCTTGGGCCTTTGGCGCAGCAATTCTGCTCTATCTTGTCCTG
GGTTTTATACGCCCCATATTAATGGGTTCCTGGGCTGAGGCGGTGCCATTCGGCGTCTTT
CCGCACTTAGATTGGACGGCCGCTTTCTCCCTCCGTTACGGTAATCTGTTCTACAACCCA
TTCCATATGCTCTCGATCGCCTTCCTCTATGGATCGGCAGTCCTGTTTGCAATGCACGGC
GCAACCATTCTGGCCACTAGTCGTTACGGTGCTGATCGAGAAATCGATCAGATTACCGAT
CGGGGTACTGCCGCGGAGCGCGGTGCGCTGTTCTGGAGATGGTGCATGGGGTTCAACGCG
TCGATGGAGTCTATTCACCGATGGGGATGGTGGTTTGCCGTCCTGACCGTGTTAACGGGC
GCGATTGGCATTCTCTTAACAGGGACAGTTGTTGAAAACTGGTACCTCTGGGGTATGAAG
CACGGCATCGTACCGGCTTATCCGCCAATTGAGGCGACACCGGTCATTGATCCAATGATA
GGGGGTGCACAA
>3300025675-4-C3-cds239|3300025675-4-C3 hypothetical protein  # 3300025675-4 # d__Bacteria;p__Pseudomonadota;c__Alphaproteobacteria;o__Rhodobacterales;f__Rhodobacteraceae;g__Roseicyclus;s__ 
ATGGCTTACTTCGAATATCAGAACATCTTCACCCAGGTGCAGGTGCAGGGCGAGCCCGAG
ATGGGCATGGCCCAGACCGGCGAGAACATCCTGGGCGGCGAGCGGACCAAGAAGGCCGGG
TTTTCGACCCTGATCGGCTGGCTTGGCAATGCACAGCTCGGCCCGATCTACCTCGGCTGG
GCGGGTCTCATCAGCCTCGCCACCGGCACGCTCTGGTTCAACATCGTCGGCTTCAACATG
CTGGCGCAGGTCGACTGGTCGATCCCGGAATTCATCCGTCAGCTGTTCTGGCTGGCGCTC
GAGCCTCCGGGGCCGGAGCATGGCCTGTCCATGCCCCCGCTCAATGACGGCGGCTGGTAC
ATCATCTCGAGCTTCTTCCTGCTCGTTTCGGTGATGATGTGGTGGGTGCGAACCTACCTG
CTGGCCGTCCAGCACCAGATGGGCAAGCACATCGCCTGGGCCTTCCTGGCCGCGATCTGG
CTCTTCCTCGTCCTCGGCCTGTTCCGCCCCATCCTGATGGGATCCTGGAGCGAGGCGGTG
CCCTACGGCATCTTCCCGCACCTCGACTGGACCACGGCCTTCTCGATCCGCTACGGGAAC
CTCTACTACAACCCGTTCCACGCACTTTCGATCGTGTTCCTCTACGGCTCCGTCCTGCTC
TTCGCGATGCATGGCGCGACCATCCTGGCCGTCTCCCGCTACGGCGGCGACCGCGAGCTG
GAGCAGATCTACGACCGCGGCACGGCATCCGAACGCGCCGGCCTGTTCTGGCGCTGGACG
ATGGGCTTCAACGCCACGATGGAGGGCATTCACCGCTGGGCCTGGTGGTTCGCGGTCCTG
ACACCCATCACCGGCGGGATCGGCATCCTTCTCACCGGCACGGTCGTGGACAACTGGTTC
ATCTGGGCCATCGAACACAACTTCGCACCCGAATACCTCGGCGCTTACGGCTATGAGGCC
TACGGTACCTACGGCGACTTCGGCGGCGTGCAAGCAGGGGGGGAG
>3300025684-10-C3-cds31|3300025684-10-C3 hypothetical protein  # 3300025684-10 # d__Bacteria;p__Pseudomonadota;c__Alphaproteobacteria;o__Rhodobacterales;f__Rhodobacteraceae;g__Roseicyclus;s__ 
ATGGCCTACTTCGAATATCAAAACATCTTCACCCAGGTGCAGGTGCGTGGTGAGCCCGAA
ATGGGCATGGCCATGGAAGACAATATCCAAGGCGGTGACCGCACCCGCACGGCGACGTTC
TCGAACCTCGCCGGGTGGTTGGGCAACGCACAGATCGGCCCGATCTACCTGGGCTGGGCT
GGCGTGATCAGCATGGCGACCGGTTTGTTGTGGTTCAATATCGTTGGCCTCAACATGCTG
GCGCAGGTTGATTGGTCGCTGACGCAATTCGTCCGCCAATTGTTTTGGCTGGCGCTGGAA
CCACCCGGCCCGGAGCATGGGCTGTCGATGCCGCCGCTCAATGATGGTGGCTGGTATATC
ATCTCCAGCTTCTTCTTGCTGGTCTCGGTGATGAGCTGGTGGTTGCGGACCTATCTTTTG
GCCGCGCAGCACAAGATGGGCAAACATATCGCTTGGGCCTTCCTTGCGGCGATCTGGTTG
TTCCTTGTCTTGGGCCTGTTCCGTCCTGTCTTGATGGGATCTTGGTCGGAGGCTGTGCCT
TACGGCATCTTCCCACACCTTGATTGGACTACCGCCTTCTCGATCCGGTACGGGAACCTT
TACTACAACCCGTTCCACGCGCTTTCGATCGTGTTCCTTTATGGCTCGGTCTTGCTGTTC
GCCATGCACGGCGCGACCATTCTGGCGGTTTCTCGCTACGGCGGCGACCGCGAGTTGGAG
CAGATCTATGACCGCGGCACGGCATCCGAGCGTGCGGGCCTGTTCTGGCGCTGGACCATG
GGCTTCAATGCCACGATGGAAGGTATCCATCGCTGGGCTTGGTGGTTCGCCGTGTTGACC
CCCATCACCGGCGGGATCGGCATCTTGCTGACAGGCACAGTCGTGGACAACTGGTTCATC
TGGGCCATCGAACACAACTTCGCACCCGAATATCTGGGCGCTTATGGCTACGAGGCCTAC
GGCACCTATCAAGATTTCGGTGGCATCGCGCCGGGAGGTAAC
>3300025684-13-C70-cds4|3300025684-13-C70 hypothetical protein  # 3300025684-13 # d__Bacteria;p__Pseudomonadota;c__Gammaproteobacteria;o__Pseudomonadales;f__Halieaceae;g__Luminiphilus;s__ 
ATGATCGAATATCAAAATATCTTTACACAAGTGCAGGTCGACGCCCCAGACTATCCGGGT
GTCCCTATCGGCCGGGATGAATACAATCGCGTAGGCGGAATAACCCACTCATGGCTCGCT
GGAAAACTCGGTGACGCTCAAATTGGCCCAATCTATTTAGGTCCGTTTGGTGTGCTCTCG
ATAATCTTTGGCTTCATGGCATTTGAAATTATTGGCCTCAACATGTGGGCCTCAGTCAAC
TGGGATCCAATAGAGTTTATTCGACAGCTACCTTGGCTGGCTCTCGAACCACCTCCCCCC
CAGTATGGCTTGAGCATACCGCCTTTGAATGATGGTGGTTGGTGGCTACTCGCCGGTTTC
TTCCTCACCGCATCAATTCTACTTTGGTGGTGGCGAACGTTTACATTGTCGCAACGCCTC
GGTATGAGTAACTACCTTGCCTGGGCTTTTGGTGCAGCTATTTGGCTCTACCTGGTCCTC
GGCTTCTTCCGTCCTATTTTAATGGGCAGCTGGAGCGAAGCGGTACCATTCGGGCTGTTC
CCGCACCTTGATTGGACGGCGGCCTTCTCATTGCGGTACGGAAACCTCTTCTACAACCCC
TTCCATATGCTATCCATTGCGTTTCTGTATGGCTCCGCGATTCTATTCGCGATGCACGGC
GCCACCATTCTTGCGGTTAGCCGCTACGGTGGCGATCGAGAGATCGACCAAGTCACCGAC
ATCGGGACTGCGGGCGAGCGCTCAATGCTTTATTGGCGCTGGGTTATGGGCTTCAACGCC
TCCATGGAATCGATTCACCGCTGGGCATGGTGGTTCGCTGTACTCACAGTGATCACGGGT
GGCATCGGTATTTTGCTTACCGGGACAGTCGTAGAAAACTGGTACCTGTGGGGTGTTAAG
CACGGTATCGCTCCCGCTTATCCTGCGATCGAAGCGGCACCGGTAATGGACCCACTCATG
ACGGAGGCTCAG
>3300025684-7-C68-cds13|3300025684-7-C68 hypothetical protein  # 3300025684-7 # d__Bacteria;p__Pseudomonadota;c__Alphaproteobacteria;o__Rhodobacterales;f__Rhodobacteraceae;g__Flavimaricola;s__ 
ATGGCTGAATATCAGAATATCTTTACCCAGGTTCAGGTCCAAGGTCCGGCCGAACTGGGA
ATGGCCGGAGACGCGGAAACCAACCGCAACCGGACAACGGGAACCAGCTTCTCGAAACTG
GCCGGTATCTTCGGAAACGCCCAATTGGGGCCAATCCACCTGGGTGCGTATGGCCTCGTG
TCGGTCGTCTCTTTCGCGGCTTGGTTCTTTATCATCGGGATGAACTTCTGGGCGCAAGTG
GACTACTCTCCAGGCGTGTTCTTCCGCGACCTGTTCTGGCTGGCGCTTGAGCCTCCGGGA
CCAGAGTACGGCCTTGGGTTTGCCCCGCTTAACGATGGGGGATGGTGGCTTATCGCATCG
TTCTTCTTCCTGGTGGGGTGCTGCACCTGGTGGGTCCGGACTTACAACCGGGCAACCGCC
CTGAACATGGGTCATCACGTGGCTTGGGCGTTTGCTGCCCTGCTGTGGCTGATCCTCGTT
CTTGGCCTTTTCCGTCCCATCCTTATGGGTAGCTGGTCCGAGGCAGTGCCTTACGGCATC
TTCCCGCACCTGGACTGGACCAACCTGTTCTCGATCACCCACGGCAACCTGTTCTACAAC
CCCTTCCACGCGCTCTCGATTGCCTTCCTCTATGGGTCGGCCCTCCTGTTCGCGATGCAC
GGGGCGACCATCCTCGCAGTCAGCCGTTTCGGCGGTGAGCGCGAGATTGAGCAGATCGTG
GATCGCGGCACGGCCTCTGAACGGGCAGCCTTGTTCTGGCGCTGGACCATGGGCTTCAAC
GCCACGATGGAAGGTATCCACCGCTGGGCCTGGTGGTTCGCAGTTCTCACACCGCTGACC
GGTGGTATCGGGATCCTTCTAAGCGGAACCGTTGTCGACAACTGGTATGCCTGGGCTCAG
ATCCATGGCTATGCCCCGCTTAAC
>3300025717-13-C85-cds11|3300025717-13-C85 hypothetical protein  # 3300025717-13 # d__Bacteria;p__Pseudomonadota;c__Gammaproteobacteria;o__Pseudomonadales;f__Pseudohongiellaceae;g__UBA9145;s__ 
ATGGCTGAATATCAGAACATATTTACACGCGTACAGGTCCGTGCTCCTGCGGACCCGGGC
GTACCGCTGGGGCGCACTATCTGGCCCCGTTATGGAAAAGATTTACATTCCTACTGGCTC
GGCAAGTTTGGCGATGCCCAGATCGGCCCAGTTTATTTGGGGACCACTGGACTGGCGTCT
CTTCTTTGTGGCTTCATAGCCATAGAGATTATCGGCCTGAACATGTGGGCGTCGGTGAAT
TGGGACCCAATACAATTTGTGCGTCAGTTGCCCTGGTTGGCATTGGAACCCCCTTCACCG
GAATACGGATTGAGTCTGCCGCCGCTTGCTGAGGGAGGCTGGTGGTTGATGGCAGGTTTC
TTTCTGACCGCATCCATACTGTTGTGGTGGCTCCGGATGTATAGAAGGGCCAAGGCGCTT
GGCATGGGCACGCATGTGGCCTGGGCGTTCGCCGCGGCTATCTGGTTATATCTGGTCCTG
GGTCTAATCCGCCCTGTGGTGATGGGTAGCTGGAGTGAGGCAGTTCCGTTTGGAATTTTC
CCCCACCTCGACTGGACCGCAGCGTTCTCGATTCGCTACGGAAACCTCTTTTATAATCCG
TTCCACATGCTGTCGATCGCTTTCCTGTACGGCTCCGTACTACTATTTGCCATGCATGGC
GCCACGATTCTGGCGGTTACCCGCTACGGTGGCGATCGCGAAGTAGAGCAGATTGTCGAT
CGGGGTACGGCCTCGGAACGCGCCGGGCTGTTCTGGCGCTGGACCATGGGCTTCAACGCC
TCGATGGAATCGATTCACCGCTGGGCCTGGTGGTTCGCGGTCCTTACTACGATAACTGGC
GGCATCGGCATACTCCTGACGGGTACAGTTGTTGATAACTGGTATTTGTGGGGAGTAAAA
CATGGGCTGGCACCGGAGTACCCCATCGTATTTCCAGACGTGGTGGATCCGGCAATGAAT
ACTGGAGGATCACCA
>3300025717-14-C6-cds30|3300025717-14-C6 hypothetical protein  # 3300025717-14 # d__Bacteria;p__Pseudomonadota;c__Alphaproteobacteria;o__Rhodospirillales;f__Rhodospirillaceae;g__Rhodospira;s__ 
ATGGCTGAATATCAAAGTATCTTCACGCGGGTTCAGGTCAGGGCACCAGCCCACCTGGGC
GTGCCGCTCGCGGAGGGGATGTCCCAGCGCGTCGGCACACCGATCTTCTCGCGTGTTCTG
GGCTGGATCGGCGACGCGCAGATCGGTCCCATTTACCTGGGCTTTTTCGGGCTCGCCTCG
CTGTTTAGCGGGTTCATCGCCGTCGAGATCATCGGCCTGAACATGCTGGCGAGCGTGGAC
TGGAACGTCTGGATCTTCTTCCAGAAGTTCTTCTGGCTTGGCCTGGAGCCGCCGGCTCCG
GAATACGGGCTGAGCATTCCGCCCTTGAACGAGGGCGGCTGGTGGATCACCGCCGGCTTC
TTCCTGACCCTGTCGTTGGGTCTGTGGTGGTGGCGCACGTACACCCGCGCCAAGGCCCTC
GGCCTCGGCACGCACGTGGCGTGGGCCTGGACCGCCGCCATCTGGCTGTACCTGGCCCTG
GGCCTGATTCGTCCGGCCCTGATGGGAGCCTGGAGCGAGGCACCGCCGTTCGGGATCTTC
CCGCACCTGGACTGGACCGCCGCGTTCTCGATCCGCTACGGCAACCTGTACTACTGCCCG
TTCCACATGCTGACGATCGCCTTCCTGTACGGTTCGGCGCTGCTGTTCGCCATGCACGGC
GCGACCATCCTGTCGGTGTCCCGCTACGGCGGCGACCGCGAGGTGGAGCAGATCACCGAC
CGTGGTACGGCGGCCGAGCGTGCGGCGTTGTTCTGGCGGTGGACCATCGGCTTCAACGCC
ACGATGGAATCCATTCACCGTTGGGGCTGGTGGTTCGCCATCCTGACGCCGTTGAGCGGC
TCGATCGGGATCATCCTGACGGGAACCGCCGTGGACAACTGGTTCCTGTGGGGTGAGAAG
CACGGCATCGTTCCGTTCATTCCCGACATTCTTCCGCCCGGGTCTGACCCGGCTCTGGTG
AGCGGGGGGACGCAA
>3300025832-16-C2-cds24|3300025832-16-C2 hypothetical protein  # 3300025832-16 # d__Bacteria;p__Pseudomonadota;c__Gammaproteobacteria;o__Pseudomonadales;f__Halieaceae;g__Luminiphilus;s__Luminiphilus sp002390485 
ATGATTGAATATCAAAATATTTTTACACAAGTTCAGGTCTCGGCACCGGACTATGCGGGC
GTCCCCCTCGAGAACGCCGAAGATGACCGATCTGGCATCCTCACGCACAGCTACTGGGCC
GGCAAGTTAGGGGACGCTCAAATTGGGCCGATCTATCTCGGTCCTGTAGGTGTCGCCGCA
TTTTGCATGGGGACGCTCGCCTTCCTCATTATCGGCATGAACATGTTTGCCTCAGTCAAC
TGGGATCCAATCGAGTTCATTCGTCAACTGCCGTGGCTGGCACTGGAGCCCCCCGGTCCG
CAGTATGGGCTCTCTTTCCCACCACTTAATGACGGTGGATGGTGGCTAATTGCCGGCGCA
TTCCTAACCATGTCGATCATGCTGTGGTGGTACAGAACCTTCGCACTTGCACAGAACCTT
GGCATGGGTAATCACATGGCATGGGCATTTGCGGCGGCAATTTGGCTTTATTTAGTACTC
GGCTTTATACGCCCGATCCTGATGGGTAGCTGGGCCGAGGCCGTTCCATTCGGCATCTTC
CCTCACCTCGACTGGACCGCTGCCTTCTCGCTGCGCTACGGCAACCTCTTCTACAACCCC
TTCCACATGTGGAGCATCTTCTTCCTCTACGGATCGGCGGTACTGTTTGCAATGCACGGC
GCCACCATTTTAGCGACCAGTCGCTATGGGGCTGACCGCGAAATCGATCAAATTACAGAC
CGCGGTACTGGCGCAGAACGAGGCGCGTTGTTCTGGAGATGGACCATGGGCTTCAACGCC
TCCATGGAATCGATTCACAAATGGGCCTGGTGGTTTGGCGTGCTGACCTGCGTCACCGGC
GGTATCGGCATCATCCTAACAGGCACCGTCGTTGAGAACTGGTACCTATGGGGTATGAAG
CATGGGCTTGTTCCCATCTATCCAATGGTCGGCGAAGCCGTCGTCGATCCGCTCATGACA
GGGGGTGCGCAA
>3300025869-11-C154-cds4|3300025869-11-C154 hypothetical protein  # 3300025869-11 # d__Bacteria;p__Pseudomonadota;c__Alphaproteobacteria;o__Rhodospirillales;f__UBA4479;g__UBA4479;s__UBA4479 sp002389385 
ATGGCTGAATATCAAAATATCTTTACACAAGTTCAGGTTCAAGGACCCCCTGAAATGGGT
TTGACTCCAACTGGATCATTGGCGCGGGAACGTACAAAATCAGCGACGTTCTCTAGCCTT
CTGGGTTTGTTTGGCAATGCACAACTTGGTCCCATCCATCTGGGGGCGTTCGGTGTGGTT
TCTATTGCAACTGGTTTAATCTGGTTTCTCATCGTTGGCATGAACTTTTGGATGCAGGTT
GACTATTCACCAGCTCTGTTTTTGCGCGAGTTGTTCTGGCTCTCTCTTGAGCCTCCTGCC
GAGGAATATGGCCTTGGCTTTGCTCCGCTAAACGATGGAGGATGGTGGCTCATTTCATCT
TTTTTCTTGCTGGTCTCGGTCCTATCGTGGTGGGTTAGGACCTACCTTAGGGCTGAAGAG
TTGGGCATGGGAAAACATGTCAGCTGGGCTTTCGCCAGCGCGATCTGGCTCTTTCTAGTA
CTGGGGTTATTTCGCCCAATCCTGATGGGATCATGGTCAGAAGCAGTGCCTTACGGTGTT
TTCTCGCACCTCGACTGGACCAATCTGTTTTCGTTGACGTATGGTAATTTATTTTACAAT
CCGTTTCATGCACTTTCGATTGCCTTTCTTTATGGATCTGCACTGTTATTTGCGATGCAT
GGTGCAACTATTCTGGCTGTTAGCCGGTATGGTGGTGAGCGTGAGATAGAACAGATTGTG
GACCGTGGTACAGCATCTGAGCGCGCTGCCTTGTTCTGGCGGTGGACCATGGGTTTCAAT
GCCACCATGGAAGGGATTCACCGTTGGGCATGGTGGTTTGCAGTACTCACAACCCTCACG
GGGGGCATTGGAATTCTGTTGACGGGGACCGTTGTTGATAACTGGTTTGTTTGGGCACAG
GCACACGGCTATGCGCCGCTTGAT
>3300025872-9-C293-cds6|3300025872-9-C293 hypothetical protein  # 3300025872-9 # d__Bacteria;p__Pseudomonadota;c__Alphaproteobacteria;o__Rhizobiales;f__Anderseniellaceae;g__QKVK01;s__ 
TTCATCGCCATCGAGATCATCGGCCTCAACATGCTGGCCTCGGTGAACTGGAACCCGATC
CAGTTCGTGCGGCAGCTGTTCTGGCTCGGCCTCGAGCCGCCGCCGGCCAAGTATGGCCTG
TCGCTGGCGCCGCTGCGCGAGGGCGGCTGGTGGCAGATGGCGGGCTTCTTCCTGACGGTC
TCGATCCTGCTGTGGTGGCTGCGCACCTACAGGCGCGCCCGCGCGCTCGGCATGGGCACG
CACATCGCCTGGGCCTTCGCCGCGGCGATCTGGCTCTACCTGGTGCTGGGTTTCATCCGC
CCGCTGCTGCTCGGCAACTTCTCGGAAGCCGTGCCCTTCGGCATCTTCCCGCACCTCGAC
TGGACGGCGGCCTTCTCGATCCGCTACGGCAACCTCTTCTACAACCCCTTCCACATGCTC
TCGATCGCCTTCCTCTACGGTTCGGCGCTGCTGTTTGCGATGCATGGCGCCACCATCCTC
GCCGTCTCGCGGCTGGGCGGCGAGCGCGAGATCGAGCAGATCATCGACCGCGGCACGGCG
TCCGAGCGCGCGGCGCTGTTCTGGCGCTGGACCATGGGCTTCAACGCCACGATGGAGTCG
ATCCACCGCTGGGCGTGGTGGTTCGCGGTGCTCTGCCCGCTCGTCGGCGGCATCGGCATC
CTGCTCACCGGCACGGTGGTGGACAACTGGTACCTCTGGGCGGTGAAGCATGGCGTGGCC
CCCATGTACCCCTTCGACCTGACGGCCCCCATCGTCGACCCGGCGACGGCGCAA
>3300026049-1-C1-cds40|3300026049-1-C1 hypothetical protein  # 3300026049-1 # d__Bacteria;p__Pseudomonadota;c__Alphaproteobacteria;o__Rhizobiales;f__Methyloligellaceae;g__Methyloceanibacter;s__ 
ATGGCGACCTATCAGAATATCTTCACGCAAGTGCAGGTGCGGAGCGCCTTACCCGACCCA
GGTGTAGCGCTTCCGATCGGATCCCTTCCACGCATCGGGGGAGCCAGGTTCGATTATTGG
CTTGGCAAGATCGGCGATGCGCAAATCGGTCCGATCTATCTCGGCTGGCTCGGGATCGCG
TCCCTGATCTTCGGCATTGCCGCGATCGAGATCATCGGACTAAATATGTGGGCTTCGGTG
AACTGGGATCCCATCCAGTTTGTGCGCCAGCTGCCTTGGCTCGCGCTCGAGCCGCCTGCG
CCCGCTTATGGCACTCAGATCTTTCCTCCTCTGAAAGAAGGAGGCTGGTGGCTCATGGCG
GGGTTCTTCCTCACCACGTCGATCCTGCTGTGGTGGGCGCGCATGTATCGGCGGGCCCGT
GCGCTCGGCATGGGTACGCATGTGGCCTGGGCCTTCGCCTCGGCGATCTGGCTTTACCTT
GTGCTCGGGTTTATCCGGCCGCTTCTTATGGGCAGCTGGGCCGAAGCCGTTCCCTTCGGC
ATCTTCCCCCATCTCGATTGGACGGCGGCCTTCTCCATTCGCTACGGCAATCTCTTTTAC
AACCCGTTCCATATGCTCTCGATCGTCTTTCTCTATGGATCGGCGCTGCTCTTCGCCATG
CATGGCGCGACCGTGCTGGCGGCGAGCCGCTATGGAGCTGAGCGGGAAATCGAGCAGGTC
GTCGATAGGGGAACCGCATTCGAGCGCGGGGCTCTGTTCTGGCGGTGGACGATGGGTTTC
AATGCCACCGCGGAATCGATTCACCGTTGGGCGTGGTGGTTTGCCGTCCTTTGTCCGCTG
ACTGGCGGCATCGGCATTCTGCTCACCGGCACCGTGGTCGACAATTGGTATCTGTGGGCC
GTGAAGCACCACGTGGCACCGATGTACCCAAGTGTCTTCGGGACGGTCCTTGACCCAGCT
CTTTCAGGGGGGGCGCAA
>3300026156-6-C10-cds34|3300026156-6-C10 hypothetical protein  # 3300026156-6 # d__Bacteria;p__Pseudomonadota;c__Gammaproteobacteria;o__Pseudomonadales;f__Halieaceae;g__Chromatocurvus;s__ 
ATGGCTGAATATCAAAACATTTTTACCCGCGTCCAGGTGACGGCCCCTATTTACTCGGGC
ACCGACATCGGCAGTGATGCCAGCAACCGCACGGGTGCAACGGAAAACTACTGGCTCGGC
AAGATTGGTGATGCCCAGCTCGGGCCGATCTATCTCGGTCCGACGGGTGTACTGTCGATA
CTTTTCGGCTTTATAGCGATCGAAATCATCGGCCTCAACATGTTGGCGTCGGTGAACTGG
GACCCGGTGCAGTTCATACGGCAGCTTTTCTGGCTGGCCCTTGAGCCGCCGCCGCCGGAG
TATGGACTCAGCATTCCGCCGCTGCACGATGGTGGCTGGTGGTTGATGGCAGGCTTCTTC
CTGACAGCATCAATTCTGCTCTGGTGGGTAAGAACCTACAATCTGGCGCGCAAGAACGGC
ATGGGTACGCACATCGCCTGGGCCTTTGCCGGTGCCATCTGGCTGTACCTGGTGCTGGGC
TTCATCCGGCCGGTACTGATGGGTAGCTGGAGCGAGGCCGTGCCCTTTGGCATCTTCCCC
CACCTGGACTGGACGGCGGCGTTCTCTATCCGCTACGGCAACCTGTTCTATAACCCGTTC
CACATGCTGTCCATTGTGTTCCTATATGGCTCGACCCTGCTCTTCGCGATGCACGGTGCA
ACCATTCTGGCAACCAGTCGCTACGGTGGTGACCGTGAGATCGACCAGATCACCTACCGC
GGCACCGCCTCTGAGCGCGCCGGACTGTTCTGGCGCTGGACCATGGGCTTCAATGCAACC
ATGGAATCAATTCACCGCTGGGGTCTCTGGTTTGCGGTACTGACAGTGATTACCGGTGGT
ATCGGCATCCTGCTTACCGGCACGGTTGTAGACAACTGGTATCTCTGGGGTGTCAAACAC
GGTATTGCGCCGGCCTACCCTGCGCTTGAGGCAATGCCGCTGCAAGATCCCCTGACAACG
GGAGCTGGACAA
>3300026165-18-C18-cds3|3300026165-18-C18 hypothetical protein  # 3300026165-18 # d__Bacteria;p__Pseudomonadota;c__Alphaproteobacteria;o__Rhodobacterales;f__Rhodobacteraceae;g__IMCC34051;s__ 
ATGGCTGAGTATCAGAACATCTTCACCCAGGTGCAGGTCCAGGGACCTGCCGAGATGGGG
ATGGTCGAAGGCGTCGACCTCAGGGACCGCACGAAGGGAACGAGCTTCTCGGGCCTTGCG
GGCTGGCTCGGCAACGCGCAGCTCGGTCCGATCTACCTCGGGCCGTTCGGCGTGGTGTCG
CTCGCCACCGGGTTCCTGTGGTTCTTCCTGGTCGGGATCAGCTTCTGGATCCAGGCCGGC
TGGAGCCCCGCGGTCTTCATGCGCGACCTGTTCTACCTCGCGCTCGAGCCGCCGGGACCG
GAATACGGCCTGAGCCTTTCGGTGCCGCTCTTCGAAGGGGGCCTGTGGATCATTGCATCG
TTCCTGCTGCTCGTCTCGGTGATCGCATGGTGGATCCGGTCCTACGTCCTGGCCGAGCAG
CTCGGCATGGGCAAGCACGTGTGCTGGGCCTTCGCGAGCGCGATCTGGCTGTTCCTCGTG
CTCGGCCTGATCCGGCCGATCCTGATGGGCAGCTGGTCCGAGGCGGTGCCCTACGGCATC
TTCCCGCATCTCGACTGGACCAACCTCTTCTCGCTGACCTACGGCAACCTGTTCTACAAT
CCGTTCCACGCGCTCTCGATCGTGTTCCTTTACGGCTCCACGCTTCTCTTCGCGATGCAC
GGGGCCACGATCCTCGCCGTGACCCGCTTCGGCGGCGACCGGGAGCTCGAGCAGATCGCG
GACCGCGGAACGGCGGTGGAGCGGGCGGCGCTGTTCTGGCGCTGGACCATGGGCTTCAAC
GCGACGATGGAGGGCATCCACCGGTGGGCCTGGTGGTTCGCGGTGCTGACGACGCTCACA
GGCGGCATCGGCATCCTCATCACCGGCACGGTCGTGGACAACTGGTTCATCTGGGCGCAG
GAGCACGGCTACGGCGCCGCGCAGAACTATGTCACCCCGGCCACGCCGGAGGACATCGTG
CCCTACCTTCCGCCAGCAAAC
>3300026197-16-C80-cds4|3300026197-16-C80 hypothetical protein  # 3300026197-16 # d__Bacteria;p__Pseudomonadota;c__Gammaproteobacteria;o__Xanthomonadales;f__Wenzhouxiangellaceae;g__Wenzhouxiangella;s__ 
ATGTTCGAGATTGAAAACACCAATATATTCACCCGAGCCCAGGTTCACGGGCCGGCTGAT
TACGGCACACCGCTTCCAAGAGGCAGTTTTGACCGTACCGGTCCAGTTCTGAAGTCCTAC
TGGTTGGGCAAGATAGGTGATGCGCAGATCGGTCCGATCTACCTGGGTTACTACGGCATT
GCGTCGCTGTTGACCGGGTTCATCGCCATCCAGATCATCGGGCTCAATATGTGGGCTTCC
GTGGGTTGGGATCCGGTCGAGTTCGTCCGTCTCCTGCCCTGGCTGGCGCTTGAGCCGCCG
CCGCCGGAATATGGCCTGAGCCTTCCGCCATTGAATGAGGGCGGCTGGTGGATCTGGGCC
GGATTCTTTCTGACCGCATCCATCTTCCTCTGGTGGATGCGTGTCTACACTCGGGCGCGG
GCGCTGGGTCTCGGCACCCACGTTGCCTGGGCTTTCGCCGCAGCGATCTGGCTCTATCTC
GTCCTCGGCTTTATCCGACCGATTGCGATGGGAAGCTGGAGCGAAGCGGTACCCTTTGGC
ATCTTTCCTCATCTTGACTGGACGGCTGCCTTTTCGATCCGCTACGGAAATCTGTTCTAC
AACCCATTCCATATGCTGTCGATCGCCTTCCTCTACGGATCGGTGCTGCTCTTTGCAATG
CACGGCGGAACGGTGATGGCGACCAGTCAGTACGGTGCCGAGCGTGAAATCGAGCAGGCC
TACGACCGCGGGACGGGTTTCGAACGGGGTGGATTGTTCTGGCGCTGGACCATGGGTTTT
TGCGCAAACTCAGAATCCATTCACCGCTGGGCCTGGTGGTTTGCCGTGTTGACGCCCCTG
ACCGGTGGCATCGGCATCCTGCTCACCGGAACGGTAGTTGATAACTGGTACCTCTGGGGT
ATCCAGCATGGTCTGGTGCCACCGTATCCGGAAACCGGGGTCATTGACCCGGCTCTCATC
GCACCGCAGGGAGGTGGCCAA
>3300026251-27-C31-cds3|3300026251-27-C31 hypothetical protein  # 3300026251-27 # d__Bacteria;p__Pseudomonadota;c__Alphaproteobacteria;o__Rhodobacterales;f__Rhodobacteraceae;g__IMCC34051;s__ 
ATGGCTAGTCTTTTCCAAACCGAATACCAGAACATCTTCACCCAGGTGCAGGTTCAGGGC
GCGCCCGAAATGGGCGTGGTCGAGGACACAGACCTCAACGAGCGCGGCAAGGGCGCGAGC
TTTTCCCAGCTGATCGGCTGGTTCGGCAACGCCCAGCTCGGACCGTTCTATCTCGGGGGC
TGGGGGCTGTTGTCCCTCGTCTCCGGGATCACCTGGTTCGTGATGGTCGGCTTCTGGTTC
TGGGACCAGGCGGGCTACAATCCGGCGGTCTTCATGCGCGACCTCTTCTGGCTCTCGCTC
GATCCGCCGGCGCCGGAATACGGCCTCTCCATCCCGCCGATGCGCGAGGGCGGCTACTTC
CTCATCGCCTCGTTCTTCCTGCTGATCTCGGTGATGAGCTGGTGGGTGCGGTCGTGGCTG
CTCGCGCATCAGCTCGGCATGGGCAAGCACGTCTGCTACGCCTTCGCCAGCGCCATCTGG
CTGTTCCTCGTGCTCGGCCTGATCCGGCCGATCCTGATGGGAAGCTGGTCCGAGGCGGTG
CCCTACGGCATCTTCACCCACCTCGACTGGACGAACAACTTCTCGCTGACCTACGGCAAC
CTCTTCTACAACCCGTTCCACGCGCTCTCGATCGTGTTCCTCTACGGCTCGGTGCTTCTC
TTCGCGATGCACGGCGCCACGATCCTCGCGGTCTCCCGCCTCGGCGGCGACCGGGAGCTC
GAGCAGATCGCCGACCGCGGAACGGCATCCGAACGCGCCGGCCTCTTCTGGCGCTGGACG
ATGGGCTTCAACGCCACGATGGAAGGGATTCACCGCTGGGCCTGGTGGTTCGCGGTGCTG
ACGACGCTCACGGGCGGCATCGGCATCCTGCTCACCGGGACGGTCGTCGACAACTGGTTC
GTGTGGGCGCAGGAGCATGGCTACGGGGCCGAATTCAACTACGTGCCCGCAGAGACGCCG
GAAGACTTCCTGCCCTACCTGCCGCCGCAA
>3300026278-16-C43-cds22|3300026278-16-C43 hypothetical protein  # 3300026278-16 # d__Bacteria;p__Pseudomonadota;c__Gammaproteobacteria;o__Chromatiales;f__Chromatiaceae;g__Allochromatium;s__ 
ATGCCAGAATATCAAAATATCTTTACGGCTGTGCAGGTGCGTGCCCCGGCCTATCCGGGG
GTGCCCTTGCCGAAGGGCAACCTGCCGCGCATTGGTCGACCAATCTTCTCGTATTGGCTC
GGTAAAATCGGTGATGCCCAAATTGGGCCGATCTATCTCGGTCTGACGGGGACGCTCTCG
ATCTTTTTCGGTCTGGTGGCCATCTCGATCATCGGCTTCAACATGCTGGCGTCGGTGCAT
TGGGATGTCTTCCAGTTCCTCAAGCACTTCTTCTGGCTGGGTCTGGAGCCGCCCCCACCC
CAGTATGGGCTGCGGATTCCGCCTCTGTCCGAAGGGGGTTGGTGGTTGATGGCGGGGCTG
TTTCTGACCCTGTCGATCCTGTTGTGGTGGGTGCGTACCTATAAGCGCGCCGAGGCGCTT
GGGATGAGTCAGCATCTGTCCTGGGCCTTTGCGGCGGCGATCTTCTTCTATCTGGTCCTG
GGCTTCATCCGCCCGGTCATGATGGGGAGCTGGGCCGAGGCCGTGCCCTTCGGCATCTTC
CCGCACCTCGACTGGACGGCCGCCTTCTCAATCCGGTACGGCAATCTCTACTACAATCCG
TTCCACATGCTCTCGATCGCCTTCCTGTATGGCTCGGCCCTGCTGTTCGCTATGCATGGT
GCGACCATTCTGTCGGTGAGCCGCTTCGGGGGTGATCGCGAGATCGATCAGATCACCCAT
CGTGGTACGGCCGCTGAGCGTGCCGCGCTCTTCTGGCGCTGGACCATGGGCTTCAATGCC
ACCATGGAATCCATCCATCGCTGGGCCTGGTGGTGCGCGGTCCTGACCGTGATCACGGCG
GGGATCGGGATCCTTCTGAGCGGGACGGTCGTCGATAACTGGTATCTGTGGGCCGTGAAG
CACGGGATGGCCCCAGCCTATCCAGAGGTCGTGACTGCCGTAAATCCATATGAAACAGCG
GCGGAGGTGATGCAA
>3300026280-14-C124-cds2|3300026280-14-C124 hypothetical protein  # 3300026280-14 # d__Bacteria;p__Chloroflexota;c__Chloroflexia;o__Chloroflexales;f__Chloroflexaceae;g__Chloroflexus;s__Chloroflexus sp000735195 
ATGGCGACAATAAATATGACGCCGGGTGATCTGGAGCTGGGTCGTGACCGCGGTCGTATC
GGAAAGCCCATCGAGGTTCCATTACTCGAGAACTTTGGCTTTGATAGTCAGCTCGGCCCA
TTCTACCTCGGCTTTTGGAATGCAGTGGCGTACATCACGGGCGGTATCTTCACTTTTATC
TGGTTGTTAGTGATGTTTGCCCAAGTCAATTACAATCCGATAGCGTTCATCAAGTATTTC
GTGGTATTACAGATCGATCCTCCTTCATCGCGCTATGGCCTGAGCTTTCCCCCATTGGAG
GAGGGCGGTTGGTGGCTTATCGCGACTTTCTTCTTGACCGTTTCAATCTTTGCCTGGTAC
ATGCATATTTACACTCGTGCCAAGGCTCTTGGTATCAAGCCGTACCTGGCTTATGGCTTC
ACGGGTGCCATTGCTCTCTATCTGGTGATCTACATCATTCGCCCTATCTGGATGGGTGAT
TGGTCGGAAGCCCCCGCCCATGGGATCAAGGCTCTGCTCGACTGGACGAACAATGTGAGT
GTGCGTTACGGCAATTTCTACTACAATCCGTTCCACATGCTCTCAATCTTCTTCCTGCTT
GGTTCGACACTCTTGCTGGCAATGCACGCCGGCACGATCTGGGCGCTTGAGAAGTATGCT
GCACACGAAGAGTGGAGTGAGATTCAGGCTCCCGGTACCGGCACGGAACGCGCGCAGCTC
TTCTGGCGCTGGTGCATGGGTTTCAATGCGAATGCCTATTCAATTCACCTGTGGGCCTTC
TGGTTTGCCTGGCTATGCGGTATTACCGGTGCACTTGGCGTCTTCTTCTCGATGCCTGAT
TTCGTGAACAACTGGTTCCAATGGGGTGTTGAGGCCGGTATCAATTATCCACAAGGACCT
ACACCACCGGTTTCGTTGCCG
>3300026280-20-C1-cds4|3300026280-20-C1 hypothetical protein  # 3300026280-20 # d__Bacteria;p__Chloroflexota;c__Anaerolineae;o__Thermoflexales;f__J036;g__J036;s__ 
ATGGCTACGGAAGTCTATCGTGAAAGCTTTGAGCGGCGCACCAAGACGGTGCGATACATC
CGCTTTTTAGAGGGGCTGGCGGATACCCAAGTTGGACCGATCTATCTGGGCATGTGGGGC
GCGCTGGCGCTCTTCTCCTACCTGCTCTGCGTGTTCATCACGGCGATCGGTTTTGGCGAG
CAGGTGGGCTACAACCCGATTCGCTTCTTGCGCGAGTTGCCGGTGCTCACCCTCTATCCG
CCGCCGCCGTCGCAGGGGCTGCGCATGGCGCCTTTACAGGAAGGCGGGTATTGGCAGCTT
GCGACGCTGTTCCTTTCGCTGACGCTGGTGTTCTGGACCATCCGCATCTGGACGCGCGCT
GTGGCAAACGGCCTGCGCCCAATGGTGCCGATCGCTTTCAGCGCGGCGCTGTTCCTCTAC
GCTGCGATCTACATCATCCACCCGATCTGGGTGAACTCGTGGAATGAAGCGCCGCCGCAT
GGGTTGCGCGGCATCTTGCTATGGACCAACCACTTCAGCGTCAAGTATGGCAACTTCTAC
TACAACCCATTCCACATGCTCTCGATCTATGGCTTGCTGGGCAGCACGCTGATCCTGGCC
ATGCACGGGGGCACAATCTTGGCGACGCTGGCCTACGGCGCGCACCGCGAGATTGACGAG
ATCGAGAAGAGTGACGAGGGCACGCATCGCTCGCAGTTGCTCTGGCGGTGGGTGATGGGT
TTCAACGCGACGGCTTACAGCATTCACCAGTGGGCACTGGGCTTTGCTACGCTGACCGCC
GTGGCCGGCGCGCTTGGCGTGCTCTTTAGCGGCCCGGTAGAGCCGAACTGGTATCTGTGG
GCTTGCCGCGCCGGCATCACCCCGGCTGTCCAAGCGGCATGTGCACCC
>3300026282-17-C9-cds12|3300026282-17-C9 hypothetical protein  # 3300026282-17 # d__Bacteria;p__Pseudomonadota;c__Alphaproteobacteria;o__Rhizobiales;f__Beijerinckiaceae;g__PAR1;s__ 
ATGGCCTATTATCAGAATATCTTCACCAAGGTTCAGGTGCATGGTGAACCCGATCTCGGC
GTTCCCCTGACGGACAGCGCCTCGGATCGCGGCACCGCAACCACGAGCAACTACTGGCTC
GGCAAGTTCGGTGATGCCCAGATCGGCCCGATCTATCTGGGCTGGACCGGGCTCACCTCC
ATCGTCTGCGGCATCATCGCGATCGAGATCATCGGCCTCAATATGTGGGCGTCGGTGAAC
TGGGATCCGGTGCAGTTCGTGCGCAAGCTCTTCTGGCTTACGCTCGATCCGCCGAAGCCG
GAATATGGCCTCTCCATTCCGCCGCTGGCGGAAGGCGGCTGGTGGCTGATGGCGGGGTTC
TTCCTCACCACCTCCATCCTGCTGTGGTGGGTGCGCACCTATCGGCGGGCCCGGGCTTTG
GGCATGGGCACGCATGTGGCCTGGGCCTTTGCGGCGGCGATCTGGCTCTATCTCGTGCTG
GGCTTCATCCGCCCGCTCATGATGGGCAGTTGGAGCGAGGCGGTGCCGTTCGGCATCTTC
AGCCACCTCGATTGGACGCAAAACTTCTCGATCCGGTACGGGAACCTCTTCTACAACCCG
TTCCATGCCCTCTCGATCGCCTTCCTCTATGGCTCTGCGCTGCTCTTCGCGATGCATGCC
GGCACCATCCTGGCCGTCAGCCGCTACGGCGGCGAGCGCGAGATCGAGCAGATCACGGAT
CGCGGTACGGCGTCCGAGCGTGCAGCCCTCTTCTGGAGGTGGACGATGGGCTTCAACGCG
ACGATGGAATCCATCCACCGCTGGGCCTACTGGTTTGCGATCCTCTGCCCCATCACTGGC
GGCATCGGTATCCTGCTCACCGGAACCGTCGTGGACAACTGGTACGAATGGGGTGTGAAG
CACCTGATTGTTCCGGCCGATCCCAACCAGTGGCCCGCGACTCCGCCGCCGGTC
>3300026292-14-C51-cds10|3300026292-14-C51 hypothetical protein  # 3300026292-14 # d__Bacteria;p__Pseudomonadota;c__Alphaproteobacteria;o__Rhodobacterales;f__Rhodobacteraceae;g__MED-G52;s__ 
ATGGCTGAATATCAGAATATTTTTACACAAGTTCAGGTGCAAGGTCCTCCTGAACTAGGT
GTCGAAGAAGGTATTAACTTAGACGAAAGAACACGAAATACTTCTTTCTCCACTTTGCTA
GGTTGGTTTGGTAACGCACAGCTAGGCCCAGTCTATCTTGGTTTCTTCGGAGTTCTTGGA
CTTACAGCAGGCCTTATTTGGTTTCTTATTGTAGGCTTCGCGTATTGGGGGCAAGCGGGA
TATAACCCAGCAGTTTTTGTCCGCGATCTTTTCTATTTCTCATTGGAGCCGCCAGCTGAA
CAGTATGGTTTGGGTTTTGCTCCCATGAAGGAAGGCGGCCTTTGGTTAATAGCTAGTTTT
TTCCTACTGATCTCGGTTCTTTCCTGGTGGATGAGGGCTTACGATCTGGCGAGACAGCTT
AAAATGGGTAAACACGTTTTCTGGGCGTTCGGAGCGGCAATTTGGTTGTTCTTAGTTTTA
GGACTAATCAGACCCGTTTTGATGGGAAGTTGGTCTGAGGCGGTACCTTATGGGATATTT
ACCCACTTGGATTGGACAATGAACTTTTCAGTGGTGTACGGAAATCTGTTTTATAACCCA
TTTCATGCGCTATCCATAGCATTTCTGTATGGCTCTGCTCTCCTATTTGCGATGCATGGC
GCTACTATCCTCGCGACTTCTCGATTTGGAGGAGACAGAGAGTTAGAACAAATAGCTGAC
CGTGGTACTGCATCTGAGCGTGCTGCTCTATTCTGGCGCTGGACGATGGGTTTCAATGCT
TCAATGGAAGGCATTCATCGGTGGGCTTGGTGGTTTGCAGTTTTAGTTCCTATCACCGGT
GGTATAGGCATCTTGTTAACTGGAACCGTCGTCGATAACTGGTACTACTGGGCTCAAATG
CACGGTTATGCTCCACTAAAT
>3300026293-4-C53-cds15|3300026293-4-C53 hypothetical protein  # 3300026293-4 # d__Bacteria;p__Chloroflexota;c__Chloroflexia;o__Chloroflexales;f__Roseiflexaceae;g__Roseiflexus;s__ 
ATGTCCGCTGTGCCACGCGCGCTGCCGCTGCCGAGTGGAGAGACTCTCCCCGCTGAGGCG
ATTTCCTCCACAGGCTCGCAGGCAGCATCCGCAGAAGTCATTCCATTCTCGATTATCGAG
GAGTTCTATAAGCGCCCCGGCAAGACCCTTGCCGCACGCTTCTTTGGGGTTGACCCGTTC
GACTTCTGGATCGGTCGCTTCTACGTTGGTCTGTTTGGTGCAATCTCGATTGTCGGCATT
ATTCTTGGGGTGGTGTTCTACCTGTACGAGGGCGTGGTCAACGAGGGAACGTTCAACATT
CTGGCGATGCGCATCGAGCCGCCGCCGGTTTCGGAAGGTTTCAATATCAGCCCTGACAAG
CCCGGCTTCTTCTGGTTCCTGACGATGGTCTCGGCGACCATTGCTTTCATTGGCTGGTTG
CTGCGCCAGATCGACATCAGCCTGAAGCTGGATATGGGGCTGGAGGTGCCGATTGCGTTC
GGCGCAGTGGTGTCGTCGTGGATCACGCTGCAGTGGTTGCGCCCGATTGCGATGGGCGGC
TGGGGGCACGGCTTCCCGCTTGGCATTACGCACCACCTCGACTGGGTGTCGAACATCGGG
TATCAGTACTACAATTTCTTCTACAACCCGTTCCACGCGCTTGGCATTACCCTGCTCTTC
GCTTCGACGCTGTTCCTGAGCATGCACGGTTCGGCGGTGCTGAGCGAGGCGCGACGGAAT
ATCAGCGACCAGAACATCCACGTCTTCTGGCGCAATATCCTGGGCTATAGCATCGGCGAG
ATCGGCATTCACCGCGTTGCGTTCTGGACGGGCGCCGCGTCGGTGCTGTTCTCGAATCTG
TGCATCTTCCTGTCTGGCACGTTTGTTAAGGACTGGAACGCTTTCTGGGGCTTCTGGGAC
AGGATGCCGATCTGGAATGGCGTTGGTCAGGGGGCGCTGGCGGCTGGTCTGGCGTTGATG
GGTGTCGGGCTGGTGCTGGGGCGCGCCCGTGAGACGCCGGAGCCGGTCGATCTGCGCGAC
GAGGAGTACCGTGACGGGCTGGAAGGCACGATTGCCAAGCCACCGGGGCATGTCGGTTGG
ATGCAGCGTCTGCTTGGCGAGGGTCAGGTTGGTCCGATCTACGTCGGCATGTGGGGCGTG
ATTTCGTTCATCGCCTTCTTCGCCAGCGCGTTTATCATCCTGGTGGATTATGGTCGTCAG
GTCGGGTGGAATGCGGTCGTCTACCTGCGTGAGTTCTGGAACCTGGCGGTCTATCCGCCG
CCGACCGAGTATGGCTTGAGCTGGAATGTGCCCTGGGACAAGGGTGGTGCATGGCTGGCG
GCGACGTTCTTCCTGCATATCTCGGTGCTGACCTGGTGGGCGCGAGTGTATACGCGTGCA
AAAGCCACGCGCGTTGGCACCCAGCTTGCCTGGGGGTTCGCCGCAGCATTGCTGTTCTAC
TTCGTCATCTATCTGATCCATCCGATCGCGCTCGGCAACTGGAGCGCCGCACCGGGCCAC
GGCTTCCGCGCGATCCTGGACTGGACGAACTATGTGAGCATCCACTGGGGCAACTTCTAC
TACAACCCGTTCCACATGCTCTCGATCTTCTTCCTGCTCGGATCGACGCTGTTGCTGGCG
ATGCACGGGGCGACAATCGTGGCGACCTCGAAGTGGAAGTCGGAGATGGAGTTCACCGAG
ATGATGGCGGAAGGTCCCGGTACGCAGCGCGCTCAGCTCTTCTGGCGCTGGGTGATGGGC
TGGAATGCCAACTCGTACAACATCCATATCTGGGCGTGGTGGTTCGCGGCGTTGACCACG
ATCACCGGCGCGATAGGTCTGTTCCTGAGCGGTACGGTCGTGCCCGACTGGTATGCATGG
GGTGAGTCGATCAAGATTGTGGCGCCCTGGCCATCACCCGATTGGGGTCAGTTTGTCTTC
CGG
>3300026483-5-C3-cds28|3300026483-5-C3 hypothetical protein  # 3300026483-5 # d__Bacteria;p__Pseudomonadota;c__Alphaproteobacteria;o__Rhodobacterales;f__Rhodobacteraceae;g__Thalassobacter;s__ 
ATGACCATGTGGCCTGAATATCAAAACATCTTCACCCAGGTGCAGGTACAAGCCGAGCCC
GAAATGGGCATGGATGACAGCGGCGAGATGTCGGCAGAGCGGACAAAATCCGCAACGTTC
AGCACCCTTGTCGGTATCCTTGGTAACGCCCAGCTGGGCCCGATCTATCTTGGGTTCTAC
GGGATTATCTCGCTTGCGACGGGTTTGTTGTGGTTCAACATTGTTGGCTTCAACATGCTG
TCACAGGTGGGGTGGTCGATCACCGAGTTTATCCGTCAGTTGTTCTGGCTGGCTCTTGAG
CCACCTTCGCCAGAATACGGTCTACGGATGCCACCGCTGAATGACGGCGGTTGGTACATC
ATCTCCAGCTTCTTCTTGCTGGTGTCGGTGTCGTGCTGGTGGTTGCGGACCTATTCGCTG
GCCGAACAGCACAAGATGGGCAAACACGTCGCTTGGGCTTTTGCCGCTGCGATTTGGCTG
TTCCTTGTGCTGGGCCTGTTCCGTCCCATTTTGATGGGGTCGTGGTCGGAAGCCGTGCCT
TATGGCATCTTCCCGCACCTTGACTGGACCACGGCGTTCTCGATCCGCTACGGCAACCTG
TACTACAACCCCTTCCACGGCCTCAGCATCGTGTTCCTCTATGGCTCGGTTCTGTTGTTC
GCCATGCACGGCGCGACCATTCTGGCCGTGACCCGCTACGGCGGCGACCGTGAGCTAGAG
CAGATCTATGACCGCGGCACCGCCTCGGAACGGGCTGCTTTGTTCTGGCGCTGGACCATG
GGTTTTAACGCTACGATGGAAGGTATTCACCGCTGGGCTTGGTGGTTTGCTGTTCTCACC
CCAATCACGGGTGGTATCGGTATCCTGCTGACAGGCACGGTCGTGGACAACTGGTTCATC
TGGGCACAGGAGCACTACTTCGCCCCTGAATATCTCGAACCCTATGGCTACGAGTCATAC
GTTGAGGGAGGACAA
>3300026561-2-C24-cds73|3300026561-2-C24 hypothetical protein  # 3300026561-2 # d__Bacteria;p__Pseudomonadota;c__Alphaproteobacteria;o__Azospirillales;f__Inquilinaceae;g__;s__ 
ATGGCCACATATCAGAACATCTTCACCCAAATCCAGGTGCGGGCCGCCGGCGGCGAGGAA
GCCCCGGCCCTGCCCGACGGTCTCTACGACCGCGTCGGCAAGGTGCGGCACTCGCACCTG
TTCGGACGCATCGGCAATGCCCAGATCGGGCCGATCTATCTCGGCTGGTACGGTCTGGCG
TCGCTGATCTGCGGCTTCGTCGCGATCGAGATCATCGGCCTCAACATGCTGGCGTCGGTG
GACTGGAACATCCTGGAATTCCTGCGCCAGCTGCCCTGGCTGGCCCTGGAGCCGCCGCCG
CCCGCCTATGGCCTCACGCTGATGCCGCCGCTTGCCGAAGGCGGCTGGTGGTTGATGGCG
GGCTTCTTCCTGACCATGGCAATCATTCTGTGGTGGGTCCGCACCTATCGCCGAGCGATC
GCGCTCGGCATGGGCACCCACGTCGCCTGGGCGTTCGCTTCGGCGATCTGGCTCTACCTG
GTGCTGGGTTTCATTCGGCCGATCCTTATGGGCAGCTGGGGCGAGGCGGTGCCGTTCGGC
ATCTTCCCGCACCTGGACTGGACCGCGGCCTTCTCGATCCGCTACGGCAACCTTTTCTAC
AATCCCTTCCATGCCCTCTCGATCGTCTTCCTCTACGGTTCGACGCTGCTGTTCGCGATG
CACGGCGCGACGATCCTGGCGGTCAGCCGGCTCGGCGGCGACCGCGAGATCGACCAGATC
GTCGATCGCGGCACCGCGTCAGAACGCGCAGGGCTGTTCTGGCGCTGGACGATGGGCTTC
AATGCCACCATGGAATCCATCCATCGGTGGGCCTGGTGGTTCGCGGTCCTGACGACCCTG
ACCGGCGGTATCGGCATCCTTCTGACCGGCACCGTGGTCGACAACTGGTACCTGTGGGCG
GTCAAGCATGACTTCGCGCCCAGCTACCCGCAGGTCTATCCGTCGGTGACCGAGGATCCG
GCCCTGCTGTCAGGAGGTGCCCAA
>3300026561-5-C1-cds393|3300026561-5-C1 hypothetical protein  # 3300026561-5 # d__Bacteria;p__Pseudomonadota;c__Gammaproteobacteria;o__Xanthomonadales;f__Wenzhouxiangellaceae;g__Wenzhouxiangella;s__ 
ATGGTTGAGAATACGAATATCTTTACGAGGGCCCAGGTTCATGGTCCCATCGATTACGGG
GTGCCGCTTCCCAGCGGCATGGACCAGAGAATCGGCACACCTTTCCGTGATTACTGGCTG
GGTCGCATCGGCGATGCCCAGGTAGGTCCGATCTATCTGGGCGGCTATGGACTCGCCTCC
CTGCTGTGCGGCTTCATCGCGATCGAGATCATCGGTCTGAACATGTGGGCCTCGGTTGGC
TGGGATCCGGTGGAGTTCGTTCGGCAGCTGCCGTGGCTCGCGCTCGAGCCGCCGCCGCCG
GAATACGGCCTTAGTCTGCCGCCGCTCAACCAGGGTGGCTGGTGGCTGCTGGCCGGTTTC
TTCCTCACCCTGTCATTGATTCTCTGGTGGATCAGGATGTACAGGCGGGCCCGAGAGCTC
GGCCTGGGCACGCACATCGCCTGGGCATTCGCCGCGGCGATCTGGCTGTATCTGGTTCTC
GGGTTCATCCGGCCGATCGCGATGGGAAGCTGGAGCGAGGCCGTTCCGTTCGGCATCTTC
CCGCACCTCGACTGGACCGCGGCTTTCTCGATCCGCTACGGAAATCTGTTCTACAACCCC
TTCCATATGTTGTCGATCGCTTTCCTCTACGGGTCCGTGCTGATCTTCGCCATGCACGGC
GGGACCGTGCTGGCTACCAGTCGCTTCGGTGCCGAACGCGAGATCGAACAGGCCTACGAT
CGAGGTACGGCGTTCGAGCGCGGGGGATTGTTCTGGCGCTGGACCATGGGCTTCTGCGCC
AACTCCGAGTCGATTCACCGCTGGGCATGGTGGTTCGCGGTGCTCACGCCTCTGACCGGC
GGCATCGGTATTCTGCTGACCGGGACGGTCGTGGACAACTGGTATCTCTGGGGTATGAAG
CACGGTATCGTTCCTCCATATCCTGAAACGGGCGTCATGGATCCTGCGGCTCTGCAGGGA
GGTGGCCAA
>3300026561-8-C4-cds56|3300026561-8-C4 hypothetical protein  # 3300026561-8 # d__Bacteria;p__Pseudomonadota;c__Alphaproteobacteria;o__Rhodobacterales;f__Rhodobacteraceae;g__Roseibaca;s__ 
ATGGCTGAGTATCAGAACATCTTTACACAGGTGCAGGTGCGCGCCGCCCCGGAAATGGGT
CTGGTTGAAGGCGTAGAGCTGGAAAACCGCACCAAGTCTGCCAGCTTCTCGACCCTGTTG
GGCTGGTTCGGCAATGCACAGCTTGGCCCCATCTATCTGGGCACGCTGGGTGTCATCTCG
CTGGCGACCGGCATCATCTGGTTCGTGATGGTGGGTCTATGGTTCTGGGATCAGGCGGGC
TATAACCCGGCGGTCTTCCTGCGCGATCTGTTCTGGCTGTCGCTGGACCCGCCCGCGCCG
GAATATGGCCTGAGCATCCCGCCGATGCGTGAAGGGGGCTATTTCCTGATAGCGTCTTTC
TTCCTGCTCATCTCTGTGATGACCTGGTGGGCGCGGACCTATCTGCGGGCAGAAGCCCTG
GGCATGGGCAAACATGTGGCCTGGGCGTTCGCCTCTGCCATCTGGCTGTTCCTTGTGCTG
GGCCTGTTCCGTCCGCTGCTGATGGGATCGTGGTCTGAAGCTGTGCCTTACGGCATCTTC
ACCCACCTCGACTGGACCAACCTGTTCAGCCTGCGCTACGGCAACCTGTTCTACAATCCG
TTCCACGCGCTTTCGATCGTGTTCCTCTATGGCTCGGCCTTGCTGTTTGCCATGCATGGG
GCCACCATTCTTGCTGTCTCTCGCTTCGGCGGCGACCGCGAGCTGGAGCAGATCGTTGAC
CGTGGCACGGCAAGTGAACGGGCGGCCTTGTTCTGGCGCTGGACCATGGGCTTTAATGCC
ACGATGGAAGGTATCCACCGTTGGGCTTGGTGGTTCGCAGTTCTGACCACGCTAACTGGC
GGGATCGGTATTCTGCTCACCGGCACGGTTGTGGACAACTGGGCCATTTGGGCCGAAGAC
CGCGGCTACCGGCCAACTTAT
>3300026797-5-C10-cds13|3300026797-5-C10 hypothetical protein  # 3300026797-5 # d__Bacteria;p__Pseudomonadota;c__Alphaproteobacteria;o__Sphingomonadales;f__Sphingomonadaceae;g__Porphyrobacter;s__Porphyrobacter cryptus 
ATGGCGACCTATCAGAACATCTTCACCCAGGTGCAAGTGCAAGGACCGCCCGAAATGGGC
GTCCCGCACCTCGACGGCTCGGAAGGGCGGCTGGCGCTCACCGGGCACAACTACTGGATG
GGCAAGATCGGCCAGGCCCAGATCGGCCCGGTCTATCTCGGGCTGCTGGGCACGCTCAGC
CTGGTCTTCGGCGGGGCGGCGATCCTGATCATCGGGCTCAACTTCTGGGCCCAGGCAGGG
TGGAGCCCGCAGACCTTCATGCGCGAGTTCTTCTGGCTCTCGCTCGATCCGCCGGGGCCG
GAATATGGCTTCAGCCCCTTCGTCCCGCTGGAGAAGGGCGGCTGGTTCATCATGACCGGG
GCCTTCCTCACCATCTCGGTGCTGTGCTGGTGGGCGCGCACCTACATGCGGGCCAAGGCG
CTGGGCATGGGGATGCACATTCCCTGGGCCTTTGCATCCGCGATCTGGCTGTTCCTGGTG
CTGGGCTTCATCCGCCCGATGCTGATGGGCCAGTGGTCCGAGGCGGTGCCCTACGGCATC
TTCAGCCACCTCGATTGGACCAACAATTTCTCGCTGGTCTATGGCAACCTGTTCTACAAC
CCGTTCCACGCGCTTTCGATCGTGTTTCTCTATGGTTCGGCGCTGCTTTTCGCGATGCAC
GGGGCAACCATCCTCGCGCTCGGGCGCTATGGCGGGGAGCGCGAGATCGAACAGATCACC
GACCGGGGCACCGCGGCCGAGCGCGGGGCGCTGTTCTGGCGCTGGGTGATGGGCTTCAAC
GCCAGCTTTGAATCGATCCACCGCTGGGCCTGGTGGTTTGCGGTGCTGACCACGCTCACC
GGCGGGATCGGCATCCTGCTCACCGGCACCGTGGTCGATAACTGGTACCTGTGGGCCCAG
GAACATTATTACGCCGCCGATACCATCCACTACGATCCGAGCGGCGCGATCCAGGAATCG
ACCGGGCAA
>3300026825-10-C1-cds159|3300026825-10-C1 hypothetical protein  # 3300026825-10 # d__Bacteria;p__Pseudomonadota;c__Alphaproteobacteria;o__Rhodobacterales;f__Rhodobacteraceae;g__UBA996;s__ 
ATGCCCGAGTATCAGAACATCTTCACCCAGGTTCAGGTCCGCGGCGCCCCGGAATGGGGG
ATGGACAACGAGCTGAACATGATGGAGGAGCGCGCCGGCGCGCCGCGCTTCAGCAACCTG
ATCGGCTGGCTCGGCAACGCCCAGCTCGGGCCGATCTACCTCGGCTCGTTCGGGGTGATC
TCGCTGGCCACCGGCATCCTGTGGCTGAACATCGTGGGCTTCAACATGCTGGCGCAGGTC
GGCTGGTCGATCCCCGAGTTCATCCGGCAGCTGTTCTGGCTGGCGCTGGAGCCGCCGAGC
CCGCAATACGGGCTGAGCATGCCGCCGCTCAACGACGGCGGCTGGTACCTCATCGCCTCG
TTCTTCCTGCTCGTCTCGGTGATGTCGTGGTGGGTGCGCTCCTACGAGCTCGCCCGGATG
CACAAGATGGGCAAGCACATCGCCTGGGCCTTCCTCTCGGCGATCTGGCTGTTCCTGGTG
CTGGGCCTGTTCCGGCCGCTGCTGATGGGGTCGTGGAGCGAGGGGGTGCCCTACGGGATC
TTCCCGCACCTCGACTGGACCACGGCGTTCTCGATCCGCTACGGCAACCTCTACTACAAC
CCGTTCCACTGCCTGAGCATCGTGTTCCTCTACGGCTCGGTGCTGCTGTTCGCCATGCAC
GGCGCGACGATCCTGGCGGTGAGCCGCTTCGGCGGCGACCGGGAACTGGAGCAGATCGTG
GACCGCGGCACGGCGTCCGAGAGGGCGGCGCTGTTCTGGCGCTGGACCATGGGGTTCAAC
GCCACGATGGAGGGCATCCACCGCTGGGCCTGGTGGTTCGCGGTGCTGACGCCGATCACC
GGCGGGATCGGGATCCTGCTCACCGGCACCGTGGTCGACAACTGGTTCATCTGGGCACAG
GAGCACAACTTCGCGCCCACCTACCTCGGCGACTACGGCTACGAAGCCTACGTGACGGGA
GGTAAC
>3300026825-11-C11-cds115|3300026825-11-C11 hypothetical protein  # 3300026825-11 # d__Bacteria;p__Pseudomonadota;c__Alphaproteobacteria;o__Caulobacterales;f__Caulobacteraceae;g__Brevundimonas;s__ 
ATGAGCGCCTATCAGAACATCTTCACCCAGGTTCAGGTCAGCGGCCATCCCGAACTGGGC
GCCCCGACCACCGACCAGGACGCCTGGCGGGTCGGTCGGCCCGGCTTCGTCCACTGGATC
GGCCGCATCGGCAATGCCCAGATCGGCCCGCTGTACCTGGGCTGGACCGGCACCTTGTCG
CTGGTCTTCGGCTTCATCTGCATCGAGATCATCGGGCTGAACATGCTGGCCTCGGTCAAC
TGGGACCCGATCGAGTTCGTGCGCCAATTCCCGTGGCTGGCGCTGCAACCGCCGGCTCCG
GAGTATGGTCTTCAGATTCTGCCGCCCCTTGCCGAGGGCGGCTGGTGGCTGATCGCCGGC
TTCTTCCTGACCGCCTCGACCATCCTGTGGTGCGTGCGCAGCTACACCCGGGCCAAGGCC
CTGGGCCTGGGTACCCACACCACCTGGGCGTTCGCCTCGGCCATCTGGCTGATGGTGGTG
TGCGGCTTCCTTCGGCCCCTGATGATGGGCAGCTGGAGCGAGGGGGTGCCGTTCGGCATC
TTCCCGCACCTGGACTGGACCGGAGCCTTGTCGATCACCTACGGCAACCTGTTCTACAAT
CCGTTCCACGCGCTCTCGATCGTGTTCCTGTACGGCTCGACTTTGCTGTTCGCCATGCAC
GGGGCCACCATCCTGGCCGTCAGCCGCTATGGCGGCGAGCGCGAGGTCGAACAGATCACC
GACCGCGGCACGGCGTCCGAGCGGGCGGCCTTGTTCTGGCGCTGGACCATGGGCTTCAAC
GCCACGATGGAGTCGATCCACCGCTGGGCCTGGTGGTTCGCCGTCCTGACGACCCTGACG
GGCGGCATCGGCATCCTGCTGACGGGGACGGTGGTTCCCAGCTGGTACGACTGGGCCATC
GCGCACAACTACGCGCGC
>3300026825-12-C5-cds187|3300026825-12-C5 hypothetical protein  # 3300026825-12 # d__Bacteria;p__Pseudomonadota;c__Alphaproteobacteria;o__Caulobacterales;f__Caulobacteraceae;g__Brevundimonas;s__ 
ATGGCTCTTTATCAAAACCTCTTCACTCAGGTGCAGGTCCGCGGTGTCCCCGAACTGGGC
CCCGATTTGGCCGACGGCCCCAACGACCGGGTCGGCCGCCCCGGCTTCGCCCACTGGCTC
GGCCGCATCGGCAACGCCCAGATCGGCCCCGTCTATCTGGGCTGGACCGGGGTCATCTCA
CTGCTGACCGGTTTCCTGGCGTTCGAGATCATCGGGCTGAACATGTTCGCCTCGGTGGGC
TGGAACCCGGCGGAGTTCGTGCGCCAGCTCCCGTGGCTCGGCCTCTATCCGCCCGGCCCG
GAATACGGCCTGGCCATCCTGCCGCCGCTGGCGGAAGGGGGTTGGTGGCTGATCGCCGGC
TTCTTCATGACGGTGTCCGTGATCACCTGGTGCGTGCGCAGCTATCTGCGGGCGAAGGCT
CTGGGCCTGGGCAGCCACACCACCTGGGCCTTCGCCTCGGCCATCTGGCTGATGCTGGTC
CTTGGTTTCATCCGCCCGGTGATGATGGGCAGCTGGTCCGAGGCGGTGCCGTTCGGCATC
TTCCCGCACCTGGACTGGACCGGGGCGTTCTCGATCACCTACGGCAATCTGTTCTACAAT
CCGTTCCACGCCCTCTCGATCGCCTTCCTCTACGGATCGACCCTGCTGTTCGCCATGCAT
GGCGCGACCGTGCTGGCGTGCGGCCGCTACTCGCTGGAGCGGGAGGTGGAACAGATCACC
GACCGCGGCACGGGGGCCGAGCGCGGCGCCCTGTTCTGGCGCTGGACCATGGGCTGGAAC
GCCACGATCGAGTCGGTGCATCGCTGGGCCTGGTGGTTCGCCGTTCTGACCACGCTGACC
GGCGGCATCGGCATCCTGCTGACCGGAACGGTGGTCGACAACTGGTACGACTGGGCCATC
GCGCACAACTACGCGCGC
>3300026825-13-C1-cds547|3300026825-13-C1 hypothetical protein  # 3300026825-13 # d__Bacteria;p__Pseudomonadota;c__Alphaproteobacteria;o__Sphingomonadales;f__Sphingomonadaceae;g__Sandaracinobacter;s__ 
ATGGGATATCAGAACATCTTCACCCAGGTGCAGCTGACAGGGCCGGCCGAGCGCAGCATC
GACCTGCCGCCGGGCAATGACCGGCGGGTGGAGGCGACGGGGAGCAGCTACTGGCTGGGC
AAGTTCACCCATGCCCAGATCGGGCCCATCTATCTGGGGCCGCTCGGCATCGCCTCGCTT
GTCTGCGGCTTCATCGCCATCGAGATCATCGGCCTCAACATGTGGGCGTCGGTAAACTGG
GATCCGGTGCAGTTCGTCCGCCAGCTCTTCTGGCTGTCGCTCGAGCCGCCGGCCGCCGAA
TATGGCCTGTCCATTCCGCCGCTGGCCGAAGGCGGCTGGTGGCTGATGGCGGGCTTCTTC
CTGACCGCCTCCATCCTCCTGTGGTGGGCGCGAACCTATCGCCGCGCGGTCGAGCTTGGC
ATGGGTACGCATGTGGCCTGGGCCTTCGCCAGCGCGATCTTCCTCTACCTGGTGCTGGGC
TTCATCCGGCCGCTGCTGATGGGCAGCTGGTCGGAAGCGGTTCCATTCGGGATCTTCCCG
CACCTCGACTGGACAGCCGCCTTCTCGATCCGGTACGGAAATCTCTTCTACAACCCCTTC
CACTGCCTCTCGATCGTCTTCCTCTATGGCTCCGCACTGCTGTTTGCCATGCACGGGGCG
ACAATCCTCGCCGTCGGCCGCTACGGCGGGGAGCGTGAGCTGGAGCAGATCACCGACCGG
GGGACGGCGTCCGAACGCGCTGCGCTGTTCTGGCGCTGGACCATGGGGTTCAACGCCAGC
ATGGAGTCGATTCACCGCTGGGCCTGGTGGTTCGCGGTGCTGACGACGCTGACGGGAGGC
ATCGGCATCCTGCTGACCGGAACCGTCGTCGACAACTGGTACCTGTTCGCCGTGGAGCAT
GGCTATGCCACGCCCTATCCGGCAACCGGCGCCGTCGATCCGCTGACCCTTGCAGGAGCC
GCGCAA
>3300026825-4-C1-cds192|3300026825-4-C1 hypothetical protein  # 3300026825-4 # d__Bacteria;p__Pseudomonadota;c__Alphaproteobacteria;o__Rhizobiales;f__Xanthobacteraceae;g__Pseudorhodoplanes;s__ 
ATGGCTGAATATCAGAATATCTTCACCGCCGTGCAGGTCCGCTCCCCGCTTTATCCGGGC
GTGCCGGTCGCGGCCGGTCCTTTCGTGCGGCAGGGCGGCGGCTTCTCATACTGGCTCGGC
AAGATCGGCGATGCCCAGGTCGGTCCGTTCTATCTGGGATGGACCGGGGTCGCCTCGCTG
TTCTTCGGCATTCTCGCCATCGAGATCATCGGTCTCAACATGATGGCGAAAGTGAACTGG
AGCCCGATCGAGTTTATGCGTCAATTGCCGTGGCTTGCGCTTGAGCCGCCGCTGCCCCAA
CACGGCCTCAAGGTATTGCCGCCGTTGCAGGAAGGCGGCTGGTGGCTGATCGCCGGCTTC
TTCCTGACGGTGTCGATCCTGTTGTGGTGGGTGCGCGTCTATGTCCGCGCACGCATGCTC
GGCATGGGTACGCATGTCGCCTGGGCCTTCGCCTCTGCGATCTTCCTCTATCTGGTGCTC
GGCTTCATCCGCCCGCTGCTGATGGGTAGCTGGAGCGAGGCGGTGCCGTTCGGCATTTTC
CCGCATCTGGACTGGACCAACACCTTCTCCATCAATCACGGCAATCTGTTCTACAACCCG
TTCCACATGCTCTCGATCGCCTTCCTTTATGGCTCGGCCCTGTTGTTCGCCATGCATGGC
GCAACCATCCTCGCGGTGACGCGCTATGGCGGTGAGCGTGAGATCGAGCAGATCGTGGAT
CGCGGAACCGCGGCCGAGCGCGCCGCATTGTTCTGGCGCTGGACTATGGGCTTCAACGCC
ACGGTCGAGTCGATCCATCGCTGGGCCTGGTGGTTCGCAACGCTCTGCACTCTGACTGGC
GGCATCGGCATCCTTCTGTCCGGAACCGCGGTCGACAACTGGTTCGAATGGGGCATCAAG
CACGGCATTGCCGCGCGC
>3300026825-5-C5-cds295|3300026825-5-C5 hypothetical protein  # 3300026825-5 # d__Bacteria;p__Pseudomonadota;c__Alphaproteobacteria;o__Acetobacterales;f__Acetobacteraceae;g__Roseomonas_A;s__ 
ATGGCCGTCGCGGTCTATCAGAACATCTTCACGCGGATCCAGGTCCGCCCGCCGAGCGCC
TATGTCGGCGTGGACCTGCCCTCCACCGATTCGAGGCGGGAGGGCAGGGCGCGGTTCCAC
CACCTGTTCGGGCGTCTCGGCGATGCGCAGGTCGGGCCGATCTACCTCGGCTATCTCGGG
GTGACGTCGCTGTTCTTCGGCACGCTGGCCTTCGTCATCATCGGCCTGAACATGCTGGCC
TCCGTGCAGTGGGACATCATCCAGTTCGTCCGCCAGCTCTTCTGGCTGGCGCTGGAGCCG
CCGCGCGCGGAATGGGGCCTGAAGTTCCCGCCGATGCGCGAAGGCGGCTGGTGGATCGTC
ACCGGCTTCTTCCTGACGATCTCCATCCTGCTGTGGTGGGCGCGCACCTATCGCCGCGCA
CGCGCGCTGGGTCTCGGCACGCATGTCGCCTGGGCCTTCGCGGCGGCGATCTGGCTGTAT
CTCGTGCTCGGCTTCATCCGCCCGCTCGCGATGGGTTCCTGGAGCGAGGCGGTGCCCTTC
GGCATCTTCCCGCACCTGGATTGGACGGCGGCCTTCTCTATCCGCTACGGCAACCTCTTC
TACAACCCGTTCCACGCGCTCTCGATCGTCTTCCTCTACGGCGCGACGCTGCTCTTCGCG
ATGCATGGCGCGACGATCCTCGCCCTCGGCCGCTACGGCGGCGAGCGTGAGATCGAGTTG
ATCACGGATCGCGGCACGGCGGCCGAGCGCGGCATGCTGTTCTGGCGCTGGTGCATGGGC
TTCAACGCCAGCTTCGAGAGCATCCATCGCTGGGCCTGGTGGTTCGCGGTGCTCTGCCCG
CTCACCGGCGGCATCGGCATCCTGCTGACGGGCACGGTCGTGGACAACTGGTATCTCTGG
GCGGTGGAGCGCCGCTTCGCACCCGCCTACCCGCAACTCTGGGCCCCGATCGCCGATCCG
GGTCCCGCGCAGGGGATCGTGCGA
>3300026825-9-C16-cds50|3300026825-9-C16 hypothetical protein  # 3300026825-9 # d__Bacteria;p__Pseudomonadota;c__Alphaproteobacteria;o__Rhizobiales;f__Tepidamorphaceae;g__Tepidamorphus;s__Tepidamorphus gemmatus 
ATGAGCGAGTATCAGAACATCTTCACCCGCGTTCAGGTGCGTGGCCCGCTCTATGCCGGC
ACGCCGCTGGAGCGCGGCACGATGGGCCGCGAGAAGGGGGCCGGCTTCGTCCACCTGCTC
GGCCGTTTCGGCGACGCCCAGATCGGGCCGATCTATCTCGGCTGGACGGGCATCGCCTCG
CTGTTCTGCGGCTTCGTCGCCATCGAGATCATCGGGCTCAACATGTGGGCCTCGGTGAAC
TGGGATCCGATCCAGTTCATCCGCCAACTGCCGTGGCTCAGCCTCGAGCCGCCGCCGCCG
GAGCGCGGCCTGTGCGTCATCTGCCCGCTCAACGAAGGCGGCTGGTGGCAGCTGGCCGGC
TTCTTCCTGACCGCCTCCATCCTGCTGTGGTGGGTCAGGATGTACCGGCGTGCGCGTGCG
CTGAAGATGGGCACCCATGTGGCCTGGGCCTTCGCCTCGGCGATCTGGCTCTACCTGGTG
CTGGGCTTCATCCGGCCGCTGTTGATGGGAAGCTGGAGCGAGGCGGTACCGTTCGGGATC
TTCCCGCATCTCGACTGGACCGCGGCTTTCTCGATCCGCTACGGTAATCTGTTCTACAAC
CCCTTCCACATGCTCTCGATCGTCTTCCTGTACGGCTCGACGCTCCTGTTCGCCATGCAT
GGTGCGACGATCCTGGCGGTCAGCCGCTACGGCGGCGAGCGCGAGATCGAGCAGGTGGTC
GACCGCGGCACGGCCGCGGAACGGGCGGCGCTGTTCTGGCGCTGGACGATGGGCTTCAAC
GCGACGATGGAATCGATCCACCGCTGGGCCTGGTGGTTCGCCGTGCTCTGCCCGCTGACC
GGCGGGATCGGCATCCTGCTCACCGGAACCGTCGTCGACAACTGGTACCTCTGGGGCGTC
AAGCACAGCATCGCGCCGTCCTATCCGGCAGTCTTCGGGCCGATCGGCGATCCCTCCGCG
ATCCAGGGAGCAGGACAA
>3300026863-10-C95-cds17|3300026863-10-C95 hypothetical protein  # 3300026863-10 # d__Bacteria;p__Pseudomonadota;c__Alphaproteobacteria;o__Rhizobiales;f__Pseudoxanthobacteraceae;g__Pseudoxanthobacter;s__ 
ATGAACGACTATCAGAACATCTTCACCCGCGTGCAGGTGCGCGGACCGGTCTACGCCGGC
GTGCCGGCGGATCGTGAAGGCGCCTTCGTCCGCCAGGGCACGCCGTTCTTCTCCTACTGG
GCCGGCAAGTTCGGCGACGCGCAGATCGGGCCGTTCTATCTCGGCTGGGCCGGTGTCGCG
TCGCTGGTCTTCGGCTTCGCCTGGTTCGAGATCGTCGGCCTCAATCTGTGGGCCTCGGTG
AACTGGGATCCGATCCAGTTCGTCCGCCAGCTGCCCTGGCTCGGCCTCGAGCCGCCGGGG
CCGGAGTGGGGGCTGTCGATCCCGCCGATGGCCCAGGGCGGCTGGTGGCTGCTCGCCGGC
TTCTGCATGACGTGTTCCGTCCTGCTCTGGTGGGTGCGCATGTACACCCGGGCTCGCGCC
CTCGGCATGGGCACCCACGTCGCCTGGGCGTTCGCCGCAGCGATCTGGCTGATGCTGGTG
CTCGGCTTCATCCGGCCGCTCCTGATGGGCAGCTGGAGCGAGGCGGTGCCCTTCGGCATC
TTCCCGCACCTCGACTGGACCGCGGCGTTCTCGATCCGCTACGGCAACCTCTTCTACAAC
CCGTTCCACTGCCTCTCGATCGTCTTCCTCTACGGATCGACGCTGCTGTTCGCCATGCAC
GCGGCGACGATCCTGGCGGTCAGCCGCTTCGGCGGCGAGCGCGAACTCGAGCAGATCGTC
GACCGCGGCACCGCCACCGAGCGCGCCGCCCTCTTCTGGAGGTGGACGATGGGCTTCAAC
GCCACGATGGAATCCATCCATCGCTGGGCGTGGTGGTTCGCGGTGCTCTGCCCGCTCACC
GGCGGCATCGGCATCCTGCTCACCGGCACGGCGGTGGACAACTGGTACCTCTGGGCGGTC
GAGCACGGCGTCGCCCCCTCCTATCCGCATGTGGGACCGGCGGTCGTCGATCCCTCGACC
CTGACGACGGGAGGC
>3300026863-12-C6-cds134|3300026863-12-C6 hypothetical protein  # 3300026863-12 # d__Bacteria;p__Pseudomonadota;c__Alphaproteobacteria;o__Rhizobiales;f__Beijerinckiaceae;g__Bosea;s__ 
ATGGTGGGATCTCTCGAAGCACTTCACGATCTGGCGCTGAGGCTCGGACGAGCCACGGCC
ACCCCATTCGGCATCCGTCTGTCCAAGGATCAAGGCGCAAGGATTACGGCGATGGCAACT
TATCAGAACATCTTCACCCGGGTTCAGATCCATGGCGCGCCCGATCTCGGCATTCCGATC
CCGGGACGCGGCACCAGGCGCGGCAGTGCGACCCGGACGAGCAACCTGTTCGGCCTGATC
GGCGACGCGCAGATCGGCCCGATCTATCTGGGCTGGACCGGCGTGACCTCGCTGGTCTGC
GGCCTGATCGCTTTCGAGATCATCGGCCTCAACATGCTGGCCTCGGTGAACTGGGACCCG
ATCCGCTTCGTGCGCGAACTGTTCTGGCTCCAGCTCGCAGCCCCGCTGCCCGAGCATGGC
CTCAAGATCCTCCCGCCGCTCAAGGAGGGCGGCTGGTGGCTGATCGCGGGCTTCTTCCTG
ACCACCTCGATCCTGCTCTGGTGGGTGCGCACCTATAACCGGGCCAGGGCGCTCGGCATG
GGCACGCATGTGGCCTGGGCTTTCGCCTCGGCGATCTTCCTTTATCTCGTGCTCGGCTTC
ATCCGGCCGCTGATGATGGGGACATGGAGCGAGGCGGTGCCCTTCGGCATCTTCCCGCAT
CTCGACTGGACGCAGAACTTCTCGCTGCGTTACGGCAACCTGTTCTACAACCCGTTCCAC
GCGCTCTCGATCGCCTTCCTCTACGGCTCGGCGCTGCTCTTCGCCATGCATGGCGCGACC
ATCCTCGCCGTCTCCCGCTATGGCGGCGACCGCGAGATCGAGCAGATCACCGATCGCGGC
ACGGCCTCGGAGCGCGCCGCCCTGTTCTGGCGCTGGACGATGGGCTTCAACGCCACGATG
GAGTCGATCCATCGCTGGGCCTGGTGGTTCGCGGTGCTCTGCACGCTGACCGGCGGCATC
GGCATCCTGCTGACGGGCACGGCGGTCGACAACTGGTACGAATGGGCGATCAAGCACAAA
TTCGCGCCCGCCGACCCGACCATGTGGCAGCAGATCGCCGTGCCTCCGCCCAAGGTC
>3300026863-9-C1-cds565|3300026863-9-C1 hypothetical protein  # 3300026863-9 # d__Bacteria;p__Pseudomonadota;c__Alphaproteobacteria;o__Rhizobiales;f__Rhizobiaceae;g__Mesorhizobium_D;s__ 
ATGGTGGGACTGGTGGCAGCGCATCCCGATCTGGAGCTAGGGGGAACGATCATGACCGAA
TATCAGAATATCTTCACGCGCGTTCAGATCCGCGGCGGCGCAGACCTCGGGGTTCCGATA
CCGGCCGGCATCTGGAGCCGCCAGCGCGAGGTCGGCTTTTCGCATCTCCTTGGTCGCTTC
GGCGATGCGCAGATCGGGCCGCTCTATCTGGGCTCCCTCGGCCTCGCCTCGCTGTTCTGC
GGCTTCATCGCCATCGAGATCATCGGGCTCAACATGCTGGCCTCGGTGAACTGGGACCCG
CAGGAGTTCATCAAGACCTTCTTCTGGCTGGCGCTCGAGCCGCCGCTTCCCGAGCACGGC
CTCAAGATACTGCCGCCGCTCAAGGAAGGTGGCTGGTGGCTGATGGCCGGCTTCTTCCTG
ACCAGCGCGATACTGCTCTGGTGGGCCCGCATGTATCGTCGCGCCCGCGCGCTCGGCATG
GGCACCCACATCCCCTGGGCCTTTGCCTCTGCGATCTGGCTCTATCTCGTACTGGGCTTC
ATCCGCCCGCTGCTGATGGGTTCATGGAGCGAGGGCGTACCTTTCGGCATCTTTCCGCAT
CTCGACTGGACGAACAACTTCTCGCTCAATCACGGCAACCTGTTCTACAACCCGTTCCAC
ATGCTTTCGATCGCTTTCCTCTACGGTTCCGCGGTTCTCTTCGCCATGCACGGCGCGACG
ATCCTCGCCGTCAGCAGGCTTGGCGGCGAGCGCGAGATCGAGCAGATCGTCGATCGCGGC
ACGGCGGCCGAGCGCGCTGCGCTGTTCTGGAGATGGACCATGGGCTTCAACGCCACCATG
GAATCGATCCATCGCTGGGCCTGGTGGTTCGCCATCCTCTGCCCGCTGACCGGCGGCATC
GGTATCCTGCTCACCGGCACAGTGGTCGACAACTGGTTCGAGTGGGGCCAGAAGCACGGA
CTGGCTCCGATG
>3300026893-1-C204-cds2|3300026893-1-C204 hypothetical protein  # 3300026893-1 # d__Bacteria;p__Pseudomonadota;c__Gammaproteobacteria;o__Burkholderiales;f__Burkholderiaceae;g__Rhizobacter;s__ 
ATGCTTGAGTACCAGAACATCTTCACCCGCGTGCAGGCGGTGTCGCCGGCCTACGCGGGC
ATTCCGCTGGCCACGGGCAACCGGGAGCGTGAAGGCCCGCCGATCCACGTGCACTGGATC
GGCAAGCTCGGCGACGCGCAGATCGGCCCGATCTACCTCGGCTGGCTCGGCCTGGCCTCG
CTGCTGTGCGGCTTCATCGCGTTCGAGATCATCGGCCTGAACATGCTGGCCTCGGTCAAC
TGGGACCCGGTGCAGTTCGTGCGCCAGCTGTTCTGGCTCGCGCTCGAGCCGCCGCCGCCG
AGCATGGGGCTGAAACTCTTTCCGCCGCTGAACCAGGGCGGCTGGTGGCTGATGGCGGGC
TTCTTCCTCACCGCCTCGCTGCTGCTCTGGTGGGCGCGCATGTACCGGCGGGCGCGGGCG
CTCGGCATGGGCACGCACATCGCGTGGGCCTTCGCGGCGGCGATCTGGCTCTACCTGGTG
CTCGGTTTCATCCGCCCGGTGCTGATGGGCTCGTGGGGCGAAGCGGTGCCTTTCGGCATC
TTCCCGCACCTCGACTGGACGGCAGCCTTCTCGATCCGCTACGGCAACCTGTTCTACAAC
CCCTTCCACATGCTGTCGATCGCCTTCCTGTACGGCGCGACGCTGTTGTTCGCGATGCAC
GGCGCCACCATCCTCGCGGTCAGCCGCTTCGGTGGCGAGCGCGAGATCGAACAGATCGTC
GACCGCGGCACCGCTTCCGAGCGCGCCGCGCTGTTCTGGCGCTGGACGATGGGCTTCAAC
GCGACGATGGAATCGATCCACCGCTGGGGCTGGTGGTTCGCGGTGCTGTGCCCGCTGGTC
GGTGGCATCGGCATCCTGCTGACCGGCACCGTCGTCGACAACTGGTACCTGTGGGCCGTC
AAACACCACGTGGCGCCGGTCTACCCGGCCGTGTTCGCGCCGGTGATCGACCCCAGCCTG
ATCCCGGGAGTGAAGCCA
>3300026897-7-C1-cds171|3300026897-7-C1 hypothetical protein  # 3300026897-7 # d__Bacteria;p__Pseudomonadota;c__Alphaproteobacteria;o__Sphingomonadales;f__Sphingomonadaceae;g__Sandarakinorhabdus;s__ 
ATGGCATATCAGAATATCTTCACCCAGGTTCAGATCCGCGGCGAGCTCGAGGCCGGCGTT
CCGCTCGGCCCCCACAACGACCAGCGCATCGGGCCTTTCGGCTTCATGTACTGGATGGGC
AAGCTGGGCGGCACCCAGCTCGGCCCGGTCTATCTCGGCAAGCTCGGGATTGCGTCGCTG
CTCACCGGCTTCATCGCCATCTCGATCATGGGCTTCAACATGTTGGCGTCGGTCAACTGG
TCGCCGATCGAGTTCGTCCGCCAGTTCTTCTGGCTGGCACTCGAGCCACCGCCGGCCAAA
TACGGCCTCAAGATCCTGCCGCCGCTCAATGACGGTGGCTGGTGGATCATCTCGGGCTTC
TTCCTCACCACGTCGATCATGTTGTGGTGGTTGCGTACCTACCGGCGCGCCAAGGAACTC
AACATGGGAACCCATGTGGCCTGGGCTTTCGCCTCCGCCATCTGGCTCTACCTCGTCCTT
GGCTTCATCCGGCCGCTCGCGATGGGCAATTGGGCGGAAGCCGTGCCGTTCGGCATCTTC
CCCCACCTCGACTGGACGGCGGCTTTCTCGATCCGTTACGGCAATCTGTTCTACAATCCG
TTCCACGCGCTCTCCATCGTCTTCCTCTATGGTTCGACGCTGTTGTTCGCGATGCACGGG
GCGACCATCCTCGCCGTCGGCCGTTATGGCGGCGAGCGCGAGATCGAGCAGATCACCGAT
CGCGGCACTGCGTCAGAACGCGCTGCGCTGTTCTGGCGCTGGACAATGGGCTTCAACGCG
TCGATGGAGTCTATCCATCGCTGGGCCTGGTGGTTCGCGGTGCTGACGACGCTGACCGGT
GGAATCGGCATCCTGCTGACAGGCACGGTCGTCGATAACTGGTACCTCTGGGCGGTCGAA
CACCATTTCGCCACGGTCTATCCGTCAACGGGTGTTGTCGATCCGGCCACGCTTCCGGGA
GCACCGCAA
>3300027084-8-C107-cds6|3300027084-8-C107 hypothetical protein  # 3300027084-8 # d__Bacteria;p__Pseudomonadota;c__Gammaproteobacteria;o__Burkholderiales;f__Burkholderiaceae;g__Polynucleobacter;s__Polynucleobacter sp002292975 
CCGATTCAGTTTATTCGCCAACTCTTTTGGTTATCGCTGGATCCGCCTTTACCAAAACAT
GGCTTAAGTTTGAATATGCCTCTTTCTGAGGGTGGCTGGTGGATGATGGCTGGTGCATTC
TTAACAGCCTCGATCTTGTTGTGGTGGTGGAGAACGTATCGACGTGCGATTGCATTGGGC
ATGGGAACACATATCGCCTGGGCATTCTTAGCAGCTATTTGGTTATTTTTAGTACTCGGA
TTCTTTCGCCCACTCTTAGTGGGAAGTTGGAGTGAGGGCGTTCCCTTTGGGATCTTCTCG
CACTTGGATTGGACCGCCGCATTCTCATTACGTTACGGTAATTTGTTCTATAACCCATTC
CATATGTTATCGATTGTCTTCCTCTATGGTTCGGCACTCTTATTTGCCATGCACGGTGCC
ACTATCTTGGCAGTCGGTCGATATGGTGGAGAGCGTGAGATTGAGCAAATTGTGGATCGG
GGAACCGCATCAGAGCGCGCTGGCTTATTTTGGAGATGGACCATGGGCTTTAATGCCACG
ATGGAATCCATTCACCGTTGGGCTTGGTGGTTTGCAGTCCTCGTCCCATTAACAGGTGGT
ATCGGAATTTTATTAACAGGCACCGTGGTTGATAACTGGTATCTGTGGGCAGTCAAGCAT
GGTGTTGCACCTGCTTACCCGGATGTTTATAGCATCCCCACAGTCGATCCGTCAGCGACC
TTTGTGCCACCCCCACCTGTTGCAAAA
>3300027114-3-C19-cds32|3300027114-3-C19 hypothetical protein  # 3300027114-3 # d__Bacteria;p__Pseudomonadota;c__Gammaproteobacteria;o__Burkholderiales;f__Burkholderiaceae;g__UBA2463;s__ 
TATCAAAACCTATTTACTCAGATTCAGGTCGAGGGACCTGCTGACCTTGGGATTCCCTTA
GATCGCGAGATTGATCAGCGTGAGCGCGGCACCACCACGTGGCACGTTCACTTGCTTGGT
CGCATTGGCAATGCGCAGATCGGCCCGTTCTATTTGGGCTTTCTCGGTGTCGCCTCTATC
TTCTTCTTCGTGATTGGCTTTACGGCTATCGGCTGGAACTATTTGGTGCAGGTGAATTAC
AGCCCCATCGAGTTTGTGAAGCAGCTGTTTTGGCTCTCGGTAGACCCACCACCACCCGCC
TACGGGCTGAGCATTCCGCCCATGAATCAAGGCGGCTGGTGGCTCTTTTCGGGCTTCTTC
ATCACGATCTCCATCCTGCTCTGGTGGGCCCGCACCTATCGCTTGGCTGTTCAACTCAAA
ATGGGCACGCATGTGGCGTGGGCCTTCGCAGCTGCGATTTGGCTCTACCTAGTACTGGGC
TTTTTCCGCCCAGTCCTGATGGGTAGCTGGGGTGAGGCCGTGCCGTTTGGCATCTTCTCG
CACCTCGACTGGACGACCGCATTCTCGCTGCGGTACGGGAATCTCTTCTACAACCCATTT
CACATGCTGTCGATTGCCTTCCTTTACGGTTCCGTCCTGCTGTTTGCGATGCACGGCGCC
ACCATTCTTGCCGTCGGCCGCTACGGTGGTGAGCGGGAGATCGAGCAGATCGTCGATCGT
GGAACAGCCTCAGAGCGCGCAGCACTCTTCTGGCGCTGGACCATGGGCTTTAACGCCACA
ATGGAGTCCATTCACCGCTGGGCGTGGTGGTTCGCGGTCTTGACCTGCATCACGGGTGGT
ATTGGCATCTTGCTTACGGGTACTGTCGTCGATAACTGGTACCTCTGGGCTGTGAAGCAC
GGGGTTGCGCCGAGCTATCCAGCGATCTGGGATCCAGTCGTTAGCCCATACACCGACGCG
GTCACTGCTGCTCCCACCGCCGCTCCTGCTGCTCCTGCTGCCGCAGCTCAA
>3300027114-6-C23-cds16|3300027114-6-C23 hypothetical protein  # 3300027114-6 # d__Bacteria;p__Pseudomonadota;c__Gammaproteobacteria;o__Burkholderiales;f__Burkholderiaceae;g__UBA2463;s__ 
ATGGCTGACTATCAAAACCTCTTCACCCAGGTCCAGGTCAATGGACCGATCGAGATGGGG
ATTCCCCTGGACAGGCCCAGAGACACCGCTGAGCGCGTGGGCAAGCCCTGGCATTGGCAT
CTGGCGGGTCGACTGGGCAACGCCCAGATCGGACCGGTCTATCTGGGCTTTACCGGGATT
GCCTCGATCATCTTTTTTGTGATCGGCTTTACCGCCATCGGCTGGAACTACCTGGTTCAG
GTCAACTACAGTCCGATCGAATTTGTTCGCCAGTTGTTCTGGCTGAGTGTGGATCCACCG
AATGCCAGTTATGGTCTTCGGATTCCACCAATGAACCAAGGTGGCTGGTGGCTCTTTTCG
GGCTTCTTCATCACGGTGTCGATTCTGCTGTGGTGGGTTCGCACCTATCGCCGCGCCGTT
GCCCTGAAGATGGGCACCCATGTGGCCTGGGCCTTTGCCGGTGCCATCTGGTTGTATCTG
GTCCTGGGCTTTTTCCGGCCCATCTTGATGGGCAGCTGGGCAGAGGCCGTGCCCTGGGGC
ATCTTCTCCCACTTGGACTGGACCACAGCCTTCTCCTTGCGCTATGGCAACCTCTTCTAC
AACCCGTTCCACATGCTGTCGATTGTCTTTCTGTACGGCTCCACCTTGCTGTTTGCGATG
CACGGCGCCACGATTCTGGCGGTCAGTCGCTATGGCGGTGAACGCGAGATCGAACAGATT
GTGGACCGTGGTTCTGCCTCTGAGCGTGCGGCCTTGTTCTGGCGCTGGACCATGGGCTTT
AACGCCACCATGGAGTCGATCCACCGGTGGGCCTGGTGGTTTGCCGTGCTGACCTGCATC
ACCGGTGGCATTGGCATCCTCTTGACTGGCACAGTTGTTGACAACTGGTACCTCTGGTCC
GTCAAGCATGGCGTGGCACCCGGCTATCCAGCCATCTGGGGTCCGGTGGTAGACCCCATG
ACTGCTGGCGCTCAA
>3300027128-5-C159-cds7|3300027128-5-C159 hypothetical protein  # 3300027128-5 # d__Bacteria;p__Pseudomonadota;c__Gammaproteobacteria;o__Burkholderiales;f__Burkholderiaceae;g__UBA4615;s__ 
ATGGTTGAATATCAGAATCTCTTCACGGCAGTGCAGCCCACCGGGCCACTGCATTCGGGT
GCACCGCTTCCCAAGGAAGACTGGGAGCGCACCGGCAAGCCCTTCCTGTGGCATCTGCTG
GGCCGCATCGGCAACGCACAGATCGGGCCGGTCTATCTCGGTGGCCTGGGCGTGGCCTCG
CTGGTGTTTGGCACCCTCGCCTTCAACATCATCGGCTTCAACATGCTGGCCGCGGTCGAC
TGGAGCCCGAGCGAGCTGATCCGTCAGCTCTTCTGGCTGGCGCTCGAGCCGCCGGCGCCG
CAATACGGCCTGTCGATTCCGCCGCTCGCGCAAGGGGGCTGGTGGATCATCACCGGCTTC
ATGCTCACGGTCTCGATGATGCTGTGGTGGGCGCGCTGTTACCGAAGGGCAAGGCAGCTT
GGCATGGGCACGCACATCGCTTGGGCCTTTGCGGCAGCGATCTGGCTCTATCTGGTGTGC
GGCTTTTTCCGTCCCATCATGATGGGCAGCTGGTCCGAGGCGGTGCCCTTTGGCATCTTC
CCGCACCTCGACTGGGTCTCGGCACTTTCGCTGCGGCACGGCAATCTGTTCTACAACCCG
TTCCACGCGCTCTCGATTGTCTTCCTGTACGGATCGGTGCTGCTCTTTGCCATGCACGGC
GCCACCATTCTGGCGGTGGGTCGTTATGGCGGTGATCGCGAGATCGAGCAGATCGTCGAT
CGGGGCACGGCTTCGGAGCGTGCGGCGCTCTTCTGGCGCTGGACCATGGGCTTTAACGCC
ACCATGGAATCCGTGCACCGTTGGGCCTGGTGGTTTGCCGTGCTGTGCCCGCTCACCGGC
GGTATCGGCATCCTGCTGACCGGCCCGGTGGTCGACAACTGGTACCTGTGGTCGGCCAAG
CATGGTGTGGTGCCCTCCTACCCCGCGAGCTACAAGGTGGTGGTGGATCCGGCCCTGCAG
GCCTCCAAGACCACGCCGGCGGTTCTGACCGCAGCTCCGGCTGCAGCGCCCGCCGCGGCC
GCCCCCGCGGCTGCATCGACCGATGCGGCTGCACCTGCCGCCGCCCCCGCTGACAACGCT
GCCGACAAGGGAGCCAACAAA
>3300027144-6-C112-cds2|3300027144-6-C112 hypothetical protein  # 3300027144-6 # d__Bacteria;p__Pseudomonadota;c__Gammaproteobacteria;o__Burkholderiales;f__Burkholderiaceae;g__Polynucleobacter;s__Polynucleobacter sp002292975 
ATGGACTATCAAAACTTATTTACTCAGGTTCAGGTCGTCGCTGAGCCACACCATAGCTCA
CCTCTTAATCCAAGTAAAGATGAGCGCGAACGAATTGGTAAACCTTTCTTGGTTCACCTT
TTTGGCCGTTTGGGAAATGCGCAAATTGGACCAGTCTATTTAGGAACAATCGGGATTGCC
TCCTTATTTTTTGGCATGATTGGTTTTCAGATTATTGGCTGGAATATGCTGTCTTCTGTT
AACTGGGATCCGATTCAATTTATTCGCCAACTCTTTTGGTTATCGCTGGATCCGCCTTTA
CCAAAGCACGGATTAAGTTTGAATATGCCTCTTTCTGAGGGTGGCTGGTGGATGATGGCT
GGTGCATTCTTAACAGCCTCGATCTTGTTGTGGTGGTGGAGAACGTATCGTCGTGCAATT
GCATTAGGGTTGGGTACTCATATAGCTTGGGCATTCTTGTCAGCCATTTGGTTATTTTTA
GTACTCGGATTCTTAAGACCCCTATTAGTAGGAAGTTGGAGCGAGGGCGTTCCTTTTGGC
ATTTTCTCGCATCTGGATTGGACCGCCGCATTCTCATTGCGCTACGGTAATTTGTTTTAC
AACCCATTCCATATGCTATCAATAGTCTTTCTTTATGGTTCGGTCCTCTTATTTGCTATG
CACGGCGCTACCATTTTGGCAGTAGGGCGTTATGGCGGTGAGCGTGAAATTGAGCAAATT
GTGGATCGCGGGACTGCATCGGAGCGCGCCGGCTTATTTTGGAGATGGACCATGGGCTTT
AATGCCACGATGGAATCCATTCACCGTTGGGCCTGGTGGTTTGCAGTATTAACAACACTG
ACCGGTGGTATTGGAATTCTATTAACCGGTACAGTAGTTGATAACTGGTATCTCTGGGCA
GTCAAGCATGGCGTTGCTCCTGCATATCCGAATGTTTACAGCATCCCTGCAGTTGATCCA
ACAGCAACTTTTATTCCTCCATCCCCACCCCTTGCAAAA
>3300027146-6-C121-cds3|3300027146-6-C121 hypothetical protein  # 3300027146-6 # d__Bacteria;p__Pseudomonadota;c__Gammaproteobacteria;o__Burkholderiales;f__Burkholderiaceae;g__Polynucleobacter;s__Polynucleobacter sp002292975 
ATGGACTATCAAAACTTATTTACTCAGGTTCAGGTCGTCGCTGAGCCACACCATAGCTCA
CCTCTTAATCCAAGTAAAGATGAGCGCGAACGAATTGGTAAACCTTTCTTGGTTCACCTT
TTTGGCCGTTTGGGAAATGCTCAGATTGGCCCAATTTATCTCGGAACAATCGGGATCGCC
TCCTTATTTTTTGGCATGATTGGTTTTCAGATTATTGGCTGGAATATGCTGTCTTCTGTT
AACTGGGATCCGATTCAATTTATTCGCCAACTCTTTTGGTTATCGCTGGATCCGCCTTTA
CCAAAGCACGGATTAAGTTTGAATATGCCTCTTTCTGAGGGTGGCTGGTGGATGATGGCT
GGTGCATTCTTAACAGCCTCGATCTTGTTGTGGTGGTGGAGAACGTATCGTCGTGCAATT
GCATTAGGGTTGGGTACTCATATAGCTTGGGCATTCTTGTCAGCCATTTGGTTATTTTTA
GTACTCGGATTCTTAAGACCCCTATTAGTAGGAAGTTGGAGCGAGGGCGTTCCTTTTGGC
ATTTTCTCGCATCTGGATTGGACCGCCGCATTCTCATTGCGCTACGGTAATTTGTTTTAC
AACCCATTCCATATGCTATCAATAGTCTTTCTTTATGGTTCGGTCCTCTTATTTGCTATG
CACGGCGCTACCATTTTGGCAGTAGGGCGTTATGGCGGTGAGCGTGAAATTGAGCAAATT
GTGGATCGCGGGACTGCATCGGAGCGCGCCGGCTTATTTTGGAGATGGACCATGGGCTTT
AATGCCACGATGGAATCCATTCACCGTTGGGCCTGGTGGTTTGCAGTATTAACAACACTG
ACCGGTGGTATTGGAATTCTATTAACCGGTACAGTAGTTGATAACTGGTATCTCTGGGCA
GTCAAGCATGGCGTTGCTCCTGCATATCCGAATGTTTACAGCATCCCTGCAGTTGATCCA
ACAGCAACTTTTATTCCTCCATCCCCACCCCTTGCAAAA
>3300027262-12-C166-cds2|3300027262-12-C166 hypothetical protein  # 3300027262-12 # d__Bacteria;p__Pseudomonadota;c__Gammaproteobacteria;o__Granulosicoccales;f__Granulosicoccaceae;g__Granulosicoccus;s__ 
ATGGCTGAATATCAGAACATATTTACGCAGGTCCAGATTCATGGCCACGGTGAGATGGGT
ATTCCCATCGGCAACGAAAGTAAAAACCGTGTTGGCAAGCCTATCTTCAACCGATGGTTG
GGCATGCTGGGTAACGCGCAGCTGGGTCCTATCTATCTGGGCGCTACAGGAACACTGTCT
CTGATCTGTGGCTTCATTGCCTTCGAGATCATCGGCTTGAACATGCTGGCGTCGGTAAAC
TGGGACGTCGTACAATTTGTCAAGCAACTGTTCTGGCTGGCGCTTGAGCCACCTCCACCG
GGGTCCGGTCTGAGCATCCCACCCATGGCTGAAGGCGGCTGGTGGTTACTGGCAGGCTTT
TTCCTGACGCTATCCATATTGCTCTGGTGGACACGAACCTACCTTCGTGCCAAGGCATTA
AATATGGGTTACCACATACCCTGGGCGTTCGCAGCCGCTATCTGGTTGTATCTGGTGCTC
GGTTTTATCCGTCCTTTATTGATGGGTGACTTTGGCGAAGCTGTGCCGTTCGGAATCTTC
CCGCATCTTGACTGGACGGCTGCTTTCTCAATGCGCTACGGCAACCTGTTCTACAACCCT
TTCCACATGCTGTCCATCGTATTCCTGTATGGCTCTGCTGTGCTGTTTGGTATGCACGCA
GCGACTATTCTGGCGGTTGGACGTTACGGTGGTGAGCGTGAAATCGAGCAGATCACTGAT
CGTGGTACAGCCACCGAACGTGCAGCACTGTTCTGGCGCTGGTGCATGGGCTTTAATGCA
ACCATGGAGTCGGTACACCGATGGGCCTGGTGGTTCGCTATCCTGACGCCTATTACCGGT
GGTATCGGCATTCTTCTCACGGGAACAGTGGTAGACAACTGGTACATATGGGGTGTCAAG
CACGGTATTGCACCAGCTTATCCTGAAGTTTATCCCGTTGGCATTGATCCCGCTCTGGGC
GTGGAGGCAAAA
>3300027262-7-C5-cds83|3300027262-7-C5 hypothetical protein  # 3300027262-7 # d__Bacteria;p__Pseudomonadota;c__Gammaproteobacteria;o__Granulosicoccales;f__Granulosicoccaceae;g__Granulosicoccus;s__ 
ATGGCCGAATATCAGAACATCTTCACGCAGATCCAGGTTCGCGGCCCGGCCGAGCTGGGC
GTACCGATCGGACGGGATACCAAGAACCGCTCCAGCTCCATCGGTTCCAGCAAGTGGCTG
GGCGCCATCGCCAACGCGCAGCTGGGCCCGATCTACCTGGGCTTCACCGGTACCCTGTCG
ATCGTGCTCGGGCTGATCGCCTTCGAGATCATCGGCTTCAACATGCTGGCCTCGGTCAAC
TGGGACGTCGTCGAGTTCGTGCGGCAGCTGTTCTGGCTGGCGCTGGAGCCGCCGGCACCC
GAGTACGGGCTGTCGATTCCGCCGATGGCCGAGGGTGGCTGGTGGCTGTTGACCGGTTTC
CTGCTGACCTGCTCGATCGGGCTGTGGTGGACGCGCACCTTCCTCAGGGCACGTGCCCTG
GGCCTCGGCTACCACATCCCCTGGGCCTTCGGCGCGGCCATCTGGCTGTACCTGGTGCTC
GGCTTCATCCGCCCGGTGCTGATGGGCAGCTGGTCCGAGGCGGTACCGTTCGGCATCTTC
CCGCACCTGGACTGGACCGCGGCGTTCTCGATCCGCTACGGCAACCTGTTCTACAACCCG
TTCCACATGCTCTCGATCGTCTTCCTGTACGGCTCGGCCGTGCTGTTCGGCATGCACGCC
GGCACCATCCTGGCGACGGGTCGCTACGGCGGCGAGCGCGAGCTGGAGCAGATCACCGAC
CGTGGCACGGCCACCGAGCGGGCCTCGCTGTACTGGCGCTGGCAGATGGGTTTCAACGCC
ACGATGGAGTCGATCCACCGCTGGGCCTGGTGGTTCGCCGTGCTGACGCCGATCTGCGGG
GGCATCGGCATCCTGCTGACCGGCACCGTCGTCGACAACTGGTACCTGTGGGGAGTCAAG
CACGGCATCGCACCGTCCTACCCGGCGGTCTACCCACCGTCCATCGATCCCGCAAGCGTC
ACGGAGACCATGCGA
>3300027279-3-C18-cds10|3300027279-3-C18 hypothetical protein  # 3300027279-3 # d__Bacteria;p__Chloroflexota;c__Chloroflexia;o__Chloroflexales;f__Chloroflexaceae;g__Chloroflexus;s__Chloroflexus sp000735195 
ATGGCGACAATAAATATGACGCCGGGTGATCTGGAGCTGGGTCGTGATCGTGGTCGCATC
GGGAAGCCAATCGAGATTCCGTTGCTCGAGAACTTTGGCTTCGATAGTCAGCTCGGCCCA
TTTTACCTCGGCTTTTGGAATGCAGTGGCGTACATCACGGGCGGTATCTTCACTTTTATC
TGGTTGGTAGTGATGTTTGCCCAAGTCAATTACAATCCGATAGCGTTCATCAAGTATTTC
GTGGTATTACAGATCGATCCCCCTTCATCGCGCTATGGCCTGAGCTTTCCCCCATTGGAG
GAGGGCGGTTGGTGGCTTATCGCGACTTTCTTCTTGACCGTTTCAATCTTTGCCTGGTAC
ATGCATATTTACACTCGTGCCAAGGCCCTTGGTATCAAGCCGTACCTGGCTTATGGCTTC
ACGGGTGCCATTGCTCTCTACCTGGTGATCTACATCATTCGCCCTATCTGGATGGGTGAT
TGGTCGGAAGCCCCCGCCCATGGGATCAAGGCTCTGCTCGACTGGACGAACAATGTGAGT
GTGCGTTACGGCAATTTCTACTACAATCCGTTCCACATGCTCTCAATCTTCTTCCTGCTT
GGTTCGACACTCTTGCTGGCAATGCACGCCGGCACGATCTGGGCGCTTGAGAAGTATGCT
GCACACGAAGAGTGGAGTGAGATTCAGGCTCCCGGTACCGGCACGGAACGCGCGCAGCTC
TTCTGGCGCTGGTGCATGGGTTTCAATGCGAATGCCTATTCAATTCACCTGTGGGCCTTC
TGGTTTGCCTGGCTATGCGGTATTACCGGTGCACTTGGCGTCTTCTTCTCGATGCCTGAT
TTCGTGAACAACTGGTTCCAATGGGGTGTTGAGGCCGGTATCAATTATCCACAAGGACCT
ACACCACCGGTTTCGTTGCCG
>3300027283-11-C1-cds479|3300027283-11-C1 hypothetical protein  # 3300027283-11 # d__Bacteria;p__Pseudomonadota;c__Alphaproteobacteria;o__Rhodobacterales;f__Rhodobacteraceae;g__Roseovarius;s__Roseovarius sp000152845 
ATGATTGAGTATCAGAATATATTCACCCAAGTGCAGGTTCAGGGCCAACCTGAATGGGGC
ATGGACGACAATGGCCGGATGATGGAAGAGCGCGCGGGCAAGCCGTTTTTCTCGACCCTC
ATCGGCTGGCTGGGCAACGCGCAGATCGGGCCGATCAACCTCGGCATGCTCGGTGTGATC
AGCCTCATCAGCGGCTTCATGTGGTTCTTTATCGTGGGCCTCAACATGCTGGCGCAGGTC
GGCTGGTCGCTGCCGGAATTCCTGCGGCAACTCTTCTGGCTGGCACTGGAGCCGCCGGGG
CCCGAGCATGGCCTCTCGATGCCCCCACTCAATGATGGTGGCTGGTATATCATCAGCTCG
TTCTTTCTGCTGGTAGCTGTCTGCGCCTGGTGGCTGCGCACCTATCAACTGGCCGCAAGC
CACAAGATGGGCAAGCATGTCGCCTGGGCCTTTGCCTCTGCGATCTGGCTCTTTCTGGTG
TTGGGCCTCTTCCGGCCGATCCTGATGGGATCGTGGTCCGAGGCGGTGCCCTACGGCATC
TTCCCGCACCTTGACTGGACCACCGCGTTCTCGATCCGCTACGGCAACCTCTATTACAAC
CCGTTCCACTGCCTCTCGATTGTCTTCCTCTATGGCTCGGTCCTGCTCTTTGCGATGCAC
GGTGCCACCATTCTCGCGGTCAGCCGTTTCGGCGGAGACCGGGAGTTGGAGCAGATCGTT
GACCGTGGCACGGCATCAGAGCGCGCCGCCCTCTTCTGGCGCTGGACCATGGGGTTCAAC
GCGACGATGGAGGGGATTCACCGCTGGGCTTGGTGGTTTGCGGTTCTCACCCCGATCACG
GGTGGTATCGGCATCCTTCTGACCGGCACGGTCGTGGACAACTGGTTCATCTGGGCACAG
GAACACAACTTTGCGCCCCTCTATGACGGATCTTACGGCTACGACGCTTACGGCTCTTAC
GAAGCCTTCATCGGACAAGGAGAG
>3300027292-1-C73-cds14|3300027292-1-C73 hypothetical protein  # 3300027292-1 # d__Bacteria;p__Pseudomonadota;c__Gammaproteobacteria;o__Burkholderiales;f__Burkholderiaceae;g__Limnohabitans;s__ 
ATGGCCGACTATCAAAACCTGTTCACCACGGTGCAAGCCGTGGGTCCGGTGCACCACGGG
GTGGCGCTGGGACACGGCAACAGCCCGCGTACCGGGCAACCCCTGATCAACTACTGGATC
GGTAAACTGGGCAACGCCCAGCTCGGCCCCATCTACCTGGGGGGGCTGGGTCTGGCCTCG
CTGGTGTGCGGCCTGATCGCCTTCACCCTGATTGGCATGAACATGCTGGCCTCGGTGAAC
TACGACCCGATCCAGTTCGTGCGCCAGCTGTTCTGGTTGTCGCTTGAGCCGCCACCGCCG
AGCTATGGTCTGAGCATGCCGCCGCTGAACCAGGGCGGCTGGTTCCTCATCGTCGGCCTG
TTCCTCACCGCGTCCATCATGTTCTGGTGGGCACGCACCTACCGCCGCGCGGTCGAGCTG
GGCATGGGCACACACATCGCCTGGGCCTTTGCGGCCGCCATCTGGCTGTTCCTGGTGCTG
GGCTTGTTCCGCCCCATCCTGATGGGCTCCTGGGGTGAGGCCGTGCCCTACGGCATCTTC
TCCCACTTGGACTGGACCGCGGCCTTCTCGCTGCGCTACGGCAACCTGTTCTACAACCCC
TTCCACGCGCTGTCGATCGTGTTCCTCTACGGCTCGGCGCTCTTGTTTGCCATGCACGGC
GCGACGATCCTGGCGGTGACCCGCTTTGGTGGCGAGCGTGAGATCGAGCAGATCACCGAC
CGCGGCACGGCCTCCGAACGCGCGGCCTTGTTCTGGCGCTGGACCATGGGCTTCAACGCC
ACCATGGAGTCGATCCACCGCTGGGCCTGGTGGTTCGCGGTGCTGTGCCCCATCACGGGC
GGCATTGGCATCTTGCTCACCGGCACCGTGGTGGACAACTGGTACCTGTGGGCCATCAAG
CATGGTGTGGCGCCGCCATACCCCGAAATCTTTCCAGCGGTGACTGACCCCGCGCTGAGC
ACAGGAGTCAAGCCA
>3300027294-18-C2-cds1|3300027294-18-C2 hypothetical protein  # 3300027294-18 # d__Bacteria;p__Pseudomonadota;c__Gammaproteobacteria;o__Burkholderiales;f__Burkholderiaceae;g__Polynucleobacter;s__Polynucleobacter sp002292975 
ATGGACTATCAAAATTTATTTACTCAGGTTCAAGTCGTTGCCGAACCACATCATGGATCG
CATCTAAACCCTAGAAAAGATGAGCGCGAGCGTATTGGCCAACCATTCTTGGTACATCTC
TTTGGTAGGTTAGGAAATGCGCAAATTGGACCAGTCTATTTAGGAACAATCGGGATTGCC
TCCTTATTTTTTGGCATGATTGGTTTTCAGATTATTGGCTGGAATATGCTGTCTTCAGTT
AACTGGGATCCGATTCAGTTTATTCGCCAACTCTTTTGGTTATCGCTGGATCCGCCTTTA
CCAAAACATGGCTTAAGTTTGAATATGCCTCTTTCTGAGGGTGGCTGGTGGATGATGGCT
GGTGCATTCTTAACAGCCTCGATCTTGTTGTGGTGGTGGAGAACGTATCGACGTGCGATT
GCATTAGGCATGGGAACACATATCGCCTGGGCATTCTTAGCAGCTATTTGGTTATTTTTA
GTACTCGGATTCTTTCGCCCACTCTTAGTGGGAAGTTGGAGTGAGGGCGTTCCCTTTGGG
ATCTTCTCGCACTTGGATTGGACCGCCGCATTCTCATTACGTTACGGTAATTTGTTCTAT
AACCCATTCCATATGTTATCGATTGTCTTCCTCTATGGTTCGGCACTCTTATTTGCCATG
CACGGTGCCACTATCTTGGCAGTCGGTCGATATGGTGGAGAGCGTGAGATTGAGCAAATT
GTGGATCGGGGAACCGCATCAGAGCGCGCTGGCTTATTTTGGAGATGGACCATGGGCTTT
AATGCCACGATGGAATCCATTCACCGTTGGGCTTGGTGGTTTGCAGTCCTC
>3300027302-8-C28-cds19|3300027302-8-C28 hypothetical protein  # 3300027302-8 # d__Bacteria;p__Pseudomonadota;c__Gammaproteobacteria;o__Burkholderiales;f__Burkholderiaceae;g__UBA4615;s__ 
ATGGTTGAATATCAGAATCTCTTCACGGCAGTGCAGCCCACCGGGCCACTGCATTCGGGT
GCACCGCTTCCCAAGGAAGACTGGGAGCGCACCGGCAAGCCCTTCCTGTGGCATCTGCTG
GGCCGCATCGGCAACGCACAGATCGGGCCGGTCTATCTCGGTGGCCTGGGCGTGGCCTCG
CTGGTGTTTGGCACCCTCGCCTTCAACATCATCGGCTTCAACATGCTGGCCGCGGTCGAC
TGGAGCCCGAGCGAGCTGATCCGTCAGCTCTTCTGGCTGGCGCTCGAGCCGCCGGCGCCG
CAATACGGCCTGTCGATTCCGCCGCTCGCGCAAGGGGGCTGGTGGATCATCACCGGCTTC
ATGCTCACGGTCTCGATGATGCTGTGGTGGGCGCGCTGTTACCGAAGGGCAAGGCAGCTT
GGCATGGGCACGCACATCGCTTGGGCCTTTGCGGCAGCGATCTGGCTCTATCTGGTGTGC
GGCTTTTTCCGTCCCATCATGATGGGCAGCTGGTCCGAGGCGGTGCCCTTTGGCATCTTC
CCGCACCTCGACTGGGTCTCGGCACTTTCGCTGCGGCACGGCAATCTGTTCTACAACCCG
TTCCACGCGCTCTCGATTGTCTTCCTGTACGGATCGGTGCTGCTCTTTGCCATGCACGGC
GCCACCATTCTGGCGGTGGGTCGTTATGGCGGTGATCGCGAGATCGAGCAGATCGTCGAT
CGGGGCACGGCTTCGGAGCGTGCGGCGCTCTTCTGGCGCTGGACCATGGGCTTTAACGCC
ACCATGGAATCCGTGCACCGTTGGGCCTGGTGGTTTGCCGTGCTGTGCCCGCTCACCGGC
GGTATCGGCATCCTGCTGACCGGCCCGGTGGTCGACAACTGGTACCTGTGGTCGGCCAAG
CATGGTGTGGTGCCCTCCTACCCCGCGAGCTACAAGGTGGTGGTGGATCCGGCCCTGCAG
GCCTCCAAGACCACGCCGGCGGTTCTGACCGCAGCTCCGGCTGCAGCGCCCGCCGCGGCC
GCCCCCGCGGCTGCATCGACCGATGCGGCTGCA
>3300027306-11-C53-cds9|3300027306-11-C53 hypothetical protein  # 3300027306-11 # d__Bacteria;p__Pseudomonadota;c__Gammaproteobacteria;o__Burkholderiales;f__Burkholderiaceae;g__UBA954;s__ 
ATGGCTGACTATCAAAATTTATTTACCCAGGTCCAGGCGGTGACGCATCCGCACTCGGGC
GTGGCGATCGATCCTCGCGATATGCGCGAACGCACCAAGAACCCATTCCTCTGGCATCTC
GCTGGCCGGCTCGGCAATGCGCAGATCGGACCCTTGTATTTGGGCTGGGTGGGATTGGCC
TCTGCAATCTGTTTCATGATTGCTTTCACGATTGTGGGCTGGAACATGCTCGTTCAGGTC
AACTACGACCCGATTCAATTTGTACGCCAGCTCTTCTGGCTGTCGCTTGATCCCCCGCCA
CCCGAATATGGACTCAAGCTCGCGCCGTTAAAGCAGGGCGGCTGGTGGAACATCGCCGGC
TTTTTTCTGACGGTATCGATTCTCTTGTGGTGGGTGCGGGTCTATCGGCGGGCACGGGCA
TTGAACCTGGGCACCCATGTGGCCTGGGCATTCGCAGCGGCCATTTGGCTGTATCTGGTG
TTGGGTTTCTTTCGGCCGATTCTCATGGGCAGCTGGTCGGAGGGCGTGCCGTTTGGAATC
TTCTCTCATCTCGATTGGACAGCAGCCTTCTCGATTCGGTACGGAAATCTTTTCTATAAC
CCCTTCCATATGCTGTCGATCGTGTTTCTTTACGGCTCTGCACTGCTTTTCGCGATGCAT
GGCGCCACGATTTTGGCGGTGACCCGATATGGCGGTGACCGGGAAGTCGAGCAGATTGTC
GATCGCGGATCCGCTTCTGAGCGGGCCGCATTGTTTTGGCGATGGACAATGGGCTTTAAC
GCCACGATGGAGTCGGTACACCGCTGGGCCTGGTGGTTTGCCGTGCTCTGCCCGCTGACC
GGCGGCATTGGTATTTTGTTAACCGGAACTGTTGTTGATAACTGGTATCTCTGGGGAATA
AAGCATGGCCTCGTTCCGCCATATCCCGATATGTGGGGCGCACCCACAGTGGATCCCAGC
GTAATGCAAGGAGCGAAA
>3300027329-7-C76-cds1|3300027329-7-C76 hypothetical protein  # 3300027329-7 # d__Bacteria;p__Pseudomonadota;c__Gammaproteobacteria;o__Burkholderiales;f__Burkholderiaceae;g__Polynucleobacter;s__Polynucleobacter sp002292975 
GGAAATGCTCAGATTGGCCCAATTTATCTCGGAACAATCGGTATCGCCTCCTTATTTTTT
GGCATGATTGGTTTTCAGATTATTGGCTGGAATATGCTGTCTTCTGTTAACTGGGATCCG
ATTCAATTTATTCGCCAACTCTTTTGGTTATCGCTGGATCCGCCTTTACCAAAGCACGGA
TTAAGTTTGAATATGCCTCTTTCTGAGGGTGGCTGGTGGATGATGGCTGGTGCATTCTTA
ACAGCCTCGATCTTGTTGTGGTGGTGGAGAACGTATCGTCGTGCAATTGCATTAGGGTTG
GGTACTCATATAGCTTGGGCATTCTTGTCAGCCATTTGGTTATTTTTAGTACTCGGATTC
TTAAGACCCCTATTAGTAGGAAGTTGGAGCGAGGGCGTTCCTTTTGGCATTTTCTCGCAT
CTGGATTGGACCGCCGCATTCTCATTGCGCTACGGTAATTTGTTTTACAACCCATTCCAT
ATGCTATCAATAGTCTTTCTTTATGGTTCGGTCCTCTTATTTGCTATGCACGGCGCTACC
ATTTTGGCAGTAGGGCGTTATGGCGGTGAGCGTGAAATTGAGCAAATTGTGGATCGCGGG
ACTGCATCGGAGCGCGCCGGCTTATTTTGGAGATGGACCATGGGCTTTAATGCCACGATG
GAATCCATTCACCGTTGGGCCTGGTGGTTTGCAGTATTAACAACACTGACCGGTGGTATT
GGAATTCTATTAACCGGTACAGTAGTTGATAACTGGTATCTCTGGGCAGTCAAGCATGGC
GTTGCTCCTGCATATCCGAATGTTTACAGCATCCCTGCAGTTGATCCAACAGCAACTTTT
ATTCCTCCATCCCCACCCCTTGCAAAA
>3300027337-8-C7-cds16|3300027337-8-C7 hypothetical protein  # 3300027337-8 # d__Bacteria;p__Pseudomonadota;c__Gammaproteobacteria;o__Burkholderiales;f__Burkholderiaceae;g__Limnohabitans;s__ 
ATGGCGCAATACCAAAATCTTTTCACCACGGTCACCGCAGAAGGTCCCCTTCATTCCGGT
GTCGAGCTCGGACATGGCAACAGCCCGCGCAGCTTCGATCCCCCCATCCATTACTACTGG
CTGGGCAAAATTGGCAATGCACAGCTGGGCCCCATTTATTTGGGCGGATTGGGCATCGCC
TCGCTGATCTGCGGCCTGATTGCCTTCACCATCATCGGCATGAACATGCTGGCCTCGGTC
AACTACGACCCGATTCAATTCGTGCGCCAGCTGTTCTGGCTGGCCCTGGAGCCGCCGCCG
CCCCAATACGGCCTGCAACTGCCGCCGCTGAACCAAGGCGGCTGGTGGCTGATCACCGGC
TTGTTCCTCACCGCCTCGCTGTTCCTGTGGTGGGCGCGCACCTACCGGCGCGCACGCGAG
CTGGGCATGGGCACCCATATTCCATGGGCTTTTGCAGCGGCCATCTGGTTGTACCTGGTG
CTGGGCTTGTTCCGCCCGATCCTGATGGGCTCTTGGGGCGAAGCCGTGCCTTACGGCATC
TTCCCCCACCTGGACTGGACGGCAGCCTTCTCCTTGCGCTATGGCAACTTGTTCTACAAC
CCCTTCCATGCGCTGTCCATCGTCTTCCTGTACGGCTCGGCCCTGCTGTTTGCCATGCAC
GGCGCCACGATTCTGGCGGTCACGCATTACGGCGGCGAGCGCGAGCTCGAGCAGATCACC
GACCGTGGCACGGCGTCGGAGCGCGCCGCCCTCTTCTGGCGCTGGACCATGGGCTTCAAC
GCCACGATGGAATCCATTCACCGCTGGGCCTGGTGGTTTGCGGTGCTGTGCCCCCTGACT
GGCGGCATTGGCATCCTGCTGACCGGCACCGTGGTGGACAACTGGTATTTGTGGTCCATG
AAGCACGGCGTGGTACCGCCCTACCCTGAAGTATTTCCGCTGGTGGTTGATCCCAGCCTG
ACCACAGGAGTGAAGCCA
>3300027406-15-C202-cds5|3300027406-15-C202 hypothetical protein  # 3300027406-15 # d__Bacteria;p__Pseudomonadota;c__Alphaproteobacteria;o__Rhodobacterales;f__Rhodobacteraceae;g__Planktomarina;s__Planktomarina sp002683685 
ATGGAATATCAAAATATTTTCACACAGGTTCAAGTGCAAGGTCCTCCCGAAATGGGTATG
GACCCGACCGGAGACATCGCCCGTGAGCGCACCAATAAGGCTAGTTTCTCAAAACTGGCT
GGCATTTTGGGCAATGCGCAATTGGGCCCGCTGCATCTGGGGATGTTCGGCGTCGTTTCG
CTGGCCACCGGACTGTTGTGGTTCTTTATCGTGGGCCTGAATTTTTGGGCCCAGGCGGAT
TATTCTCCGGCCGTCTTCATACGTGATCTGTTCTGGTTCTCGCTGGAGCCACCGTCAGAG
GAATATGGTCTCGGCATGGCACCTTTGAACGAAGGTGGCTGGTGGTTGATTTCCTCCTTC
TTCTTGCTGGTCTCAGTCATCTCTTGGTGGATCCGCACCTATCTGCGCGCCGAAGAGCTG
GGCCTTGGGAAACACGTCAGCTGGGCCTTTGCCTCTGCCATCTGGCTGTTTTTAGTTCTA
GGCCTGATCCGCCCACTTATGATGGGTTCTTGGTCAGAAGCGGTGCCTTATGGGATCTTC
TCTCATCTCGATTGGACAAACCTGTTTTCACTGAGCTATGGCAACCTGTTCTATAACCCA
TTCCACGCCCTCTCGATCGCCTTTCTATACGGCTCTGCTCTATTGTTCGCTATGCATGGG
GCCACAATCCTGGCCGTATCGCGCTATGGTGGCGAGCGGGAAATTGAGCAAATTGTGGAT
CGGGGTACGGCCTCTGAACGCGCCGCGCTCTTCTGGCGCTGGACCATGGGCTTCAACGCG
ACCATGGAAGGTATCCACCGCTGGGCGTGGTGGTTTGCAGTGCTAACAACTTTGACAGGC
GGCATTGGCATTTTGCTCACAGGTACCGTGGTCGACAATTGGTATGTCTGGGCACAAGAC
CATGGCTACGCGCCGCTGGAT
>3300027498-3-C3-cds44|3300027498-3-C3 hypothetical protein  # 3300027498-3 # d__Bacteria;p__Chloroflexota;c__Anaerolineae;o__Caldilineales;f__Caldilineaceae;g__;s__ 
ATGACTGTTCAACCCATAACCGCATCGGTAATTAGGGAAAAATCTCACCCTTCGGGTAAT
CGCTCGGCAGTTGAGCGTGTTCCAGAGGGTGAGCCAGTCTCTTTCGATGAGATGGAGGCC
CTTTACAAAAAACCAGGTGGCACACTTTTCCATGCGTGGTTTGGTGCAGATCCGTTTGAC
TTTTGGATTGGGCGATTCTATGTTGGTGCCTTTGGCATCGTTTCGTTGATTGGGATTGTG
TTTGGCACAATTTTCTATTTTTATCAGGCTTGGATCATTGAAGGGGCTTACAATCTATTT
CAGGCTCGAATCGATCCACCACCAATCAGTGCTGGGCTGCGGCTTGTTTCTGCAAATGAG
CCGGGGTTTTATTGGCAACTGATCATATTTTTTGCGACGATAGCTTTCTTTGGCTGGTTG
ATGCGTCAAATAGACATTTCGCGAAAGTTGGAGATGAGCTACGAAATTCCACTTGCTTAT
GGCGCTGTCGTCTCTTCGTGGATTACGCTACAGTGGCTCAGGCCAATCGCAATGGGCGCA
TGGGGTAACGGCTTCGCCCTTGGTATCACCCATCATTTAGATTGGGTCTCCAACATCGGG
TATCAGTACTTTAACTTCTTCTATAACCCATTCCATGCCATTGGAATTTCGCTACTATTT
ACCTCAACGCTCATTCTTGCAATGCACGGTTCGGCCATTCTTAGCGCGGTTGGGCGTCCC
GATATTAGCGAAGACAACGTTGATGGTTTCTGGCGAAACATCATTGGGTACAGCATCGGC
GACATCGGTATTCACCGAGTTGCACTGTGGATTGGTGTCGCCTCAGTTCTTTTTTCTAAT
CTTTGTATATTTCTTTCGGGTACGCTCGTTTATAACTGGGCCGGGTTCTGGACATTTTGG
GACAAGCTGCCAATTTGGGAAAGCGCCGCAGTGATGACCGTAGCTGCTGGTTCGGTTGTC
GTCTGGAATAGTGGTCGCCGTGGGACAACTGATGTTGAAGCACTTGAATATGGTAAAGGA
TTAGAAGGGACGATTCCACGAGTTGGGTACAGCGAACTGTTCCGCAAGCTCTTTGGTGTC
GGTCAAATTGGACCGATTTATCTGGGTGTAGCTGGCGTCATTGCTGTGGCAGCGGGTGGC
ATCTCTGCCTTTATCATTCTTAGCGAATATTTGTGGCAGGTTGGTTATAACCCGATTTTA
TTTGTGCGAGAATTTTTCGTTTTGTCGCTCGATCCACCCCCAATGCAATACGGACTCTCT
TTTAATGCGCCGTGGCACGAAGGTGGAGCGTGGCTCTTTGCAACGGGTTTGCTAAATGTT
TCTGTTGTGGCATTCTGGTGGCGCATCTATTCTCGAGCGAAAGCAGCTAATCTTAGCACC
CATCTAGCTTGGGGATTTGCCGCAGCGCTTTTGCTCTACTTTGTAATCTATTTGATTCGC
CCTGTTCTTATCGGTAACTGGGCGCAAGCACCGGGGCAGGGATTTAAAGCCGTACTCGAT
TGGACCAATAACGTCAGCGTTATGTACGGGAATTTTTACTATAACCCATTTCACATGCTG
TCCATCTTTTTCTTGCTTGGCTCAACGCTGCTTCTATCCATGCATGGTGCAACAATCGTT
GCTACATCTCGTTATGGTTCGCACCGCGAGATCGAAGAGATGATGGTAGAAGGAACAGGT
ACGCAGCGTGCGCAGCTATTCTGGCGTTGGTGTATGGGGTGGAACGTCAATTCTAAGTCA
ATTCACGACTGGTGTTACTGGTTTGCAGCTCTAACCGGAATCACAGGTGCAATCGGTCTT
TTGCTCTCTGGGACGCTCATCATGGATTGGTATGTGTGGGCAAATCAAATCGGAATTGTG
GCGCCACTACCG
>3300027498-6-C1-cds195|3300027498-6-C1 hypothetical protein  # 3300027498-6 # d__Bacteria;p__Pseudomonadota;c__Gammaproteobacteria;o__Granulosicoccales;f__Granulosicoccaceae;g__Granulosicoccus;s__ 
ATGCGCCAATATCAGAATGTCTTTACCCAGGTTCAGATCTATGGCCCCGTCGAAACGGGG
GTGCCGGTAGATCGCGGACAACGGGAGCGCAAGGGCAAGCCTTTCCTGAATCGTTGGGTG
GGAATGATCGGCAACGCGCAGATCGGGCCCTTCTATCTCGGTTATACCGGCATGCTGGCC
ATCGTCTGCGGGGTCATCGCGTTCGAGATCATCGGCCTGAACATGCTCGCGTCGGTCAAC
TGGGATCCGGTGCAGTTCGTTCGGCAATTGTTCTGGCTCGCTCTCGAGCCGCCGGTGCCG
GGTTACGGGCTTGCCATACCGCCGATGGCCGAAGGCGGCTGGTGGTTGCTGGCAGGCTTC
TTCCTGACAGCTTCCATCCTGCTCTGGTGGACGCGCATCTATCTGCGCGCCCGCGCGCTC
AAGATGGGCTATCACATTCCCTGGGCCTTTGCGGCTGCCATTTGGTTGTTTCTCGTGCTC
GGCTACATCCGTCCCTTGCTGATGGGCTCCTGGAGTGAAGCCGTACCGTTCGGGATCTTT
CCCCACCTTGACTGGACGGCCGCGTTCTCGATCCGCTACGGCAACCTCTTCTACAACCCC
TTCCACATGTTGTCCATCACCTTCCTGTACGGCTCGGCCGTACTCTTCGCGATGCACGGG
GCAACCATCCTGGCCGTGGGTCGATACGGTGGTGAGCGCGAGATCGAACAGATCACCGAT
AGAGGCACGGCGACCGAGCGAGCGGCGCTCTTCTGGCGCTGGACGATGGGCTTCAACGCG
ACGATGGAATCCATTCACCGATGGGCCTGGTGGTTTGCGGTGCTGTGCCCGATCACCGGC
GGTATCGGCATCCTGTTGACCGGAACGGTCGTCGACAACTGGTATCTCTGGGGTGTGAAG
CACGGCATTGCGCCCGCCTATCCGGACGTCTATCCACCGTCGGTCGATCCGGCACTGTCT
CTTGGGGGTGCGAAA
>3300027499-12-C5-cds8|3300027499-12-C5 hypothetical protein  # 3300027499-12 # d__Bacteria;p__Pseudomonadota;c__Gammaproteobacteria;o__Burkholderiales;f__Burkholderiaceae;g__UBA2463;s__ 
ATGCCTCAATATCAAAACCTATTTACTCAGATCCAGGTCGAGGGACCTGCTGACCTTGGG
ATTCCCTTAGATCGCGAGATTGATCAGCGTGAGCGCGGCACCACCACGTGGCACGTGCAC
TTGCTTGGTCGCATTGGCAATGCGCAGATCGGCCCGTTCTATTTGGGCTTTCTCGGTGTC
GCCTCTATCTTCTTCTTCGTGATTGGCTTTACGGCTATCGGCTGGAACTATTTGGTGCAG
GTGAATTACAGCCCCATCGAGTTTGTGAAGCAGCTGTTTTGGCTCTCGGTAGACCCACCA
CCACCCGCCTACGGGCTGAGCATTCCGCCCATGAATCAAGGCGGCTGGTGGCTCTTTTCG
GGCTTCTTCATCACGATCTCCATCCTGCTCTGGTGGGCCCGCACCTATCGCTTGGCTGTT
CAACTCAAAATGGGCACGCATGTGGCGTGGGCCTTCGCAGCTGCGATTTGGCTCTACCTA
GTACTGGGCTTTTTCCGCCCAGTCCTGATGGGTAGCTGGGGTGAGGCCGTGCCGTTTGGC
ATCTTCTCGCACCTCGACTGGACGACCGCATTCTCGCTGCGGTACGGGAATCTCTTCTAC
AACCCATTTCACATGCTGTCGATTGCCTTCCTTTACGGTTCCGTCCTGCTGTTTGCGATG
CACGGCGCCACCATTCTGGCCGTCGGCCGCTACGGTGGTGAGCGAGAGATCGAGCAGATC
GTCGATCGTGGAACCGCCTCAGAGCGCGCAGCACTCTTCTGGCGTTGGACCATGGGCTTT
AACGCCACAATGGAGTCCATTCACCGCTGGGCGTGGTGGTTCGCGGTCTTGACCTGCATC
ACGGGTGGTATTGGCATCTTGCTTACGGGTACTGTCGTCGATAACTGGTACCTCTGGGCT
GTGAAGCACGGGGTTGCGCCGAGCTATCCAGCGATCTGGGATCCAGTCGTTAGCCCATAC
ACCGACGCGGTCACTGCTGCTCCCACCGCCGCTCCTGCTGCTCCTGCTGCCGCAGCTCAA
>3300027499-8-C360-cds1|3300027499-8-C360 hypothetical protein  # 3300027499-8 # d__Bacteria;p__Pseudomonadota;c__Alphaproteobacteria;o__Acetobacterales;f__Acetobacteraceae;g__Ga0074136;s__ 
CTGGGCTACCTTGGCATCCTGTCCTTGCTCTTTGGCTTTATTGCCTTTGAGATTATCGGG
CTTTGCATGCTGGCCTCGGTGAATTGGAATGTCAGTGAATTCATCCGTCAGCTTTTCTGG
CTGGCGCTTGAACCGCCGCCGCCGGAATATGGCATGCGGATTCCGCCGCTGAATAAGGGT
GGCTGGTGGATTGTGGCGGGCTTCTTCCTGACACTTTCCATGCTGCTTTGGTGGGTGCGC
ACCTATCGCCGGGCGCGTCAGCTTGGCATGGGCACGCATGTGGCGTGGGCCTTTGCCGGC
GCCATCTGGCTTTATTTGGTGCTGGGCTTCATTCGCCCGGTTGCCATGGGAAGCTGGAGC
GAGGCAGTGCCGTTTGGGATCTTCCCGCATTTGGATTGGACAGCGGCGTTCTCCATCCGC
TACGGCAATCTTTTTTATAATCCTTTCCATGCGCTCTCGATCGTATTCCTCTACGGTTCC
GTCTTGCTCTTTGCGATGCACGCTGCAACCATTCTGGCACTCGGTCGTTATGGTGGTGAG
CGTGAGATTGAACAAACGCTGGACCGTGGCACCGCAGCGGAACGCGGTGGCCTGTTCTGG
CGCTGGACTATGGGCTTCAACGCCACCTTTGAAAGCATCCACCGCTGGGCCTGGTGGTTT
GCCTTCCTTTGCCCTGTCACGGGTGGGATTGGCATTCTGCTGACCGGCACTGTGGTCGAT
AATTGGTATCTCTGGGCGGTGGATCGGCATTTTGCGCCGGCCTATGTCATGCCTTGGACA
CCCGCTGTTGATCCCTCCATCGTACAAGGAGCGCCGCGA
>3300027503-16-C224-cds2|3300027503-16-C224 hypothetical protein  # 3300027503-16 # d__Bacteria;p__Pseudomonadota;c__Alphaproteobacteria;o__Rhodobacterales;f__Rhodobacteraceae;g__Cypionkella;s__ 
ATGGCTGAGTATCAAAACATCTTCACCCAGGTTCAGGTGCGCGCAGCACCTGAAATGGGG
ATGGTCGAAAACGTTGATCTGGGCAATCGCACGAAATCGGCAGGGTTTTCGAACCTTGCC
GGCTGGTTCGGGAATGCGCAGTTGGGGCCGGTCTATCTGGGCACCTTCGGTGTAATCTCG
CTGGCCACCGGGCTGATCTGGTTCATGATGGTCGGGGCCTGGTTCTGGCATCTGGCCGAC
TATAACCCGGCTGTGTTCATGCGCGATCTGTTCTGGATGGCGCTTGAGCCGCCGGCCCCG
GAATATGGCCTGTCGATCCCGCCGATGGCGGAAGGCGGGCTGTGGCTTTTGGCCAGCTTC
TTCCTTCTGATCTCGGTCATGGCGTGGTGGGTGCGCACCTATCTGCGCGCCGAGGCGCTG
GGGATGGGCAAGCATGTGGCCTGGGCCTTTGCCGGGGCGATCTGGCTGTTTCTGGTGCTG
GGCCTGATCCGTCCGGTGCTGATGGGCAGCTGGTCCGAGGCGGTGCCCTACGGCATCTTC
CCGCACCTTGACTGGACCAACCTTTTCAGCCTGACCTATGGCAACCTGTTCTATAACCCC
TTCCACGCGCTGAGCATCGCCTTCCTTTACGGTTCGGCCCTGCTGTTTGCCATGCACGGG
GCAACCATCCTGGCGGTGACCCGTCTTGGCGGCGACCGCGAGTTGGAACAGATCGTTGAC
CGCGGCACGGCATCGGAACGGGCGGCCCTGTTCTGGCGCTGGACCATGGGCTTCAACGCC
ACGATGGAAGGCATTCACCGCTGGGCTTGGTGGTTCGCCGTTCTGGTGACTGTCACGGGG
GGGATCGGCATCTTGCTGACCGGCACCGTGGTGGACAACTGGTACGTCTGGGCACAAGAG
CACGGCTATGCGCCGCTCGAT
>3300027509-15-C2-cds91|3300027509-15-C2 hypothetical protein  # 3300027509-15 # d__Bacteria;p__Pseudomonadota;c__Gammaproteobacteria;o__Granulosicoccales;f__Granulosicoccaceae;g__Granulosicoccus;s__ 
ATGGCCGAATACCAGAACATCTTCACCCGCGTCCAGGTGCGCGGTCCGGGGGAGGCCGGC
GTTCCCATCGGGCGCGACACCGACAAGCGCGTCGGCGGCTGGTTCTTCAACCGCCTCGCC
GGCATGATCGGCAACGCACAGATCGGCCCCTTCTACCTCGGGGTCACCGGTTCACTCTCC
ATTCTCTGCGGCTTCATCGCCTTCGAGATCATCGGCTTCAACATGCTCGCCTCGGTCAAC
TGGGACGTGGTCGAGTTCGTTCGACAGCTGTTCTGGCTGGCGCTCGAGCCGCCGCCGCCC
GAGTACGGGCTTTCCATCCCGCCCATGGCCGACGGTGGCTGGTGGCTGATGGCCGGCATG
TTCCTGACCATCTCCATCCTGCTGTGGTGGACACGTACCTTCCTTCGTGCCCGAGCCCTC
GGTCTCGGCTACCACATTCCCTGGGCCTTCGGCGCGGCGATCTGGCTGTACCTGGTGCTC
GGCTTCATCCGTCCGCTCCTGATGGGTTCGTGGTCCGAAGCCGTGCCCTTCGGCATCTTT
CCGCATCTCGACTGGACGGCGGCGTTCTCGATCCGGTACGGCAACCTGTTCTACAACCCC
TTCCACATGCTGTCGATCGTCTTCCTCTACGGCTCGGCCGTCCTGTTCGGCATGCACGCG
GCGACCATCCTCGCGGTCGGTCGCTACGGCGGAGAGCGTGAGATCGAGCAGATCACCGAC
CGCGGTACCGCGACCGAGCGCGCCTCGCTGTTCTGGCGCTGGCAGATGGGCTTCAACGCC
TCGATGGAATCCATTCACCGCTGGGCCTGGTGGTTCGCGGTCCTGACGCCGATCACCGGC
GGCATCGGCATCCTGCTCACCGGCACGGTCGTCGACAACTGGTATCTCTGGGGCGTCAAG
CACGGTCTGGCGGCGGACTACATCCTGCCGTACACGCCGGCCGTCGATCCCGCCGCGCTC
GGAACGGAGACAATGCAA
>3300027515-40-C10-cds4|3300027515-40-C10 hypothetical protein  # 3300027515-40 # d__Bacteria;p__Chloroflexota;c__Chloroflexia;o__Chloroflexales;f__Chloroflexaceae;g__Chloroflexus;s__Chloroflexus sp000735195 
ATGGCGACAATAAATATGACGCCGGGTGATCTGGAGCTGGGTCGTGACCGCGGTCGTATC
GGAAAGCCCATCGAGGTTCCATTACTCGAGAACTTTGGCTTTGATAGTCAGCTCGGCCCA
TTCTACCTCGGCTTTTGGAATGCAGTGGCGTACATCACGGGCGGTATCTTCACTTTTATC
TGGCTGGTAGTGATGCTTGCCCAAGTCAATTACAATCCGATAGCGTTCATCAAGTATTTC
GTGGTATTACAGATCGATCCTCCTTCATCGCGCTATGGCCTGAGCTTTCCCCCATTGGAG
GAGGGCGGTTGGTGGCTTATCGCGACTTTCTTCTTGACCGTTTCAATCTTTGCCTGGTAC
ATGCATATTTACACTCGTGCCAAGGCCCTTGGTATCAAGCCGTACCTGGCTTATGGCTTC
ACGGGTGCCATTGCTCTCTACCTGGTGATCTACATCATTCGCCCTATCTGGATGGGTGAT
TGGTCGGAAGCCCCCGCCCATGGGATCAAGGCTCTGCTCGACTGGACGAACAATGTGAGT
GTGCGTTACGGCAATTTCTACTACAATCCGTTCCACATGCTCTCAATCTTCTTCCTGCTT
GGTTCGACACTCTTGCTGGCAATGCACGCCGGCACGATCTGGGCGCTTGAGAAGTATGCT
GCACACGAAGAGTGGAATGAGATTCAGGCTCCCGGTACCGGTACTGAACGTGCGCAGCTC
TTCTGGCGCTGGTGCATAGGCTTTAATGCGAATGCCTACTCGATCCATCTGTGGGCTTTC
TGGTTTGCCTGGCTATGCGGTATTACCGGCGCTCTCGGTGTCTTCTTCTCAATGCCTGAT
TTCGTGAATAACTGGTTCCAATGGGGTATTGAGGCCGGTATCAATTATCCACAAGGACCT
ACACCACCGGTTTCGTTGCCG
>3300027580-24-C18-cds23|3300027580-24-C18 hypothetical protein  # 3300027580-24 # d__Bacteria;p__Pseudomonadota;c__Gammaproteobacteria;o__Nitrococcales;f__Halorhodospiraceae;g__Halorhodospira;s__ 
ATGGCTGAGTATCAGAATCTCTTTACCCGAGTTCAGGTCAGGGGGCCGTCGGATCCGGGC
CTGGAGCTCCCCGGGGACGGCGGAGTCCGGACGCGCAGCTCGATCCACTCCTGGCTGCTC
GGCAAGATCGGCGACGCCCAGCTCGGGCCTATCTACCTTGGCGCGACAGGGGCCATGTCG
ATCATGTTCGGCGCCCTGGCCATCATCATCATCGGCATGAACCTGCTCGCGGCGGTGGAT
TGGAACCCGCTGGAGTTCATTCGGCAGTTCTTCTGGCTGGCGCTGGAGCCGCCGCCGCCG
GAGTACGGCCTGAGCATCCCGCCGCTGAACGATGGCGGCTGGTGGCTGATCGCCGGCTTC
TTCCTCACGGCGGCGATCTTCCTGTGGTGGGTGCGGACCTATAACCGGGCCAAGGCGCTC
GGGCTTGGCACCCATGTGGCTTGGGCGTTCGCCGCGGCGATCTTCCTGTACTTCTCCATC
GGGTTCATCTGGCCGGTGCTGATGGGCAGCTGGTCCGAGAGCGTGCCGTTCGGCATCTTC
CCGCACCTGGATTGGACCACGGCCTTCTCGCTGCGGTTCGGGAACCTCTACTACAACCCG
TTCCACATGCTCTCGATCGTCTTCCTGTTCGGCTCGGCGCTGCTGTTCGCGATGCACGGC
GGCACGATCCTGGCTGCCGGCCGCTACAACGCCGAGCGGGAGATCGAGCAGGTGACCGAC
CGCGGCACCGGTGCCGAGCGCTCCGCGCTGCTCTGGCGCTGGACCATGGGCTTTAACGCC
ACCATGGAGTCGATCCACCGCTGGGCGTACTGGTTCGCCATCCTGTGCGTGATCACTGGC
GGGATCGGTATCCTGCTGACCGGCACCGTGGTTGAGAACTGGTATCTGTGGGGTGTCCAC
CACGGCATTGCCCCGGACTATCCCGCGGAGTTCTATACACCGGCCGTGGATCCGGCAGCA
GGGGGGACGCAG
>3300027581-1-C10-cds5|3300027581-1-C10 hypothetical protein  # 3300027581-1 # d__Bacteria;p__Pseudomonadota;c__Gammaproteobacteria;o__Burkholderiales;f__Burkholderiaceae;g__Polynucleobacter;s__ 
ATGGATTATCAAAATCTATTCACCCAAACACAGGTCACAGGGCCAATTAGCCGTGGCGTG
CCAATTAATAGCTATGACCAAAGAGAGCGTACCCAAAGCGTCAGTTTTTCTAGCCTGTTA
GGTAGGATTGGTAATGCGCAACTTGGCCCAATTTATTTGGGTCGTTTAGGCGTTGCCTCA
TTAGCGTTTGGGATGGCGGCATTTTTTATTATTGGTATGAATATGCTAGCGCAAGTTGAC
TGGAATCCCATTCAGTTTATCCGCCAATTATTTTGGTTATCGCTTGATGCTCCTGCGCCG
AAGTATGGTTTAGGTTTGGCGCCACTCAATGAGGGTGGTTGGTGGAATATAGCCGGATTA
TTTAGTACCATTGCAATCTTGTTATGGTGGTTTAGAACCTATCGCCGAGCTTTAGCTTTG
GGGATGGGGACGCATGTCTCTTGGGCCTTTGCATCCGCTATTTGGTTATTTTTAGTACTT
GGATTATTTCGCCCCGTTTTAATGGGAAGTTGGAGCGAAGCAGTACCTTTTGGAATTTTT
TCTCACTTAGACTGGACAGCAGCATTGTCTATTCGTTACGGAAATTTATTTTATAACCCG
TTTCACATGTTATCGATTTTCTTTTTGTATGGTTCTGTCTTGCTCTTTGCGATGCATGGC
GCCACGATTTTAGCGGTTAGTCGATATGGTGGTGAGCGTGAAATTGAGCAAATTGTTGAT
CGTGGAACGGCGTCTGAGCGAGCCGCATTGTTTTGGCGTTGGACGATGGGGTTTAACGCT
ACCATGGAATCGATTCACCGTTGGGCTTGGTGGTTTGCAGTGTTGACACCCGTATCAGGA
GGGATTGGTATTCTCTTAACCGGTACAGTTGTTGACAACTGGTATTTATGGGCGATGCAT
CATGGTATGGTACCGGCCTATCCAGTTACGAACGTGATCGATCCATCTATTGCAACCCCA
GCGTTTTCTGCACCATTACAAGGAGCTAAA
>3300027607-17-C71-cds28|3300027607-17-C71 hypothetical protein  # 3300027607-17 # d__Bacteria;p__Pseudomonadota;c__Alphaproteobacteria;o__Rhizobiales;f__Stappiaceae;g__Roseibium;s__ 
CAGCTTTTCTGGCTCGGGCTTGAACCACCGCCCGCCGAGTATGGCCTGTCCATGCCACCC
TTGAACGATGGTGGCTGGTGGTTGATCGCCGGTTTCTTCCTGACGGCGTCCATCCTGTTG
TGGTGGGTGCGCGTCTACCGGCGTGCCCGCCAGCTTGAAATGGGAACGCACGTGGCCTGG
GCGTTTGCGGCGGCGATCTGGCTCTTCCTGGTTCTGGGGTTCATCCGTCCGATCCTGATG
GGGAATTTTTCAGAAGCCGTTCCGTTTGGCATTTTCCCGCACCTGGATTGGACCGCGGCA
TTCTCCATCCGCTACGGCAACCTTTACTACAACCCGTTCCACTGTCTCTCGATCGTCTTC
CTTTATGGCTCGGTGCTTTTGTTTGCAATGCACGGCGCCACCATTCTGGCGGTCGGAAAA
TACGGCGGCGAGCGTGAGCTGGAACAGATCACCGATCGCGGAACCGCTTCGGAACGGGCA
GCGCTTTTCTGGCGCTGGACCATGGGGTTCAACGCCACCATGGAATCCGTCCACAGGTGG
GCCTGGTGGTTTGCCATTCTGACACCCCTTACCGGCGGCATCGGCATCCTTCTGACGGGA
ACCGTCGTTGACAACTGGTACCTATGGGGCATCGAGCACGGCATCGTCGCGCCCTTGCCG
GACATCTATCCGGATGTCGTCGACCCGGCGGCGCAG
>3300027607-24-C43-cds14|3300027607-24-C43 hypothetical protein  # 3300027607-24 # d__Bacteria;p__Pseudomonadota;c__Alphaproteobacteria;o__Kiloniellales;f__Rhodovibrionaceae;g__;s__ 
ATGGCTGCTGAATATCAGAACATCTTCACCCAAGTGCAGGTCCGTGGACCTGCGGAAATG
GGCATTCCCCTGCAGCGCCCGGACTGGGAGCGCGACGGCACGCCGTTCTTCTCCTACTGG
ATCGGAAAGTTCGGTAACGCGCAGCTGGGCCCCGTCTATCTCGGCTTCCTTGGTCTTGCA
TCCCTCATCACCGGCGCCCTGGCAATCGTCACCATGGGCTTCAACATGCTGGCGTCGGTG
GCCTGGGACCCCATCGAATTCGTCCGGCAGCTGCCCTGGCTCGCGCTTGAGCCGCCGCCG
GCGAAGTACGGCCTGAAGCTGGCACCGCTCAACGAGGGCGGCTGGTGGAACGTCGCAGGC
TTCTTCCTCACCGCCTCCATCCTGCTCTGGTGGGCCCGAACCTACTCACGGGCCAAGTCT
CTGGGGATGGGAACCCATGTGGCCTGGGCCTTTGCTGCGGCCATCTGGCTCTATCTGGTG
CTCGGCTTCTTCCGCCCGCTTCTGATGGGGAGCTGGAGCGAGGGCGTGCCGTTCGGGATC
TTCCCGCACCTCGATTGGACGGCCGCCTTCTCCATCCGCTACGGCAACCTCTTCTACAAT
CCCTTCCACTGTCTCTCCATCGTCTTCCTTTACGGCGCCACCCTGCTTTTCGCCATGCAT
GGCGCAACCATCCTGGCCGTCAGCCGTTTCGGTGGCGATCGGGAGATCGAGCAGATTACC
CATCGTGGCACGGCCTCAGAGCGGGCCGCCCTGTTCTGGCGCTGGACGATGGGCTTCAAC
GCCACGATGGAATCGATCCATCGCTGGGCCTGGTGGTTCGCCGTTCTCTGCCCACTGACC
GGCGGCATCGGCATCCTCTTGACCGGGACCGTCGTGGACAACTGGTACCTCTGGGCAGTC
GACCACGGGGTCGCCCCATCCTATCCGCAAGTCTTCGGGCCGATCGAGGATCCTGGCTTG
CTTGAAGGGAGCGCACAA
>3300027607-28-C38-cds22|3300027607-28-C38 hypothetical protein  # 3300027607-28 # d__Bacteria;p__Pseudomonadota;c__Alphaproteobacteria;o__Thalassobaculales;f__Thalassobaculaceae;g__;s__ 
ATGGGTACCTATCAGAACATCTTTAACCGCGTGCAGGTGCAGACAAGCCACCCGCACATG
GGCACCCCGCTTCCGCCGGAGGACGAGGCGCGCCTCGGAACGCCGATCCAGAACAAGCTG
CTCGGCTTCTTCGGCAACGCGCAGATCGGGCCGATCTATCTCGGGTCGCTGGGCATGGCG
TCGCTGCTATTCGGCATGTTCGGCTTCGTCATCATCGGCTTCAACATGCTGGCGTCGGTG
GACTGGAGCCCGATCGAGTTCGTGCGCCAGCTGCCATGGCTGGCGCTTGAGCCGCCGGCG
CCTGAATACGGTCTCTCGATCCCGCCGATGGCGGAGGGCGGCTGGTGGCTGGTCTCCGGC
TTCCTGATCACCCTGTCGATCCTGCTGTGGTGGTGGCGGATGTACACCCGCGCCGTCGCG
CTGGGGATGGGAACCCACGTCGCCTGGGCCTTCGCGTCGGCGATCTGGCTGTTCCTGGTG
CTCGGCTTCATCCGCCCGCTGCTGATGGGCAGCTGGTCGGAGGGGGTGCCGTTCGGCATC
TTCCCGCACCTGGATTGGACGGCGGCCTTCTCAATCCGCTACGGCAACCTGTTCTACAAC
CCGTTCCACGCCCTCTCGATCGTGTTCCTTTACGGCTCGGCACTGCTGTTCGCCATGCAC
GGGGCGACGATTCTGGCGGTTGGCCGCTACGGCGGCGAGCGGGAGATCGAGCAGATCGTC
GATCGCGGTACCGCCTCGGAGCGCGCCGGGTTGTTCTGGCGCTGGACGATGGGCTTCAAC
GCCTCGATGGAGAGCATCCACCGTTGGGCGTGGTGGTTCGCGGTGCTGACAACGCTGACC
GGCGGTATCGGGATCCTGCTCACGGGCACCGTGGTGGACAACTGGTATCTCTGGGCGGTC
AAGCACAGCTTCGCGCCGGCTTACCCGGATATCTGGGCGCCCATTGCCAATCCGAACGGG
>3300027623-9-C5-cds48|3300027623-9-C5 hypothetical protein  # 3300027623-9 # d__Bacteria;p__Pseudomonadota;c__Gammaproteobacteria;o__Granulosicoccales;f__Granulosicoccaceae;g__Granulosicoccus;s__ 
ATGCGTCAATATCAGAATGTCTTTACCCAGGTTCAGATCTATGGCCCCGCTGAAACAGGG
GTTCCGGTAGATCGCGGACAACGGGAACGCATGGGCAAGCCGTTCTTCAACCGTTGGTTG
GGAATGATCGGCAACGCGCAGATCGGGCCATTCTATCTCGGCTATACCGGCATGCTGGCT
ATCGTCTGCGGTGTCATTTCGTTCGAGATCATCGGCCTGAACATGCTCGCGTCGGTCAAC
TGGGATCCGGTGCAATTCGTTCGCCAGTTGTTCTGGCTCGCTCTCGAGCCACCGGCGCCG
GGTTACGGGCTTGCCATACCGCCAATGGCTGAAGGTGGCTGGTGGTTGCTGGCAGGGTTC
TTCCTGACGGCCTCCGTCCTGCTCTGGTGGACTCGCATCTACCTGCGGGCCCGTGCGCTG
AAAATGGGCTATCACATTCCCTGGGCTTTTGCTGCAGCCATCTGGTTGTTCCTGGTGCTC
GGCTTCATCCGACCCTTGCTGATGGGTTCCTGGAGTGAAGCCGTACCGTTCGGGATCTTT
CCGCACCTCGACTGGACCGCGGCCTTCTCGATCCGCTACGGCAACCTCTTCTACAACCCC
TTCCACATGTTGTCGATCACCTTCCTCTATGGGTCGGCCGTACTCTTCGCCATGCACGGT
GCAACGATCCTGGCAGTCGGTCGCTACGGTGGTGAGCGCGAGATCGAGCAGATCACCGAT
AGAGGAACGGCGACCGAAAGGGCCGCGCTCTTCTGGCGCTGGACGATGGGCTTCAACGCG
ACGATGGAATCCATTCACCGCTGGGCCTGGTGGTTTGCTGTCCTCTGCCCGATCACCGGC
GGTATCGGCATCCTGTTGACCGGAACGGTCGTCGACAACTGGTATCTCTGGGGTGTGAAG
CACGGCATTGCGCCCGCCTATCCGGACGTCTATCCACCGTCGGTCGATCCGGCACTGTCC
CTTGGGGGTGCGAAA
>3300027627-6-C1-cds9|3300027627-6-C1 hypothetical protein  # 3300027627-6 # d__Bacteria;p__Pseudomonadota;c__Gammaproteobacteria;o__Burkholderiales;f__Burkholderiaceae;g__Polynucleobacter;s__ 
ATGGAATATCAAAATCTCTTTACCCAAGTTCAGGTCGTTGGACCCATTCATGAAGGCATA
CCTTTAGATCGGTATGATCGACGTAATCGGATCGGTAAGCCCTTCTTATTTCATTTAATG
GGGCGTATTGGTAATGCCCAAATTGGCCCGATTTATTTGGGCTGGCTTGGAATAGCTTCC
TTATTTTTTGGCACCATTGCAATTCAAATCATGGGCTGGAATATGCTGGCTTCGGTGAAC
TGGAGTCCGATTCAATTTGTAAAGCAATTTTTTTGGTTATCTCTTGATCCGCCTAATCCC
AAATATGGCTTGAAATTATTTATGCCTTTAGCTGAAGGTGGCTGGTGGATGATGGCTGGC
TTCTTTTTGACACTCGCAATTTTATTATGGTGGTTGCGTACCTATCGACGGGCAGTCGCA
CTAGGCCTGGGAACCCATGTAGCTTGGGGATTTTTAGCCGCCATTTGGCTCTTTTTAGTT
TTAGGATTTTTACGGCCATTACTGATGGGTAGTTGGAGCGAGGGTGTGCCATTTGGTATT
TTCTCGCACCTCGATTGGACAGCTGCTTTTTCTTTGCGTTATGGTAATTTGTTTTACAAC
CCGTTCCACATGCTTTCAATTGCCTTCCTCTATGGCTCAGTGCTCTTATTTGCGATGCAC
GCCGGCACAATTTTGGCAGTCTCGCGTTTTGGCGGTGAGCGTGAAATAGAGCAGATCGTC
GATCGTGGAACTGCCTCAGAGCGGGCCGCTTTATTTTGGCGCTGGACGATGGGATTTAAC
GCTACCATGGAATCAATACATCGATGGGCTTGGTGGTTTGCTGTCCTCACACCATTAGTT
GGCGGCATCGGCATTCTATTAACTGGAACCGTAGTCGATAATTGGTATCTGTGGGCTGTT
AAGCACCATGTTGCACCAACTTACCCGAATGTATTTGGCGGCATTACGGTTGATCCTGCC
GCTACTTTTGTCGCGCCACCACCACCAGTGCCACAAATTCCAATGCAGGGGATGAAACCA
>3300027668-9-C7-cds81|3300027668-9-C7 hypothetical protein  # 3300027668-9 # d__Bacteria;p__Pseudomonadota;c__Alphaproteobacteria;o__Sphingomonadales;f__Sphingomonadaceae;g__Sphingomonas;s__Sphingomonas echinoides 
ATGGCAAGCTATCAGAACATCTTCACGCAAATCCAGCTGCGCGGCCCGGCCGAAATGGGC
CCGGCGCTTGGCGGCTATGATTTTCCGCGGATCGGCAAGCCCGGCGTCTCGTATTGGATG
GGCAAGATCGGCAATGCGCAGATCGGGCCGATTTATCTGGGTGGGCTCGGCATCCTGTCC
TTGATGTTCGGTTTCCTCGCCTTTGAGGTGGTCGGGCTCAACATGTGGGCGTCGGTCGGC
TGGAACCCCATCCAGTTCGTGCGGCAATTGCCGTGGCTGGCGCTCGAGCCGCCCGGCCCT
GAATATGGCTTCCAGCTGTTTGTGCCGCTGGCGCATGGCGGCTGGTGGCAGATTGCCGGT
TTCTCGATGACCACATCGGTGTTGCTGTGGTGGCTGCGCACCTTCCGCCGCGCGCGTGCG
CTGGGGATGGGCACGCATGTCTCCTGGGCCTTTGCCAGCGCGATCTGGCTGATGCTGGTG
CTGGGCTTCATCCGCCCGATGCTGATGGGCAGCTGGGCCGAGGCCGTGCCGTTCGGCATC
TTCCCGCACCTCGATTGGACCGCGGCTTTCTCGATCCGCTACGGCAATTTGTTCTACAAT
CCGTTCCACTGCCTTTCGATCGTGTTCCTTTACGGATCGACCTTGCTGTTCGCGATGCAT
GGCGCGACGATCCTGGCGGTTGGCCGTTATGGCGGTGAGCGCGAGCTAGAACATATCACC
GATCGCGGCACCGCCGCCGAGCGCGCGGCCTTGTTCTGGCGCTGGACGATGGGCTTCAAC
GCCACCTATGAATCGATCCATCGCTGGGCGTGGTGGTTCGCGGTGCTGACGACGCTGACC
GGCGGGATCGGCATCCTGCTGACGGGCACCGTCGTCGACAATTGGTATCTGTGGGCGATC
CAGCATGGCTATGCCCCGTCCTATCCGGGGACCGGCGTCGTCGATCCCGCCTCGCTTCCG
GGAGCATCGCAA
>3300027673-17-C211-cds2|3300027673-17-C211 hypothetical protein  # 3300027673-17 # d__Bacteria;p__Pseudomonadota;c__Gammaproteobacteria;o__Burkholderiales;f__Burkholderiaceae;g__Rubrivivax;s__ 
ATGCTGAGCCAGATCCCTTATCAGAACCTCTTCACCCGCGTGCAGCCCGTCGGGCCCGTG
CACGACGGCGTCGAACTGCCGCCGGGCAACAGCCCGCGCGACGGCAAGCCCTTCCTCGTG
CACCTGTTCGGCCGCCTGGGCAATGCCCAGCTGGGGCCGATCTACCTGGGGCCGCTGGGC
ATCATCTCGTTGATCACGGGCACCCTGTCGATCAACATCATGGGCTTCAACCAGCTCGCC
TCGGTGAACTGGAACCCGGTGGAGTTCATTCGCCAGCTGCCCTGGCTGGCCCTGGAGCCG
CCGAGCCCGAAGTACGGCCTGTCCATCCCGCCCATGAACGAAGGCGGCTGGTGGCTGCTG
GCCTCGGCACTGCTGCTGGTGAGCGTGATCACCTGGTGGATGCGCACCTACACCCGCGCC
CGCCAGCTGGGCATGGGCACGCACATCGCGTGGGCCTTTGCCGCGGCGATCTGGCTGTTC
CTGGTGCTGGGCCTGTTCCGGCCGCTGCTGATGGGCAGCTGGAGCGAGGGGGTGCCCTAC
GGGATATTCCCCCACCTCGATTGGACAGCGGCGTTCTCGCTGCGCTACGGGAACCTGTTC
TACAACCCGTTCCACGCACTCAGCATCGCGTTCCTTTACGGCAGCACGCTGCTGTTCGCC
ATGCACGGAGCCACCATCCTGGCCGTCACGCGCTACGGCGGTGACCGCGAGATCGACCAG
ATCGTCGACCGCGGCACGGCCAGCGAACGCGCGGCCCTGTTCTGGCGCTGGACCATGGGC
TGGAACGCCACGATGGAGTCCATCCACCGCTGGGCCTGGTGGTTCGCCGTGCTCACGCCC
ATCACCGGCGGCATCGGCATCCTGCTGTCGGGCACCGTGGTCGACAACTGGTACCTGTGG
GCGGTGAAGCACCACGTCGCGCCGAGCTACCCCGCGGTGCTGGGCACGGCCATCGACCCC
TCCACCCTCATCGTCCCGGGAGCCAAG
>3300027695-2-C50-cds12|3300027695-2-C50 hypothetical protein  # 3300027695-2 # d__Bacteria;p__Pseudomonadota;c__Gammaproteobacteria;o__Burkholderiales;f__Burkholderiaceae;g__Methylibium;s__ 
GTGGCCGAATACCAGAACCTCTTCACCCGCGTGCAGGTCGCCGCGCCCTCGTATCCGGGC
ATCCCCGTGACGGGCGGCGGCAGCGGCAAACGTGACGGCACGCCCGCGCACATCCACCTG
CTCGGTCGCCTGGGCGACGCGCAGCTCGGGCCGATCCACCTCGGATGGGTCGGCATCGCA
TCGATCCTGTGCTTCCTCACCGCCTTCGAGATCATCGGCCTGAACATGCTGGCCTCGGTG
AACTGGGACCCGATCCAGTTCGTCCGCCAGCTGCCCTGGCTGGCGCTCGAGCCGCCCAAG
CCCGAGTACGGCCTGGCGATCCCGCCGCTCAACGAGGGCGGCTGGTGGCTGATGGCGGGC
TTCTTCCTGACGGCGTCGATCCTGCTGTGGTGGCTGCGCATGTACCGGCGCGCACGCGCC
CTCGGCATGGGCACGCACGTGGCCTGGGCCTTCGCCGCGGCGATCTGGCTCTACCTCGTG
CTGGGCTTCATCCGCCCGCTGCTGATGGGCAGCTGGAGCGAGGCGGTGCCGTTTGGCATC
TTCCCGCACCTGGACTGGACAGCGGCCTTCTCGATCCGCTACGGCAACTTGTTCTACAAC
CCCTTCCACATGCTCAGCATCGCCTTCCTGTACGGCTCGGCGCTGCTGTTCGCGATGCAC
GGGGCGACCATCCTCGCAGTCAGCCGCTTCGGTGGCGAGCGCGAGATCGAGCAGATCGTC
GACCGCGGCACCGCCAGCGAACGCGCGGCGCTGTTCTGGCGCTGGACCATGGGCTTCAAC
GCGACGATGGAGTCCATCCACCGCTGGGCCTGGTGGTTCGCGGTGCTGTGCCCGCTGTGT
GGCGGCATCGGCATCCTGCTGACCGGCACGGTGGTCGACAACTGGTTCCTGTGGGCCGTC
AAGCACGGCGTTGCGCCGGCCTACCCGGCAGTGTTCCCCTCGGGCGCCGATCCGGCGCTG
>3300027697-7-C33-cds13|3300027697-7-C33 hypothetical protein  # 3300027697-7 # d__Bacteria;p__Pseudomonadota;c__Gammaproteobacteria;o__Burkholderiales;f__Burkholderiaceae;g__Rhodoferax;s__ 
ATGGCTCAATATCAAAATCTGTTTACCTCGGTGCAGCCGGTTGGCCCGTTGCACGATGGC
GTAGAACTGCCACGCGAAGATGACAAGCGCACCGGTACCCCTTTTCTATTGCACTTGCTA
GGACGTATAGGTAACGCACAAATCGGCCCGGTGTATCTGGGTTCACTAGGTGTCGCCTCG
CTGGTCTTCGGCATCGCCGCATTCAATATCATCGGCCTCAATATGCTGGCTTCGGTGGAC
TGGAATCCGATCCAACTGCTGCGCCAATTGTTCTGGCTGGCACTGGAGCCGCCACCGCCA
GCTTATGGCCTAGGCATTCCGCCGCTGGCCCAGGGCGGCTGGTGGTTGATCGTTGGTTTT
ATGCTCACTGTCTCTATCCTGCTGTGGTGGGCGCGCACTTACCGGCGCGCACGTCAGCTG
GGTTTGGGAACGCACGTAGCCTGGGCTTTTGCAGCGGCGATCTGGCTGTACCTGGTATGC
GGCTTCTTTCGCCCCATCATGATGGGCAGCTGGTCGGAGGCGGTACCGTTTGGCGTCTTC
CCACACCTAGATTGGGTATCTGCGCTGTCCTTGCGCCACGGCAATTTGTTCTACAACCCC
TTCCACGCGCTATCCATCGTCTTCTTGTACGGCTCGGTGCTCTTGTTTGCGATGCATGGT
GCCACGATTTTGGCGGTCAGCCGCTACGGTGGCGAACGCGAGATCGAGCAGATTGTGGAC
CGCGGTACTGCCTCAGAACGCGCCGCATTGTTCTGGCGCTGGACCATGGGCTTTAACGCC
ACCATGGAATCGATTCACCGTTGGGCCTGGTGGTTCGCTGTACTGTGCCCGCTGGTCGGT
GGCATCGGCATCCTACTCACCGGACCGGTGGTGGACAACTGGTATCTGTGGTCGGTCAAA
CACCACGTCGTACCCGCTTACCCGCTGGGCAATCCGGTGGTAGTCGATCCAGCAATCCTG
GGAGCAAAGCCA
>3300027708-24-C4-cds82|3300027708-24-C4 hypothetical protein  # 3300027708-24 # d__Bacteria;p__Pseudomonadota;c__Gammaproteobacteria;o__Burkholderiales;f__Burkholderiaceae;g__Limnohabitans;s__ 
ATGGCTGACTATCTCAATCTGTTCACCACCGTGCAGGCCACCGGCCCTGTGCACCACGGC
GAGGCCCTAGGCCCAGGCAACAGCCCACGCACCGGGCACCCCGGTATCTCTTGGCTGTTG
GGCAAGATAGGTAATGCGCAAATCGGGCCCATTTACTTGGGCGGTTTGGGCTTGGCGTCT
TTGATCTGCGGCTTGATCGCTTTCAACATCATTGGCATGAATATGCTGGCTTCGGTCAAT
TACGACCCGATTCAGTTTGTGCGTCAGTTGTTTTGGTTGGCGCTAGAGCCGCCGCCCCCA
GAGTACGGCTTATCGTGGCCGCCCTTGAACCAAGGCGGGTGGTTTCTCATTTGCGGCATC
TTCCTCACGGCCTCGGTGTTGCTGTGGTGGGTGCGCGTTTACCGCCGTGCCATACAGCTC
GGTTTGGGCACACATGTGGCGTGGGCTTTTGCCGCCGCCTTGTGGTTGATGTTTGTCTTG
GGCTTTTTCCGTCCCATTCTCATGGGCTCTTGGGGCGAGGCTGTGCCTTATGGCATCTTC
CCGCACCTCGACTGGACGGCCGCCTTGTCCATTCGCTATGGCAACTTGTTCTACAACCCC
TTCCATGCTTTGAGCATTGTGTTTTTATACGGTTCGGTGTTGTTGTTCGCCATGCACGGC
GCCACCATCTTGGCGGTCACCCGTTTTGGTGGTGAACGTGAAATTGAACAAATCGTCGAC
CGTGGCACTGCGTCAGAGCGTGCGGCCTTGTTTTGGCGCTGGACCATGGGCTTTAATGCC
ACCATGGAATCCATCCACCGTTGGGCTTGGTGGTTTGCTGTGCTGTGTCCTATCACCGGC
GGTATCGGCATTTTGCTGACCGGCACCGTGGTGGACAACTGGTATTTGTGGGCCATCAAA
CACGGTGTTGCGCCAGCCTATCCCAATGTGTTTCCGCCGGTCATCGATCCAGCCCTCAGT
TTGGGAGTCAAACCA
>3300027712-18-C5-cds27|3300027712-18-C5 hypothetical protein  # 3300027712-18 # d__Bacteria;p__Pseudomonadota;c__Gammaproteobacteria;o__Burkholderiales;f__Burkholderiaceae;g__Limnohabitans;s__ 
ATGGCTCAATATCAAAATCTTTTCACCTACGTGCAGCCGGTTGGTCCTTTGCACAATGGC
GTGGACTTGCCCCGCGGGGATGACAAAAGGTTAGGTACACCATTCTTGGTGCACCTACTA
GGGCGTATTGGCAATGCCCAAATCGGCCCTGTTTATCTAGGAACGCTTGGTCTTGCGTCC
TTGATTTTCGGCATCGCTGCGTTCAACATCATTGGCTTCAATATGCTGGCCTCTGTTGAC
TGGAACCCCATTCAGTTTGTGCGTCAACTTTTTTGGTTGGCGCTGGAACCACCAGCACCT
GCTTACGGTTTGAATATTCCGCCCCTTCAACAAGGCGGATGGTGGCTAATGGCTGGCTTC
ATGCTTACCACGTCCATTCTGCTTTGGTGGACGCGCACTTACCGTCGCGCTCGTCAATTA
GGTTTGGGTACACACGTGGCGTGGGCCTATGCTGCAGCCATTTGGTTGTTTCTGGTGTGT
GGTTTTTTCCGCCCCGTCATGATGGGTAGTTGGTCTGAGGCGGTGCCCTTTGGCATATTC
CCCCATCTGGACTGGACGTCGGCCATTTCCTTGCGCTATGGCAATTTGTTTTACAACCCG
TTTCACGCACTGTCGATCGTATTCTTGTATGGATCGGTGTTGTTGTTTGCGATGCACGGT
GCCACCATTTTGGCGGTGACGCGATATGGCGGCGAGCGCGAGATTGAACAAATTGTGGAC
CGCGGAACGGCCTCTGAGCGTGCTGGCTTGTTCTGGCGTTGGACCATGGGCTTTAACGCC
ACCATGGAATCTATCCACCGTTGGGCTTGGTGGTTTGCAGTGTTGTGTCCTCTAGTAGGT
GGTATTGGTATTTTGCTCACAGGTACTGTGGTGGATAACTGGTATCTCTGGTCCGTCAAA
CACCATGTTGTGCCAGCGTATCCCTTGGGTAGCCCAGTCGTGGTCGATCCCGCAATTTTG
GGAGTTAAACCA
>3300027732-4-C2-cds28|3300027732-4-C2 hypothetical protein  # 3300027732-4 # d__Bacteria;p__Pseudomonadota;c__Gammaproteobacteria;o__Burkholderiales;f__Burkholderiaceae;g__SYFN01;s__ 
ATGGCTGATTATCAAAATCTATTTACGACAGTTCAAGTAACCGGACCCACACATCATGGT
GTTCCGCTGCCACCGGGTAATGAAGAACGCTTAGGTGAACCCATGATTGTGCATTTGCTC
GGTAGGTTGGGCAACGCGCAAATCGGGCCGGTTTACCTTGGTGGTCTGGGACTGATTTCT
CTAATCCTCGGCACGCTAGCGTTCAATATCATAGGCATGAATATGTTGGCATCCGTGAAC
TGGGATCCTATCCAGTTTGTACGCCAATTATTTTGGTTAGCCTTGGAGCCACCTGCACCG
GGCAACGGTTTAGGATTGGCGCCGATGAATCAAGGTGGTTGGTGGCAGATTGCGGGTTTA
TTTTTAACCGCATCCATGTTGTTTTGGTGGGCTCGTGTTTATCGCCGCGCTCGTCAGCTA
GGCATGGGCACTCATGTCGCTTGGGCATTTGCTGCAGCAATTTGGTTGTTCTTAGTCGTA
GGTCTAATACGTCCTGTCTTAATGGGCTCATGGGGTGAGTCGGTACCATTCGGCATCTTC
CCACATTTAGATTGGACTGCCGCATTTTCTCTGCGCTACGGTAATTTGTTTTATAACCCC
TTCCACGCATTATCGATTGCCTTCCTGTATGGATCGGCGCTGTTGTTCGCCATGCATGGC
GCAACAATTTTAGCGGTCGGTCGTTACGGTGGTGAACGTGAAATTGAACAGATTGTGGAT
CGTGGTACTGCCTCTGAACGTGCCGCTTTGTTTTGGCGTTGGACCATGGGCTTTAACGCC
ACCATGGAATCGATCCATCGTTGGGCTTGGTGGTTTGCGGTGCTGTGCCCCTTGGTTGGT
GGCATCGGCATCCTACTGACCGGAACAGTAGTTGATAACTGGTATCTGTGGGCAGTTAAA
CATGGTGTAGCACCACCTTATCCACCAGTATTTGATCCTGTGATTGATCCCGCCACCTTG
CAGGGAGCCAAGCCA
>3300027734-2-C100-cds11|3300027734-2-C100 hypothetical protein  # 3300027734-2 # d__Bacteria;p__Pseudomonadota;c__Alphaproteobacteria;o__Acetobacterales;f__Acetobacteraceae;g__Paracraurococcus;s__ 
ATGGCCGAGTACCAGAACATCTTCACCCGGATCCAGGTGACGGGGCCCGCCTATCCGGGC
GTACCCCTTCCCGCAACGGATTCAGCCCGGAAGTACACGCCGACCCATGTGCACCTGTTC
GGGCGGTTGGGCGACGCCCAGGTCGGGCCGCTCTACCTTGGCGCGACCGGCATCGCCTCG
ATCATCTGCGGCACCGTCGCCTTCGTCATCATCGGGTTGGTGATGCTCGACAGTGTCGGC
TGGAACCTGGTGCAGTTCGTCCGGCAGTTGCCCTGGCTGGCGCTCGAGCCGCCGGCACCG
AGCACCGGCCTGAAGTTCCCACCGCTGAACCAGGGTGGCTGGTGGATCATCGCGGGCTTC
TTCCTCTCGCTCTCGGTGCTGCTCTGGTGGGTGCGGACCTATCGCCGGGCCCTCTCGCTT
GGCATGGGCACGCATGTCGCCTGGGCCTTCGCCGCGGCGCTCTGGCTGTTCTTCGTCGTC
GGGTTCTTCCGTCCGCTCGCGATGGGCAGCTGGTCGGAGGCGGTACCCTTCGGCATCTTC
CCGCACCTCGACTGGACCGCGGCACTCTCCATCCGCCACGGCAACCTGTTCTACAACCCG
TTCCACGCGCTCAGCATCGTCTTCCTCTACGGCTCGACCCTGCTGTTCGCCATGCACGGC
GCGACGATCCTGGCCCTCGGCCGCTTCGGCGGCGAGCGCGAGATCGAGTTGGCGATCGAC
CGCGGCACCGCGGCCGAGCGCGGCGGGCTCTTCTGGCGCTGGACCATGGGGTTCAACGCG
AGCTTCGAGAGCATCCATCGCTGGGCCTGGTGGTTCGCGGTGCTCTGCCCGCTGACCGGC
GGCATCGGCATCCTGCTGACCGGCACGGTGGTGGACAACTGGCACGCCTGGGCGGTCCAG
CACCACTTCGCGCCCTCCTATCCGGCGGCGTCCTTCAACGCGCTGCCTGACCCGGTCTAT
GGAGTTGCAAGA
>3300027736-29-C6-cds17|3300027736-29-C6 hypothetical protein  # 3300027736-29 # d__Bacteria;p__Pseudomonadota;c__Gammaproteobacteria;o__Burkholderiales;f__Burkholderiaceae;g__Limnohabitans;s__ 
ATGCAATATCAAAATATTTTCACAACCACTCAAGCAGTCGGTCCGCTTCATCACGGTGTG
GAGCTGGGCCATGGCAACAGTCCCAGAACAGGCGAGCCCGTCATCCAATATTGGTTGGGG
CGAATTGGAAACGCGCAATTGGGGCCAATTTATTTAGGTGGTTTAGGTATCGCCTCCATC
ATGTGCGGCTTGATGGCCTTTGTCACCATTGGCTTTAACATGCTCGCATCGGTCAATTGG
AACCCGATTCAATTTGTGCGTCAGCTCTTTTGGTTGGCACTGGAGCCTCCAGCGCCAGGG
TATGGCCTGAGCATTCCCCCAATGAACCAAGGGGGTTGGTGGTTGGTTGCGGGTTTCTTT
TTAACGGCTTCTTTGTTTTTGTGGTGGGCGCGCATGTACCGCAGAGCCAAGGAGCTTGGT
CTGGGCATGCACGTGCCATGGGCCTTTGCCGCGGCCATTTGGTTGTACCTGGTCTTGGGG
TTGTTTAGACCTGTTTTAATGGGCTCATGGGGTGAAGCGGTGCCATTTGGAATCTTTCCG
CACTTGGACTGGACTGCGGCGTTCTCGCTTCGATATGGCAACCTCTTTTACAACCCCTTT
CATGCCTTGTCCATTGTCTTTTTGTATGGTGCGACTTTGTTGTTCGCCATGCATGGAGCG
ACGATTTTGGCTGTAGGGCGTTATGGTGGCGAGCGCGAAATCGATCAAATCGTGGACCGT
GGAACGGCCTCTGAGAGAGCGGGCTTGTTTTGGCGTTGGACCATGGGCTTTAATGCAACG
ATGGAGTCGATTCACCGTTGGGCTTGGTGGTTTGCAGTGCTGTGCCCCTTGGTGGGTGGG
ATTGGTATTTTGCTCACCGGTACCGTGGTTGACAACTGGTACTTGTGGGCGGTCAAACAT
GGCGTTGCGCCTCCTTATCCCAATGTTTTTCCAGAGGTGATTGATCCCGCCACTTTGTCA
GGAGGCAAACCA
>3300027736-51-C13-cds4|3300027736-51-C13 hypothetical protein  # 3300027736-51 # d__Bacteria;p__Pseudomonadota;c__Gammaproteobacteria;o__Burkholderiales;f__Burkholderiaceae;g__Polynucleobacter;s__ 
ATGGAATATCAAAATCTCTTTACCCAAGTTCAGGTCGTTGGACCCATTCATGAAGGCATC
CCTTTAGATCGGTATGATCTACGTAATCGGATCGGTAAGCCCTTCTTGTTTCATTTAATG
GGGCGCATTGGTAATGCCCAAATTGGCCCGATTTATTTGGGCTGGCTGGGAATAGCTTCC
TTATTTTTTGGCACCATTGCAATTCAAATCATGGGCTGGAATATGCTGGCTTCGGTGAAC
TGGAGTCCGATTCAATTTGTAAAGCAATTTTTTTGGTTATCACTTGATCCGCCTAATCCT
AAATATGGCTTGAAATTATTTATGCCCTTAGCTGAAGGTGGCTGGTGGATGATGGCTGGC
TTCTTCTTAACTGTCGCAATTCTTTTGTGGTGGTTACGTACCTATCGGCGCGCAGTCGCA
CTAGGTTTGGGAACGCATGTAGCTTGGGGATTTTTAGCCGCTATTTGGCTCTATTTAGTT
TTAGGATTTTTACGTCCTCTCCTAATGGGTAGCTGGAGCGAGGGCGTGCCATTTGGTATT
TTCTCGCACCTCGATTGGACAGCTGCTTTTTCTTTGCGTTATGGTAATTTATTTTACAAC
CCGTTCCACATGCTTTCAATTGCCTTCCTCTATGGCTCAGTGCTCTTATTTGCGATGCAC
GCCGGCACAATTTTGGCAGTCTCGCGTTTTGGCGGTGAGCGTGAAATAGAGCAGATCGTC
GATCGTGGAACTGCCTCAGAGCGGGCCGCTTTATTTTGGCGTTGGACAATGGGATTTAAC
GCTACCATGGAATCAATACATCGATGGGCTTGGTGGTTTGCTGTCCTCACACCATTAGTT
GGCGGCATCGGCATTCTATTAACTGGTACCGTGGTTGACAATTGGTATCTGTGGGCTGTT
AAGCACCATGTTGCACCAACTTACCCGAATGTATTCGGCGGCATTACGGTTGATCCTGCC
GCTACTTTTGTGGCTCCACCACCACCAGTTCCACAGATTCCAATGCAGGGGATGAAACCA
>3300027741-13-C35-cds12|3300027741-13-C35 hypothetical protein  # 3300027741-13 # d__Bacteria;p__Pseudomonadota;c__Alphaproteobacteria;o__Acetobacterales;f__Acetobacteraceae;g__Rhodovarius;s__ 
ATGGCTGAATACCAATATCTCTTCACCCGGATCCAGGTCCGTGGCCCGCTCTACCCGGGT
GTGCCACTGCCGGCCGAGGATGCGCCCCGCTCGAAGCCCATCGGCTTCAGCCATCTGGCC
GGCAAGCTGGGCGATGCCCAGATCGGCCCGATGTATCTGGGCACCTATGGCGTGCTCTCC
CTGATGCTGGGCTTCATCGCCTTCGAAATCATCGGGCTGAACATGCTGGCCTCGGTGAAC
TGGAACCCGCTGCTCTTCGTGCGTGACCTGTTCTGGCTCTCGCTCGATCCGCCGCTGCCG
CAGCATGGCCTGCGGCTGATGATGCCGATGCATGAGGGCGGCTGGTGGTTGCTGGCTGGC
GCCTGCCTCACCCTCTCGCTGCTGCTGTGGTGCGCCCGCACCTATGCCAGGGCGAAGTCG
CTCGGCCTGGGCACCCACACCACCTGGGCCTTCATGGGCGCCATCTGGCTCTTCCTGGTG
CTGGGCTTCATCCGCCCGATCATGATGGGCAGCTGGAGTGAGGCGGTGCCCTTCGGCATC
TTCTCCCACCTCGACTGGACCGCGGCATTCTCCATCCGCTACGGCAACCTCTTCTACAAC
CCGTTCCATGCGCTGAGCATCGTCTTCCTCTACGGATCGGTGCTGATCTTCGCCATGCAT
GGCGCGACCATCCTGGCGGTGGGCCGCTTCGGCGGCGAGCGTGAGGTTGAACACGCCTAT
GACCGCGGCACCGCGGCCGAGCGTGCTGGCCTGTTCTGGCGCTGGACCATGGGCTTCAAC
GCCACGTACGAGAGCATCCACCGCTGGGCCTGGTGGTTCGCCGTCCTCACCCCGGTGACG
GGTGGTATCGGTATCCTGCTGACCGGCACGCTGGTCGATAATTGGTACCTCTGGGCCATG
GATCGCGGCTTCGTCGCCTCCTACCCGGCCTACGACACCGTGAACCCGTACCTGCAAGGA
GCTCCGCGA
>3300027741-33-C69-cds4|3300027741-33-C69 hypothetical protein  # 3300027741-33 # d__Bacteria;p__Pseudomonadota;c__Gammaproteobacteria;o__Burkholderiales;f__Burkholderiaceae;g__UBA2463;s__UBA2463 sp002342295 
ATGCCCGAATATCAGAATCTTTTCACGCAGGTCCAGGTGGAGGGCCCCTCCTATCTGGGT
GTTCCCCTTGACCGTCCCCGAGACACGGCCGAGCGCGTCGGAGGTCCATGGCACGTTCAC
TTTTTCGGGCGGCTTGGCAACGCCCAGCTTGGGCCGATCTACCTTGGAACGCTCGGTGTG
CTCTCACTGGTGTTTTTCGTGATTGGGTTTACGGCCATTGGCTTTAATTACCTCGTTCAG
GTGAATTACAGCCCCATTGAGTTTGTGCGCCAGCTCTTTTGGTTATCGGTCGATCCCCCT
CCGCCTCAGTATGGGCTGCGCATACCGCCCCTGAACGAGGGCGGGTGGTGGCTCTTCTCT
GGCTTCTTCATCACCATTTCCATCCTGCTGTGGTGGGCCCGCACCTATCGTCGGGCCGTC
GCGCTAAAGATGGGCACGCATGTGGCCTGGGCCTTTGCTGCGGCCATCTGGCTCTACCTG
GTGTTGGGATTCTTTCGTCCCATTCTCATGGGGAGCTGGGGAGAGGCCGTTCCCTGGGGC
ATCTTTCCCCACCTGGACTGGACCACCGCCTTTTCCTTGCGCTACGGCAACCTTTTCTAC
AACCCGTTCCACATGCTGTCCATCGTCTTCCTCTATGGCTCGACTCTGCTGTTTGCCATG
CACGGCGCCACGATTCTGGCGGTGAGCCGTTATGGCGGTGAGCGAGAGATCGAGCAGATC
GTCGATCGAGGAACAGCCTCGGAGCGGGCCGCCTTGTTCTGGCGATGGACCATGGGTTTT
AACGCCACGATGGAGTCGATTCACCGCTGGGCCTGGTGGTTTGCGGTGCTCACCTGCATC
ACGGGTGGTATCGGCATCCTGCTCACCGGAACGGTTGTCGACAACTGGTACCTCTGGGCA
GTCAAGCATGGTGTGGCACCGGCCTACCCCGCGATCTGGGGTCCCGTGGTCGATCCCGCT
CTGCCGGTTTCGCCCGTCACCACCGGCATTGAGGCCGCTGGCGCCATCCCTCAGGCCCGC
>3300027744-18-C86-cds7|3300027744-18-C86 hypothetical protein  # 3300027744-18 # d__Bacteria;p__Pseudomonadota;c__Gammaproteobacteria;o__Burkholderiales;f__Burkholderiaceae;g__Rhizobacter;s__ 
ATGATTGAGTACCAAAACCTATTCACCACCGTGCAAGCGGTGGGGCCAGTGCACCACGGC
ATCGAGCTCGGCCATGGCAACAGCCCGCGCTCCGGCGAGCCGACGATCGTTCATCTGTTC
GGGCGCCTCGGCAACGCACAGCTGGGTCCGATCTACCTCGGAGGCCTGGGCGTGGCTTCC
CTCATGTGCGGCTTGATTTGCTTCAACATCATCGGCCTCAACATGCTGGCGCAGGTCAAC
TGGGATCCGGTCCAGTTCGTGCGCCAGTTGTTCTGGCTGGCCTTGGAGCCACCTGCACCC
CAAAACGGCTTGGCCTTTCCGCCCATGAATCAAGGCGGCTGGTGGATGTTTGCTGGCGCC
TTGCTGACGGCGTCGCTGCTTCTGTGGTTTGCCCGCACCTACCGGCGCGCTCGTGAACTG
GGCATGGGCACCCACGTGGCCTGGGCCTTCCTCGCGGCGATCTGGCTGTTTCTGGTGCTG
GGCTTCATCCGCCCCTTGCTGATGGGCAGCTGGGGCGAGGCGGTGCCTTTTGGCATCTTC
CCGCACCTTGACTGGACGGCAGCGTTTTCCATCCGTTACGGCAACCTGTTCTACAACCCG
TTCCACATGCTGTCGATAGTCTTTTTGTACGGCTCAGTGCTGCTGTTCGCCATGCACGGG
GGCACGATTCTGGCTGTGAGCCGCTATGGCGGCGAGCGCGAAATCGAACAGATCACCGAC
CGCGGAACCGCTTCGGAGCGTGCTGGGCTGTTCTGGCGCTGGACCATGGGCTTCAACGCC
ACGATGGAATCCATTCACCGCTGGGCCTGGTGGTTTGCAGTGCTGACCCCGATCACCGGT
GGCATCGGCATCTTGCTGACCGGCACGGTGGTCGACAACTGGTATTTGTGGGCCGTCAAG
CACCACGTGGCGCCGATGTACCCGGCGGTGTGGGTACCCCCAATCGATCCTGCCTTGCTG
ATCCAGGGAGTCAAGCCA
>3300027744-25-C74-cds2|3300027744-25-C74 hypothetical protein  # 3300027744-25 # d__Bacteria;p__Gemmatimonadota;c__Gemmatimonadetes;o__Gemmatimonadales;f__Gemmatimonadaceae;g__Gemmatimonas;s__ 
ATGCTTGAGTACCAGAATCTCTTCACGCGCGTCCAAGTTCGTACCGTTCCCGAGGCGGGT
ATCCCGATCGAGGATTCGCCGGGCGGACGCGCGGGCACAGGGGCCTTCTCGTATCTCGCC
GGTAAGTTCGGCGATGCGCAGATCGGCCCGATCTATCTTGGCACCGCGGGCACGTTCTCC
CTGCTCTTCGGCTTCCTCGCCTTCGAGATCATCGGCCTGAACATGTGGGCCTCCGTGGGC
TGGGATCCGGTCGAATTCATTCGACAGCTGCCGTGGCTGGCCCTTGAACCGCCGCCACCA
CAGTACGGGCTGCACCTTCCGCCGCTACAGCAAGGCGGCTGGTATCTGATGGCCGGTTTC
TTCCTCACGGTCAGCATTCTGCTCTGGTGGCTGCGCGTGTACCGTCGGGCCGCGGCGTTG
AACATGGGCACGCATCTGCCGTGGGCGTTCGCCTCGGCGATCTTCCTGTACTCCGCGTTC
TTCTTCCAGCCGCTGTTGGTTGGCAGCTGGAGTGAGATGGTGCCCTTCGGCATCTTCCCG
CACCTCGACTGGACATCGGCTTTTTCGATTCGCTACGGGAACCTGTACTACAATCCGTTC
CACGCGCTTTCGATCGTCTTCTTGTACGGCAGCGCGGTGCTCTTCGCCATGCACGGCGCG
ACCATCCTGGCGGTGGCCCGTCTCGGCGGTGAACGCGAGATCGAGCAGATCACCGATCGT
GGTACGGCCGCCGAGCGCTCTATGCTGTTCTGGCGCTGGACGATGGGTTTCAACGCGACG
ATGGAGTCGATCCATCGGTGGTCCTGGTGGTTCGCTGTGCTCACCACGTTTACCGGCGGT
ATCGGGATCCTGCTCACGGGCACCGTGGTGGACAACTGGTATCTCTGGGGTGTCAAACAC
GGTCTGGTATCGCCCTATCCGGCGCAGAACACCCTCACGGCCGAACAGCAGGACCTGCTG
CGTGGCCGGTATCAGGGAACCGCACCGGACTCGTTCCCCACGTACGTGGCGCCGCAACCC
GCGATGATGCTCGACTCGACGGCCCTGATGACGCCAGCGGATTCCCTGCCGGCGGATTCG
GCCCGAGTTGACTCCCTCGCGACGCCGGCAGCAGCCGGTCCTGCTGCCGCGAAGTCGCCC
GCCACTCCGGCTGGAGGAAAGTCACCG
>3300027746-30-C215-cds5|3300027746-30-C215 hypothetical protein  # 3300027746-30 # d__Bacteria;p__Pseudomonadota;c__Gammaproteobacteria;o__Burkholderiales;f__Burkholderiaceae;g__;s__ 
ATGGCTGAATATCAAAACATCTTCACCCGCGTCCAGGTTCGCGGCCCGCTCTACCCCGGA
GCACCGCATGAGGTGGCCAGCGATGCGCGCGAAGCAGGCACTAGCTTCTTCAGCCGAATC
CTGGGCATCTTTGGTGACCCACAGTTTGGCCCGACTTATTTGGGCTTCACGGGGATCGCG
TCGCTACTGTGCGGGTTCATCGCCTTTGAGATCATCGGTCTCAACATGTTCGCGTCGGTC
GACTGGAACCCCAAAGAGTTCCTGCGTCAACTGTTCTGGCTTGCGCTCGAGCCCCCTGGA
CCCGAATGGGGCTTGCGCTTCCCGCCCCTCAATCAAGGTGGCTGGTGGCTGGTCACTGGT
TTCTTCCTGACCACCGCGATCCTGCTGTGGTGGGTCCGGATGTACCGCCGCGCGGTAGCC
CTTGGTATGGGCACACATGTGCCCTGGGCGTTCGCATCGGCCATCTGGCTTTACCTCGTG
CTTGGGTTCATTCGCCCGGTCCTGATGGGTAGCTGGAGCGAAGCGGTGCCGTTTGGGATC
TTTCCGCACCTGGACTGGACCGCGGCCTTCTCACTGCGCTACGGCAACTTGTTCTATAAC
CCCTTCCACATGCTGTCGATCGTGTTTCTGTACGGCTCTGCACTGCTGTTTGCCATGCAC
GGTGCCACGATTCTGGCAGTCAGTCGGTTGGGTGGTGAGCGTGAAATCGAGCAGATCGTC
GACCGTGGCACAGCCACCGAGCGTGCAGCCTTGTTCTGGCGCTGGACCATGGGCTTTAAC
GCCACCATGGAGTCGATCCATCGTTGGGCCTGGTGGTTTGCCGTGCTGACGACGCTCACG
GGGGGAATCGGGATCTTGTTGACC
>3300027746-44-C81-cds7|3300027746-44-C81 hypothetical protein  # 3300027746-44 # d__Bacteria;p__Pseudomonadota;c__Gammaproteobacteria;o__Burkholderiales;f__Burkholderiaceae;g__Polynucleobacter;s__ 
ATGGAATATCAAAATCTCTTTACCCAAGTTCAGGTCGTTGGACCCATTCATGAAGGCATC
CCTTTAGATCGGTATGAGCGACGTAATCGGATCGGTAAGCCCTTCTTGTTTCATTTAATG
GGGCGCATTGGTAATGCCCAAATTGGCCCGATTTATTTGGGCTGGCTGGGAATAGCTTCC
TTATTTTTTGGCACCATTGCAATTCAAATCATGGGCTGGAATATGCTGGCTTCGGTGAAC
TGGAGTCCGATTCAATTTGTAAAGCAATTTTTTTGGTTATCACTTGATCCGCCTAATCCT
AAATATGGCTTGAAATTATTTATGCCCTTAGCTGAAGGTGGCTGGTGGATGATGGCTGGC
TTCTTCTTAACTGTCGCAATTCTTTTGTGGTGGTTACGTACCTATCGGCGCGCAGTCGCA
CTAGGTTTGGGAACGCATGTAGCTTGGGGATTTTTAGCCGCTATTTGGCTCTATTTAGTT
TTAGGATTTTTACGTCCTCTCCTAATGGGTAGCTGGAGCGAGGGCGTGCCATTTGGTATT
TTCTCGCACCTCGATTGGACAGCTGCTTTTTCTTTGCGTTATGGTAATTTATTTTACAAC
CCGTTCCACATGCTTTCAATTGCCTTCCTCTATGGCTCAGTGCTCTTATTTGCGATGCAC
GCCGGCACAATTTTGGCAGTCTCGCGTTTTGGCGGTGAGCGTGAAATAGAGCAGATCGTC
GATCGTGGCACTGCCTCAGAGCGGGCCGCTTTATTTTGGCGTTGGACAATGGGATTTAAC
GCTACCATGGAATCAATACATCGATGGGCTTGGTGGTTTGCTGTCCTCACACCATTAGTT
GGCGGCATCGGCATTCTATTAACTGGTACCGTGGTTGACAATTGGTATCTGTGGGCTGTT
AAGCACCATGTTGCACCAACTTACCCGAATGTATTCGGCGGCATTACGGTTGATCCTGCC
GCTACTTTTGTGGCTCCACCACCACCAGTTCCACAGATTCCAATGCAGGGGATGAAACCA
>3300027760-21-C295-cds3|3300027760-21-C295 hypothetical protein  # 3300027760-21 # d__Bacteria;p__Pseudomonadota;c__Gammaproteobacteria;o__Burkholderiales;f__Burkholderiaceae;g__;s__ 
ATGGCGGAATATCAAAACATCTTCACCCGCGTACAGGTTCGCGGCCCGCTCTACCCCGGC
GCACCGCACGAGGTGGCGAGCGACGCGCGCGAACCCGGAACAAGCTTCTTCAATCGTATC
CTGGGGATCTTCGGCGACCCACAGTTTGGCCCGACTTATCTGGGCTTCACGGGGATCGCA
TCGCTGCTGTGCGGGTTTATCGCCTTTGAGATCATCGGTCTCAATATGTTCGCGTCGGTC
GACTGGAACCCCAAAGAGTTCTTGCGCCAACTGTTCTGGCTCGCGCTCGAGCCCCCGGGA
CCTGAATGGGGTCTGCGCTTTCCGCCGCTGAATCAAGGCGGTTGGTGGCTGGTTGCTGGT
TTCTTCCTGACCACTGCGATCTTGCTGTGGTGGGTCCGGATGTATCGTCGCGCAGTTGCC
CTTGGTATGGGCACTCACGTACCTTGGGCCTTCGCCTCGGCGATCTGGCTCTACCTGGTG
CTTGGGTTCATCCGACCCGTTCTGTTGGGCAGTTGGAGCGAGGCGGTGCCCTTCGGAATC
TTCCCCCACCTGGACTGGACCGCGGCCTTTTCACTGCGCTACGGCAACCTGTTCTACAAC
CCGTTCCACATGCTGTCGATCGTGTTTCTTTACGGTTCGGCTTTGCTGTTTGCGATGCAC
GGCGCCACGATTCTTGCGGTCAGCCGGCTCGGCGGCGAGCGTGAGATTGAGCAGATTGTC
GACCGGGGCACAGCCACTGAGCGCGCTGCCTTGTTCTGGCGCTGGACCATGGGCTTTAAC
GCCACCATGGAGTCGATCCATCGCTGGGCCTGGTGGTTCGCAGTGCTGACGACACTCACC
GGCGGTATCGGGATTCTATTAACCGGCACGGTGGTGGACAACTGGTACCTGTGGGCCGTC
AAGCACCACGTGGCACCGGCGTATCCGCAGATCTGGCCCGAATATGTTGATCCATACACA
GCCAACCCATCGGCCGCCGGAGCCACCGTCAACGTCGTACCAGGAGCTGGCAAA
>3300027760-42-C21-cds14|3300027760-42-C21 hypothetical protein  # 3300027760-42 # d__Bacteria;p__Pseudomonadota;c__Gammaproteobacteria;o__Burkholderiales;f__Burkholderiaceae;g__Limnohabitans;s__ 
ATGGCCGAATACCAAAATCTTTTCACCTCGGTGCAGCCCGTCGGGCCTTTGCACGATGGC
ATCGAATTACCGCGCGGCGACGACAAGCGCACGGGAACACCTTTCTTGGTGCACCTCTTG
GGTCGCATCGGCAATGCACAAATCGGTCCCGTTTATCTTGGCTCGCTCGGTGTAGCGTCC
TTGGTCTTTGGCATCGCAGCTTTCAACATCATTGGCTTCAACATGTTGGCCTCTGTTGAC
TGGAATCCGATTCAACTGATTCGACAATTGTTTTGGCTCGCACTGGAACCGCCGCCACCC
GCTTATGGGCTGAGCATTCCGCCGCTGGCACAAGGCGGTTGGTGGCTTGTGGTGGGCTTC
ATGCTCACTGTCTCCATCTTGCTATGGTGGGCTCGCACTTACAGACGAGCTAGACAACTC
GGTTTAGGTACCCATGTGGCTTGGGCCTTTGCGGCAGCCATTTGGCTCTACTTGGTCTGC
GGTTTTTTCCGCCCCATCATGATGGGCAGTTGGTCTGAGGCGGTACCCTTCGGAGTCTTC
CCGCACTTAGATTGGGTCTCGGCACTCTCGCTGCGCTATGGCAACTTGTTCTACAACCCG
TTCCATGCCTTGTCGATTGTTTTCTTGTATGGCTCTGTGCTGTTGTTTGCCATGCACGGC
GCCACCATCTTGGCCGTTGGGCGTTACGGTGGTGAGCGTGAGATTGAACAAATCGTAGAC
CGCGGTACGGCTTCTGAGCGTGCTGGCTTGTTCTGGCGTTGGACCATGGGCTTTAACGCC
ACGATGGAATCCATTCACCGCTGGGCCTGGTGGTTCGCAGTGTTGTGCCCCCTGGTTGGC
GGTATCGGTATCTTGCTTACGGGAACCGTTGTTGACAACTGGTATCTCTGGTCTGTCAAA
CACCATGTCGTACCTGCCTACCCATTGGTCAGCCCTCTTGTGGTCGATCCAGCTATTTTG
GGAGTGAAACCA
>3300027777-45-C79-cds8|3300027777-45-C79 hypothetical protein  # 3300027777-45 # d__Bacteria;p__Pseudomonadota;c__Gammaproteobacteria;o__Burkholderiales;f__Burkholderiaceae;g__Limnohabitans;s__ 
ATGGCTGACTACTACAACCTTTTCACAACTGTCCAAGCCAAGGGACCGGTACACCATGGT
GTGGAACTGGGCAAGGGCAATGACACCCGCTTCGGACACCCTGCTATTTTTTGGATATTA
GGCAAACTCGGCAATGCACAACTCGGCCCTATTTACCTTGGTGGTTTTGGTGTGCTGTCC
CTGGTCTGCGGCATGTTGGCATTCAACATCATCGGTTTGAACATGTTAGCTTCTGTCAAC
TGGGATCCGGTGCAACTGGTGCGTCAGTTGTTTTGGCTGGCGCTTGAACCGCCACCGCCT
GAATACGGGTTGTCAATGCCACCGCTGAACCAAGGCGGTTGGTTTTTGATTGTCGGTTTG
TTGTTGTCTATTTCTGTGTTGGCTTGGTGGGTGCGCATGTACCGCCGCGCGATTGCATTA
GGTATGGGCACGCATGTGGCCTGGGCGTTTGCCGCAGCTTTATGGCTGTTCTTTGTGCTC
GGTTTTTTCCGCCCGATTTTGATGGGATCATGGGGCGAGGCAGTGCCTTACGGCATCTTC
CCTCACTTGGATTGGACAGCGGCTTTGTCCATTCGTTATGGCAATCTTTTTTACAACCCT
TTCCACGCTTTGTCGATTGTGTTCTTGTATGGCTCGGTGCTGCTGTTTGCGATGCACGGC
GCGACCATCTTGGCCGTGACCCGTTACGGCGGCGAGCGTGAGATTGAGCAAATTGTTGAC
CGTGGCACAGCCTCTGAACGCGCTGGATTGTTTTGGCGATGGACCATGGGCTTTAACGCC
TCCATGGAATCCATACACCGTTGGGCATGGTGGTTCGCGGTGCTGTGTCCGTTGACAGGT
GGCATAGGTATTTTGCTGACCGGCACCGTGGTGGATAACTGGTATTTATGGGCGATCAAG
CACGGTGTCGCGCCGCCGTATCCAAATGTTTTTCCTGCTGTGATT
>3300027786-31-C56-cds8|3300027786-31-C56 hypothetical protein  # 3300027786-31 # d__Bacteria;p__Pseudomonadota;c__Alphaproteobacteria;o__Sphingomonadales;f__Sphingomonadaceae;g__Sandarakinorhabdus;s__ 
ATGGCTTATCAGAACATCTTCACGCAGGTTCAGCTCCGCGGTGAGCTGGAAGCCGGCGTT
CCGCTGGGTCCGAACAACGACTCGCGCTTTGGTCCGTTCGGCACGTCCTGGTTGATGGGC
AAGCTGGGCGGTGCCCAGATTGGTCCGGTTTACCTGGGCACGCTGGGTGTGGCCTCGCTG
CTGTGCGGCTTCATCGCGATCGAGATCATGGGCCTCAACATGGCTGCGTCGGTGAACTGG
GATCCTGTCCAGTTCGTCCGCCAGTTCTTCTGGCTCAGCCTTGAACCGCCGCCGGCCAAA
TATGGCTTCACCTTCAATGTGCCATTGGCCGAAGGGGGTTGGTGGATTGCCGCTGGTGGT
TTCCTCACCGCCTCGATCCTGTTGTGGTGGGCCCGCACCTATGTGCGCGCCAAGGAACTG
GGCATGGGCAGCCATGTCGCCTGGGCCTTTGGTTCGGCAATCTGGCTCTATCTCGTGCTC
GGCTTCATCCGGCCGATGATGATGGGCAGCTGGGCGGAAGCCGTGCCGTTCGGCATCTTT
CCGCACCTCGATTGGACGGCCGCCTTCTCGATCCGGTACGGCAATCTGTTCTACAACCCG
TTCCACGCGCTCAGCATCGTGTTCCTCTATGGTTCGACCATGTTGTTCGCCATGCACGGC
GCCACCATCCTGGCTGTCGGCCGTTATGGCGGCGAACGCGAAATCGAACAGATCACCGAT
CGCGGCACCGCATCCGAACGCGCTGCGCTGTTCTGGCGCTGGACCATGGGCTGGAACGCC
ACGATGGAATCCATCCACCGTTGGGCCTGGTGGTTTGCGGTGCTGACGACGCTGACCGGC
GGCATCGGCATCCTGCTCACCGGCACGGTTGTCGACAATTGGTATCTCTGGGCTGTTCAG
CACGGCTTTGCGCTGGAATATCCGGCCACCGGCGTCGTCGATCCGGCCACTCTTCCGGGA
GCACCGCAA
>3300027793-10-C65-cds10|3300027793-10-C65 hypothetical protein  # 3300027793-10 # d__Bacteria;p__Pseudomonadota;c__Gammaproteobacteria;o__Burkholderiales;f__Ga0077523;g__Ga0077523;s__ 
ATGGCTGAATATCAGAACCTGTTCACCCAGGTGCAGCCCACCGGACCGGTATCCGAGGGC
GTCCCGCTGCCCAAGGGAGACTGGGAGCGCACCGGCGTGCCGTTCTTCCTGCACCTGCTA
GGCCGCCTGGGCAACGCCCAGATCGGACCGGTGTACCTCGGCGGCCTGGGCGTTGCCTCG
CTCATCGCCGGCACGCTGTCCTTCAACATCATCGGCTTCAACATGCTCGCCTCGGTGGAC
TGGAACCCCATCCAGATGGTGCGCCAGATCTTCTGGCTGGCCCTTGACCCGCCGGCGCCC
TCTTACGGCCTTCATCTGCCGCCCCTGGGCGATGGTGGTTGGTGGATGCTGGCGGGCTTC
CTGCTGACCATCTCGCTGCTGCTGTGGTGGGCGCGCACCTACCGCCGCGCCCGCCAGTTG
GGCATGGGCACCCACGTGGCCTGGGCCTTCGCGGCGGCCATCTGGCTGTTCCTAGTGTGC
GGCTTTTTCCGCCCGGTGCTCATGGGTAGCTGGGCCGAGGCGGTGCCCTTCGGGATATTT
CCGCACCTCGACTGGGTGGCGGCACTGTCGTTGCGCCACGGTAACTTCTTCTATAACCCC
TTCCACGCCCTGTCCATCGTCTTCCTGTATGGCTCGGTGCTGCTGTTCGCCATGCACGGC
GCCACCATCCTGGCGGTGACGCGCTTCGGCGGCGAGCGGGAGATCGAACAGATCGTGGAC
CGCGGCACTGCCTCGGAGCGCGCGGCGCTGTTCTGGCGCTGGACCATGGGTTTCAACGCC
ACCATGGAGTCGATCCACCGCTGGGCGTGGTGGTTCGCCGTGCTCTGTCCCCTGGTGGGC
GGACTGGGCGTGTTGCTCACCGGCACCGTGGTGGACAACTGGTACCTCTGGTCCATGAAG
CACGGCGTGGTGCCCTCCTACCCCGAGGTGTATCCCGTGGTCGTCGATCCCGCCCTCATG
GGAGGCAAG
>3300027793-11-C7-cds54|3300027793-11-C7 hypothetical protein  # 3300027793-11 # d__Bacteria;p__Gemmatimonadota;c__Gemmatimonadetes;o__Gemmatimonadales;f__Gemmatimonadaceae;g__SCN-70-22;s__ 
ATGCTCGAGTACCAGAACATCTTCACGCGCGTCCAGGTCCGGACGCAGCCCGAGGCCGGG
CTCCCCATCCCCGATTCCCTCATGGGGCCGGGGCGACTCGGCAAGGGCATGTTCGGGCCC
CTCGCCTACTGGGCCGGCAAGTTCGGCGACGCGCAGATCGGGCCGATCTACCTCGGGACC
ACGGGACTCCTGTCCCTGATGTTCGGCTTCCTCGCCTTCGAGATCGTCGGCCTCAACATG
TGGGCGTCCGTCGGCTGGGATCCGGTCGAGTTCGTCCGACGGCTCCCCTGGCTCTCCCTC
GAGCCGCCGCCGCCCCAGTACGGGCTCAAGATCCCGCCGCTCAATCAAGGGGGATGGTAC
CTGCTCGCGGGGGCCTGCCTGTCGCTTTCGATCGTCCTCTGGTGGATCCGCACCTACCGC
CGCGCCCGGGCGCTCGGCATGGGCACCCACCTCCCGTGGGCGTTCGCCTCGGCGATCTTC
CTGTTCTCCGCCTTCTACTTCCAGCCGCTCCTCGTGGGCTCGTGGAGCGAGATGGTGCCC
TTCGGCATCTTCCCGCACCTCGACTGGACCTCGGCGTTCTCGATCCGCTACGGCAACCTT
TACTACAACCCGTTCCACGCCCTGTCGATCGTCTTCCTCTACGGGAGCGCGGTCCTCTTC
GCGATGCACGGGGCGACCATCCTCGCCGTCTCCCGGCTCGGCGGCGAGCGCGAGATCGAG
CAGATCACCGATCGCGGCACCGCCTCCGAGCGCGCCGCGCTCTTCTGGCGCTGGGTGATG
GGTTTCAACGCCACGATGGAGTCCATCCACCGCTGGGCCTGGTGGTTCGCGGTCCTCACC
ACCTTCACCGGCGGCATCGGCATCATCCTCACCGGCACCGTGGTGGACAACTGGTACCTC
TGGGGCGTCAAGCACGGCCTCGTCGCCCCCTACCCGGCCCAGAACGTCCTCACCGAGGAG
CAGAAGCTCGAGCTCCGCGGCCGGTACCAGGGCACCTCGCCCGACAGCTTCCCGATGTAC
AACGTGCCGGTGACGCCGGCCGCGCCGGCGATGCCCGACTCGATGCTGCCGGGGATGACG
CCGGCGCCGGGCGCCGCGCCGTCGGCCACGCCGTCGGCCACGCCGTCGGCCACGCCGCCG
GCCGCCACCACCCCGCCGGGAGGGACCAAG
>3300027793-15-C60-cds12|3300027793-15-C60 hypothetical protein  # 3300027793-15 # d__Bacteria;p__Pseudomonadota;c__Gammaproteobacteria;o__Burkholderiales;f__Burkholderiaceae;g__;s__ 
ATGGCCACGTATCAGAACTTGTTCACGCAGGTGCAGGTGATCGGCCCGCCGTCCCCCGGT
GTCGAACTGCCCGCGGGCCACTCCCCGCGCACCGGCAAGGGCTTCTTCAACTACTGGGCG
GGCAAGATCGGCAACGCGCAGATCGGCCCGATCTACCTCGGCGGCCTGGGCCTGGCGGCG
CTCATCACCGGCACGCTGGCGTTCAACATCATCGGGCTGAACATGCTGGCCTCGGTGAAC
TGGAACCCCATCGAGTTCATCAAGCAGTTGTTCTGGCTGTCACTCGATCCGCCGCCGCCG
CAGCTCGGCCTCACGACGCCGGCGCCGCTGAACCAGGGCGGCTGGTGGCAGATTGCCGGC
GGCCTGCTCACGGTCTCGGTGCTGCTGTGGTGGGCGCGCATGTACACGCGGGCGCGCGCG
CTCGGCATGGGCACGCACGTGGCCTGGGCATTTGCCAGCGCGATCTGGCTGTTCCTCGTG
CTCGGCTTCATCCGCCCGGTGCTGATGGGCAGCTGGAGCGAGGCGGTGCCGTTCGGCATC
TTCCCGCACCTGGACTGGACGGCGGCCTTCAGCCTGCGCTACGGCAACCTGTTCTACAAC
CCGTTCCATGCGCTGTCGATCGTCTTCCTGTACGGCTCGGTCCTGCTGTTTGCGATGCAC
GGCGCCACCATCCTGGCGGTGAGCCGCTTCGGCGGCGACCGCGAGATCGAGCAGATCGTC
GATCGCGGCACCGCATCGGAGCGCGCCGCGCTGTTCTGGCGCTGGACCATGGGCTTCAAC
GCCACGATGGAATCGATTCACCGCTGGGCCTGGTGGTTCGCGGTGCTGACGACGCTGACC
GGCGGCATCGGCATCCTGCTGACCGGCACGGTGGTCGACAACTGGTACCTGTGGGCGGTC
AAGCACGGCGTGGCGCCACCGTATCCGCCGGTGTGGAGCCCCGTCCCGGTCGACCCGTCC
CTGCTGCAAGGAGTCAAGCCA
>3300027793-42-C21-cds3|3300027793-42-C21 hypothetical protein  # 3300027793-42 # d__Bacteria;p__Chloroflexota;c__Chloroflexia;o__Chloroflexales;f__Roseiflexaceae;g__UBA965;s__ 
ATGTCTGATGCGCCACAAAAGCCACTGTTGCAACCCGATGGCGAGTATCGCGCTTCAATG
GCTTCAGCGAGCTCGGCAGGCGCAGGCCCACGCGCCAGCGAGCTTTCATTTGAAGCGATG
GAAGCCAAGTACAAGCGACCAGGTGGGACGCTAGCCGCGAAGATGTTCGGGCATGACCCG
TTGGACTTCTGGGTTGGCAACTTTTACGTCGGGTTCTTTGGTGGTACCGCAATCCTTGGT
ATTGTGATGGGTGTTCTCACTTATCTCTATCAAGCGGTATTTGTTGAGCAGCGTTATAAC
CTATTGGCAGTTGCCTTGCAACCACCTCCGATTAGTGAGGGGTTGCGTTTGGTAGGTTAT
GGCGAGCCAGGTTTTGCCTGGCAATGGACAGTGATTTTTGCCACCATCGCATTTGTGAGC
TGGTTGTTGCGTCAAATCGACATCAGCTTAAAGTTGCGGATGGGGTTGGAGATTCCGATT
GCCTTTGGAGCGGTAGTGACGTCATGGGTGACGTTGCAGATTTTGCGACCAATCGCTATG
GGTGCATGGGGCAATGGGTTCCCCCTTGGTATTACGCACCATCTCGACTGGTTGAGCAAC
ATCGGTTATCAATATTACAACTTCTTCTACAACCCGTTCCATGCGATTGGTGTAACCTTA
CTCTTTGCGGCGACGCTGTTCTTGCACATGCACGGTGCAGCGATCTTGAGTGCTGCCCGT
CGGCCGGTTACCGAGCACAACGTTGACGTCTTCTGGCGCAACATTGTCGGCTACAGTATC
GGCGAGATCGGTATCCACCGTTTGGCCTTCTGGGCTGGTGCTGCCTCAGTGCTTTTCGCC
AATGTCTGTATCTTCTTGTCAGGCACGTTAGTGTATGACTGGAACGCCTTCTGGGCCTTC
TGGGATCGTATCCCAGTCTGGAGTGGTGCCGGAGCGGGTGTCGTCTTGATTGGTCTCGGC
TTAGTCTTCTCGAAGCGCAGTGACAAGCTCAATCCTGAGCCAGACCTGCACAAAGAGGAG
TTCGAAGAGGGCATCGAGGGCGTCATCGGCCAACCTGGCTACATCAACTTCATGGATCGG
CTCTTCGGCAACGGTCGCGTATTGCCCATTTACTTGGGTGTATGGGGTGTCATCTCGGTT
ACTGCCGGTGTTGTGGCCTCATTCATCATCTTGCAGAGCTACATGTACGAAGTTGGCTAT
AACCCAATCTCGTTCCTCCGCGAGTTCTGGAATTTGGCAGTCATGCCGCCGGTTGCCAGC
TATGGTTTGTCATGGAATGTGCCGTGGTACGAAGGCGCAGACTACTTGGTTGCCACCTTC
TTCTTGCACGTATCCGTACTGGCCTGGTTTGCCCGCCTCTACAATCGTGCGCGCAAGACC
GGCTTGAGTCCTCAGTTGGCAGCTGGGTTCTGGGCTGCGTTGTTCCTTTACTTCGTCATC
TACCTGTTCCGACCGGTATGGCGCGGGTTCTGGGCAGACGCTCCTGGTCATGGCTTCCGA
GCCATCTTGGACTGGACCAATTACGTCAACATTCAAGTTGGCAACATCTACTACAATCCG
CTGCACATGATCTCGATCTTCTTCTTGCTCGGTTCAGTACTCTTGTTGGCCATGCACGGT
GCAACCATCGTGGCGGCCTCAAAGTGGGGTGCTGAAGCCGAAATTGACGAGATGATCGTA
GAGGGTGCCGGTACGCATCGTTCACAGCTCTTCTGGCGCTGGACGATGGGCTTCAATGCC
AATTCGTACAACATCCACTTGTGGGCATGGTGGTTTGCTGCACTTTGTGGTATCACCGGT
GCACTGGGCATCTTGATTAGTGGCACGCTAGTAGACGACTGGTATGCATGGGCACAGGCC
GCCAACATTGTTGCGCCAATGTCCACAGAAGATTGGTCGCAGTACATCTTCACCAAG
>3300027806-30-C43-cds23|3300027806-30-C43 hypothetical protein  # 3300027806-30 # d__Bacteria;p__Pseudomonadota;c__Gammaproteobacteria;o__Burkholderiales;f__Burkholderiaceae;g__Rubrivivax;s__ 
ATGGAGTACCAGAACATCTTCACCACGGTCCAACCGGTCGGTCCGGCCGGCATGGGCGTC
CCCCTGCCGCGCGGCGACTGGCGGCGCAGCGGCAAACCCTTCTTCATCCATCTGCTCGGC
CGAATCGGCAACGCGCAGATCGGGCCGGTCTACCTCGGTGGTCTGGGTGTCGCGTCGCTG
GTCTTCGGCACGCTGGCGTTCAACATCATCGGCTTCAACATGCTGGCCTCGGTGGACTGG
AATCCGCTGCAGCTGATCCGGCAGTTGTTCTGGCTCGCGCTGGAGCCGCCGCCGCCAGCC
TACGGGTTGTCGTTCCCGCCGCTGGCGCAAGGTGGATGGTGGCTGATCGTGGGCTTCCTG
CTGACCACCAGCATGATCCTGTGGTGGGTTCGGACCTACCGCCGGGCGCGCCAGCTCGGG
TTGGGTACCCACATCGCCTGGGCCTTTGCGGCGGCGATCTGGCTGTACCTGGTCTGCGGA
TTCTTCCGCCCGATCATGATGGGCAGCTGGAGCGAGGCGGTGCCCTTCGGGATATGGCCG
CACCTGGACTGGGTCTCGGCGCTGTCCATCCGGCACGGCAACCTGTTCTACAACCCGTTC
CACGCGCTTTCGATCGTCTTCCTGTACGGCTCGGTGCTGCTGTTTGCGATGCACGGCGCG
ACGATCCTGGCCGTCAGCCGCTACGGTGGCGAACGCGAGATCGAGCAGATCGTCGACCGC
GGCACCGCCAGCGAACGGGCGGCCCTGTTCTGGCGCTGGACGATGGGCTTCAACGCGACG
ATGGAGTCCATCCACCGGTGGGCCTGGTGGTTTGCCGTGCTGTGCCCGCTGGTCGGCGGC
ATCGGCATCCTGCTCACGGGTCCGGTGGTCGACAACTGGTACCTCTGGTCGGTCAAGCAC
CATGTCGTGCCGATGTACCCGCAGGTCTTCCCCAACACCATCGACCCGGCCTTGATGGGA
GTCAAGCCA
>3300027806-47-C1-cds25|3300027806-47-C1 hypothetical protein  # 3300027806-47 # d__Bacteria;p__Pseudomonadota;c__Gammaproteobacteria;o__Burkholderiales;f__Burkholderiaceae;g__UBA954;s__ 
ATGGCTGACTATCAAAATTTATTTACCCAGGTTCAGGCGGTGACGCATCCGCACTCGGGC
GTGGCGATCGATCCTCGCGATATGCGCGAGCGCACCAAGAACCCATTCCTGTGGCATCTC
GCTGGCCGGCTCGGCAATGCGCAGATCGGACCCCTGTATTTAGGCTGGGTGGGATTGGCC
TCCGCAATCTGTTTCATGATTGCTTTCACGATTGTGGGCTGGAATATGCTCGTTCAGGTC
AACTACGACCCGATTCAATTTGTACGCCAGCTCTTCTGGCTGTCGCTTGATCCCCCGCCA
CCCGAATATGGACTGAAGCTCGCACCGTTAAAGCAGGGCGGCTGGTGGAATATCGCCGGC
TTTTTTCTGACGGTATCGATTCTCTTGTGGTGGGTGCGGGTCTATCGGCGGGCACGGGCA
TTGAACATGGGCACCCATGTGGCCTGGGCATTTGCAGCGGCCATTTGGCTGTATCTGGTA
CTGGGTTTTTTCCGGCCGATTCTCATGGGCAGCTGGTCGGAGGGTGTGCCGTTCGGGATC
TTCTCGCATCTCGATTGGACAGCAGCCTTTTCGATTCGATATGGAAATCTTTTTTATAAC
CCCTTCCATATGCTGTCGATCGTGTTTCTTTACGGCTCTGCACTACTTTTCGCGATGCAT
GGCGCCACGATTTTGGCGGTGACCCGATATGGCGGTGACCGAGAGGTAGAGCAGATTGTT
GATCGCGGATCTGCCTCTGAACGGGCCGCATTATTTTGGCGATGGACGATGGGCTTTAAC
GCCACGATGGAGTCGGTGCACCGTTGGGCCTGGTGGTTTGCCGTGCTCTGCCCACTGACC
GGCGGCATCGGTATTTTGTTAACCGGAACTGTCGTTGATAACTGGTATCTCTGGGGAATA
AAGCATGGCCTCGTTCCGCCATATCCCGATATGTGGGGCGCACCCACGGTGGATCCCAGC
GTCATGCAAGGAGCGAAA
>3300027807-17-C37-cds8|3300027807-17-C37 hypothetical protein  # 3300027807-17 # d__Bacteria;p__Pseudomonadota;c__Alphaproteobacteria;o__Acetobacterales;f__Acetobacteraceae;g__BOG-908;s__ 
ATGGCCGAGTATCAGAACATTTTCACGCGGATTCAGGTGCGGGGGCCGATCTATGCGGGC
ACCCCCCTGGAAGGCCGCGGGCCGAATAACCGGCTCGGAACACCGAGCTTCAACCACCTG
TTCGGGCGCCTCGGCGATGCCCAGGTTGGCCCCATCTATCTGGGCACGCTGGGCCTGGCC
TCGATCATCTGCGGGTTTATCGCGTTCGAGATCATAGGCCTAAACATGTGGGCCAGCGTG
AACTGGGATCCGGTGCAGTTCCTCCGGCAATTGCCCTGGCTGGCGCTGGAGCCCCCTGCC
CCATCCTATGGCCTGCATTTCCCGCCTCTCGCACAGGGCGGCTGGTGGCTGATGGCCGGG
TTCTTTCTCACCACGTCCATCCTGCTGTGGTGGGTGCGCATCTACCGCCGGGCGCGGGCG
CTGGGCCTGGGGTCGCACACCGCCTGGGCGTTTGCCGCGGCAATCTGGCTGTATCTGGTG
CTGGGCTTCATCCGGCCGCTGCTGATGGGATCCTGGGCGGAAGCGGTGCCCTTCGGCATC
TTCCCGCATCTGGACTGGACGGCCGCATTCTCGCTGCGATACGGCAACCTGTTCTACAAC
CCGTTCCACATGCTCTCGATCGTGTTTCTCTACGGCTCCACGCTGCTGTTCGCCATGCAT
GGCGCAACAGTTCTGGCCACCAGCCGGTTCGGTGCGGAGCGAGAGCTTGAACAGATCGCC
GATCGCGGCACCGCCTTCGAGCGTGGTGGGCTGTTCTGGCGCTGGACGATGGGCTTCAAC
GCCACGGCCGAATCCATCCATCGCTGGGCGTGGTGGTTCGCGGTGCTGTGCCCGCTCACT
GGCGGCCTGGGCATCCTGCTGACTGGCACGGTCGTGGATAACTGGTATCTGTGGGGCACG
CATCACGGCCTGGTGCCGGTGTATCCGCCGAGTTGGGGCACCATTATCGATCCCGCCACA
CTCCCGGGAGCACCAAAA
>3300027816-10-C28-cds11|3300027816-10-C28 hypothetical protein  # 3300027816-10 # d__Bacteria;p__Gemmatimonadota;c__Gemmatimonadetes;o__Gemmatimonadales;f__Gemmatimonadaceae;g__SCN-70-22;s__ 
ATGCTCGAGTACCAGAACATCTTCACGCGCGTCCAGGTCCGGACGCAGCCCGAGGCCGGG
CTCCCCATCCCCGATTCCCTCATGGGGCCGGGGCGACTCGGCAAGGGCATGTTCGGGCCC
CTCGCCTACTGGGCCGGCAAGTTCGGCGACGCGCAGATCGGGCCGATCTACCTCGGGACC
ACGGGACTCCTGTCCCTGATGTTCGGCTTCCTCGCCTTCGAGATCGTCGGCCTCAACATG
TGGGCGTCCGTCGGCTGGGATCCGGTCGAGTTCGTCCGACGGCTCCCCTGGCTCTCCCTC
GAGCCGCCGCCGCCCCAGTACGGGCTCAAGATCCCGCCGCTCAATCAAGGGGGATGGTAC
CTGCTCGCGGGGGCCTGCCTGTCGCTTTCGATCGTCCTCTGGTGGATCCGCACCTACCGC
CGCGCCCGGGCGCTCGGCATGGGCACCCACCTCCCGTGGGCGTTCGCCTCGGCGATCTTC
CTGTTCTCCGCCTTCTACTTCCAGCCGCTCCTCGTGGGCTCGTGGAGCGAGATGGTGCCC
TTCGGCATCTTCCCGCACCTCGACTGGACCTCGGCGTTCTCGATCCGCTACGGCAACCTC
TACTACAACCCGTTCCACGCCCTGTCGATCGTCTTCCTCTACGGGAGCGCGGTCCTCTTC
GCGATGCACGGGGCGACCATCCTCGCCGTCTCCCGGCTCGGCGGCGAGCGCGAGATCGAG
CAGATCACCGATCGCGGCACCGCCTCCGAGCGCGCCGCGCTCTTCTGGCGCTGGGTGATG
GGCTTCAACGCCACAATGGAGTCCATCCACCGCTGGGCCTGGTGGTTCGCGGTCCTCACC
ACCTTCACCGGCGGCATCGGCATCATCCTCACCGGCACCGTGGTGGACAACTGGTACCTC
TGGGGCGTCAAGCACGGCCTCGTCGCCCCCTACCCGGCCCAGAACGTCCTCACCGAGGAG
CAGAAGCTCGAGCTCCGCGGCCGGTACCAGGGCACCTCGCCCGACAGCTTCCCGATGTAC
AACGTGCCGGTGACGCCGGCCGCGCCGGCGATGCCCGACTCGATGCTGCCGGGGATGACG
CCGGCGCCGGGCGCCGCGCCGCCGGCCACGCCGTCGGCCACGCCGTCGGCCACGCCGCCG
GCCGCCACCACCCCGCCGGGAGGGACCAAG
>3300027823-20-C7-cds7|3300027823-20-C7 hypothetical protein  # 3300027823-20 # d__Bacteria;p__Pseudomonadota;c__Gammaproteobacteria;o__Burkholderiales;f__Burkholderiaceae;g__Rubrivivax;s__ 
ATGGCGCAATTCAAACCTCTGTTCTCGATCGAGAACCAGAACCTGCTCACCGCGGTGCAG
CCGGTCGGTCCACTGCACGACGGCCCGGCGCTGCCCAGCGGCGATTGGCGTCGCAGCGGC
AAGCCCTTCCTGTTTCATCTGCTTGGCCGCCTCGGCAACGCGCAGATCGGCCCCATTTAT
CTGGGTGGCCTGGGCGTGGCTTCGCTGGTGTTCGGCACGCTGGCCTTCAACATCATTGGC
TTCAACATGCTGGCCTCGGTGGACTGGAGTCCGCTGCAATTGATCCGGCAGTTGTTCTGG
CTGGCGCTCGAGCCGCCCCCGCCGTCCTTTGGCCTGAGCATCCCGCCACTGGCGCAGGGC
GGCTGGTGGCTGGTGGTGGGCTTCCTGCTGACCACGTCGATCCTGCTGTGGTGGGTACGC
ACCTACCGCCGCGCCAGGCAACTGGGACTGGGCACGCACGTGGCCTGGGCCTTCGCCGCG
GCGATCTGGCTCTATCTGGTGTGCGGTTTCTTCCGCCCCATCATGATGGGCAGCTGGTCA
GAGGCGGTGCCCTTCGGCATCTTCCCGCACCTGGACTGGGTCTCGGCGATCTCGCTGCGC
CACGGCAACCTGTTCTACAACCCCTTCCACGCACTCTCGATCGTCTTCCTGTACGGCTCG
GTGCTGCTGTTCGCGATGCATGCAGCCACCATCCTGGCGGTGGGCCGCTACGGCGGCGAG
CGCGAGGTCGAGCAGATCGTCGACCGCGGCACGGCCAGCGAACGTGCGGGGCTGTTCTGG
CGCTGGACCATGGGTTTCAACGCCTCGATGGAGTCGATCCACCGCTGGGCCTGGTGGTTT
GCCGTGTTGTGCCCGCTGGTGGGCGGCATCGGCATCCTGTTGACCGGCCCGGTGGTCGAC
AACTGGTACCTCTGGTCACAGAAACACCACGTCGTGCCGTCCTATCCGCAGGTGTACCCC
GTGAGCATCGACCCCGCCCTGTTGGGAGCCAAGCCA
>3300027823-39-C27-cds29|3300027823-39-C27 hypothetical protein  # 3300027823-39 # d__Bacteria;p__Pseudomonadota;c__Gammaproteobacteria;o__Burkholderiales;f__UKL13-2;g__UKL13-2;s__ 
ATGGAATATCAAAATATTTTTACCCGTGTCCAAGTACATGCACCGTATGACGGTGTGCCG
CTCCCAAAGAGCGACTGGTGGGGACGTGATGGCAAGCCTTTCTTTAATTATTGGTTAGGC
AAGTTTGGCGACGCGCAAATAGGCCCGTTTTATTTGGGCGGCTTGGGCGTGTCCTCAATT
ATTTGTTTCCTGATTGCTTTTGAGATTGTTGGTCTCAATATGTTCGCTTCAGTCAATTGG
GACCCGGTGCAATTCGTCCGCCAGCTACCGTGGCTGGCCTTAGAGACGCCTTCACCTGCC
TATGGGCTCAGCATTCCGCCGCTCAATGAAGGTGGCTGGTGGCTTATGGCTGGCTTCTTT
ATGACCGCATCCGTATTACTCTGGTGGTTACGCATGTATCGACGTGCACGTTCGCTTGGC
ATGGGCACGCATGTAGCTTGGGCTTTCGCTGCTGCTATTTGGCTTATGTTAGTGCTGGGC
TTTATTCGCCCTGTGATCATGGGTAATTGGGGTGAAGCAGTACCGTTCGGTATTTTTCCG
CACTTGGATTGGACAGCAGCATTCTCCATCCGCTACGGCAATTTGTTTTATAACCCATTC
CACATGCTATCGATTGTATTCTTGTATGGCTCGGTATTATTGTTTGCCATGCACGGTGCG
ACGATCTTAGCGGTGAGCCGCTTCGGTGGTGAACGCGAGATTGAGCAGATAACGAATCGT
GGTACGGCCTCTGAGCGTGCAGCACTTTTCTGGCGTTGGACAATG
>3300027851-22-C11-cds65|3300027851-22-C11 hypothetical protein  # 3300027851-22 # d__Bacteria;p__Pseudomonadota;c__Alphaproteobacteria;o__Sphingomonadales;f__Sphingomonadaceae;g__Novosphingobium;s__ 
ATGGCGACCTATCAGAACATTTTCACCCAGGTCCAGCTTCGGGGCGAACCCGAGGCAGGG
ATCGCCCTTCCCCCCGGCAGCGAGCCGCGCATTGGGAAGGGTTCCTTCAGCTACCTCATC
GGCCTGATCGGCAATGCGCAGCTCGGTCCGATCTATCTGGGCTGGACCGGCGTGTTCGCG
CTGATCTTCGGGTTCTTTGCAATCGAGATCATCGGGCTGAACATGCTCGCCTCGGTCAAT
TGGGACCCAATCCAGTTCGTGCGGATGCTGCCTTGGCTTTCGCTTGAGCCGCCTGCGCCC
AAGTATGGCTTCACCCCCTTCGTCCCGCTAGCCGAGGGTGGCTGGTGGATCATGGCCGGG
TTCTGCCTGACGACCTCGATCCTGCTGTGGTGGGTGCGCACCTACACCCGCGCCCGCGCG
CTGGGGATGGGAACGCACGTGGCTTGGGCTTTCGCCTCGGCGATCTGGCTCTACCTCACA
CTCGGCTTCATCCGCCCGTTGTTCATGGGTTCGTGGTCAGAGGCGGTGCCCTTCGGCATC
TTCCCGCACCTCGATTGGACGGCAGCCTTCTCGATCCGCTACGGCAACCTGTTCTACAAC
CCGTTCCACGCGTTCTCGATTGCCTTCCTCTATGGCTCCACCCTGCTCTTCGCGATGCAC
GGGGCGACCATTCTGGCGGTGGGCCGTTACGGTGGTGAGCGCGAGATCGAACAGATCACT
GATCGCGGCACGGCGTCTGAACGCGCAGCGCTGTTCTGGCGCTGGACGATGGGCTTCAAC
GCCACGATGGAATCGATCCATCGCTGGGCGTGGTGGTTCGCGGTGCTGACGACGCTGACC
GGCGGCATTGGCATCCTGCTGACCGGCACCGTGGTCGACAACTGGTATCTGTGGGCGCAA
CAGCATGGTTATGCCGCGCTCTATCCCGATACAGGGGTCATCGATCCCGCCACGCTGGGG
AGTTCGGCCCAA
>3300027860-14-C146-cds3|3300027860-14-C146 hypothetical protein  # 3300027860-14 # d__Bacteria;p__Pseudomonadota;c__Gammaproteobacteria;o__Steroidobacterales;f__Steroidobacteraceae;g__Bog-1198;s__ 
ATGGCTGAATATCAGAACATCTTTACCCGCGTACAAATTCGCGCTCCCGCCTATCCGGGC
GTAACCCTGCCGAGCGGTGCTTGGGTCCGACAGGGCAAAGGCGCCTTCATTCACCTGCTG
GGCCGCTTCGGCGACGCGCAGATCGGGCCGATCTATTTGGGCACGACCGGACTGTTGTCG
CTGATCTGCGGGTTCCTCGCATTCGAGATCATCGGACTCAACATGTTCGCCTCGGTGCAC
TGGAATCCGATCCAGTTCATCCGTCAGCTCCCCTGGCTGGCGCTCGAGCCGCCGGCGCCC
GGCAACGGGCTGCACTTCCCGCGTTTGCAGGACGGCGGCTGGTGGTTGATGGCCGGGTTT
TTTCTGACCAGCTCGGTGCTTCTGTGGTGGCTGCGCATGTACCGCCGCGCGCGTGCGCTC
GGCATGGGAACGCATGTTGCCTGGGCTTTCCTCGCGGCGATCTGGTTGATGCTGGTGCTC
GGCATCATCCGGCCGGTGTTGATGGGCAGCTTCGGCGAGGCGGTACCCTTCGGAATCTTC
CCACATCTGGATTGGGTTGCCGCGTTCTCGATCCGCTACGGCAACTTGTTCTATAATCCG
TTTCACTGCTTGTCGATCGCGTTCCTGTACGGCTCAACGCTTCTCTTCGCGATGCACGGG
GGCACGATTCTGGCGGTGAGCCGCTTGGGCGGAGACCGTGAATTGGAACAAATCGTCGAT
CGCGGCACCGCTGCCGAGCGCGCCGCCTTGTTCTGGCGCTGGACCATGGGGTTCAACGCC
ACGATGGAATCGATCCATCGCTGGGCGTGGTGGTTCGCGGTGCTGTGTCCCCTGGTGGGC
GGCATCGGCATCCTGCTCACCGGCACGGTGGTGGACAACTGGTACCTGTGGGCGGTGAAG
CACCATGTGGCGCCCATCTACCCACAGGTGTTCGCGCCCGTGATCGATCCTGCGACCCTG
CCTGGAGCGCCGAAA
>3300027878-66-C3-cds74|3300027878-66-C3 hypothetical protein  # 3300027878-66 # d__Bacteria;p__Pseudomonadota;c__Gammaproteobacteria;o__Xanthomonadales;f__Ahniellaceae;g__UBA4656;s__ 
ATGCCGGACTATCAAAATATCTTCACGCGAATCCAGGTCGACGTGCCTGCATACGCTGGC
GCACCCCTTCCGGCCGGCAGCGGTGGCGGCGAGCGCGAGGTCAAACCCTTCCTCGTGCAC
CTGCTGGGCAGGATCGGCGACGCGCAGGTCGGGCCGATCTATCTTGGCTGGACCGGGGTG
ACCTCCGCGGTGTGTTTCCTGATCGCGTTCGAGATCATCGGATTGAACATGCTCGCATCG
GTGAACTGGGATCCGGTCCAGTTCGTGCGACAGCTGTTCTGGCTGGCACTGGAGCCACCG
CCGCCAGCCTACGGCTTGTCGATTCCGCCGCTCAACGAGGGCGGCTGGTGGTTGATGGCG
GGATTCTTCCTGACCACGTCGTTGATCCTGTGGAACATCCGCATGTACCGGCGTGCGCGC
GCGCACGGCATGGGAACGCATGTCGCGTGGGCGTTCTCGGCCGCCATCTGGCTGTACCTG
GTGCTCGGTTTCATTCGCCCGATCGCGATGGGCAGTTGGGGCGAAGCCGTCCCGTTCGGC
ATCTTCCCGCACCTGGATTGGACTGCCGCATTTTCGATCCGCTACGGAAATCTGTTCTAC
AACCCGTTCCACTGCCTCTCCATTGCGTTCCTCTATGGCTCGGCCCTGTTGTTCGCAATG
CACGCGGGAACCATTCTTGCGACCACACGCTATGGTGCCGAACGTGAGCTCGAGCAGATC
GCGCACCGCGGGACGGCTGCCGAGCGGGGCGCACTGTTCTGGCGCTGGACGATGGGCTTC
AATGCGACGATGGAATCGATCCATCGCTGGGCGTGGTGGTTCGCGGTGTTGACCCCGCTC
ACCGGAGGCATCGGCATCCTGTTGACCGGCACGGTGGTCGACAACTGGTATCTGTGGGGC
ATAGAGCACGGCATGGTGCCGTCCTACCCCGCGGTCGTTCCGGCCGCCATCGATCCGACG
CTCGCGACGGGAGCCGCGCCA
>3300027910-3-C17-cds30|3300027910-3-C17 hypothetical protein  # 3300027910-3 # d__Bacteria;p__Pseudomonadota;c__Gammaproteobacteria;o__Burkholderiales;f__Burkholderiaceae;g__Rhizobacter;s__ 
ATGGCTGAGTACCAGAACATCTTCACGCGTGTGCAGGCTTATGCGCCTGCCTACGCCGGC
ATCCCGCTCGCCACAGGCAACAAGGAGCGCGAAGGCCCGCCGATCCATGTGCACTGGATC
GGCAAGCTCGGCGATGCGCAGATCGGCCCGATCTACCTCGGCTGGCTCGGCCTCGCGTCG
GCGATCTGCATGTTCATCTGCATCGAGATCATCGGGCTGAACATGCTGGCCTCGGTCAAC
TGGAACCCGATCCAGTTCGTGCGGCAACTGCCCTGGCTCGGCCTCGAGCCGCCACCGCCG
AGCATGGGCCTGAAGCTCTTCCCGCCGCTGAACCAGGGCGGCTGGTGGCTGATGGCCGGC
TTCTTCATGACGAGTTCGGTGCTGCTGTGGTGGGTGCGCATGTACCGCCGCGCCCGCGCG
CTCGGCATGGGCACGCACATCGCGTGGGCCTTCGCCGCGGCGATCTGGCTGATGCTGGTG
CTGGGCTTTATCCGCCCGCTGCTGATGGGCTCGTGGGGCGAGGCGGTGCCGTTCGGCATC
TTCCCGCACCTCGACTGGACAGCGGCGTTCTCCATCCGCTACGGCAACCTGTTCTACAAC
CCGTTCCACATGCTGTCGATCGCCTTCTTGTACGGCGCGACGCTGCTGTTCGCGATGCAC
GGTGCCACCATCCTCGCGGTCAGCCGCTTCGGCGGTGAGCGCGAGATCGAGCAGATCGTC
GACCGCGGCACCGCGAGCGAACGCGCCGCGCTGTTCTGGCGCTGGACCATGGGCTTCAAC
GCGACGATGGAGTCGATCCACCGCTGGAGCTGGTGGTTCGCGGTGCTGTGCCCGCTGGTC
GGCGGCATCGGCATCCTGCTCACCGGCACGGTCGTCGACAACTGGTACCTGTGGGCCGTC
AAGCACCACGTGGCGCCTGTCTACCCGGCGGTGTTCGCCCCGGTGATCGACCCGGCCACG
CTCCAGGGAGTCAAGCCA
>3300027911-29-C1-cds71|3300027911-29-C1 hypothetical protein  # 3300027911-29 # d__Bacteria;p__Pseudomonadota;c__Gammaproteobacteria;o__Burkholderiales;f__Burkholderiaceae;g__GJ-E10;s__ 
ATGGCGACCTATCAGAACATCTTCTCGACTGTGCAGGTCCGTGGACCTTTCCACGAAGGC
CCGCCGATGGACCCGGGCGGCAGCCCGTGGCGCCGCTTTGGGCGGCCGCGTTTCATCGAT
ATCCTCGGTAAGTTCGGCGACGCGCAGATCGGACCCTTTTACCTGGGCTTCTTAGGGCTC
ACCTCGATCCTGTGCGGTTTCATCGCATTCGAAATCATCGGCCTGAACATGTTTGCCTCG
GTTGGCTGGAACCCGCGCCAGTTCGTGCGCCAGCTATTTTGGCTCGCCTTGGAGCCGCCC
TCGCCCAGTTGCGGGTTGCATGTGCCCTGTCCGCTCAACGAAGGCGGCTGGTGGCAGATG
GCCGGCTTCTTCCTAACCGCATCGCTACTGTTGTGGTGGTTTCGCACCTATCGCCGTGCG
CGCGCCCTGGGGATGGGAACGCACGTGGCCTGGGCCTTTGCGGCGGCCATCTGGCTTTAT
CTGGTGCTGGGCTTCATCCGCCCGATCCTCGTCGGCAGCTGGAGCGAGGCGGTGCCCTTT
GGCATCTTCCCGCACCTGGATTGGGTCTCGGCGTTTTCCATCCGCTATGGCAACCTTTTT
TACAATCCGTTCCACGCCTTGTCCATCGCCTTCCTCTACGGCTCGACCCTGCTCTTTGCC
ATGCACGCGGGCACGATCCTTGCGGTTAGCCGCTACGGTGGCGAGCGCGAAATTGAGCAG
ATCGTCGATCGGGGCACCGCCAGTGAACGGGCGGCGCTGTTCTGGCGCTGGACGATGGGC
TTTAACGCAACAATGGAATCGATCCACCGCTGGGCCTGGTGGTTTGCCGTGCTGTGTCCC
CTGGTGGGTGGCATCGGCATCCTGCTTTCCGGGACCGTGGTTGACAACTGGTACCTGTGG
GCGGTCAAGCACGGCTACGCGCCGCCATATCCGCCGATCGAACCACCCGTGATTGACCCC
GCAACGATTCCAGGAGCCGGTCAA
>3300027915-16-C79-cds5|3300027915-16-C79 hypothetical protein  # 3300027915-16 # d__Bacteria;p__Pseudomonadota;c__Alphaproteobacteria;o__Rhizobiales;f__Anderseniellaceae;g__PALSA-927;s__ 
ATGTACGAATATCAAAATATTTTCACACGCGTTCAGGTTCATGGACCGGCAGATATGGGG
CTGCCGCTCCGCCACACGAACTTCACGAGACAAGGCACGCCGTTTTTCAGCAGGTTGCTG
GGTAAAATTGGTGATGCGCAAGTTGGCCCATTTTATCTAGGCTTTTTGGGATTTGCTTCA
ATCATTTGCTTTTTTGTTGCGTTCGAAATTATTGGACTCAACATGCTTGCATCGGTGAAC
TGGAGCCCAATTGAATTCGTGAAGCACTTCTTCTGGCTAACACTTAATCCACCAGAGGCA
AAGTATGGGTTAAGTCTTGCTCCTCTGAAAGAAGGGGGCTGGTGGCAAATTGCTGGCTTT
TTTCTCACAGCATCTGTTTTGATGTGGTGGGCTCGCACTTATCGACGCGCCCGTGCACTA
GGTATGGGAACTCATGTGTCCTACGCTTTTGCGGCAGCCATTTGGTTGTTTCTGGTGCTC
GGTTTTATCCGCCCATTGCTCATGGGTAATTTCAGTGAAGCTGTGCCATTTGGTATATTC
TCGCATTTGGAATGGACTAACAATTTTTCAGTAAGTCATGGAAATCTTTTTTACAATCCC
TTCCACATGATCTCGATTGCTTTCCTTTATGGCTCTGCGTTGCTTTTTGCGATGCACGCC
GCGACCATTTTGGCAGTTTCGCGCTATGGCGGCGAACGCGAAATTGAGCAAATTGTTGAC
CGTGGCACTGCTTCGGAACGCGCAGCTCTGTTCTGGCGCTGGACCATGGGTTTTAATGCA
ACGATGGAATCTATACATCGCTGGGCATGGTGGTTTGCCGTTCTTTGTCCGATTGCCGGT
GGCATCGGTATCTTGCTCACGGGCACAGTGGTGGACGACTGGTACAGCTGGGGCATCAAG
CACGGTCTTTCGACAGGTGAACCCTACGAAATGAACGCGCCGTCATCGCTTCCT
>3300027972-5-C56-cds7|3300027972-5-C56 hypothetical protein  # 3300027972-5 # d__Bacteria;p__Pseudomonadota;c__Gammaproteobacteria;o__Burkholderiales;f__Burkholderiaceae;g__;s__ 
ATGGCGCAATACCAGAACCTCTTCACCCAGGTGCAGGCCGTCGGTCCGGCCAACCTGGGC
GTGCCGCTGCCGCCGGGCCACAGCCCGCGCACCGGCACCGACCTGCCGCAGCTGCACCTG
CTGGGCCGCATCGGCATGCCCCAGGTGGGGCCGATCTACCTGGGCCCGCTGGGCATCGCG
TCGCTGATCTTCGGCATCGCGGCCTTCAACATCATCGGCTTCAACATGCTGGCCCAGGTC
AACTGGGACATCGTGCAGTTCGTGCGCCAGCTGTTCTGGCTGTCGCTGGAGCCGCCGCGT
CCGCAGTACGGGCTGTCGCTGCCGCCGCTGAACCAGGGCGGCTGGTGGCTGATGGCCGGC
GGCTTCCTCACCGTGTCGATCCTGCTGTGGTGGACGCGCATGTACACCCGCGCACGGGCA
CTGGGCCTGGGCACGCACGTCGCCTGGGCCTTCGCCGCGGCGATCTGGCTGTTCCTGGTG
CTGGGCTTCATCCGCCCGGTGCTGATGGGTTCGTGGTCCGAGGCGGTGCCCTTCGGCATC
TTTCCGCACCTGGACTGGACGGCGGCCTTCTCGATCCGCTACGGCAACCTGTTCTACAAC
CCCTTCCACGCGCTTTCGATCGCCTTCCTCTATGGCGCGACGCTGCTGTTCGCGATGCAC
GGCGCGACGATCCTGGCGGTCAGCCGCTTCGGCGGCGAGCGCGAGCTCGAGCAGATCGCC
GACCGCGGCACCGCCAGCGAGCGCGCCGCGCTGTTCTGGCGCTGGACCATGGGCTTCAAC
GCGACGATGGAATCGATCCACCGCTGGGCCTGGTGGTTCGCGGTGCTGTGCCCGCTGGCC
GGCGGCATCGGCATCCTGCTCACCGGCACGGTGGTGGACAACTGGTACCTGTGGGCGGTG
AAGCATGGCGTGGCGCCGCCCTACCCGCAGGTGTTCCCGGTGGTGGTCGACCCGGCCACG
CTGGTGCAGGGGGTCAAGCCA
>3300027976-50-C22-cds12|3300027976-50-C22 hypothetical protein  # 3300027976-50 # d__Bacteria;p__Pseudomonadota;c__Alphaproteobacteria;o__Sphingomonadales;f__Sphingomonadaceae;g__Sandarakinorhabdus;s__ 
ATGGCTTACCAAAATATCTTCACCCAGGTTCAGCTTCGCGGCGAACTTGAACCCGGCGTC
CCGCTGGACCCCGCCAACAACGATCCGCGCTTCGGCCCCTTCGGCTTCACCTATTGGATG
GGTAAGCTCGGCGGCGCCCAGCTCGGACCGATGTATCTAGGCAAGCTCGGCATCGCCGCG
CTCATCTGCGGCGCCATCTCCATCGTCATCATCGGCATGAACATGCTGGCCTCGGTCAAT
TATGATCCGATCCAGTTTGTCCGTCAGCTGTTCTGGCTCAGTCTGGAGCCGCCTGCGGCC
AAATACGGCTTCAAGATCCTGCCGCCGCTAAATGAAGGCGGCTGGTGGGTCATTGCCGGC
GCGTTCCTCACCGCCTCCATCCTGCTGTGGTGGGCCCGCACCTATCGCCGGGCGCGTGAG
CTTGGCATGGGCACCCATGTTGCTTGGGCGTTTGCATCTGCCATCTGGCTCTATCTGGTG
CTGGGCTTCATCCGCCCGCTCGCCATGGGCAGCTGGTCAGAAGCCGTGCCCTTCGGCATC
TTCCCGCATCTGGATTGGACCGCAGCCTTCTCAATCCGCTACGGTAACCTGTTCTACAAT
CCCTTCCACGCGCTCTCGATCGCGTTCCTCTATGGCTCAACCCTGTTGTTCGCCATGCAC
GGGGCGACCATCCTGGCCGTGGGCCGCTATGGCGGGGAGCGTGAAATCGAGCAGATCACC
GATCGCGGCACCGCCTCGGAGCGTGCCGCCCTGTTCTGGCGCTGGACCATGGGCTTTAAT
GCCACCATGGAATCCATCCATCGCTGGGCGTGGTGGTTTGCGGTGCTGACAACGCTCACG
GGCGGTATCGGTATTCTGCTCACCGGCACGGTTGTCGATAATTGGTACCTCTGGGCCGTC
GAGCATCACTTCGCCGAGCAATATCCGGCGACAGGGACCCTCGATCCGTCCACGCTCCCG
GGAGCACCACAA
>3300028114-41-C79-cds6|3300028114-41-C79 hypothetical protein  # 3300028114-41 # d__Bacteria;p__Pseudomonadota;c__Gammaproteobacteria;o__Burkholderiales;f__Burkholderiaceae;g__UBA954;s__UBA954 sp002293155 
TATCAAAATCTATTCACCCAGGTGCAGGCGGTTGCAACGCCTCATCATGGCGTTGCTCTG
CAGGGCCCCGATAACAACGAACGAACCTCTTTTCCTTACTTGGTTCACCTCTTTGGACGA
CTGGGTAACGCACAGATTGGGCCCCTATACCTCGGCAGGCTTGGGGTTGTATCTGCCTTT
TGTTTTATTCTGGCGTTCACAATTGTTGGCTTTAATATGTTGGCGCAGGTCAACTACGAT
CCAATCCAGTTTGTGCGGCAGCTTTTCTGGCTTTCCTTGGATCCCCCCTCACCAGAATAT
GGGCTTAAACTCGCACCCTTGAGTCAGGGCGGTTGGTGGAATATTGCCGGTTTCTTTTTA
ACTGCATCAATCCTTTTCTGGTGGGCTCGTGTCTATCGGCGTGCTCGCGCTCTGCAGATG
GGGACCCATGTGGCATGGGCTTTTGCCGCGGCGATATGGTTATTTCTGGTACTCGGTCTG
ATTCGGCCCGTATTGATGGGGAGCTGGGCCGAGGCGGTTCCATTTGGAATTTTTTCGCAT
CTCGATTGGACTGCCGCATTCTCTATTCGGTATGGCAATCTGTTTTATAACCCATTCCAT
ATGCTATCGATCGTATTTCTATATGGATCTGCATTGTTGTTCGCAATGCATGGAGCAACA
ATTCTTGCTGTGAGCCAGTATGGTGGTGATCGCGAGATTGAGCAGATCGTTGACCGGGGT
AGCGCCTCAGAGCGTGCTGGCTTGTTCTGGCGCTGGACGATGGGGTTTAATGCGAGTATG
GAATCGATCCACCGTTGGGCCTGGTGGTTTGCAGTTCTCTGCCCGCTTACCGGTGGTATC
GGAATTCTGCTAACCGGAACAGTCGTGGATAACTGGTATCTCTGGGGCGTGAAGCATGGC
ATCGCACCACCTTACCCGGATATGTGGGGTGCGCCCACAGTCGATCCGCAGACCCTGCAA
GGAGCAAAA
>3300028557-31-C1-cds50|3300028557-31-C1 hypothetical protein  # 3300028557-31 # d__Bacteria;p__Pseudomonadota;c__Gammaproteobacteria;o__Burkholderiales;f__Burkholderiaceae;g__Rhizobacter;s__ 
ATGTTTGAATATCAAAACCTATTCACCACCGTGCAAGCGGTGGGGCCAGTGCACCACGGC
GTCGAACTCGGCCATGGCAACAGCCCTCGGACCGGCGAGCCGTTGATCGTCCATCTTTTC
GGACGCCTCGGCAATGCGCAGTTGGGCCCGATCTACCTCGGGGGGCTGGGCGTCGCATCT
CTCATGTGCGGCTTGCTCTGCTTCAACATCATCGGCTTCAACATGCTGGCGCAGGTCAAC
TGGGATCCGATCCAGTTCGTGCGCCAACTGTTCTGGCTGGCCTTGGAGCCACCTGCACCC
CAAAACGGCTTGGCCTTTCCGCCCATGAATCAGGGTGGCTGGTGGATGTTTGCCGGTGCC
TTGTTGACGGCGTCGCTGTTCCTCTGGTTCGCTCGGACCTACCGGCGCGCTCGTGAACTG
GGCATGGGCACCCACGTGGCCTGGGCGTTCCTCGCGGCGATCTGGTTGTTTCTGGTGCTG
GGCTTCATCCGCCCCTTGCTGATGGGCAGTTGGGGCGAGGCTGTGCCCTTCGGCATCTTC
CCGCACCTGGACTGGACGGCAGCCTTCTCGATTCGTTATGGCAACCTGTTCTACAACCCG
TTCCACATGCTGTCGATCGTCTTTCTGTACGGCTCAGTGCTGCTGTTCGCCATGCACGGA
GGCACGATCCTCGCGGTGAGCCGCTACGGCGGTGAGCGCGAAATCGAACAGATCACCGAC
CGCGGAACCGCTTCCGAGCGCGCGGGGCTGTTCTGGCGCTGGACCATGGGCTTCAACGCC
ACGATGGAATCCATTCACCGCTGGGCCTGGTGGTTTGCGGTGCTGACCCCAATCACCGGT
GGCATCGGCATCTTGCTGACCGGTACCGTGGTGGACAACTGGTACCTGTGGGCCGTCAAG
CACCACGTGGCGCCGATGTACCCGGCAGTGTGGGCACCCCCAGTTGATCCTGCCTTGCTG
ATCCAGGGAGTCAAGCCA
>A1-bin-724-C94-cds4|A1-bin-724-C94 hypothetical protein  # A1-bin-724 # d__Bacteria;p__Pseudomonadota;c__Gammaproteobacteria;o__Burkholderiales;f__Burkholderiaceae;g__Limnohabitans;s__ 
ATGGCTCAATATCAAAACCTGTTCACAGCCGTTCAAGTGGCTGGGCCCACCAGCGATGGC
ATCCCCCTCAAAAAGGGCAATGATCCTCGCTTGATCAAGCCCTTCTTTGTCCATTTGGCT
GGAAGGCTTGGAAACGCACAAATTGGTCCCGTTTATTTGGGAACACTCGGAACAGCCTCA
CTTGTATTTGGCATATTGGCCTTCAACATCATTGGCATGAACATGTTGGCGTCAGTGAAT
TTTGATCCCATCCAATTCATCAGACAATTGTTTTGGTTGGCGTTGGAGCCACCAGCACCC
GTTTATGGTCTGCACTGGCCTGCGCTCAATCAAGGCGGATGGTGGATGATCACGGGTCTT
TTCTTGACGATTTCCATTTTCCTTTGGTGGGCGAGAACGTATCGACGTGCCCGACAACTT
GGCATGGGAACCCACGTGCCGTGGGCATTTGCGGGTGCCATATGGTTGTACCTGGTTTTG
GGATTTTTCAGACCACTCTTAATGGGTTGCTGGTGTGAGGCTGGACCCTTTGGAATTTGC
CCTCATCTGGAGTGGACTGCAGCGTGTTCACTGAGGTATGGAAATTTGTTCTACAACCCT
TTTCATGCTCTCTCGATCGTATTCCTATATGGATCGGTCTTGTTATTTGCCATGCACGGA
GCCACGATTCTTGCTGTGAGTCGCTACGGTGGAGAGCGGGAAATTGAGCAAATTGTGGAC
CGCGGTACGGCCACCGAGAGAGCTGCTTTGTTTTGGCGTTGGACGATGGGATTCAATGCG
ACGATGGAGTCCATTCACCGCTGGGCTTGGTGGTTCGCAGTGCTTTGCCCATTGGTAGGC
GGCATTGGAATACTCTTGACCGGTACTGTGGTTGACAACTGGTATTTGTGGGCGGTCAAG
CACGGCGTTGCGCCCCATTACCCAACTGTGTTTCCCACCGTCGTTGATCCTGCAACTCTT
CCAGGAGTTAAGCCA
>AE-24oct19-C1046-cds8|AE-24oct19-C1046 hypothetical protein  # AE-24oct19-219 # d__Bacteria;p__Pseudomonadota;c__Gammaproteobacteria;o__Burkholderiales;f__Burkholderiaceae;g__Limnohabitans;s__ 
ATGGACTACCTCAATCTCTTCACCACCGTGCAAGCCCGTGGGCCTGTGCACATGGGCGTC
GAACTGCCCCCTGGCAACAGCCCGCGCTTTGGACACCCAGCCGTTGTCTGGTTACTTGGC
AAGATAGGCAATGCCCAACTCGGCCCGATTTACCTGGGCGGTTTTGGCGTGCTGGCTTTG
GTGTGCGGAACACTGGCGTTCAACATCATCGGCCTGAACATGCTGGCCTCAGTCAACTGG
GATCCAATCCAACTCGTGCGTCAGCTGTTCTGGCTGGCGCTTGAACCACCCCCGCCTCAG
TACGGCCTGTCCTTGCCGCCGCTGAACCAAGGTGGTTGGTTTTTGATTGTGGGTTTGTTG
TTGTCCGTTTCGGTCTTGGCCTGGTGGGTTCGGATGTACCGGCGCGCCATCCAACTGGGT
ATGGGAACCCATGTCGCTTGGGCATTTGCCGCCGCGTTGTGGCTGTTTTTTGTGCTTGGT
TTTTTTCGGCCGATTTTGATGGGCTCATGGTCTGAGGCCGTTCCCTATGGCATCTTTCCG
CACCTGGACTGGACGGCGGCTTTGTCGATCCGCTATGGCAACTTGTTTTACAACCCCTTC
CATGCCTTGTCGATCGTGTTTTTGTACGGCTCGGTCTTGTTGTTTGGCATGCACGGCGCG
ACGATTTTGGCGGTGACCCGATTTGGTGGTGAGCGCGAGATCGAGCAAATCGTTGACCGC
GGCACAGCTTCTGAGCGTGCAGCCTTGTTCTGGCGTTGGACCATGGGTTTCAACGCGAGC
ATGGAATCGATTCACCGCTGGGCTTGGTGGTTCGCGGTCCTGTGTCCCTTGACCGGTGGC
ATCGGCATTTTGCTGACTGGCACCGTTGTCGACAACTGGTACTTGTGGGCGATCAAGCAC
GGCGTGGCACCACCTTACCCGAATGTTTTTCCAGCGGTGGTTGATCCAGCGCTTAGCCTT
GGAGTCAAACCA
>AE-24oct19-C160-cds68|AE-24oct19-C160 hypothetical protein  # AE-24oct19-78 # d__Bacteria;p__Pseudomonadota;c__Alphaproteobacteria;o__Sphingomonadales;f__Sphingomonadaceae;g__Novosphingobium;s__ 
ATGGCACAATATCAAAACATTTTCACGCAGGTCCAGCTACGCGGACCCGCCGAAATGGGG
CCAGACCTGCCCAAAGGCAGCTTTCCGAGGATCGGTAATCCCGGCTTCGCCTGGCTCCTT
GGCAAGATTGGCAATGCGCAAATCGGACCGATCTATCTTGGCGGTCTGGGCACGGCTTCG
CTGCTTTGCGGGATCATCGCATTCGAGATCATCGGGCTAAACATGTTCGCTTCGGTGGGC
TGGGATCCGGTTCAATTCGTTCGCCAGCTCTTTTGGCTTTCGCTTGAACCGCCCGGCCCG
GAGTGGGGCTTTCGCGCCATGGTGCCGCTGAATGAGGGCGGCTGGTTCATCATCACAGGC
TTCTTCTTCAGCGCGTCGGTGCTGCTGTGGTGGGCACGCACGTATCTGCGGGCACGCGAA
CTGGGCATGGGCACGCACGTTTCCTGGGCATTCCTCAGCGCCATCTGGCTGATGGCCGTC
CTCGGCTTCATCCGGCCGATGATGATGGGCAGCTGGGCCGAGGCGGTGCCTTATGGCATC
TTCCCGCACCTTGACTGGACCGCAGCATTCTCGATCCGCTACGGTAATTTGTTCTACAAT
CCGTTCCACTGCCTCTCGATCGTGTTCCTTTATGGATCGACCTTGCTGTTCGCGATGCAC
GGCGCCACCATTCTTGCGGTCGGCCGTTATGGCGGTGAGCGCGAGATCGAGCAGATCACC
GATCGTGGAACCGCTTCGGAGCGTGCCGCCTTGTTCTGGCGCTGGACGATGGGCTTCAAT
GCCACGATGGAATCGATCCATCGCTGGGCCTGGTGGTTCGCCGTGTTGACCACGCTGAGT
GGCGGAATAGGCATATTGTTGACCGGTACCGTCGTCGATAACTGGTATCTGTGGGCGATG
CAGCATGGCTATGCGCCATCGTATCCGACCACAGGTGTCGTCGATCCAGCTACTCTTCCG
GGAGCAACGCCA
>AE-24oct19-C18871-cds6|AE-24oct19-C18871 hypothetical protein  # AE-24oct19-99 # d__Bacteria;p__Pseudomonadota;c__Alphaproteobacteria;o__Caulobacterales;f__Caulobacteraceae;g__Caulobacter;s__ 
ATGGCTGCCTATCAGAATATCTTCACCCAGGTTCAGGTGCGCAGCGCGCCTGAAATGGGC
GTTCATACCGGCGAGGCTGACGCCTGGCGGGTGGGGACTCCTGGATTTGTTCACTGGATC
GGACGGCTGGGCAACGCCCAGATCGGCCCGATGCATCTGGGCTGGACAGGAATTGTTTCC
CTGTTCTGCGGTTTCCTCGCCTTCGAGATCATCGGTCTCAACATGTGGGCGTCGGTCGGC
TGGAATCCGGCGGAGTTTGTCCGCCAGCTGCCCTGGCTGGCCCTTGAGCCGCCGCCGCCC
GAACAGGGCCTAAACATCCTGCCGCCCCTGAACCAGGGCGGTTGGTGGCTGATCGCAGGC
TTCTTCCTGACGGTTTCGCTGATCTCCTGGTGCGTGCGCAGCTACCTTCGGGCCAAGGCC
CTGGGCCTGGGCACCCACACCACCTGGGCCTTTGCCTCAGCGATCTGGCTCTATCTGGTC
CTGGGCTTCATCCGTCCCATCATGATGGGCAGCTGGAGCGAGGCCGTGCCGTTCGGCATC
TTCCCGCATCTGGACTGGACCGGCGCCTTTTCGATCACCTACGGAAACCTGTTCTACAAC
CCCTTCCACTGTCTTTCGATCGTCTTCCTCTATGGGTCGACCCTGCTGTTCGCCATGCAC
GGCGCGACCATCCTCGCCACCAGCCGCTACGGCTCGGAGCGGGAAGTCGAGCAGATCACC
GACCGGGGCACAGGCAGTGAACGGGCCGCCCTGTTCTGGCGCTGGACCATGGGCTTCAAC
GCCACCATGGAATCCATCCACCGCTGGGCCTGGTGGTTCGCCGTCCTGACCACCCTGACG
GGGGGTATCGGCATCCTGCTGACCGGAACAGTCGTCGAAAACTGGTACGACTGGGCCGTG
GCGCACAACTACGCGCGC
>AE-24oct19-C29358-cds6|AE-24oct19-C29358 hypothetical protein  # AE-24oct19-191 # d__Bacteria;p__Pseudomonadota;c__Alphaproteobacteria;o__Acetobacterales;f__Acetobacteraceae;g__Ga0074136;s__ 
ATGGCCGAATATCAGAACATCTTCACCCGGATACAGGTACGCGGACCAGTACCCTATCCT
GGTGTGCCCCTTCCCGCCGATAACTCTCCGCGCGATGGCACACCAGGCGAGGTGCACCTT
TTTGGTCGCCTTGGTGATGCGCAGGTAGGTCCGATTTATCTTGGCTATCTTGGCATTCTC
TCGCTGCTCTTTGGCTTCATTGCCTTTGAGATCATCGGGCTTAACATGCTTGCATCGGTC
AACTGGAGTGTGAGCGAATTCATCCGTCAGCTTTTCTGGCTGGCGCTGGAACCGCCACCG
CCGGAATATGGCTTGCGCATTCCGCCGCTGAATAAGGGTGGCTGGTGGGTCGTCGCAGGC
TTCTTCCTGACGCTTTCCCTGCTGCTTTGGTGGGTGCGCACCTATCGCCGCGCACGTCAG
CTTGGCATGGGTACGCATGTCGCCTGGGCCTTTGCTGGCGCCATCTGGCTTTATCTGGTG
CTTGGCTTCTTCCGCCCGCTCGCCATGGGAAGCTGGAGCGAAGCGGTACCCTTCGGCATC
TTCCCGCATCTGGATTGGACGGCGGCCTTTTCCATCCGCTATGGCAATCTTTTCTACAAT
CCCTTCCACGCGCTTTCGATCGTGTTCCTTTATGGTTCTGTGTTGCTCTGTGCGATGCAC
GCGGCAACCATTCTGGCGCTTGGGCGTTATGGTGGTGAGCGTGAAATTGAACAGACGCTG
GACCGTGGTACGGCTGCGGAACGAGGTGGCCTGTTCTGGCGCTGGACCATGGGCTTCAAC
GCCACTTTCGAAAGTATCCACCGCTGGGCCTGGTGGTTTGGCTTCCTCTGCCCTGTCGCG
GGCGGGATTGGCATTCTGCTGACCGGTACTGTGGTTGATAATTGGTACCTCTGGGCGGTG
GATCGGCACTTTGCGCCGGCTTACACCGTGCCTTGGACGCCTACTGTTGACCCCGCCATC
GTTCAAGGAGCGCCGCGA
>AE-24oct19-C3333-cds10|AE-24oct19-C3333 hypothetical protein  # AE-24oct19-114 # d__Bacteria;p__Pseudomonadota;c__Gammaproteobacteria;o__Burkholderiales;f__Burkholderiaceae;g__Polynucleobacter;s__ 
ATGGAATATCAAAATTTATTTACTCAAACACAAGTAACGGGCCCTGCGAGTCATGGCGTT
CCAATCAATGCATACGATATGCGCGAGCGTACAAAGCCATTCGGTTTTAGTTATCTCCTT
GGCGTCATCGGTAATGCGCAACTTGGACCCATTTATTTAGGTCGACTTGGCGTTGCCTCA
TTGATGTTTGGCATTGCTGCATTCGTCATGATTGGCTTTAATATGCTGGCCCAAGTGGAT
TGGAACCCAATTCAGTTTGTGCGTCAGCTTTTTTGGTTATCGCTTGATCCGCCTGCGCCA
AAATATGGCCTGACCTTTCCGCCAATGAATGAAGGCGGCTGGTGGTTAATCGCCGGTCTC
TTCACAACGATTTCAATTATGTTGTGGTGGTACCGCACCTATCGCCGTGCTATTGCACTT
GGTATGGGAACCCATGTTCCTTGGGCATTTGCATCTGCTATTTGGTTGTTCCTGGTACTT
GGCTTGATTCGCCCTGTACTAATGGGCAGTTGGGCCGAGGCAGTACCATTTGGTATCTTC
TCCCATCTTGACTGGACAGCTGCATTCTCGATTCGCTACGGTAATTTGTTCTACAACCCC
TTCCATATGCTGTCGATTGTGTTCTTGTATGGCTCGGTATTGCTCTTTGCCATGCACGGC
GCAACCATCTTAGCGGTAAGTCGTTTTGGTGGCGAGCGTGAAATCGAGCAAATTGTTGAT
CGCGGTACCGCATCCGAGCGCGCCGGCCTTTTCTGGCGCTGGACCATGGGCTTTAATGCC
ACGATGGAATCGATTCACCGTTGGGCTTGGTGGTTTGCAGTACTAACCACCATCACGGGG
GGAATTGGAATTTTATTAACGGGTACTGTGGTAGACAACTGGTATCTGTGGGGTGTAAAA
CACGGCATTGCTCCGTCATACCCTGCCTATTTTGAGGTGATTGCCGATCCTGCACTGAGT
GCGCCGATGGCACCTGCCACTATTCAGGGAGCGAAA
>AE-24oct19-C394-cds30|AE-24oct19-C394 hypothetical protein  # AE-24oct19-115 # d__Bacteria;p__Pseudomonadota;c__Gammaproteobacteria;o__Burkholderiales;f__Burkholderiaceae;g__UBA954;s__UBA954 sp002293155 
ATGGAATATCAAAATCTATTCACCCAGGTGCAGGCGGTTGCAACGCCTCATCATGGCGTT
GCTCTGCAGGGCCCCGATAACAACGAACGAACCTCTTTTCCTTACTTGGTTCACCTCTTT
GGACGACTGGGTAACGCACAGATTGGGCCCCTATACCTCGGCAGGCTTGGGGTTGTATCT
GCCTTTTGTTTTATTCTGGCGTTCACAATTGTTGGCTTTAATATGTTGGCGCAGGTCAAC
TACGATCCAATCCAGTTTGTGCGGCAGCTTTTCTGGCTTTCCTTGGATCCCCCCTCACCA
GAATATGGGCTTAAACTCGCACCCTTGAGTCAGGGCGGTTGGTGGAATATTGCCGGTTTC
TTTTTAACTGCATCAATCCTTTTCTGGTGGGCTCGTGTCTATCGGCGTGCTCGCGCTCTG
CAGATGGGGACCCATGTGGCATGGGCTTTTGCCGCGGCGATATGGTTATTTCTGGTACTC
GGTCTGATTCGGCCCGTATTGATGGGGAGCTGGGCCGAGGCGGTTCCATTTGGAATTTTT
TCGCATCTCGATTGGACTGCCGCATTCTCTATTCGGTATGGCAATCTGTTTTATAACCCA
TTCCATATGCTATCGATCGTATTTCTATATGGATCTGCATTGTTGTTCGCAATGCATGGA
GCAACAATTCTTGCTGTGAGCCAGTATGGTGGTGATCGCGAGATTGAGCAGATCGTTGAC
CGGGGTAGCGCCTCAGAGCGTGCTTGCTTGTTCTGGCGCTGGACGATGGGGTTTAATGCG
AGTATGGAATCGATCCACCGTTGGGCCTGGTGGTTTGCAGTTCTCTGCCCGCTTACCGGT
GGTATCGGAATTCTGCTAACCGGAACAGTCGTGGATAACTGGTATCTCTGGGGCGTGAAG
CATGGCATCGCACCACCTTACCCGGATATGTGGGGTGCGCCCACAGTCGATCCGCAGACC
CTGCAAGGAGCAAAA
>AH-03may19-C3334-cds11|AH-03may19-C3334 hypothetical protein  # AH-03may19-29 # d__Bacteria;p__Pseudomonadota;c__Gammaproteobacteria;o__Burkholderiales;f__Burkholderiaceae;g__Rhodoferax;s__ 
ATGGCTCAATACCAAAACCTATTTACCTCAGTGCAGCCGGTTGGCCCGTTGCACGAAGGC
GTGCCGCTGCCGCGCGGCGATGACAAGCGCTTAGGCACCCCCTTTCTGGTGCACTTGCTC
GGACGTATAGGCAACGCGCAAATCGGCCCGATCTATCTGGGTACGCTGGGTGTTGCTTCG
CTGCTCTTCGGCATCGCCGCCTTTAACATCATCGGCTTCAATATGCTGGCCTCGGTGGGC
TGGAATCCCATCCAGCTGCTGCGCCAATTGTTCTGGTTAGCACTGGAGCCGCCAGCGCCG
GCCTATGGCCTGAGCATTCCGCCCCTGGCCCAAGGCGGCTGGTGGTTGATTGTGGGCTTT
ATGCTGACCGTCTCTCTCCTGCTGTGGTGGGCGCGCACTTACCGGCGTGCACTCCAGTTA
GGGCTGGGACCGCATGTAGCCTGGGCTTTTGCAGCGGCGATCTGGCTGTACCTGGTGTGC
GGCTTCTTCCGCCCCGTCATGATGGGCAGCTGGTCCGAAGCGGTACCGTTTGGTATATTC
CCGCACCTCGATTGGGTGTCGGCCCTCTCGCTGCGCTACGGCAATTTGTTCTACAACCCC
TTCCACGCGCTATCCATCGTCTTCCTGTATGGCTCGGTGCTTTTGTTTGCGATGCACGGG
GCGACGATTTTGGCAGTGACCCGCTACGGTGGTGAGCGCGAGATCGAGCAGATTGTGGAC
CGCGGCACGGCCTCGGAACGCGCTGGCTTGTTCTGGCGCTGGACCATGGGCTTTAACGCC
ACGATGGAATCCATTCACCGCTGGGCTTGGTGGTTCGCTGTGCTGTGCCCGCTGGTCGGT
GGCGTTGGCATCTTGCTGACTGGCACTGTGGTGGACAACTGGTATCTGTGGTCGGTCAAA
CACCATGTCGTGCCCACCTACCCGCTGGCCTATCCGGTGGTGATCGATCCGGCCATCTTG
GGAGCGAAGCCA
>AM-2014-D2-bin-153-C222-cds2|AM-2014-D2-bin-153-C222 hypothetical protein  # AM-2014-D2-bin-153 # d__Bacteria;p__Pseudomonadota;c__Gammaproteobacteria;o__Burkholderiales;f__Burkholderiaceae;g__Polynucleobacter;s__Polynucleobacter paneuropaeus 
ATGGAATATCAGAATCTTTTTACACAAACGCAAGTGACCGGTCCCGCTAGTCATGGCGTT
CCAATTAACGCATACGATATGCGCGAGAGAACTAAAACGATTGGTTTTAGTCATCTCATG
GGTCGAATTGGTAATGCGCAACTTGGCCCTGTGTACCTTGGACGTCTTGGAGTTGCATCC
TTAATTTTTGGCATGACCGCTTTTTTCATTATTGGTATGAATATGCTGGCCCAGGTAGGC
TGGAATCCACTGCAGTTTGTAAGAAAACTATTTTGGTTATCGTTAGATGCGCCAGCACCT
AAATATGGGCTGACCTTTCCGCCCATGAATGAAGGTGGTTGGTGGTTAATTGTTGGCTTA
TTTACAACAATCTCCATTATGTTGTGGTGGTTACGTACTTTCCGCAGAGCCCAAGCGCTG
GGTATGGGCACTCATGTGCCTTGGGCATTTGCATCAGCAATTTGGTTGTTTTTGGTGCTA
GGTTTAATACGCCCTGTATTAATGGGTAGCTGGAGTGAGGGCGTACCTTTTGGGATCTTT
TCCCACTTAGATTGGGTATCGGCTTTCTCAATTCGTTACGGCAATCTGTTTTATAACCCG
TTTCATATGCTTTCAATTGTTTTCCTCTACGGCTCAGTACTCTTATTTGCAATGCACGGC
GCCACGATTCTTGCTGTGAGTCGTTTTGGTGGTGAACGAGAAATTGAGCAGATTGTGGAT
CGCGGAACTGCTTCGGAGCGCGCCGCCTTGTTCTGGAGATGGACCATGGGCTTTAATGCC
ACGATGGAATCTATTCACCGTTGGGCCTGGTGGTTTGCAGTATTAACTCCTTTAACAGGC
GGGATTGGAATTTTGCTCACTGGTACGGTAGTGGATAACTGGTATTTATGGGGGGTTAAA
CATAACATTGCGCCAGCGTATCCAGCGATTTACGGGACTGTAGCTGACCCAGCTCTAACA
GCGCCGGCAGCCCCAGTAGCCAAAGGGGGTGCAAAA
>AM-lipid-02-D1-bin-1148-C1-cds29|AM-lipid-02-D1-bin-1148-C1 hypothetical protein  # AM-lipid-02-D1-bin-1148 # d__Bacteria;p__Pseudomonadota;c__Alphaproteobacteria;o__Rhizobiales;f__Beijerinckiaceae;g__Alsobacter;s__ 
ATGATCGAATATCAAAATATTTTCACCCGCACACAAATCCACGGTCCTGGCGATTTCGGT
ATTCCGCTTCCAGACGGCGCGGAACGGGAGCGCATTAGCAAGCCGACAATGGTGCATCTT
TTCGGCTTGATTGGCGATGCGCAAATTGGCCCGATTTATCTCGGTTGGCTTGGCAGCATT
TCGTTTTTGTGCGGCTTTATCGCGTTTGAAATTATCGGCTTTAATATGTTGGCGTCGGTC
AATTGGAGCCCGATCCAATTTGTGCGGCAATTGTTTTGGTTGGCGCTTGAGCCGCCACCG
GCCAAATACGGCCTGCATTTCCCGCCAATGGCGGAAGGGGGATGGTGGCTGATGGCCGGT
TTCTTCCTGACCACCAGTATCATTTTGTGGTGGGTCCGCACCTATCGCCGCGCGTTGGCG
CTCGGCATGGGAACGCATGTGGCGTGGGCCTTTGCGGCGGCGATTTGGCTCTATCTCGTC
TTGGGCTTTATTCGCCCTGTTCTGATGGGCAATTTCGGTGAAGCGGTGCCTTTCGGTATC
TTCCCGCATTTGGATTGGACGGCGGCGTTTTCGATCCGCTACGGCAATCTTTTCTACAAT
CCCTTCCATATGCTCTCGATTGCCTTCCTTTATGGTTCGGCACTGATTTTTGCGATGCAT
GCGGCGACCATTCTCGCCGTGTCGCGTTTGGGGGGTGAGCGCGAAATCGAGCAGATTGTG
GACCGTGGAACGGCATCCGAGCGCGCGGCTTTGTTTTGGCGCTGGACGATGGGCTTTAAC
GCGACGATGGAATCGATTCATCGTTGGGCTTGGTGGTTTGCAGTGCTTTGCCCGTTTGTC
GGGGGCATCGGTATTTTGCTGACAGGCACCGTCGTTGATAATTGGTACCTCTGGGGTATC
AAGCACGGTTTTGCACCGGAATACGCTTACGATATGTGGGCGCCCGTTCTCGATCCAGCC
ATTGCAGCCAAG
>AM-seq-oct17-63-C11-cds21|AM-seq-oct17-63-C11 hypothetical protein  # AM-seq-oct17-63 # d__Bacteria;p__Pseudomonadota;c__Alphaproteobacteria;o__Rhodobacterales;f__Rhodobacteraceae;g__IMCC34051;s__ 
ATGGCTAACTATCAGAACATCTTCGCCCAGGTTCAGGTCCAGGGACCGGCCGAGATGGGC
GTGGTCGAGGCCGGTGTCGACCTCAAGGACCGCACCTCGGGCACAAGCTTCTCGAGTCTC
TTTGGGTGGCTTGGGAATGCCCAGCTGGGTCCGATCTACCTTGGGCCCTACGGCGTCCTG
TCGCTGATGGCCGGTACAATCTGGTTCACCATGGTCGGCGCCTGGTACTGGTACCTCGTC
GACTTCAACCCGGCGGTCTTCATGCGGGATCTCTTCTATCTCTCGCTCGAACCGCCGGCA
CCTGAATACGGCCTGAGCTTCCCGCCGCTGGCGGAAGGCGGCTATTACCTCATCGCTTCG
TTCTTCCTTCTTGTCGCGGTGATGGCGTGGTGGGTGCGGTCATGGGTTCTGGCCAACCAG
CTCGGCATGGGCAAACACGTCTGCTACGCCTTCGCCAGCGCCATCTGGCTTTTCCTCGTG
CTTGGTCTGATCCGACCGATCCTGATGGGAAGCTGGTCCGAGGCGGTGCCTTACGGCGTC
TTCACCCACCTCGACTGGACGAACCTCTTCTCGCTCACGTACGGGAACCTCTTCTACAAT
CCGTTCCACGCGCTTTCGATCGTGTTCCTCTACGGCTCGACCCTGCTCTTTGCGATGCAC
GGGGCGACCATCCTTGCGGTCTCCCGCCTTGGCGGCGACCGCGAACTGGAGCAGATTTAC
GATCGCGGAACGGCAGCCGAACGCGCCGGCCTTTTCTGGCGCTGGACGATGGGCTTCAAC
GCCACGATGGAAGGGATTCACCGTTGGGCCTGGTGGTTCGCGGTGCTGACGACGCTGACC
GGCGGTATTGGCATCCTTCTGACCGGCACTGTCGTGGACAACTGGTTCATCTGGGCGCAA
GACCACGGCTATGGCGCGGCGCAGAACTATGTGCCCGCAATGACGCCAGAAGACTTCCTG
CCCTATCTGCCCCCGGAGAAC
>AM5-bin-1361-C138-cds8|AM5-bin-1361-C138 hypothetical protein  # AM5-bin-1361 # d__Bacteria;p__Chloroflexota;c__Anaerolineae;o__Thermoflexales;f__J036;g__J036;s__ 
ATGGCAACACAAGTTCAAACCCGCCGTGATTCCGCTGATTGGCGATTGAATAAGCGCTTC
TACGTCAAGTTTATTGAGGGGTTGGCTGACACACAGATCGGCCCGCTCTATATTGGCGTC
TGGGGCGTCCTGGCAATCGCCTTCTTCGGGATGACTGCTTTCCTGATTCTGTTTGGCTAT
CTGGCAAGCGTCGGTTACAACCCGATCCGCTTTGTCCGCGAGTTTTTTGTCCTGAGCATC
GAACCTCCTGCGCCGAGCTATGGGTTGAAGATGGCGCCGCTGGCTCAAGGCGGATACTGG
CAGATCGCCACGTTTTTCCTGACGCTGTCGATAGTCTTCTGGCTGATCCGCATCTGGTCG
CGCGCAATTGCCAACAATATCCGCCCAACGGTGCCGATCATCTTTACGGCGGCTATTTTC
CTGTACGCTGCGATCTACATCATTCACCCCATTTCGATGGGCACATGGAATGAGGCGCCG
GGTCATGGTCTGCGCGCGCAACTGGTCTGGGCCAATGCATTCAGCATCAAGTACGGCAAC
TTCTATTACAACCCATTCCACATGCTCTCAATCTTTGGATTACTGGGCAGCTGCCTTCTG
CTAGCGATGCATGGCGCGACCATTCTGGCAACCATACCGTTGAATTCACACCGTGAAATC
GACGAAGCAGAGCATAGCACCGCAGGCACGCACAAGGCGCAGTTGATCTGGCGCTGGGTC
ATGGGCTTCAACGCGACGGCGACCAGCATCCACACATGGGCCGCTGCTATCGTCGTGCTC
GCTATGGTCGCAGGCGCACTCGGTGTGATCCTTACGGGCAAAATCGAGCCAGATTGGTTC
CATTGGGCCTGCCGGGCAGGGATTGTGCCTGGCGTGATTCAGGCTGGCGCGGGTAACGTG
CCGGCGTGTCTGCCA
>AMD-10m-Mar20-C2988 hypothetical protein # AMD-10m-Mar20-C2988_-_pufM_CDS # d__Bacteria;p__Gemmatimonadota;c__Gemmatimonadetes;o__Gemmatimonadales;f__Gemmatimonadaceae
ATGCTCGAATATCAGAACCTCTTCACGCGCGTCCAGGTCCGGACCGCGCCCGACCCCGGG
TTGCCGATCGATGAGACGTTCGGTCAGCGGTACGGCACCGGCGTCTTCAACTACTGGGCC
GGCAAGCTCGGCGACGCTCAGCTCGGGCCGATTTACCTCGGCTTCTGGGGCATCGTCTCG
CTGCTGTTCGGCTTCCTCGCCTTCGAGATCATCGGGCTGAACATGATGAAGTCGGTCGGG
TGGAGCCCGGTCGAGTTCATTCGCCAGCTGCCGTGGCTCGCGCTCGAGCCGCCGTCGCCG
GAGTACGGCCTCAAGATCCTGCCGCCGCTGGCGAAGGGCGGGTGGTACCTGATCGCCGGC
TTCTTCCTGACCTTCAGCATCCTGTGCTGGTGGATCCGGACCTACACCCGCGCGCGCGCC
CTCGGGATGGGGACGCACCTCGCCTGGGCGTTCGGCGCCGCGATCTTCCTCTACCTCTCG
TTCTTCTTCCAACCGCTGCTGATCGGGAGCTGGAGCGAGATGGTGCCGTTCGGGCTGCTC
GCGCACCTCGACTGGACGTCGGCGTTCTCCATCCGCTACGGCAACCTGTACTACAATCCG
TTCCACGCGCTCTCGATCGTCTTCCTCTACGGCTCCGTGCTGCTTTTCGCGATGCACGCG
GCGACGATCCTCGCGGTGAGCCGCCTCGGTGGCGAGCGCGAAATCGAGCAGATCACCGAC
CGCGGCACGGCCGCGGAGCGCTCGGCGCTCTTCTGGCGCTGGACGATGGGCTGGAACGCG
ACGATGGAGTCGATCCATCGGTGGGCCTGGTGGTTCGCCTCGCTCGTCGGGTTCACCGGC
GGCATCGGCATCCTGCTCACTGGCACGGTGGTCGACAACTGGTATCTCTGGGCCGTGAAG
CACGGCGTGGCGCCGCAGTACCCGGCGCAGAACATCCTGACGACGGAGCAGCTCGAGGCG
CTCCGTGGGCAGTATGCCGGCCGCCTGCAGAATGGCTATCCGACCTACACCATGCCGGCC
CCCGCGGCGATGGACAGCACGATGACGGACAGCACCGCCGTCATCGACTCAACCGCGGCC
GCGGCGCCGACTGGAGCGAAC
>AMD-salida-agr-C1453 hypothetical protein # AMD-salida-agr-C1453_-_pufM_CDS # d__Bacteria;p__Gemmatimonadota;c__Gemmatimonadetes;o__Gemmatimonadales;f__Gemmatimonadaceae
ATGCTCGAATACCAGAATCTCTTCACCCGCGTGCAGGTCCGCACGGTCCCCGAAACGGGG
CTGCCGATCGAGGATTCTCCAGGCCTCCGCGTGGGCAGCGGCACCTTCTCGTATCTCGCC
GGCAAGTTCGGTGATGCGCAGATCGGACCGGTGTACCTCGGCACGGCCGGCACGCTGTCC
CTGCTCTTCGGCTTTCTCGCCTTCGAGATCATCGGCCTGAACATGTGGGCCTCCGTCGGC
TGGAATCCCATCGAATTCATCCGGCAGCTGCCGTGGCTCGCCCTCGAACCACCGCCGCCC
CAGTATGGATTGCGCGTACCACCGCTGCAGCAGGGCGGCTGGTACCTCATGGCGGGCTTC
TTCCTGACCGTCAGCATCATGCTCTGGTGGGTACGGGTGTACCGCCGCGCGACCGCGCTC
AACATGGGTACGCACCTGCCCTGGGCGTTCGGCTCTGCGATCTTCCTGTATCTCTGCTTC
TTCTTCCAGCCGCTGCTCGTGGGTAGTTGGAGTGAGATGGTGCCGTTCGGTCTGTTCCCG
CACCTCGACTGGACGTCAGCGTTCTCGATCCGCTACGGCAACCTGTACTACAATCCGTTC
CACGCGCTCTCGATCGTGTTCCTGTACGGCAGCGCGGTGCTCTTCGCCATGCACGCCGCG
ACAATCCTCGCCGTGGCCCGGCTGGGTGGTGAGCGTGAAATCGAACAGATCACCGATCGT
GGGACGGCCGCCGAGCGTTCCATGCTGTTCTGGCGCTGGACGATGGGCTTCAACGCCACG
ATGGAGTCGATCCATCGCTGGGCCTGGTGGTTTGCCGTCCTGACCACCTTCACCGGCGGC
ATCGGCATCCTGCTCACTGGCACCGTGGTGGACAATTGGTATCTGTGGGGCGTCAAGCAT
GGCCTGGTCGCACCGTATCCGGACCAGAACACGCTGACCCCGGAGCAGCAGGAGCTGCTG
CGCGGACGCTACCAGGGCACCGCGCCGGATTCCTTCCCGACCTACGTGGTACCGCAGCCG
GCGGTCATGCCCGACTCGGCCGCCCTCATGGTCCCCACGGATTCGCTGACGGCGGACTCC
ACCACCATCGTCACTCCCGCCGCCGCTCCGGCGGCGGCGACGCCGCCTGCTCCGCCCGCC
GGAGGAAAGACGCCA
>AlinenLipids-bin-0794-C177-cds11|AlinenLipids-bin-0794-C177 hypothetical protein  # AlinenLipids-bin-0794 # d__Bacteria;p__Chloroflexota;c__Anaerolineae;o__Thermoflexales;f__J036;g__J036;s__ 
ATGGCAACACAAGTTCAAACCCGCCGTGATTCCGCTGATTGGCGATTGAATAAGCGCTTC
TACGTCAAGTTTATTGAGGGGTTGGCTGACACACAGATCGGCCCGCTCTATATTGGCGTC
TGGGGCGTCCTGGCAATCGCCTTCTTCGGGATGACTGTTTTCCTGATTCTGTTTGGCTAT
CTGGCAAGCGTCGGTTACAACCCGATCCGCTTTGTCCGCGAGTTTTTTGTCCTGAGCATC
GAACCTCCTGCGCCGAGCTATGGGTTGAAGATGGCGCCGCTGGCTCAAGGCGGATACTGG
CAGATCGCCACGTTTTTCCTGACGCTGTCGATAGTCTTCTGGCTGATCCGCATCTGGTCG
CGCGCAATTGCCAACAATATCCGCCCAACGGTGCCGATCATCTTTACGGCGGCTATTTTC
CTGTACGCTGCGATCTACATCATTCACCCCATTTCGATGGGCACATGGAATGAGGCGCCG
GGTCATGGTCTGCGCGCGCAACTGGTCTGGGCCAATGCATTCAGCATCAAGTACGGCAAC
TTCTATTACAACCCATTCCACATGCTCTCAATCTTTGGATTACTGGGCAGCTGCCTTCTG
CTAGCGATGCATGGCGCGACCATTCTGGCAACCATACCGTTGAATTCACACCGTGAAATC
GACGAAGCAGAGCATAGCACCGCAGGCACGCACAAGGCGCAGTTGATCTGGCGCTGGGTC
ATGGGCTTCAACGCGACGGCGACCAGCATCCACACATGGGCCGCTGCTATCGTCGTGCTC
GCTATGGTCGCAGGCGCACTCGGTGTGATCCTTACGGGCAAAATCGAGCCAGATTGGTTC
CATTGGGCCTGCCGGGCAGGGATTGTGCCTGGCGTGATTCAGGCTGGCGCGGGTAACGTG
CCGGCGTGTCTGCCA
>AlinenLipids-bin-0996-C429-cds3|AlinenLipids-bin-0996-C429 hypothetical protein  # AlinenLipids-bin-0996 # d__Bacteria;p__Pseudomonadota;c__Alphaproteobacteria;o__Acetobacterales;f__Acetobacteraceae;g__BOG-930;s__ 
ATGGCCGACTACCAGAACATCTTCACCCGCGTGCAGGTTCGCGGACCGGCTTATCCCGGC
ACCCCGATGTCGCGCGCCGGGTGGGCCCGCATCGGCACCCCGACCTTCTCGTGGCTGCTC
GGGCTGATTGGCGACGCGCAAATTGGGCCGATCTATCTCGGCGCCACCGGCATGGCGTCG
CTGATCTGCGGCTTCATCGCGTTCGAGATCATCGGCTTCAACATGCTCGCATCCGTGAAT
TGGGACCCAGTCCAGTTCGTGCGGCAATTGCCGTGGCTGGCGCTGGAACCGCCGGCGCCG
TCGTACGGCCTGCATTTCCCGCCACTCGCCGAGGGTGGCTGGTGGCTGATGGCCGGCTTC
TTCCTGACCACCTCGGTGCTGCTATGGTGGGTGCGGATGTATAAGCGCGCGGTCGCCCTC
GGCATGGGCACCCATGCCGCCTGGGCGTTCGCCGCCGCCATTTGGCTGTATCTGGTGCTG
GGCTTCATCCGCCCGCTGCTGGTGGGCAGCTGGTCCGAGGCGGTGCCCTTCGGCATCTTC
CCGCATCTGGACTGGACCGCGGCGTTCTCCATCCGCTACGGTAATCTGTTCTACAATCCA
TTCCACATGCTCTCCATCGTCTTCCTCTACGGTTCCACCGTGCTGTTCGCCATGCACGCG
GCCACCGTGCTGGCGGTGGGCAACTACGGCGGCGAGCGGGAGCTGGAGCAGATCCTGGAT
CGCGGCACCGCTTACGAACGCGGCGCGCTGTTCTGGCGCTGGTGCATGGGCTTCAACGCC
ACCGCCGAATCGATCCATCGCTGGGCTTGGTGGTTCGCCGTGCTGTGCCCGCTAACCGGC
GGCATCGGCATCCTGCTGACCGGCACCGTGGTGGATAACTGGTACCTGTGGGGCGTGAAG
CATGGCTTGGCCCCGACCTATCCGGCCGTGTTCGGCATCGTGACCGACCCGGCCCTGCCT
GCGGGGGGAGCGGCACAA
>AlinenLipids-bin-1671-C104-cds7|AlinenLipids-bin-1671-C104 hypothetical protein  # AlinenLipids-bin-1671 # d__Bacteria;p__Pseudomonadota;c__Alphaproteobacteria;o__Rhizobiales;f__Beijerinckiaceae;g__28-YEA-48;s__ 
GTGGCTTACTATCAAAACATCTTCACCCAGGTTCAGGCGCGTCCGGCGGAGCCGGAGATG
GGTTTGCCCGTGCCGGGCGTCAGACGTTCGGATCTCGCCGGATTCGAGTATTTGGCCGGC
ATATTTGGCAACGCCCAAATTGGGCCTATCTATCTCGGTAATCTCGGCGTCCTGTCGCTG
ATCTTCGGGTTCTTCGCCTTCGAGATCATCGGGCTCAACATGTGGGCCTCCGTGCATTGG
AGTCCCATCGAGTTCGTCAGGCAATTGCCGTGGCTGGCCCTCGAGCCGCCCAAGCCCGAA
TACGGCCTGCGCATCTTCCCGCCGCTCAACGAGGGCGGCTGGTGGCTGATAGCCGGCTTC
TTCCTCACGGCGTCGCTGATCCTGTGGTGCGTGCGCATGTATCGCCGCGCGCGCTCGCTG
GGTTTGGGCACGCACACGACTTGGGCCTTCGCGTCCGCGATCTGGCTTTATCTCGTGCTC
GGGTTCATTCGCCCGTTGCTGATGGGCCATTGGAGCGAAGCGGTGCCGTTCGGCATTTTC
CCGCATCTCGATTGGACGGCGGCGTTCTCGATCCGCTACGGCAATCTCTTCTATAACCCG
TTCCACATGCTTTCGATCGCGTTCCTCTACGGCTCGACGCTTCTCTTCGCGATGCACGCC
GCCACGATCCTCGCGGTGAGCCGTTACGGCGGCGAGCGCGAAATCGAGCAGATCCTCTAT
CGTGGCACCGCCTCCGAGCGCGCGGCTCTGTTCTGGCGCTGGACGATGGGCTTCAACGCC
ACGATGGAATCGATCCATCGTTGGGCTTGGTGGTTCGCGGTGCTGTGCCCGCTGACGGGC
GGCATCGGCATCCTGCTTACCGGCACCGTCGTGGACAATTGGTACCTCTGGGGCGTCCAT
CACGGCATCGCGCCGGGCTACCCTCACGTCTTCCCCGCCGTCCTCGATCCAGCCGCTGGA
GCCGGACAA
>AlinenLipids-bin-3658-C2-cds15|AlinenLipids-bin-3658-C2 hypothetical protein  # AlinenLipids-bin-3658 # d__Bacteria;p__Pseudomonadota;c__Alphaproteobacteria;o__Rhizobiales;f__Xanthobacteraceae;g__Pseudolabrys;s__ 
GTGGCGCTGCCGGCGGGTTCCTGGCAACGCTCCTGGAAGCCGAGCTATTCCTATTTCCTC
GGAAAGTTCGGCGATCCGCAGGTCGGGCCGCTTTATCTCGGATGGACCGGCGTTGCCTCG
TTGTTGTGCGGCTTCATCGCCATCGAGATCATCGGCCTCAACATGCTCGCATCGGTCAAC
TGGTCGCCGATCGAGTTCGTTCGCCGCTTGCCGTGGCTCGCGCTGCAGCCGCCGAAGCCG
GAATACGGGCTAAGCATTCCGCCGCTGGAAGAAGGCGGATGGTGGCTGATGGCCGGCTTC
TTTCTGACGATGGCGATCCTGTTGTGGTGGGCCCGCGTCTATACCCGCGCCCGGGCGCTC
GGCCTGGGTACGCACGTTGCCTGGGCATTCGCTTCCGCGATTTTCCTCTATCTGTCGCTC
GGCTTTATCCGGCCGCTGCTGATGGGGCATTTCAGCGAAGGCGTGCCGTTCGGCATATTC
CCACACCTGGACTGGACCAACCAGTTCTCCATCGACCACGGCAACCTGTTCTACAATCCG
TTCCACATGCTCTCGATCGCGTTCCTGTACGGTTCGGCGTTGTTGTTCGCCATGCACGGC
GCAACCATCCTCGCCGTCAGCCGTTACGGCGGCGAGCGCGAGCTGGAGCAGATCACCGAT
CGCGGCACGGCGGCCGAACGCGCGGCGCTGTTCTGGCGCTGGACCATGGGATTCAACGCC
ACGGTGGAGTCGATCCATCGCTGGAGCTGGTGGTTCGCCACGCTGTGCACATTCGTTGGC
GCCCTCGGAATACTCCTATCGGGAACTGCGGTGGATAATTGGTTCGAGTGGGGCGTCAAA
CACGGCCTCGCAGTTCGC
>AlinenLipids-bin-4060-C17-cds2|AlinenLipids-bin-4060-C17 hypothetical protein  # AlinenLipids-bin-4060 # d__Bacteria;p__Pseudomonadota;c__Alphaproteobacteria;o__Caulobacterales;f__Caulobacteraceae;g__Palsa-881;s__ 
GTGGTGGAACTGGTGGAAAAATCTTCCGATCTGGAGCTAGGGGAGTTCAAATCCGTGGCT
AGCTATCAAAACATCTTCACCCAGGTTCAGGTCCGCGGCCCCGCCGAGATGGGCGTGCCG
CTGGGTCGTGGGCAAATGGCCCGAGAGGGTCGTCCCTTCTTCTTCCGGCTGCTGGGCATT
ATCGGTAACGCCCAGATCGGCCCCATCTACCTCGGGATGACCGGCGCCCTGTCCCTGCTG
TTCGGCTTCATCGCGTTCGAGATCATCGGTCTCAACATGTTGGCGTCGGTGAAGTGGAAC
TGGGTCGAGTTCATTCGGCAACTGCCATGGCTGGGCCTGCAGCCGCCGGCCCCGGAATAT
GGGCTCACATTGTTCCCCCCGCTCGCGCAGGGCGGCTGGTGGCTCATGACCGGCTTCTTC
CTGACCGCCTCGCTGATCCTGTGGTGGGTGCGGACCTACCTGCGCGCGCGGGCCCTGGGC
CTCGGGACGCATGTCGCCTGGGCGTTCGCCTCAGCCATCTGGCTCTATCTGGTTCTGGGC
TTCATTCGTCCGATCCTGATGGGCTCATGGAGCGAGGCAGTGCCGTTCGGCATCTTCCCG
CACCTGGACTGGGTGGGATCCTTCTCCATCCGCTATGGCAACCTGTTCTATAATCCCTTC
CACTGCTTCTCGATCGCCTTCCTCTACGGGTCGACCCTGCTGTTCGCCATGCACGCCGCC
ACAATCCTGGCGGTGAGCCGTTACGGCGGCGACCGGGAGCTGGAGCAGATCACCGACCGC
GGAACGGCGTCGGAGCGCGCGGCCCTGTTCTGGCGATGGACCATGGGCTTCAACGCCACC
ATGGAATCCATCCACCGCTGGGCCTGGTGGTTCGCCGTGCTCACCCCGCTGACCGGCGGC
ATAGGCATCCTGCTCACCGGCACCGTGGTGGACGACTGGCACACCTGGGCGGTAACCCAC
CACTACGCCTTCACCGAG
[truncated: 3,655,357 more chars]
