# Supplementary material for: Phenology and ecological role of aerobic anoxygenic phototrophs in freshwaters
Source: Microbiome. 2024 Mar 27;12:65. doi: 10.1186/s40168-024-01786-0 (PMC10976687; doi:10.1186/s40168-024-01786-0)
Supplement: Supplementary file 10 — Additional file 10: Supplementary file S1. Nucleotide pufM gene sequence of the database in fasta format. Supplementary file S2. ID of the pufM gene sequences from the database and their environment of origin. Supplementary file S3. File containing all the information from the amplicon sequence analysis. Reference ASVs (IDs and sequences), ASV table (ID and abundance on each sample) and Taxa (ID and taxonomic assignation of each ASV). Supplementary file S4. Primer coverage comparison of the most commonly used pufM gene primer pairs and the newly designed one with 0, 1, 2 and 3 mismatches (MM). Numbers represent the percentage of sequences from the pufM gene database covered for different phyla and classes. Supplementary file S5. Sample identification number (Sample name) and all the environmental and biological variables measured. Supplementary file S6. Draftsman plot correlation of the environmental and biological variables, samples removed due to lack of environmental variables, marginal and sequential test for DistLM for 3 years and 2 years (includes also nutrients). Supplementary file S7. Positive log fold change (lfc) values, standard error (SE) at genus and ASV levels for the spring and autumn AAP abundance peaks with the p- and q-values (p, q). [file 40168_2024_1786_MOESM10_ESM.zip › Supplementary File S2.xlsx]

## Sheet: Sheet1
Table S2. Environment of origin of the pufM sequences included in the database with their identifiers and taxonomic assignations. Simplified categories to avoid redundancy of environments are shown in Supplementary Figure S1.
Sequence ID and taxonomy	Environment in the tree (simplification to avoid redundant categories)	Original environment
162A-30R1-c1|hypothetical protein 162A-30R1-c1 - pufM CDS Bacteria Gemmatimonadetes Gemmatimonadales Gemmatimonadaceae	soda lake/soda lake sediments	soda lake
REBP01000134|hypothetical protein REBP01000134 - pufM CDS Bacteria Gemmatimonadetes Gemmatimonadales Gemmatimonadaceae	soda lake/soda lake sediments	soda lake
165cm-534-c5|hypothetical protein 165cm-534-c5 - pufM CDS Bacteria Gemmatimonadetes Gemmatimonadales Gemmatimonadaceae	soda lake/soda lake sediments	soda lake
162A-525R1-c43|hypothetical protein 162A-525R1-c43 - pufM CDS Bacteria Gemmatimonadetes Gemmatimonadales Gemmatimonadaceae	soda lake/soda lake sediments	soda lake
PULT01000215|hypothetical protein PULT01000215 - pufM CDS Bacteria Gemmatimonadetes Gemmatimonadales Gemmatimonadaceae	soda lake/soda lake sediments	soda lake
REEG01000077|hypothetical protein REEG01000077 - pufM CDS Bacteria Gemmatimonadetes Gemmatimonadales Gemmatimonadaceae	soda lake/soda lake sediments	soda lake
3300000563-30-C220-cds6|3300000563-30-C220|hypothetical protein 3300000563-30 d Bacteria p Gemmatimonadota c Gemmatimonadetes o SG8-23 f UBA6960 g CSSed11-55 s CSSed11-55 sp003567615	soda lake/soda lake sediments	sediment
PWZC01000292|hypothetical protein PWZC01000292 - pufM CDS Bacteria Gemmatimonadetes Gemmatimonadales Gemmatimonadaceae	soda lake/soda lake sediments	soda lake
REBS01000125|hypothetical protein REBS01000125 - pufM CDS Bacteria Gemmatimonadetes Gemmatimonadales Gemmatimonadaceae	soda lake/soda lake sediments	freshwater
162cmB-429-c2|hypothetical protein 162cmB-429-c2 - pufM CDS Bacteria Gemmatimonadetes Gemmatimonadales Gemmatimonadaceae	soda lake/soda lake sediments	freshwater
REBX01000070|hypothetical protein REBX01000070 - pufM CDS Bacteria Gemmatimonadetes Gemmatimonadales Gemmatimonadaceae	soda lake/soda lake sediments	soda lake
PWWU01000376|hypothetical protein PWWU01000376 - pufM CDS Bacteria Gemmatimonadetes Gemmatimonadales Gemmatimonadaceae	soda lake/soda lake sediments	soda lake
GB GCA 011390645 1-s298|hypothetical protein GB GCA 011390645 1 d Bacteria p Gemmatimonadota c Gemmatimonadetes o Gemmatimonadales f GWC2-71-9 g Palsa-1233 s Palsa-1233 sp011390645	freshwater/freshwater sediments	sediment
3300000347-6-C15-cds11|3300000347-6-C15|hypothetical protein 3300000347-6 d Bacteria p Gemmatimonadota c Gemmatimonadetes o SG8-23 f UBA6960 g s	sediment	sediment
GB GCA 014379355 1-s376|hypothetical protein GB GCA 014379355 1 d Bacteria p Gemmatimonadota c Gemmatimonadetes o Gemmatimonadales f Gemmatimonadaceae g JACMLX01 s JACMLX01 sp014379355	Glacier	glacial
GB GCA 014377535 1-s369|hypothetical protein GB GCA 014377535 1 d Bacteria p Gemmatimonadota c Gemmatimonadetes o Gemmatimonadales f Gemmatimonadaceae g JACMLX01 s JACMLX01 sp014377535	Glacier	glacial
RS GCF 902498825 1-s1578|hypothetical protein RS GCF 902498825 1 d Bacteria p Pseudomonadota c Alphaproteobacteria o Rhizobiales f Rhizobiaceae g Georhizobium s Georhizobium sp902498825	marine/marine sediments	marine
RS GCF 003952725 1-s1148|hypothetical protein RS GCF 003952725 1 d Bacteria p Pseudomonadota c Alphaproteobacteria o Rhizobiales f Rhizobiaceae g Georhizobium s Georhizobium profundi	marine/marine sediments	marine sediment
JACMJE010000572|hypothetical protein JACMJE010000572 - pufM CDS Bacteria Gemmatimonadetes Gemmatimonadales Gemmatimonadaceae	Glacier	glacial
3300015360-48-C1-cds31|3300015360-48-C1|hypothetical protein 3300015360-48 d Bacteria p Gemmatimonadota c Gemmatimonadetes o Gemmatimonadales f Gemmatimonadaceae g s	microbial mat/biofilm	freshwater microbial mat
GROS21-1 SAMEA9561325 MAG 00000149-s6565|hypothetical protein GROS21-1 SAMEA9561325 MAG 00000149 d Bacteria p Gemmatimonadota c Gemmatimonadetes o Gemmatimonadales f Gemmatimonadaceae g s	freshwater/freshwater sediments	freshwater
GCA-009925995-1-ASM992599v1-C15-cds1|GCA-009925995-1-ASM992599v1-C15|hypothetical protein GCA-009925995-1-ASM992599v1 d Bacteria p Gemmatimonadota c Gemmatimonadetes o Gemmatimonadales f Gemmatimonadaceae g Fen-1231 s	freshwater/freshwater sediments	freshwater
HRS-HS12-C33699-cds1340|HRS-HS12-C33699|photosynthetic reaction center subunit M HRS-HS12-bin-52 d Bacteria p Gemmatimonadota c Gemmatimonadetes o Gemmatimonadales f Gemmatimonadaceae g Fen-1231 s	freshwater/freshwater sediments	freshwater
CAIKNL010000083|hypothetical protein CAIKNL010000083 - pufM CDS Bacteria Gemmatimonadetes Gemmatimonadales Gemmatimonadaceae	freshwater/freshwater sediments	freshwater
CADEDA010000044|hypothetical protein CADEDA010000044 - pufM CDS Bacteria Gemmatimonadetes Gemmatimonadales Gemmatimonadaceae	wastewater/activated sludge	waste water
JADJNZ010000005|hypothetical protein JADJNZ010000005 - pufM CDS Bacteria Gemmatimonadetes Gemmatimonadales Gemmatimonadaceae	wastewater/activated sludge	waste water
VHBP01000036|hypothetical protein VHBP01000036 - pufM CDS Bacteria Gemmatimonadetes Gemmatimonadales Gemmatimonadaceae	freshwater/freshwater sediments	freshwater
VHBO01000012|hypothetical protein VHBO01000012 - pufM CDS Bacteria Gemmatimonadetes Gemmatimonadales Gemmatimonadaceae	freshwater/freshwater sediments	freshwater
GROS21-1 SAMEA9561300 MAG 00000085-s6548|hypothetical protein GROS21-1 SAMEA9561300 MAG 00000085 d Bacteria p Gemmatimonadota c Gemmatimonadetes o Gemmatimonadales f Gemmatimonadaceae g PNKF01 s	freshwater/freshwater sediments	freshwater
AMD-10m-Mar20-C2988|hypothetical protein AMD-10m-Mar20-C2988 - pufM CDS Bacteria Gemmatimonadetes Gemmatimonadales Gemmatimonadaceae	freshwater/freshwater sediments	hypersaline
LaPlata-bin-1116-C99-cds6|LaPlata-bin-1116-C99|hypothetical protein LaPlata-bin-1116 d Bacteria p Gemmatimonadota c Gemmatimonadetes o Gemmatimonadales f Gemmatimonadaceae g Fen-1231 s	freshwater/freshwater sediments	freshwater
CAIVJV010000104|hypothetical protein CAIVJV010000104 - pufM CDS Bacteria Gemmatimonadetes Gemmatimonadales Gemmatimonadaceae	freshwater/freshwater sediments	freshwater
LaPlata-5m-a-bin-278-C165-cds6|LaPlata-5m-a-bin-278-C165|hypothetical protein LaPlata-5m-a-bin-278 d Bacteria p Gemmatimonadota c Gemmatimonadetes o Gemmatimonadales f Gemmatimonadaceae g Fen-1231 s	freshwater/freshwater sediments	freshwater
LaPlata-1m-a-bin-222-C2-cds9|LaPlata-1m-a-bin-222-C2|hypothetical protein LaPlata-1m-a-bin-222 d Bacteria p Gemmatimonadota c Gemmatimonadetes o Gemmatimonadales f Gemmatimonadaceae g Fen-1231 s	freshwater/freshwater sediments	freshwater
GB GCA 903906325 1-s725|hypothetical protein GB GCA 903906325 1 d Bacteria p Gemmatimonadota c Gemmatimonadetes o Gemmatimonadales f Gemmatimonadaceae g PNKF01 s PNKF01 sp903906325	freshwater/freshwater sediments	freshwater
CAIUOF010000115|hypothetical protein CAIUOF010000115 - pufM CDS Bacteria Gemmatimonadetes Gemmatimonadales Gemmatimonadaceae	freshwater/freshwater sediments	freshwater
Tous-20m-Mar20-C786|hypothetical protein Tous-20m-Mar20-C786 - pufM CDS Bacteria Gemmatimonadetes Gemmatimonadales Gemmatimonadaceae	freshwater/freshwater sediments	freshwater
3300013132-90-C29-cds17|3300013132-90-C29|hypothetical protein 3300013132-90 d Bacteria p Gemmatimonadota c Gemmatimonadetes o Gemmatimonadales f Gemmatimonadaceae g Fen-1231 s	freshwater/freshwater sediments	freshwater
GB GCA 016713435 1-s417|hypothetical protein GB GCA 016713435 1 d Bacteria p Gemmatimonadota c Gemmatimonadetes o Gemmatimonadales f GWC2-71-9 g JADJOM01 s JADJOM01 sp016713435	wastewater/activated sludge	activated sludge
3300018906-6-C572-cds1|3300018906-6-C572|hypothetical protein 3300018906-6 d Bacteria p Gemmatimonadota c Gemmatimonadetes o Gemmatimonadales f Gemmatimonadaceae g Gemmatirosa s	Soil/permafrost	Soil/permafrost
3300027816-10-C28-cds11|3300027816-10-C28|hypothetical protein 3300027816-10 d Bacteria p Gemmatimonadota c Gemmatimonadetes o Gemmatimonadales f Gemmatimonadaceae g SCN-70-22 s	freshwater/freshwater sediments	freshwater
3300027793-11-C7-cds54|3300027793-11-C7|hypothetical protein 3300027793-11 d Bacteria p Gemmatimonadota c Gemmatimonadetes o Gemmatimonadales f Gemmatimonadaceae g SCN-70-22 s	freshwater/freshwater sediments	freshwater
JAABRT010000100|hypothetical protein JAABRT010000100 - hypothetical protein CDS Bacteria Gemmatimonadetes Gemmatimonadales Gemmatimonadaceae	Saline/hypersaline lake/sediment	hypersaline
JAABRO010000022|hypothetical protein JAABRO010000022 - hypothetical protein CDS Bacteria Gemmatimonadetes Gemmatimonadales Gemmatimonadaceae	Saline/hypersaline lake/sediment	hypersaline
GB GCA 011390935 1-s304|hypothetical protein GB GCA 011390935 1 d Bacteria p Gemmatimonadota c Gemmatimonadetes o Gemmatimonadales f Gemmatimonadaceae g JAABRT01 s JAABRT01 sp011390935	freshwater/freshwater sediments	freshwater sediment
GB GCA 018969225 1-s546|hypothetical protein GB GCA 018969225 1 d Bacteria p Gemmatimonadota c Gemmatimonadetes o Gemmatimonadales f Gemmatimonadaceae g Gemmatimonas s Gemmatimonas sp018969225	wastewater/activated sludge	mine water
GB GCA 016741895 1-s425|hypothetical protein GB GCA 016741895 1 d Bacteria p Gemmatimonadota c Gemmatimonadetes o Gemmatimonadales f Gemmatimonadaceae g Gemmatimonas s Gemmatimonas sp016741895	freshwater/freshwater sediments	freshwater
PNJS01000003|hypothetical protein PNJS01000003 - pufM CDS Bacteria Gemmatimonadetes Gemmatimonadales Gemmatimonadaceae	freshwater/freshwater sediments	freshwater
GCA-002483225-C4-cds69|GCA-002483225-C4|hypothetical protein GCA-002483225 d Bacteria p Gemmatimonadota c Gemmatimonadetes o Gemmatimonadales f Gemmatimonadaceae g Gemmatimonas s Gemmatimonas sp002483225	microbial mat/biofilm	biofilm
DLHL01000027|hypothetical protein DLHL01000027 GCA002483225 - pufM CDS Bacteria Gemmatimonadetes Gemmatimonadales Gemmatimonadaceae	microbial mat/biofilm	biofilm
RE-15aug16-C8703-cds2972|RE-15aug16-C8703|unannotated protein RE-15aug16-119 d Bacteria p Gemmatimonadota c Gemmatimonadetes o Gemmatimonadales f Gemmatimonadaceae g Gemmatimonas s	freshwater/freshwater sediments	freshwater
RS GCF 000695095 2-s888|hypothetical protein RS GCF 000695095 2 d Bacteria p Gemmatimonadota c Gemmatimonadetes o Gemmatimonadales f Gemmatimonadaceae g Gemmatimonas s Gemmatimonas phototrophica	freshwater/freshwater sediments	freshwater
GB GCA 002331565 1-s93|hypothetical protein GB GCA 002331565 1 d Bacteria p Gemmatimonadota c Gemmatimonadetes o Gemmatimonadales f Gemmatimonadaceae g Gemmatimonas s Gemmatimonas sp002331565	freshwater/freshwater sediments	freshwater
GROS21-1 SAMEA9560923 MAG 00000214-s6023|hypothetical protein GROS21-1 SAMEA9560923 MAG 00000214 d Bacteria p Gemmatimonadota c Gemmatimonadetes o Gemmatimonadales f Gemmatimonadaceae g Gemmatimonas s	freshwater/freshwater sediments	freshwater
GROS21-1 SAMEA9561057 MAG 00000132-s6286|hypothetical protein GROS21-1 SAMEA9561057 MAG 00000132 d Bacteria p Gemmatimonadota c Gemmatimonadetes o Gemmatimonadales f Gemmatimonadaceae g Gemmatimonas s	freshwater/freshwater sediments	freshwater
GROS21-1 SAMEA9561049 MAG 00000055-s6268|hypothetical protein GROS21-1 SAMEA9561049 MAG 00000055 d Bacteria p Gemmatimonadota c Gemmatimonadetes o Gemmatimonadales f Gemmatimonadaceae g Gemmatimonas s	freshwater/freshwater sediments	freshwater
RH-23may17-C21984-cds335|RH-23may17-C21984|unannotated protein RH-23may17-649 d Bacteria p Gemmatimonadota c Gemmatimonadetes o Gemmatimonadales f Gemmatimonadaceae g Gemmatimonas s	freshwater/freshwater sediments	freshwater
AMD-salida-agr-C1453|hypothetical protein AMD-salida-agr-C1453 - pufM CDS Bacteria Gemmatimonadetes Gemmatimonadales Gemmatimonadaceae	freshwater/freshwater sediments	freshwater
Loc090402-8m-bin-1738-C753-cds2|Loc090402-8m-bin-1738-C753|hypothetical protein Loc090402-8m-bin-1738 d Bacteria p Gemmatimonadota c Gemmatimonadetes o Gemmatimonadales f Gemmatimonadaceae g Gemmatimonas s	freshwater/freshwater sediments	freshwater
Loc090116-4m-bin-1357-C220-cds1|Loc090116-4m-bin-1357-C220|hypothetical protein Loc090116-4m-bin-1357 d Bacteria p Gemmatimonadota c Gemmatimonadetes o Gemmatimonadales f Gemmatimonadaceae g Gemmatimonas s	freshwater/freshwater sediments	freshwater
BUCK21-1 SAMEA6872913 MAG 00000129-s2227|hypothetical protein BUCK21-1 SAMEA6872913 MAG 00000129 d Bacteria p Gemmatimonadota c Gemmatimonadetes o Gemmatimonadales f Gemmatimonadaceae g Gemmatimonas s	freshwater/freshwater sediments	freshwater
Loc090116-7m-bin-0313-C903-cds2|Loc090116-7m-bin-0313-C903|hypothetical protein Loc090116-7m-bin-0313 d Bacteria p Gemmatimonadota c Gemmatimonadetes o Gemmatimonadales f Gemmatimonadaceae g Gemmatimonas s	freshwater/freshwater sediments	freshwater
Loc090116-1m-bin-0913-C69-cds8|Loc090116-1m-bin-0913-C69|hypothetical protein Loc090116-1m-bin-0913 d Bacteria p Gemmatimonadota c Gemmatimonadetes o Gemmatimonadales f Gemmatimonadaceae g Gemmatimonas s	freshwater/freshwater sediments	freshwater
HRSG-H12-C313-cds254|HRSG-H12-C313|photosynthetic reaction center subunit M HRSG-H12-bin-97 d Bacteria p Gemmatimonadota c Gemmatimonadetes o Gemmatimonadales f Gemmatimonadaceae g s	freshwater/freshwater sediments	freshwater
3300015196-3-C1-cds188|3300015196-3-C1|hypothetical protein 3300015196-3 d Bacteria p Gemmatimonadota c Gemmatimonadetes o Gemmatimonadales f Gemmatimonadaceae g s	Glacier	glacial
GROS21-1 SAMEA9560401 MAG 00000085-s3919|hypothetical protein GROS21-1 SAMEA9560401 MAG 00000085 d Bacteria p Gemmatimonadota c Gemmatimonadetes o Gemmatimonadales f Gemmatimonadaceae g Gemmatimonas s	freshwater/freshwater sediments	freshwater
GROS21-1 SAMEA9560448 MAG 00000052-s4191|hypothetical protein GROS21-1 SAMEA9560448 MAG 00000052 d Bacteria p Gemmatimonadota c Gemmatimonadetes o Gemmatimonadales f Gemmatimonadaceae g Gemmatimonas s	freshwater/freshwater sediments	freshwater
GROS21-1 SAMEA9560426 MAG 00000205-s4033|hypothetical protein GROS21-1 SAMEA9560426 MAG 00000205 d Bacteria p Gemmatimonadota c Gemmatimonadetes o Gemmatimonadales f Gemmatimonadaceae g Gemmatimonas s	freshwater/freshwater sediments	freshwater
GROS21-1 SAMEA9560502 MAG 00000025-s4253|hypothetical protein GROS21-1 SAMEA9560502 MAG 00000025 d Bacteria p Gemmatimonadota c Gemmatimonadetes o Gemmatimonadales f Gemmatimonadaceae g Gemmatimonas s	freshwater/freshwater sediments	freshwater
GROS21-1 SAMEA9560515 MAG 00000053-s4264|hypothetical protein GROS21-1 SAMEA9560515 MAG 00000053 d Bacteria p Gemmatimonadota c Gemmatimonadetes o Gemmatimonadales f Gemmatimonadaceae g Gemmatimonas s	freshwater/freshwater sediments	freshwater
GROS21-1 SAMEA9560447 MAG 00000027-s4189|hypothetical protein GROS21-1 SAMEA9560447 MAG 00000027 d Bacteria p Gemmatimonadota c Gemmatimonadetes o Gemmatimonadales f Gemmatimonadaceae g Gemmatimonas s	freshwater/freshwater sediments	freshwater
Loc090519-6m-bin-0870-C301-cds2|Loc090519-6m-bin-0870-C301|hypothetical protein Loc090519-6m-bin-0870 d Bacteria p Gemmatimonadota c Gemmatimonadetes o Gemmatimonadales f Gemmatimonadaceae g Gemmatimonas s	freshwater/freshwater sediments	freshwater
Loc090519-5m-bin-0033-C213-cds1|Loc090519-5m-bin-0033-C213|hypothetical protein Loc090519-5m-bin-0033 d Bacteria p Gemmatimonadota c Gemmatimonadetes o Gemmatimonadales f Gemmatimonadaceae g Gemmatimonas s	freshwater/freshwater sediments	freshwater
RS GCF 013004105 1-s1316|hypothetical protein RS GCF 013004105 1 d Bacteria p Gemmatimonadota c Gemmatimonadetes o Gemmatimonadales f Gemmatimonadaceae g Gemmatimonas s Gemmatimonas sp013004105	freshwater/freshwater sediments	freshwater
RH-23may17-C191171-cds2695|RH-23may17-C191171|unannotated protein RH-23may17-649 d Bacteria p Gemmatimonadota c Gemmatimonadetes o Gemmatimonadales f Gemmatimonadaceae g Gemmatimonas s	freshwater/freshwater sediments	freshwater
GROS21-1 SAMEA9561287 MAG 00000112-s6500|hypothetical protein GROS21-1 SAMEA9561287 MAG 00000112 d Bacteria p Gemmatimonadota c Gemmatimonadetes o Gemmatimonadales f Gemmatimonadaceae g Gemmatimonas s	freshwater/freshwater sediments	freshwater
GROS21-1 SAMEA9561361 MAG 00000067-s6633|hypothetical protein GROS21-1 SAMEA9561361 MAG 00000067 d Bacteria p Gemmatimonadota c Gemmatimonadetes o Gemmatimonadales f Gemmatimonadaceae g Gemmatimonas s	freshwater/freshwater sediments	freshwater
GROS21-1 SAMEA9561294 MAG 00000147-s6531|hypothetical protein GROS21-1 SAMEA9561294 MAG 00000147 d Bacteria p Gemmatimonadota c Gemmatimonadetes o Gemmatimonadales f Gemmatimonadaceae g Gemmatimonas s	freshwater/freshwater sediments	freshwater
RE-23may17-C771-cds186|RE-23may17-C771|unannotated protein RE-23may17-493 d Bacteria p Gemmatimonadota c Gemmatimonadetes o Gemmatimonadales f Gemmatimonadaceae g Gemmatimonas s	freshwater/freshwater sediments	freshwater
RE-23may17-C2887-cds999|RE-23may17-C2887|unannotated protein RE-23may17-307 d Bacteria p Gemmatimonadota c Gemmatimonadetes o Gemmatimonadales f Gemmatimonadaceae g Gemmatimonas s	freshwater/freshwater sediments	freshwater
GROS21-1 SAMEA9560986 MAG 00000010-s6114|hypothetical protein GROS21-1 SAMEA9560986 MAG 00000010 d Bacteria p Gemmatimonadota c Gemmatimonadetes o Gemmatimonadales f Gemmatimonadaceae g Gemmatimonas s	freshwater/freshwater sediments	freshwater
BUCK21-1 SAMEA6872899 MAG 00000013-s1997|hypothetical protein BUCK21-1 SAMEA6872899 MAG 00000013 d Bacteria p Gemmatimonadota c Gemmatimonadetes o Gemmatimonadales f Gemmatimonadaceae g Gemmatimonas s Gemmatimonas	freshwater/freshwater sediments	freshwater
MiH-16apr19-C13148-cds1|MiH-16apr19-C13148|hypothetical protein MiH-16apr19-111 d Bacteria p Gemmatimonadota c Gemmatimonadetes o Gemmatimonadales f Gemmatimonadaceae g Gemmatimonas s	freshwater/freshwater sediments	freshwater
Loc090519-4m-bin-702-C398-cds6|Loc090519-4m-bin-702-C398|hypothetical protein Loc090519-4m-bin-702 d Bacteria p Gemmatimonadota c Gemmatimonadetes o Gemmatimonadales f Gemmatimonadaceae g Gemmatimonas s	freshwater/freshwater sediments	freshwater
GB GCA 903900795 1-s714|hypothetical protein GB GCA 903900795 1 d Bacteria p Gemmatimonadota c Gemmatimonadetes o Gemmatimonadales f Gemmatimonadaceae g Gemmatimonas s Gemmatimonas sp903900795	freshwater/freshwater sediments	freshwater
GB GCA 903894655 1-s707|hypothetical protein GB GCA 903894655 1 d Bacteria p Gemmatimonadota c Gemmatimonadetes o Gemmatimonadales f Gemmatimonadaceae g Gemmatimonas s Gemmatimonas sp903894655	freshwater/freshwater sediments	freshwater
GROS21-1 SAMEA9560434 MAG 00000176-s4136|hypothetical protein GROS21-1 SAMEA9560434 MAG 00000176 d Bacteria p Gemmatimonadota c Gemmatimonadetes o Gemmatimonadales f Gemmatimonadaceae g Gemmatimonas s Gemmatimonas	freshwater/freshwater sediments	freshwater
GROS21-1 SAMEA9560922 MAG 00000116-s6019|hypothetical protein GROS21-1 SAMEA9560922 MAG 00000116 d Bacteria p Gemmatimonadota c Gemmatimonadetes o Gemmatimonadales f Gemmatimonadaceae g Gemmatimonas s Gemmatimonas	freshwater/freshwater sediments	freshwater
GROS21-1 SAMEA9561205 MAG 00000007-s6448|hypothetical protein GROS21-1 SAMEA9561205 MAG 00000007 d Bacteria p Gemmatimonadota c Gemmatimonadetes o Gemmatimonadales f Gemmatimonadaceae g Gemmatimonas s Gemmatimonas	freshwater/freshwater sediments	freshwater
GROS21-1 SAMEA9560398 MAG 00000094-s3896|hypothetical protein GROS21-1 SAMEA9560398 MAG 00000094 d Bacteria p Gemmatimonadota c Gemmatimonadetes o Gemmatimonadales f Gemmatimonadaceae g Gemmatimonas s Gemmatimonas	freshwater/freshwater sediments	freshwater
GROS21-1 SAMEA9561243 MAG 00000134-s6481|hypothetical protein GROS21-1 SAMEA9561243 MAG 00000134 d Bacteria p Gemmatimonadota c Gemmatimonadetes o Gemmatimonadales f Gemmatimonadaceae g Gemmatimonas s Gemmatimonas	freshwater/freshwater sediments	freshwater
GROS21-1 SAMEA9560887 MAG 00000087-s5968|hypothetical protein GROS21-1 SAMEA9560887 MAG 00000087 d Bacteria p Gemmatimonadota c Gemmatimonadetes o Gemmatimonadales f Gemmatimonadaceae g Gemmatimonas s Gemmatimonas	freshwater/freshwater sediments	freshwater
GROS21-1 SAMEA9560365 MAG 00000048-s3088|hypothetical protein GROS21-1 SAMEA9560365 MAG 00000048 d Bacteria p Gemmatimonadota c Gemmatimonadetes o Gemmatimonadales f Gemmatimonadaceae g Gemmatimonas s	freshwater/freshwater sediments	freshwater
MiH-16apr19-C35835-cds1|MiH-16apr19-C35835|hypothetical protein MiH-16apr19-111 d Bacteria p Gemmatimonadota c Gemmatimonadetes o Gemmatimonadales f Gemmatimonadaceae g Gemmatimonas s	freshwater/freshwater sediments	freshwater
BUCK21-1 SAMEA6873008 MAG 00000022-s2583|hypothetical protein BUCK21-1 SAMEA6873008 MAG 00000022 d Bacteria p Gemmatimonadota c Gemmatimonadetes o Gemmatimonadales f Gemmatimonadaceae g Gemmatimonas s	freshwater/freshwater sediments	freshwater
UppL3-bin-197-C26-cds2|UppL3-bin-197-C26|hypothetical protein UppL3-bin-197 d Bacteria p Gemmatimonadota c Gemmatimonadetes o Gemmatimonadales f Gemmatimonadaceae g Gemmatimonas s Gemmatimonas sp002737115	freshwater/freshwater sediments	freshwater
ZE-13oct10-C269-cds875|ZE-13oct10-C269|unannotated protein ZE-13oct10-106 d Bacteria p Gemmatimonadota c Gemmatimonadetes o Gemmatimonadales f Gemmatimonadaceae g Gemmatimonas s Gemmatimonas sp002737115	freshwater/freshwater sediments	freshwater
GB GCA 002737115 1-s130|hypothetical protein GB GCA 002737115 1 d Bacteria p Gemmatimonadota c Gemmatimonadetes o Gemmatimonadales f Gemmatimonadaceae g Gemmatimonas s Gemmatimonas sp002737115	freshwater/freshwater sediments	freshwater
BUCK21-1 SAMEA6872831 MAG 00000030-s1119|hypothetical protein BUCK21-1 SAMEA6872831 MAG 00000030 d Bacteria p Gemmatimonadota c Gemmatimonadetes o Gemmatimonadales f Gemmatimonadaceae g Gemmatimonas s Gemmatimonas	freshwater/freshwater sediments	freshwater
MsH-30jul19-C1320-cds1|MsH-30jul19-C1320|hypothetical protein MsH-30jul19-136 d Bacteria p Gemmatimonadota c Gemmatimonadetes o Gemmatimonadales f Gemmatimonadaceae g Gemmatimonas s Gemmatimonas sp002737115	freshwater/freshwater sediments	freshwater
GROS21-1 SAMEA9561082 MAG 00000167-s6320|hypothetical protein GROS21-1 SAMEA9561082 MAG 00000167 d Bacteria p Gemmatimonadota c Gemmatimonadetes o Gemmatimonadales f Gemmatimonadaceae g Gemmatimonas s Gemmatimonas	freshwater/freshwater sediments	freshwater
Erken-D4-bin-0024-C91-cds1|Erken-D4-bin-0024-C91|hypothetical protein Erken-D4-bin-0024 d Bacteria p Gemmatimonadota c Gemmatimonadetes o Gemmatimonadales f Gemmatimonadaceae g Gemmatimonas s Gemmatimonas sp002737115	freshwater/freshwater sediments	freshwater
GROS21-1 SAMEA9561085 MAG 00000091-s6322|hypothetical protein GROS21-1 SAMEA9561085 MAG 00000091 d Bacteria p Gemmatimonadota c Gemmatimonadetes o Gemmatimonadales f Gemmatimonadaceae g Gemmatimonas s Gemmatimonas	freshwater/freshwater sediments	freshwater
3300027744-25-C74-cds2|3300027744-25-C74|hypothetical protein 3300027744-25 d Bacteria p Gemmatimonadota c Gemmatimonadetes o Gemmatimonadales f Gemmatimonadaceae g Gemmatimonas s	freshwater/freshwater sediments	freshwater
GROS21-1 SAMEA9561015 MAG 00000156-s6195|hypothetical protein GROS21-1 SAMEA9561015 MAG 00000156 d Bacteria p Gemmatimonadota c Gemmatimonadetes o Gemmatimonadales f Gemmatimonadaceae g Gemmatimonas s Gemmatimonas	freshwater/freshwater sediments	freshwater
GROS21-1 SAMEA9560894 MAG 00000116-s5974|hypothetical protein GROS21-1 SAMEA9560894 MAG 00000116 d Bacteria p Gemmatimonadota c Gemmatimonadetes o Gemmatimonadales f Gemmatimonadaceae g Gemmatimonas s Gemmatimonas	freshwater/freshwater sediments	freshwater
GROS21-1 SAMEA9560890 MAG 00000121-s5973|hypothetical protein GROS21-1 SAMEA9560890 MAG 00000121 d Bacteria p Gemmatimonadota c Gemmatimonadetes o Gemmatimonadales f Gemmatimonadaceae g Gemmatimonas s Gemmatimonas	freshwater/freshwater sediments	freshwater
GROS21-1 SAMEA9561072 MAG 00000158-s6314|hypothetical protein GROS21-1 SAMEA9561072 MAG 00000158 d Bacteria p Gemmatimonadota c Gemmatimonadetes o Gemmatimonadales f Gemmatimonadaceae g Gemmatimonas s Gemmatimonas	freshwater/freshwater sediments	freshwater
GROS21-1 SAMEA9560422 MAG 00000240-s4022|hypothetical protein GROS21-1 SAMEA9560422 MAG 00000240 d Bacteria p Gemmatimonadota c Gemmatimonadetes o Gemmatimonadales f Gemmatimonadaceae g Gemmatimonas s Gemmatimonas	freshwater/freshwater sediments	freshwater
GB GCA 903643085 1-s624|hypothetical protein GB GCA 903643085 1 d Bacteria p Pseudomonadota c Alphaproteobacteria o Acetobacterales f Acetobacteraceae g BOG-908 s BOG-908 sp903643085	Other	lichen
RS GCF 002937115 1-s1054|hypothetical protein RS GCF 002937115 1 d Bacteria p Pseudomonadota c Alphaproteobacteria o Acetobacterales f Acetobacteraceae g Rhodopila s Rhodopila globiformis	hot spring	hot spring
3300012890-16-C229-cds5|3300012890-16-C229|hypothetical protein 3300012890-16 d Bacteria p Pseudomonadota c Alphaproteobacteria o Acetobacterales f Acetobacteraceae g s	Other	solar cell surface
GB GCA 003136615 1-s146|hypothetical protein GB GCA 003136615 1 d Bacteria p Pseudomonadota c Alphaproteobacteria o Caulobacterales f Caulobacteraceae g Palsa-881 s Palsa-881 sp003136615	Soil/permafrost	permafrost
RS GCF 009806555 1-s1275|hypothetical protein RS GCF 009806555 1 d Bacteria p Pseudomonadota c Alphaproteobacteria o Rhizobiales f Beijerinckiaceae g Methylobacterium s Methylobacterium sp009806555	Plant-associated	Plant-associated
RS GCF 900103445 1-s1500|hypothetical protein RS GCF 900103445 1 d Bacteria p Pseudomonadota c Alphaproteobacteria o Rhizobiales f Beijerinckiaceae g Methylobacterium s Methylobacterium phyllostachyos	Plant-associated	Plant-associated
RS GCF 001455965 1-s958|hypothetical protein RS GCF 001455965 1 d Bacteria p Pseudomonadota c Alphaproteobacteria o Rhizobiales f Beijerinckiaceae g Methylobacterium s Methylobacterium sp001455965	Plant-associated	Plant-associated
RS GCF 000315795 1-s846|hypothetical protein RS GCF 000315795 1 d Bacteria p Pseudomonadota c Alphaproteobacteria o Rhodospirillales f Rhodospirillaceae g Caenispirillum s Caenispirillum salinarum	Saline/hypersaline lake/sediment	sediments
RS GCF 003815535 1-s1145|hypothetical protein RS GCF 003815535 1 d Bacteria p Pseudomonadota c Alphaproteobacteria o Sphingomonadales f Sphingomonadaceae g Alteraurantiacibacter s Alteraurantiacibacter spongiae	Other	marine sponge
RS GCF 900115595 1-s1530|hypothetical protein RS GCF 900115595 1 d Bacteria p Pseudomonadota c Alphaproteobacteria o Rhodobacterales f Rhodobacteraceae g Tranquillimonas s Tranquillimonas alkanivorans	marine/marine sediments	marine
RS GCF 003003095 1-s1058|hypothetical protein RS GCF 003003095 1 d Bacteria p Pseudomonadota c Alphaproteobacteria o Rhodobacterales f Rhodobacteraceae g Hasllibacter s Hasllibacter halocynthiae	marine/marine sediments	marine
GCA-002693455-1-ASM269345v1-C53-cds1|GCA-002693455-1-ASM269345v1-C53|hypothetical protein GCA-002693455-1-ASM269345v1 d Bacteria p Pseudomonadota c Alphaproteobacteria o Sphingomonadales f Sphingomonadaceae g Citromicrobium s Citromicrobium b	marine/marine sediments	marine
GCA-002693455-1-ASM269345v1-C23-cds38|GCA-002693455-1-ASM269345v1-C23|hypothetical protein GCA-002693455-1-ASM269345v1 d Bacteria p Pseudomonadota c Alphaproteobacteria o Sphingomonadales f Sphingomonadaceae g Citromicrobium s Citromicrobium	marine/marine sediments	marine
RS GCF 000176355 1-s821|hypothetical protein RS GCF 000176355 1 d Bacteria p Pseudomonadota c Alphaproteobacteria o Sphingomonadales f Sphingomonadaceae g Alteriqipengyuania s Alteriqipengyuania bathyomarina	marine/marine sediments	marine
GCA-002706245-1-ASM270624v1-C7-cds6|GCA-002706245-1-ASM270624v1-C7|hypothetical protein GCA-002706245-1-ASM270624v1 d Bacteria p Pseudomonadota c Alphaproteobacteria o Sphingomonadales f Sphingomonadaceae g Citromicrobium s Citromicrobium bat	marine/marine sediments	marine
RS GCF 015999305 1-s1388|hypothetical protein RS GCF 015999305 1 d Bacteria p Pseudomonadota c Alphaproteobacteria o Sphingomonadales f Sphingomonadaceae g Alteriqipengyuania s Alteriqipengyuania sp015999305	marine/marine sediments	marine sediment
GB GCA 009993635 1-s283|hypothetical protein GB GCA 009993635 1 d Bacteria p Pseudomonadota c Alphaproteobacteria o Sphingomonadales f Sphingomonadaceae g Alteriqipengyuania s Alteriqipengyuania sp009993635	freshwater/freshwater sediments	groundwater
GB GCA 002729695 1-s128|hypothetical protein GB GCA 002729695 1 d Bacteria p Pseudomonadota c Alphaproteobacteria o Sphingomonadales f Sphingomonadaceae g Alteriqipengyuania s Alteriqipengyuania sp002729695	marine/marine sediments	marine
RS GCF 003584125 1-s1135|hypothetical protein RS GCF 003584125 1 d Bacteria p Pseudomonadota c Alphaproteobacteria o Sphingomonadales f Sphingomonadaceae g Alteraurantiacibacter s Alteraurantiacibacter zhengii	marine/marine sediments	marine sediment
GB GCA 016125555 1-s400|hypothetical protein GB GCA 016125555 1 d Bacteria p Pseudomonadota c Alphaproteobacteria o Sphingomonadales f Sphingomonadaceae g Erythrobacter s Erythrobacter sp016125555	hot spring	hot spring
RS GCF 006516965 1-s1215|hypothetical protein RS GCF 006516965 1 d Bacteria p Pseudomonadota c Alphaproteobacteria o Rhizobiales f Rhizobiaceae g Pararhizobium B s Pararhizobium B mangrovi	Plant-associated	Plant-associated
RS GCF 004137685 1-s1161|hypothetical protein RS GCF 004137685 1 d Bacteria p Pseudomonadota c Alphaproteobacteria o Rhizobiales f Beijerinckiaceae g Lichenihabitans s Lichenihabitans minor	Plant-associated	Plant-associated
RS GCF 017349315 1-s1436|hypothetical protein RS GCF 017349315 1 d Bacteria p Pseudomonadota c Alphaproteobacteria o Rhizobiales f Rhizobiaceae g Jiella s Jiella sp017349315	Plant-associated	Plant-associated
RS GCF 017815135 1-s1445|hypothetical protein RS GCF 017815135 1 d Bacteria p Pseudomonadota c Alphaproteobacteria o Rhizobiales f Rhizobiaceae g Jiella s Jiella sp017815135	Plant-associated	Plant-associated
RS GCF 014196845 1-s1341|hypothetical protein RS GCF 014196845 1 d Bacteria p Pseudomonadota c Alphaproteobacteria o Rhizobiales f Rhizobiaceae g Aurantimonas s Aurantimonas endophytica	Soil/permafrost	Soil/permafrost
RS GCF 900176465 1-s1560|hypothetical protein RS GCF 900176465 1 d Bacteria p Pseudomonadota c Alphaproteobacteria o Rhizobiales f Rhizobiaceae g Fulvimarina s Fulvimarina manganoxydans	Other	hydrothermal vent
RS GCF 003403015 1-s1124|hypothetical protein RS GCF 003403015 1 d Bacteria p Pseudomonadota c Alphaproteobacteria o Rhizobiales f Rhizobiaceae g Fulvimarina s Fulvimarina endophytica	Plant-associated	Plant-associated
RS GCF 000153705 1-s811|hypothetical protein RS GCF 000153705 1 d Bacteria p Pseudomonadota c Alphaproteobacteria o Rhizobiales f Rhizobiaceae g Fulvimarina s Fulvimarina pelagi	marine/marine sediments	marine
RS GCF 004519335 1-s1189|hypothetical protein RS GCF 004519335 1 d Bacteria p Pseudomonadota c Alphaproteobacteria o Rhizobiales f Rhizobiaceae g Jiella s Jiella endophytica	Plant-associated	Plant-associated
RS GCF 017353515 1-s1437|hypothetical protein RS GCF 017353515 1 d Bacteria p Pseudomonadota c Alphaproteobacteria o Rhizobiales f Rhizobiaceae g Jiella s Jiella sp017353515	Plant-associated	Plant-associated
RS GCF 010500815 1-s1286|hypothetical protein RS GCF 010500815 1 d Bacteria p Pseudomonadota c Alphaproteobacteria o Rhizobiales f Rhizobiaceae g Jiella s Jiella pacifica	marine/marine sediments	sediment
RS GCF 002088275 1-s1005|hypothetical protein RS GCF 002088275 1 d Bacteria p Pseudomonadota c Alphaproteobacteria o Rhizobiales f Rhizobiaceae g Jiella s Jiella sp002088275	marine/marine sediments	marine
GB GCA 002700095 1-s120|hypothetical protein GB GCA 002700095 1 d Bacteria p Pseudomonadota c Alphaproteobacteria o Rhizobiales f Rhizobiaceae g Jiella s Jiella sp002700095	marine/marine sediments	marine
Jr-11may16-C4109-cds146|Jr-11may16-C4109|unannotated protein Jr-11may16-1 d Bacteria p Pseudomonadota c Alphaproteobacteria o Zavarziniales f Zavarziniaceae g s	freshwater/freshwater sediments	freshwater
GCA-009922285-1-ASM992228v1-C254-cds2|GCA-009922285-1-ASM992228v1-C254|hypothetical protein GCA-009922285-1-ASM992228v1 d Bacteria p Pseudomonadota c Gammaproteobacteria o Burkholderiales f Burkholderiaceae g s	freshwater/freshwater sediments	freshwater
GROS21-1 SAMEA9560538 MAG 00000182-s5339|hypothetical protein GROS21-1 SAMEA9560538 MAG 00000182 d Bacteria p Pseudomonadota c Gammaproteobacteria o Burkholderiales f Burkholderiaceae g RFPW01 s	freshwater/freshwater sediments	freshwater
GROS21-1 SAMEA9560403 MAG 00000035-s3968|hypothetical protein GROS21-1 SAMEA9560403 MAG 00000035 d Bacteria p Pseudomonadota c Gammaproteobacteria o Burkholderiales f Burkholderiaceae g RFPW01 s	freshwater/freshwater sediments	freshwater
KT4-bin-314-C339-cds1|KT4-bin-314-C339|hypothetical protein KT4-bin-314 d Bacteria p Pseudomonadota c Gammaproteobacteria o Burkholderiales f Burkholderiaceae g s	freshwater/freshwater sediments	freshwater
3300027760-21-C295-cds3|3300027760-21-C295|hypothetical protein 3300027760-21 d Bacteria p Pseudomonadota c Gammaproteobacteria o Burkholderiales f Burkholderiaceae g s	freshwater/freshwater sediments	freshwater
GB GCA 903864485 1-s667|hypothetical protein GB GCA 903864485 1 d Bacteria p Pseudomonadota c Gammaproteobacteria o Burkholderiales f Burkholderiaceae g RFPW01 s RFPW01 sp903864485	freshwater/freshwater sediments	freshwater
BUCK21-1 SAMEA6872848 MAG 00000091-s1348|hypothetical protein BUCK21-1 SAMEA6872848 MAG 00000091 d Bacteria p Pseudomonadota c Gammaproteobacteria o Burkholderiales f Burkholderiaceae g RFPW01 s RFPW01	freshwater/freshwater sediments	freshwater
KT3-bin-215-C525-cds2|KT3-bin-215-C525|hypothetical protein KT3-bin-215 d Bacteria p Pseudomonadota c Gammaproteobacteria o Burkholderiales f Burkholderiaceae g s	freshwater/freshwater sediments	freshwater
GROS21-1 SAMEA9560428 MAG 00000145-s4038|hypothetical protein GROS21-1 SAMEA9560428 MAG 00000145 d Bacteria p Pseudomonadota c Gammaproteobacteria o Burkholderiales f Burkholderiaceae g RFPW01 s RFPW01	freshwater/freshwater sediments	freshwater
GB GCA 009925965 1-s273|hypothetical protein GB GCA 009925965 1 d Bacteria p Pseudomonadota c Gammaproteobacteria o Burkholderiales f Burkholderiaceae g RFPW01 s RFPW01 sp009925965	freshwater/freshwater sediments	freshwater
GROS21-1 SAMEA9560369 MAG 00000187-s3476|hypothetical protein GROS21-1 SAMEA9560369 MAG 00000187 d Bacteria p Pseudomonadota c Gammaproteobacteria o Burkholderiales f Burkholderiaceae g RFPW01 s RFPW01	freshwater/freshwater sediments	freshwater
3300027746-30-C215-cds5|3300027746-30-C215|hypothetical protein 3300027746-30 d Bacteria p Pseudomonadota c Gammaproteobacteria o Burkholderiales f Burkholderiaceae g s	freshwater/freshwater sediments	freshwater
GB GCA 017853245 1-s487|hypothetical protein GB GCA 017853245 1 d Bacteria p Pseudomonadota c Gammaproteobacteria o Burkholderiales f Usitatibacteraceae g FEB-7 s FEB-7 sp017853245	freshwater/freshwater sediments	freshwater
GB GCA 903888645 1-s698|hypothetical protein GB GCA 903888645 1 d Bacteria p Pseudomonadota c Gammaproteobacteria o Burkholderiales f Rhodocyclaceae g CAISUK01 s CAISUK01 sp903888645	freshwater/freshwater sediments	freshwater
GB GCA 013426785 1-s348|hypothetical protein GB GCA 013426785 1 d Bacteria p Pseudomonadota c Gammaproteobacteria o Burkholderiales f Rhodocyclaceae g UBA2250 s UBA2250 sp013426785	freshwater/freshwater sediments	freshwater
GB GCA 018241525 1-s505|hypothetical protein GB GCA 018241525 1 d Bacteria p Pseudomonadota c Gammaproteobacteria o Steroidobacterales f Steroidobacteraceae g SZAS-83 s SZAS-83 sp018241525	wastewater/activated sludge	activated sludge
GROS21-1 SAMEA9560720 MAG 00000023-s5817|hypothetical protein GROS21-1 SAMEA9560720 MAG 00000023 d Bacteria p Pseudomonadota c Gammaproteobacteria o Steroidobacterales f Steroidobacteraceae g CAIYLH01 s	freshwater/freshwater sediments	freshwater
Umea3p3-bin-0832-C43-cds8|Umea3p3-bin-0832-C43|hypothetical protein Umea3p3-bin-0832 d Bacteria p Pseudomonadota c Gammaproteobacteria o Steroidobacterales f Steroidobacteraceae g s	freshwater/freshwater sediments	freshwater
GB GCA 903884235 1-s692|hypothetical protein GB GCA 903884235 1 d Bacteria p Pseudomonadota c Gammaproteobacteria o Steroidobacterales f Steroidobacteraceae g CAIYLH01 s CAIYLH01 sp903884235	freshwater/freshwater sediments	freshwater
BUCK21-1 SAMEA6872794 MAG 00000030-s937|hypothetical protein BUCK21-1 SAMEA6872794 MAG 00000030 d Bacteria p Pseudomonadota c Gammaproteobacteria o Steroidobacterales f Steroidobacteraceae g CAIYLH01 s CAIYLH01	freshwater/freshwater sediments	freshwater
GB GCA 018241545 1-s506|hypothetical protein GB GCA 018241545 1 d Bacteria p Pseudomonadota c Gammaproteobacteria o Steroidobacterales f Steroidobacteraceae g SZAS-83 s SZAS-83 sp018241545	wastewater/activated sludge	activated sludge
B4coas-bin-1264-C241-cds6|B4coas-bin-1264-C241|hypothetical protein B4coas-bin-1264 d Bacteria p Pseudomonadota c Gammaproteobacteria o Steroidobacterales f Steroidobacteraceae g s	freshwater/freshwater sediments	freshwater
GROS21-1 SAMEA9560874 MAG 00000049-s5958|hypothetical protein GROS21-1 SAMEA9560874 MAG 00000049 d Bacteria p Pseudomonadota c Gammaproteobacteria o Steroidobacterales f Steroidobacteraceae g CAIKMS01 s	freshwater/freshwater sediments	freshwater
AlinenLipids-bin-9190-C953-cds1|AlinenLipids-bin-9190-C953|hypothetical protein AlinenLipids-bin-9190 d Bacteria p Pseudomonadota c Gammaproteobacteria o Steroidobacterales f Steroidobacteraceae g s	freshwater/freshwater sediments	freshwater
GROS21-1 SAMEA9560750 MAG 00000024-s5914|hypothetical protein GROS21-1 SAMEA9560750 MAG 00000024 d Bacteria p Pseudomonadota c Gammaproteobacteria o Steroidobacterales f Steroidobacteraceae g CAIKMS01 s	freshwater/freshwater sediments	freshwater
GROS21-1 SAMEA9560866 MAG 00000070-s5952|hypothetical protein GROS21-1 SAMEA9560866 MAG 00000070 d Bacteria p Pseudomonadota c Gammaproteobacteria o Steroidobacterales f Steroidobacteraceae g CAIKMS01 s	freshwater/freshwater sediments	freshwater
GROS21-1 SAMEA9560720 MAG 00000011-s5806|hypothetical protein GROS21-1 SAMEA9560720 MAG 00000011 d Bacteria p Pseudomonadota c Gammaproteobacteria o Steroidobacterales f Steroidobacteraceae g CAIKMS01 s	freshwater/freshwater sediments	freshwater
GROS21-1 SAMEA9560579 MAG 00000051-s5518|hypothetical protein GROS21-1 SAMEA9560579 MAG 00000051 d Bacteria p Pseudomonadota c Gammaproteobacteria o Steroidobacterales f Steroidobacteraceae g CAIKMS01 s	freshwater/freshwater sediments	freshwater
GB GCA 903890265 1-s702|hypothetical protein GB GCA 903890265 1 d Bacteria p Pseudomonadota c Gammaproteobacteria o Steroidobacterales f Steroidobacteraceae g CAIKMS01 s CAIKMS01 sp903890265	freshwater/freshwater sediments	freshwater
BUCK21-1 SAMEA6872755 MAG 00000035-s799|hypothetical protein BUCK21-1 SAMEA6872755 MAG 00000035 d Bacteria p Pseudomonadota c Gammaproteobacteria o Steroidobacterales f Steroidobacteraceae g CAIKMS01 s CAIKMS01	freshwater/freshwater sediments	freshwater
GROS21-1 SAMEA9560713 MAG 00000027-s5720|hypothetical protein GROS21-1 SAMEA9560713 MAG 00000027 d Bacteria p Pseudomonadota c Gammaproteobacteria o Steroidobacterales f Steroidobacteraceae g CAIKMS01 s	freshwater/freshwater sediments	freshwater
Ki2-D1-bin-0242-C248-cds2|Ki2-D1-bin-0242-C248|hypothetical protein Ki2-D1-bin-0242 d Bacteria p Pseudomonadota c Gammaproteobacteria o Steroidobacterales f Steroidobacteraceae g s	freshwater/freshwater sediments	freshwater
Ki2-D2-bin-0013-C282-cds2|Ki2-D2-bin-0013-C282|hypothetical protein Ki2-D2-bin-0013 d Bacteria p Pseudomonadota c Gammaproteobacteria o Steroidobacterales f Steroidobacteraceae g s	freshwater/freshwater sediments	freshwater
GB GCA 903839465 1-s646|hypothetical protein GB GCA 903839465 1 d Bacteria p Pseudomonadota c Gammaproteobacteria o Steroidobacterales f Steroidobacteraceae g CAIKMS01 s CAIKMS01 sp903839465	freshwater/freshwater sediments	freshwater
GROS21-1 SAMEA9560524 MAG 00000110-s5007|hypothetical protein GROS21-1 SAMEA9560524 MAG 00000110 d Bacteria p Pseudomonadota c Gammaproteobacteria o Steroidobacterales f Steroidobacteraceae g CAIKMS01 s	freshwater/freshwater sediments	freshwater
GROS21-1 SAMEA9560682 MAG 00000038-s5708|hypothetical protein GROS21-1 SAMEA9560682 MAG 00000038 d Bacteria p Pseudomonadota c Gammaproteobacteria o Steroidobacterales f Steroidobacteraceae g CAIKMS01 s	freshwater/freshwater sediments	freshwater
GROS21-1 SAMEA9560680 MAG 00000064-s5706|hypothetical protein GROS21-1 SAMEA9560680 MAG 00000064 d Bacteria p Pseudomonadota c Gammaproteobacteria o Steroidobacterales f Steroidobacteraceae g CAIKMS01 s	freshwater/freshwater sediments	freshwater
LJ-bin-1215-C108-cds3|LJ-bin-1215-C108|hypothetical protein LJ-bin-1215 d Bacteria p Pseudomonadota c Gammaproteobacteria o Steroidobacterales f Steroidobacteraceae g ZC4RG30 s	freshwater/freshwater sediments	freshwater
GB GCA 009926865 1-s274|hypothetical protein GB GCA 009926865 1 d Bacteria p Pseudomonadota c Gammaproteobacteria o Steroidobacterales f Steroidobacteraceae g UBA964 s UBA964 sp009926865	freshwater/freshwater sediments	freshwater
3300013004-45-C65-cds5|3300013004-45-C65|hypothetical protein 3300013004-45 d Bacteria p Pseudomonadota c Gammaproteobacteria o Steroidobacterales f Steroidobacteraceae g UBA964 s	freshwater/freshwater sediments	freshwater
GB GCA 017853555 1-s488|hypothetical protein GB GCA 017853555 1 d Bacteria p Pseudomonadota c Gammaproteobacteria o Steroidobacterales f Steroidobacteraceae g UBA964 s UBA964 sp017853555	freshwater/freshwater sediments	freshwater
GB GCA 010027845 1-s287|hypothetical protein GB GCA 010027845 1 d Bacteria p Pseudomonadota c Gammaproteobacteria o Steroidobacterales f Steroidobacteraceae g UBA964 s UBA964 sp010027845	freshwater/freshwater sediments	freshwater
GB GCA 010029775 1-s288|hypothetical protein GB GCA 010029775 1 d Bacteria p Pseudomonadota c Gammaproteobacteria o Steroidobacterales f Steroidobacteraceae g UBA964 s UBA964 sp010029775	freshwater/freshwater sediments	freshwater
GB GCA 018883185 1-s542|hypothetical protein GB GCA 018883185 1 d Bacteria p Pseudomonadota c Gammaproteobacteria o Steroidobacterales f Steroidobacteraceae g UBA964 s UBA964 sp018883185	freshwater/freshwater sediments	freshwater
GROS21-1 SAMEA9561048 MAG 00000087-s6266|hypothetical protein GROS21-1 SAMEA9561048 MAG 00000087 d Bacteria p Pseudomonadota c Gammaproteobacteria o Steroidobacterales f Steroidobacteraceae g UBA964 s UBA964	freshwater/freshwater sediments	freshwater
Erken-D1-bin-0855-C201-cds4|Erken-D1-bin-0855-C201|hypothetical protein Erken-D1-bin-0855 d Bacteria p Pseudomonadota c Gammaproteobacteria o Steroidobacterales f Steroidobacteraceae g UBA964 s	freshwater/freshwater sediments	freshwater
GB GCA 903885195 1-s693|hypothetical protein GB GCA 903885195 1 d Bacteria p Pseudomonadota c Gammaproteobacteria o Steroidobacterales f Steroidobacteraceae g UBA964 s UBA964 sp903885195	freshwater/freshwater sediments	freshwater
GROS21-1 SAMEA9561062 MAG 00000108-s6304|hypothetical protein GROS21-1 SAMEA9561062 MAG 00000108 d Bacteria p Pseudomonadota c Gammaproteobacteria o Steroidobacterales f Steroidobacteraceae g UBA964 s UBA964	freshwater/freshwater sediments	freshwater
Erken-D5-bin-0356-C554-cds2|Erken-D5-bin-0356-C554|hypothetical protein Erken-D5-bin-0356 d Bacteria p Pseudomonadota c Gammaproteobacteria o Steroidobacterales f Steroidobacteraceae g UBA964 s	freshwater/freshwater sediments	freshwater
GB GCA 018970145 1-s549|hypothetical protein GB GCA 018970145 1 d Bacteria p Pseudomonadota c Gammaproteobacteria o Steroidobacterales f Steroidobacteraceae g UBA964 s UBA964 sp018970145	wastewater/activated sludge	mine water
GROS21-1 SAMEA9561450 MAG 00000076-s6661|hypothetical protein GROS21-1 SAMEA9561450 MAG 00000076 d Bacteria p Pseudomonadota c Gammaproteobacteria o Steroidobacterales f Steroidobacteraceae g UBA964 s UBA964	freshwater/freshwater sediments	freshwater
GB GCA 903910215 1-s731|hypothetical protein GB GCA 903910215 1 d Bacteria p Pseudomonadota c Gammaproteobacteria o Steroidobacterales f Steroidobacteraceae g UBA964 s UBA964 sp903910215	freshwater/freshwater sediments	freshwater
GROS21-1 SAMEA9561360 MAG 00000207-s6632|hypothetical protein GROS21-1 SAMEA9561360 MAG 00000207 d Bacteria p Pseudomonadota c Gammaproteobacteria o Steroidobacterales f Steroidobacteraceae g UBA964 s UBA964	freshwater/freshwater sediments	freshwater
GROS21-1 SAMEA9560403 MAG 00000124-s3972|hypothetical protein GROS21-1 SAMEA9560403 MAG 00000124 d Bacteria p Pseudomonadota c Gammaproteobacteria o Steroidobacterales f Steroidobacteraceae g UBA964 s UBA964	freshwater/freshwater sediments	freshwater
GCA-009925595-1-ASM992559v1-C8-cds7|GCA-009925595-1-ASM992559v1-C8|hypothetical protein GCA-009925595-1-ASM992559v1 d Bacteria p Pseudomonadota c Gammaproteobacteria o Steroidobacterales f Steroidobacteraceae g UBA964 s	freshwater/freshwater sediments	freshwater
GB GCA 017853175 1-s486|hypothetical protein GB GCA 017853175 1 d Bacteria p Pseudomonadota c Gammaproteobacteria o Steroidobacterales f Steroidobacteraceae g UBA964 s UBA964 sp017853175	freshwater/freshwater sediments	freshwater
3300013126-64-C9-cds4|3300013126-64-C9|hypothetical protein 3300013126-64 d Bacteria p Pseudomonadota c Gammaproteobacteria o Steroidobacterales f Steroidobacteraceae g UBA964 s	freshwater/freshwater sediments	freshwater
K-Offshore-120m-m1-194-C55-cds2|K-Offshore-120m-m1-194-C55|hypothetical protein K-Offshore-120m-m1-194 d Bacteria p Pseudomonadota c Gammaproteobacteria o Steroidobacterales f Steroidobacteraceae g UBA964 s	freshwater/freshwater sediments	freshwater
GB GCA 016874235 1-s461|hypothetical protein GB GCA 016874235 1 d Bacteria p Pseudomonadota c Gammaproteobacteria o Steroidobacterales f Steroidobacteraceae g UBA964 s UBA964 sp016874235	freshwater/freshwater sediments	freshwater
M-surface-6-m2-085-C3-cds7|M-surface-6-m2-085-C3|hypothetical protein M-surface-6-m2-085 d Bacteria p Pseudomonadota c Gammaproteobacteria o Steroidobacterales f Steroidobacteraceae g UBA964 s	freshwater/freshwater sediments	freshwater
K-DeepCast-35m-m1-077-C53-cds3|K-DeepCast-35m-m1-077-C53|hypothetical protein K-DeepCast-35m-m1-077 d Bacteria p Pseudomonadota c Gammaproteobacteria o Steroidobacterales f Steroidobacteraceae g UBA964 s	freshwater/freshwater sediments	freshwater
GCA-009918215-1-ASM991821v1-C81-cds3|GCA-009918215-1-ASM991821v1-C81|hypothetical protein GCA-009918215-1-ASM991821v1 d Bacteria p Pseudomonadota c Gammaproteobacteria o Steroidobacterales f Steroidobacteraceae g UBA964 s	freshwater/freshwater sediments	freshwater
GB GCA 010031985 1-s289|hypothetical protein GB GCA 010031985 1 d Bacteria p Pseudomonadota c Gammaproteobacteria o Steroidobacterales f Steroidobacteraceae g UBA964 s UBA964 sp010031985	freshwater/freshwater sediments	freshwater
GB GCA 016874555 1-s463|hypothetical protein GB GCA 016874555 1 d Bacteria p Pseudomonadota c Gammaproteobacteria o Steroidobacterales f Steroidobacteraceae g UBA964 s UBA964 sp016874555	freshwater/freshwater sediments	freshwater
GB GCA 016874175 1-s460|hypothetical protein GB GCA 016874175 1 d Bacteria p Pseudomonadota c Gammaproteobacteria o Steroidobacterales f Steroidobacteraceae g UBA964 s UBA964 sp016874175	freshwater/freshwater sediments	freshwater
RE-18aug17-C13094-cds1894|RE-18aug17-C13094|unannotated protein RE-18aug17-100 d Bacteria p Pseudomonadota c Gammaproteobacteria o Steroidobacterales f Steroidobacteraceae g UBA964 s	freshwater/freshwater sediments	freshwater
GB GCA 009923475 1-s264|hypothetical protein GB GCA 009923475 1 d Bacteria p Pseudomonadota c Gammaproteobacteria o Steroidobacterales f Steroidobacteraceae g UBA964 s UBA964 sp009923475	freshwater/freshwater sediments	freshwater
GROS21-1 SAMEA9561281 MAG 00000046-s6497|hypothetical protein GROS21-1 SAMEA9561281 MAG 00000046 d Bacteria p Pseudomonadota c Gammaproteobacteria o Steroidobacterales f Steroidobacteraceae g UBA964 s UBA964	freshwater/freshwater sediments	freshwater
GB GCA 903938365 1-s760|hypothetical protein GB GCA 903938365 1 d Bacteria p Pseudomonadota c Gammaproteobacteria o Steroidobacterales f Steroidobacteraceae g UBA964 s UBA964 sp903938365	freshwater/freshwater sediments	freshwater
Loclat-bin-15868-C626-cds2|Loclat-bin-15868-C626|hypothetical protein Loclat-bin-15868 d Bacteria p Pseudomonadota c Gammaproteobacteria o Steroidobacterales f Steroidobacteraceae g UBA964 s	freshwater/freshwater sediments	freshwater
BUCK21-1 SAMEA6872930 MAG 00000039-s2414|hypothetical protein BUCK21-1 SAMEA6872930 MAG 00000039 d Bacteria p Pseudomonadota c Gammaproteobacteria o Steroidobacterales f Steroidobacteraceae g UBA964 s UBA964	freshwater/freshwater sediments	freshwater
GROS21-1 SAMEA9560977 MAG 00000121-s6076|hypothetical protein GROS21-1 SAMEA9560977 MAG 00000121 d Bacteria p Pseudomonadota c Gammaproteobacteria o Steroidobacterales f Steroidobacteraceae g UBA964 s UBA964	freshwater/freshwater sediments	freshwater
GROS21-1 SAMEA9561064 MAG 00000012-s6306|hypothetical protein GROS21-1 SAMEA9561064 MAG 00000012 d Bacteria p Pseudomonadota c Gammaproteobacteria o Steroidobacterales f Steroidobacteraceae g UBA964 s UBA964	freshwater/freshwater sediments	freshwater
GROS21-1 SAMEA9560377 MAG 00000227-s3692|hypothetical protein GROS21-1 SAMEA9560377 MAG 00000227 d Bacteria p Pseudomonadota c Gammaproteobacteria o Steroidobacterales f Steroidobacteraceae g UBA964 s UBA964	freshwater/freshwater sediments	freshwater
GROS21-1 SAMEA9561345 MAG 00000037-s6593|hypothetical protein GROS21-1 SAMEA9561345 MAG 00000037 d Bacteria p Pseudomonadota c Gammaproteobacteria o Steroidobacterales f Steroidobacteraceae g UBA964 s UBA964	freshwater/freshwater sediments	freshwater
GROS21-1 SAMEA9561056 MAG 00000002-s6284|hypothetical protein GROS21-1 SAMEA9561056 MAG 00000002 d Bacteria p Pseudomonadota c Gammaproteobacteria o Steroidobacterales f Steroidobacteraceae g UBA964 s UBA964	freshwater/freshwater sediments	freshwater
GROS21-1 SAMEA9560490 MAG 00000005-s4218|hypothetical protein GROS21-1 SAMEA9560490 MAG 00000005 d Bacteria p Pseudomonadota c Gammaproteobacteria o Steroidobacterales f Steroidobacteraceae g UBA964 s	freshwater/freshwater sediments	freshwater
GROS21-1 SAMEA9560369 MAG 00000065-s3471|hypothetical protein GROS21-1 SAMEA9560369 MAG 00000065 d Bacteria p Pseudomonadota c Gammaproteobacteria o Steroidobacterales f Steroidobacteraceae g UBA964 s	freshwater/freshwater sediments	freshwater
GROS21-1 SAMEA9560361 MAG 00000150-s3084|hypothetical protein GROS21-1 SAMEA9560361 MAG 00000150 d Bacteria p Pseudomonadota c Gammaproteobacteria o Steroidobacterales f Steroidobacteraceae g UBA964 s	freshwater/freshwater sediments	freshwater
GROS21-1 SAMEA9560410 MAG 00000052-s3984|hypothetical protein GROS21-1 SAMEA9560410 MAG 00000052 d Bacteria p Pseudomonadota c Gammaproteobacteria o Steroidobacterales f Steroidobacteraceae g UBA964 s	freshwater/freshwater sediments	freshwater
GROS21-1 SAMEA9560419 MAG 00000090-s4013|hypothetical protein GROS21-1 SAMEA9560419 MAG 00000090 d Bacteria p Pseudomonadota c Gammaproteobacteria o Steroidobacterales f Steroidobacteraceae g UBA964 s	freshwater/freshwater sediments	freshwater
GROS21-1 SAMEA9560391 MAG 00000047-s3862|hypothetical protein GROS21-1 SAMEA9560391 MAG 00000047 d Bacteria p Pseudomonadota c Gammaproteobacteria o Steroidobacterales f Steroidobacteraceae g UBA964 s	freshwater/freshwater sediments	freshwater
GROS21-1 SAMEA9560371 MAG 00000173-s3576|hypothetical protein GROS21-1 SAMEA9560371 MAG 00000173 d Bacteria p Pseudomonadota c Gammaproteobacteria o Steroidobacterales f Steroidobacteraceae g UBA964 s	freshwater/freshwater sediments	freshwater
ZH-Jul18-C2079-cds146|ZH-Jul18-C2079|unannotated protein ZH-Jul18-42 d Bacteria p Pseudomonadota c Gammaproteobacteria o Steroidobacterales f Steroidobacteraceae g UBA964 s	freshwater/freshwater sediments	freshwater
GROS21-1 SAMEA9561198 MAG 00000200-s6434|hypothetical protein GROS21-1 SAMEA9561198 MAG 00000200 d Bacteria p Pseudomonadota c Gammaproteobacteria o Steroidobacterales f Steroidobacteraceae g UBA964 s	freshwater/freshwater sediments	freshwater
GROS21-1 SAMEA9561197 MAG 00000110-s6433|hypothetical protein GROS21-1 SAMEA9561197 MAG 00000110 d Bacteria p Pseudomonadota c Gammaproteobacteria o Steroidobacterales f Steroidobacteraceae g UBA964 s	freshwater/freshwater sediments	freshwater
GROS21-1 SAMEA9561014 MAG 00000233-s6193|hypothetical protein GROS21-1 SAMEA9561014 MAG 00000233 d Bacteria p Pseudomonadota c Gammaproteobacteria o Steroidobacterales f Steroidobacteraceae g UBA964 s	freshwater/freshwater sediments	freshwater
GROS21-1 SAMEA9560359 MAG 00000163-s2823|hypothetical protein GROS21-1 SAMEA9560359 MAG 00000163 d Bacteria p Pseudomonadota c Gammaproteobacteria o Steroidobacterales f Steroidobacteraceae g UBA964 s	freshwater/freshwater sediments	freshwater
GROS21-1 SAMEA9561073 MAG 00000215-s6315|hypothetical protein GROS21-1 SAMEA9561073 MAG 00000215 d Bacteria p Pseudomonadota c Gammaproteobacteria o Steroidobacterales f Steroidobacteraceae g UBA964 s	freshwater/freshwater sediments	freshwater
GROS21-1 SAMEA9561019 MAG 00000160-s6199|hypothetical protein GROS21-1 SAMEA9561019 MAG 00000160 d Bacteria p Pseudomonadota c Gammaproteobacteria o Steroidobacterales f Steroidobacteraceae g UBA964 s	freshwater/freshwater sediments	freshwater
GROS21-1 SAMEA9561185 MAG 00000168-s6421|hypothetical protein GROS21-1 SAMEA9561185 MAG 00000168 d Bacteria p Pseudomonadota c Gammaproteobacteria o Steroidobacterales f Steroidobacteraceae g UBA964 s	freshwater/freshwater sediments	freshwater
GROS21-1 SAMEA9561041 MAG 00000029-s6229|hypothetical protein GROS21-1 SAMEA9561041 MAG 00000029 d Bacteria p Pseudomonadota c Gammaproteobacteria o Steroidobacterales f Steroidobacteraceae g UBA964 s	freshwater/freshwater sediments	freshwater
GROS21-1 SAMEA9560867 MAG 00000003-s5954|hypothetical protein GROS21-1 SAMEA9560867 MAG 00000003 d Bacteria p Pseudomonadota c Gammaproteobacteria o Burkholderiales f Casimicrobiaceae g VBCG01 s	freshwater/freshwater sediments	freshwater
GB GCA 018241425 1-s504|hypothetical protein GB GCA 018241425 1 d Bacteria p Pseudomonadota c Gammaproteobacteria o Steroidobacterales f Steroidobacteraceae g 13-2-20CM-66-19 s 13-2-20CM-66-19 sp018241425	wastewater/activated sludge	activated sludge
GB GCA 018240525 1-s502|hypothetical protein GB GCA 018240525 1 d Bacteria p Pseudomonadota c Gammaproteobacteria o Steroidobacterales f Steroidobacteraceae g 13-2-20CM-66-19 s 13-2-20CM-66-19 sp018240525	wastewater/activated sludge	activated sludge
GB GCA 019240125 1-s565|hypothetical protein GB GCA 019240125 1 d Bacteria p Pseudomonadota c Alphaproteobacteria o ATCC43930 f Stellaceae g AP-15 s AP-15 sp019240125	Soil/permafrost	Soil/permafrost
GB GCA 003137095 1-s147|hypothetical protein GB GCA 003137095 1 d Bacteria p Pseudomonadota c Gammaproteobacteria o Steroidobacterales f Steroidobacteraceae g Bog-1198 s Bog-1198 sp003137095	Soil/permafrost	permafrost
3300027860-14-C146-cds3|3300027860-14-C146|hypothetical protein 3300027860-14 d Bacteria p Pseudomonadota c Gammaproteobacteria o Steroidobacterales f Steroidobacteraceae g Bog-1198 s	Other	Host-associated
GB GCA 903970185 1-s774|hypothetical protein GB GCA 903970185 1 d Bacteria p Pseudomonadota c Gammaproteobacteria o Burkholderiales f Burkholderiaceae g CAJCIC01 s CAJCIC01 sp903970185	freshwater/freshwater sediments	peat bog
GB GCA 903970615 1-s778|hypothetical protein GB GCA 903970615 1 d Bacteria p Pseudomonadota c Gammaproteobacteria o Nevskiales f Nevskiaceae g Nevskia s Nevskia sp903970615	freshwater/freshwater sediments	peat bog
3300018414-7-C75-cds7|3300018414-7-C75|hypothetical protein 3300018414-7 d Bacteria p Pseudomonadota c Gammaproteobacteria o Nevskiales f Nevskiaceae g Nevskia s	Other	watersheds
GROS21-1 SAMEA9561135 MAG 00000026-s6364|hypothetical protein GROS21-1 SAMEA9561135 MAG 00000026 d Bacteria p Pseudomonadota c Gammaproteobacteria o Nevskiales f Nevskiaceae g Nevskia s	freshwater/freshwater sediments	freshwater
GB GCA 013823855 1-s357|hypothetical protein GB GCA 013823855 1 d Bacteria p Pseudomonadota c Gammaproteobacteria o Nevskiales f Nevskiaceae g Nevskia s Nevskia sp013823855	freshwater/freshwater sediments	freshwater
RS GCF 000420645 1-s862|hypothetical protein RS GCF 000420645 1 d Bacteria p Pseudomonadota c Gammaproteobacteria o Nevskiales f Nevskiaceae g Nevskia s Nevskia ramosa	freshwater/freshwater sediments	freshwater
MJ120827B-bin-085-C286-cds3|MJ120827B-bin-085-C286|hypothetical protein MJ120827B-bin-085 d Bacteria p Pseudomonadota c Gammaproteobacteria o Nevskiales f Nevskiaceae g Nevskia s	freshwater/freshwater sediments	freshwater
GB GCA 903885465 1-s694|hypothetical protein GB GCA 903885465 1 d Bacteria p Pseudomonadota c Gammaproteobacteria o Nevskiales f Nevskiaceae g Nevskia s Nevskia sp903885465	freshwater/freshwater sediments	freshwater
GROS21-1 SAMEA9560866 MAG 00000090-s5953|hypothetical protein GROS21-1 SAMEA9560866 MAG 00000090 d Bacteria p Pseudomonadota c Gammaproteobacteria o Burkholderiales f Burkholderiaceae g GJ-E10 s	freshwater/freshwater sediments	freshwater
3300027911-29-C1-cds71|3300027911-29-C1|hypothetical protein 3300027911-29 d Bacteria p Pseudomonadota c Gammaproteobacteria o Burkholderiales f Burkholderiaceae g GJ-E10 s	Other	watersheds
3300009697-17-C74-cds6|3300009697-17-C74|hypothetical protein 3300009697-17 d Bacteria p Pseudomonadota c Alphaproteobacteria o Rhizobiales f Beijerinckiaceae g Methyloferula s	Other	Host-associated
RS GCF 009765775 1-s1272|hypothetical protein RS GCF 009765775 1 d Bacteria p Pseudomonadota c Alphaproteobacteria o Rhizobiales f Beijerinckiaceae g RH-AL1 s RH-AL1 sp009765775	Soil/permafrost	Soil/permafrost
GB GCA 901457705 2-s575|hypothetical protein GB GCA 901457705 2 d Bacteria p Pseudomonadota c Alphaproteobacteria o Rhizobiales f Beijerinckiaceae g RH-AL1 s RH-AL1 sp901457705	Soil/permafrost	Soil/permafrost
BUCK21-1 SAMEA6872991 MAG 00000021-s2498|hypothetical protein BUCK21-1 SAMEA6872991 MAG 00000021 d Bacteria p Pseudomonadota c Gammaproteobacteria o Burkholderiales f Ferrovaceae g CAIVHB01 s	freshwater/freshwater sediments	freshwater
GB GCA 903893215 1-s705|hypothetical protein GB GCA 903893215 1 d Bacteria p Pseudomonadota c Gammaproteobacteria o Burkholderiales f Ferrovaceae g CAIVHB01 s CAIVHB01 sp903893215	freshwater/freshwater sediments	freshwater
GB GCA 903863375 1-s665|hypothetical protein GB GCA 903863375 1 d Bacteria p Pseudomonadota c Gammaproteobacteria o Burkholderiales f Ferrovaceae g CAIVHB01 s CAIVHB01 sp903863375	freshwater/freshwater sediments	freshwater
GB GCA 903905585 1-s722|hypothetical protein GB GCA 903905585 1 d Bacteria p Pseudomonadota c Gammaproteobacteria o Burkholderiales f Ferrovaceae g CAIVHB01 s CAIVHB01 sp903905585	freshwater/freshwater sediments	freshwater
GB GCA 903867885 1-s672|hypothetical protein GB GCA 903867885 1 d Bacteria p Pseudomonadota c Gammaproteobacteria o Burkholderiales f Ferrovaceae g CAIVHB01 s CAIVHB01 sp903867885	freshwater/freshwater sediments	freshwater
GB GCA 016712375 1-s416|hypothetical protein GB GCA 016712375 1 d Bacteria p Pseudomonadota c Alphaproteobacteria o Rhodospirillales f UXAT02 g SSA4 s SSA4 sp016712375	wastewater/activated sludge	activated sludge
GROS21-1 SAMEA9560450 MAG 00000058-s4192|hypothetical protein GROS21-1 SAMEA9560450 MAG 00000058 d Bacteria p Pseudomonadota c Alphaproteobacteria o Elsterales f Elsteraceae g s	freshwater/freshwater sediments	freshwater
GB GCA 002255495 1-s64|hypothetical protein GB GCA 002255495 1 d Bacteria p Pseudomonadota c Alphaproteobacteria o Acetobacterales f Acetobacteraceae g 20-60-12 s 20-60-12 sp002255495	wastewater/activated sludge	mine water
GROS21-1 SAMEA9560881 MAG 00000017-s5963|hypothetical protein GROS21-1 SAMEA9560881 MAG 00000017 d Bacteria p Pseudomonadota c Alphaproteobacteria o Acetobacterales f Acetobacteraceae g Acidocella s	freshwater/freshwater sediments	freshwater
GB GCA 002255575 1-s65|hypothetical protein GB GCA 002255575 1 d Bacteria p Pseudomonadota c Alphaproteobacteria o Acetobacterales f Acetobacteraceae g Acidocella s Acidocella sp002255575	wastewater/activated sludge	mine water
GB GCA 002279355 1-s74|hypothetical protein GB GCA 002279355 1 d Bacteria p Pseudomonadota c Alphaproteobacteria o Acetobacterales f Acetobacteraceae g Acidiphilium s Acidiphilium sp002279355	wastewater/activated sludge	mine water
RS GCF 900156265 1-s1546|hypothetical protein RS GCF 900156265 1 d Bacteria p Pseudomonadota c Alphaproteobacteria o Acetobacterales f Acetobacteraceae g Acidiphilium s Acidiphilium rubrum	wastewater/activated sludge	mine water
RS GCF 902712915 1-s1579|hypothetical protein RS GCF 902712915 1 d Bacteria p Pseudomonadota c Alphaproteobacteria o Acetobacterales f Acetobacteraceae g Acidiphilium s Acidiphilium sp002255515	Other	iron snow
RS GCF 000202835 1-s825|hypothetical protein RS GCF 000202835 1 d Bacteria p Pseudomonadota c Alphaproteobacteria o Acetobacterales f Acetobacteraceae g Acidiphilium s Acidiphilium multivorum	sediments	sediments
RE-15aug16-C10830-cds2744|RE-15aug16-C10830|unannotated protein RE-15aug16-163 d Bacteria p Pseudomonadota c Alphaproteobacteria o Azospirillales f g s	freshwater/freshwater sediments	freshwater
3300026049-1-C1-cds40|3300026049-1-C1|hypothetical protein 3300026049-1 d Bacteria p Pseudomonadota c Alphaproteobacteria o Rhizobiales f Methyloligellaceae g Methyloceanibacter s	freshwater/freshwater sediments	wetlands
RS GCF 000576635 1-s880|hypothetical protein RS GCF 000576635 1 d Bacteria p Pseudomonadota c Alphaproteobacteria o Azospirillales f Azospirillaceae g Skermanella s Skermanella stibiiresistens	wastewater/activated sludge	mine water
RS GCF 000936425 1-s908|hypothetical protein RS GCF 000936425 1 d Bacteria p Pseudomonadota c Alphaproteobacteria o Azospirillales f Azospirillaceae g Skermanella s Skermanella aerolata	Other	air
RS GCF 008843145 1-s1253|hypothetical protein RS GCF 008843145 1 d Bacteria p Pseudomonadota c Alphaproteobacteria o Azospirillales f Azospirillaceae g Skermanella s Skermanella pratensis	Soil/permafrost	Soil/permafrost
RS GCF 016653635 2-s1423|hypothetical protein RS GCF 016653635 2 d Bacteria p Pseudomonadota c Alphaproteobacteria o Azospirillales f Azospirillaceae g Skermanella s Skermanella sp016653635	Other	human skin
RS GCF 016806835 1-s1431|hypothetical protein RS GCF 016806835 1 d Bacteria p Pseudomonadota c Alphaproteobacteria o Azospirillales f Azospirillaceae g Skermanella s Skermanella rosea	Soil/permafrost	Soil/permafrost
RS GCF 016765655 1-s1425|hypothetical protein RS GCF 016765655 1 d Bacteria p Pseudomonadota c Alphaproteobacteria o Azospirillales f Azospirillaceae g Skermanella s Skermanella mucosa	Soil/permafrost	Soil/permafrost
3300025514-2-C56-cds3|3300025514-2-C56|hypothetical protein 3300025514-2 d Bacteria p Pseudomonadota c Alphaproteobacteria o Rhizobiales f Beijerinckiaceae g Salinarimonas s	Soil/permafrost	Soil/permafrost
RS GCF 008386575 1-s1242|hypothetical protein RS GCF 008386575 1 d Bacteria p Pseudomonadota c Alphaproteobacteria o Rhizobiales f Beijerinckiaceae g BN140002 s BN140002 sp008386575	Soil/permafrost	Soil/permafrost
RS GCF 014197805 1-s1345|hypothetical protein RS GCF 014197805 1 d Bacteria p Pseudomonadota c Alphaproteobacteria o Azospirillales f Azospirillaceae g Rhodospirillum A s Rhodospirillum A centenum	hot spring	hot spring
GB GCA 019247255 1-s567|hypothetical protein GB GCA 019247255 1 d Bacteria p Pseudomonadota c Alphaproteobacteria o Rhizobiales f Beijerinckiaceae g Enterovirga s Enterovirga sp019247255	Other	rock
GB GCA 001939945 1-s57|hypothetical protein GB GCA 001939945 1 d Bacteria p Pseudomonadota c Alphaproteobacteria o Azospirillales f Azospirillaceae g Aerophototrophica s Aerophototrophica crusticola	Soil/permafrost	Soil/permafrost
RS GCF 014645695 1-s1367|hypothetical protein RS GCF 014645695 1 d Bacteria p Pseudomonadota c Alphaproteobacteria o Rhizobiales f Beijerinckiaceae g Salinarimonas s Salinarimonas ramus	Soil/permafrost	Soil/permafrost
RS GCF 000429045 1-s868|hypothetical protein RS GCF 000429045 1 d Bacteria p Pseudomonadota c Alphaproteobacteria o Rhizobiales f Beijerinckiaceae g Salinarimonas s Salinarimonas rosea	Soil/permafrost	Soil/permafrost
3300025347-3-C15-cds22|3300025347-3-C15|hypothetical protein 3300025347-3 d Bacteria p Pseudomonadota c Alphaproteobacteria o Rhizobiales f Beijerinckiaceae g Salinarimonas s	Saline/hypersaline lake/sediment	hypersaline
GROS21-1 SAMEA9560877 MAG 00000029-s5960|hypothetical protein GROS21-1 SAMEA9560877 MAG 00000029 d Bacteria p Pseudomonadota c Alphaproteobacteria o Acetobacterales f Acetobacteraceae g CAIVDX01 s	freshwater/freshwater sediments	freshwater
RS GCF 003352165 1-s1119|hypothetical protein RS GCF 003352165 1 d Bacteria p Pseudomonadota c Alphaproteobacteria o Acetobacterales f Acetobacteraceae g Acidibrevibacterium s Acidibrevibacterium fodinaquatile	wastewater/activated sludge	mine water
3300009503-44-C47-cds5|3300009503-44-C47|hypothetical protein 3300009503-44 d Bacteria p Pseudomonadota c Alphaproteobacteria o Acetobacterales f Acetobacteraceae g G45-3 s	hot spring	hot spring
RS GCF 000964365 1-s909|hypothetical protein RS GCF 000964365 1 d Bacteria p Pseudomonadota c Alphaproteobacteria o Acetobacterales f Acetobacteraceae g Acidisphaera s Acidisphaera rubrifaciens	hot spring	hot spring
GB GCA 903643085 1-s623|hypothetical protein GB GCA 903643085 1 d Bacteria p Pseudomonadota c Alphaproteobacteria o Acetobacterales f Acetobacteraceae g BOG-908 s BOG-908 sp903643085	Other	lichen
3300015024-23-C4-cds37|3300015024-23-C4|hypothetical protein 3300015024-23 d Bacteria p Pseudomonadota c Alphaproteobacteria o Acetobacterales f Acetobacteraceae g BOG-908 s	Glacier	glacial
GB GCA 003133065 1-s144|hypothetical protein GB GCA 003133065 1 d Bacteria p Pseudomonadota c Alphaproteobacteria o Acetobacterales f Acetobacteraceae g BOG-908 s BOG-908 sp003133065	Soil/permafrost	permafrost
3300027807-17-C37-cds8|3300027807-17-C37|hypothetical protein 3300027807-17 d Bacteria p Pseudomonadota c Alphaproteobacteria o Acetobacterales f Acetobacteraceae g BOG-908 s	Other	Host-associated
3300012890-16-C281-cds5|3300012890-16-C281|hypothetical protein 3300012890-16 d Bacteria p Pseudomonadota c Alphaproteobacteria o Acetobacterales f Acetobacteraceae g s	Other	solar cell surface
RS GCF 009765685 1-s1271|hypothetical protein RS GCF 009765685 1 d Bacteria p Pseudomonadota c Alphaproteobacteria o Acetobacterales f Acetobacteraceae g LMUY01 s LMUY01 sp009765685	Soil/permafrost	Soil/permafrost
GB GCA 903644035 1-s625|hypothetical protein GB GCA 903644035 1 d Bacteria p Pseudomonadota c Alphaproteobacteria o Acetobacterales f Acetobacteraceae g CAHJXG01 s CAHJXG01 sp903644035	Other	lichen
GROS21-1 SAMEA9560877 MAG 00000013-s5959|hypothetical protein GROS21-1 SAMEA9560877 MAG 00000013 d Bacteria p Pseudomonadota c Alphaproteobacteria o Acetobacterales f Acetobacteraceae g CAIPHQ01 s	freshwater/freshwater sediments	freshwater
GB GCA 903864895 1-s668|hypothetical protein GB GCA 903864895 1 d Bacteria p Pseudomonadota c Alphaproteobacteria o Acetobacterales f Acetobacteraceae g CAIPHQ01 s CAIPHQ01 sp903864895	freshwater/freshwater sediments	freshwater
AlinenLipids-bin-0996-C429-cds3|AlinenLipids-bin-0996-C429|hypothetical protein AlinenLipids-bin-0996 d Bacteria p Pseudomonadota c Alphaproteobacteria o Acetobacterales f Acetobacteraceae g BOG-930 s	freshwater/freshwater sediments	freshwater
GB GCA 903970625 1-s779|hypothetical protein GB GCA 903970625 1 d Bacteria p Pseudomonadota c Alphaproteobacteria o Acetobacterales f Acetobacteraceae g CAJCJG01 s CAJCJG01 sp903970625	freshwater/freshwater sediments	peat bog
GROS21-1 SAMEA9560841 MAG 00000147-s5940|hypothetical protein GROS21-1 SAMEA9560841 MAG 00000147 d Bacteria p Pseudomonadota c Alphaproteobacteria o Acetobacterales f Acetobacteraceae g CAIPHQ01 s	freshwater/freshwater sediments	freshwater
GB GCA 903970435 1-s776|hypothetical protein GB GCA 903970435 1 d Bacteria p Pseudomonadota c Alphaproteobacteria o Acetobacterales f Acetobacteraceae g CAJCIS01 s CAJCIS01 sp903970435	freshwater/freshwater sediments	peat bog
GB GCA 903884125 1-s691|hypothetical protein GB GCA 903884125 1 d Bacteria p Pseudomonadota c Alphaproteobacteria o CAISDR01 f CAISDR01 g CAISDR01 s CAISDR01 sp903884125	freshwater/freshwater sediments	freshwater
GB GCA 903931835 1-s748|hypothetical protein GB GCA 903931835 1 d Bacteria p Pseudomonadota c Alphaproteobacteria o Elsterales f Elsteraceae g CAIZEE01 s CAIZEE01 sp903931835	freshwater/freshwater sediments	freshwater
B4coas-bin-1853-C188-cds6|B4coas-bin-1853-C188|hypothetical protein B4coas-bin-1853 d Bacteria p Pseudomonadota c Alphaproteobacteria o Elsterales f Elsteraceae g s	freshwater/freshwater sediments	freshwater
GB GCA 903970575 1-s777|hypothetical protein GB GCA 903970575 1 d Bacteria p Pseudomonadota c Alphaproteobacteria o BOG-932 f BOG-932 g BOG-932 s BOG-932 sp903970575	freshwater/freshwater sediments	peat bog
GROS21-1 SAMEA9560518 MAG 00000168-s4743|hypothetical protein GROS21-1 SAMEA9560518 MAG 00000168 d Bacteria p Pseudomonadota c Alphaproteobacteria o Azospirillales A f BOG-932 g BOG-932 s	freshwater/freshwater sediments	freshwater
GROS21-1 SAMEA9560529 MAG 00000161-s5216|hypothetical protein GROS21-1 SAMEA9560529 MAG 00000161 d Bacteria p Pseudomonadota c Alphaproteobacteria o Azospirillales A f BOG-932 g BOG-932 s	freshwater/freshwater sediments	freshwater
GROS21-1 SAMEA9560844 MAG 00000158-s5941|hypothetical protein GROS21-1 SAMEA9560844 MAG 00000158 d Bacteria p Pseudomonadota c Alphaproteobacteria o Azospirillales A f BOG-932 g BOG-932 s	freshwater/freshwater sediments	freshwater
GROS21-1 SAMEA9560517 MAG 00000005-s4266|hypothetical protein GROS21-1 SAMEA9560517 MAG 00000005 d Bacteria p Pseudomonadota c Alphaproteobacteria o Azospirillales A f BOG-932 g BOG-932 s	freshwater/freshwater sediments	freshwater
RS GCF 013112485 1-s1318|hypothetical protein RS GCF 013112485 1 d Bacteria p Pseudomonadota c Alphaproteobacteria o Acetobacterales f Acetobacteraceae g Paracraurococcus s Paracraurococcus sp013112485	microbial mat/biofilm	biofilm
RS GCF 003258945 1-s1108|hypothetical protein RS GCF 003258945 1 d Bacteria p Pseudomonadota c Alphaproteobacteria o Acetobacterales f Acetobacteraceae g Paracraurococcus s Paracraurococcus frigidaeris	microbial mat/biofilm	biofilm
RS GCF 006438825 1-s1212|hypothetical protein RS GCF 006438825 1 d Bacteria p Pseudomonadota c Alphaproteobacteria o Acetobacterales f Acetobacteraceae g Roseomonas s Roseomonas nepalensis	Soil/permafrost	Soil/permafrost
GB GCA 902805645 1-s616|hypothetical protein GB GCA 902805645 1 d Bacteria p Pseudomonadota c Alphaproteobacteria o Acetobacterales f Acetobacteraceae g CADCTG01 s CADCTG01 sp902805645	Soil/permafrost	Soil/permafrost
GB GCA 902805625 1-s615|hypothetical protein GB GCA 902805625 1 d Bacteria p Pseudomonadota c Alphaproteobacteria o Acetobacterales f Acetobacteraceae g CADCTG01 s CADCTG01 sp902805625	Soil/permafrost	Soil/permafrost
GB GCA 903843125 1-s649|hypothetical protein GB GCA 903843125 1 d Bacteria p Pseudomonadota c Alphaproteobacteria o Acetobacterales f Acetobacteraceae g CAIMOR01 s CAIMOR01 sp903843125	freshwater/freshwater sediments	freshwater
RS GCF 016775475 1-s1427|hypothetical protein RS GCF 016775475 1 d Bacteria p Pseudomonadota c Alphaproteobacteria o Acetobacterales f Acetobacteraceae g Belnapia s Belnapia sp016775475	Soil/permafrost	Soil/permafrost
GB GCA 902805545 1-s614|hypothetical protein GB GCA 902805545 1 d Bacteria p Pseudomonadota c Alphaproteobacteria o Acetobacterales f Acetobacteraceae g Belnapia s Belnapia sp902805545	Soil/permafrost	Soil/permafrost
RS GCF 900101615 1-s1493|hypothetical protein RS GCF 900101615 1 d Bacteria p Pseudomonadota c Alphaproteobacteria o Acetobacterales f Acetobacteraceae g Belnapia s Belnapia rosea	Plant-associated	Plant-associated
RS GCF 000745835 1-s896|hypothetical protein RS GCF 000745835 1 d Bacteria p Pseudomonadota c Alphaproteobacteria o Acetobacterales f Acetobacteraceae g Belnapia s Belnapia moabensis	Soil/permafrost	Soil/permafrost
RS GCF 016773205 1-s1426|hypothetical protein RS GCF 016773205 1 d Bacteria p Pseudomonadota c Alphaproteobacteria o Acetobacterales f Acetobacteraceae g Belnapia s Belnapia sp016773205	Soil/permafrost	Soil/permafrost
RS GCF 000802185 1-s902|hypothetical protein RS GCF 000802185 1 d Bacteria p Pseudomonadota c Alphaproteobacteria o Acetobacterales f Acetobacteraceae g Belnapia s Belnapia sp000802185	Soil/permafrost	Soil/permafrost
RS GCF 012927745 1-s1314|hypothetical protein RS GCF 012927745 1 d Bacteria p Pseudomonadota c Alphaproteobacteria o Acetobacterales f Acetobacteraceae g Roseomonas B s Roseomonas B sp012927745	Soil/permafrost	Soil/permafrost
RS GCF 012163135 1-s1308|hypothetical protein RS GCF 012163135 1 d Bacteria p Pseudomonadota c Alphaproteobacteria o Acetobacterales f Acetobacteraceae g Roseomonas B s Roseomonas B oryzicola	Plant-associated	Plant-associated
GROS21-1 SAMEA9560524 MAG 00000217-s5028|hypothetical protein GROS21-1 SAMEA9560524 MAG 00000217 d Bacteria p Pseudomonadota c Alphaproteobacteria o Acetobacterales f Acetobacteraceae g CAITYE01 s	freshwater/freshwater sediments	freshwater
GB GCA 903896535 1-s709|hypothetical protein GB GCA 903896535 1 d Bacteria p Pseudomonadota c Alphaproteobacteria o Acetobacterales f Acetobacteraceae g CAITYE01 s CAITYE01 sp903896535	freshwater/freshwater sediments	freshwater
GROS21-1 SAMEA9560537 MAG 00000096-s5315|hypothetical protein GROS21-1 SAMEA9560537 MAG 00000096 d Bacteria p Pseudomonadota c Alphaproteobacteria o Acetobacterales f Acetobacteraceae g CAITYE01 s CAITYE01	freshwater/freshwater sediments	freshwater
3300010158-12-C1-cds32|3300010158-12-C1|hypothetical protein 3300010158-12 d Bacteria p Pseudomonadota c Alphaproteobacteria o Acetobacterales f Acetobacteraceae g Paracraurococcus s	freshwater/freshwater sediments	freshwater
3300027734-2-C100-cds11|3300027734-2-C100|hypothetical protein 3300027734-2 d Bacteria p Pseudomonadota c Alphaproteobacteria o Acetobacterales f Acetobacteraceae g Paracraurococcus s	freshwater/freshwater sediments	freshwater
Umea1-bin-1123-C1085-cds2|Umea1-bin-1123-C1085|hypothetical protein Umea1-bin-1123 d Bacteria p Pseudomonadota c Alphaproteobacteria o Acetobacterales f Acetobacteraceae g Paracraurococcus s	freshwater/freshwater sediments	freshwater
GROS21-1 SAMEA9560541 MAG 00000036-s5387|hypothetical protein GROS21-1 SAMEA9560541 MAG 00000036 d Bacteria p Pseudomonadota c Alphaproteobacteria o Acetobacterales f Acetobacteraceae g Paracraurococcus s	freshwater/freshwater sediments	freshwater
RS GCF 004353985 1-s1181|hypothetical protein RS GCF 004353985 1 d Bacteria p Pseudomonadota c Alphaproteobacteria o Acetobacterales f Acetobacteraceae g Paracraurococcus s Paracraurococcus ruber	Soil/permafrost	Soil/permafrost
RS GCF 004355005 1-s1182|hypothetical protein RS GCF 004355005 1 d Bacteria p Pseudomonadota c Alphaproteobacteria o Acetobacterales f Acetobacteraceae g Paracraurococcus s Paracraurococcus ruber A	freshwater/freshwater sediments	freshwater sediment
RS GCF 004343615 1-s1177|hypothetical protein RS GCF 004343615 1 d Bacteria p Pseudomonadota c Alphaproteobacteria o Acetobacterales f Acetobacteraceae g Paracraurococcus s Paracraurococcus sp004343615	freshwater/freshwater sediments	freshwater
RS GCF 019083995 1-s1487|hypothetical protein RS GCF 019083995 1 d Bacteria p Pseudomonadota c Alphaproteobacteria o Acetobacterales f Acetobacteraceae g Roseococcus s Roseococcus sp019083995	Other	unknown
RS GCF 000425365 1-s866|hypothetical protein RS GCF 000425365 1 d Bacteria p Pseudomonadota c Alphaproteobacteria o Acetobacterales f Acetobacteraceae g Roseococcus s Roseococcus flocculans	hot spring	hot spring
GB GCA 007129145 1-s217|hypothetical protein GB GCA 007129145 1 d Bacteria p Pseudomonadota c Alphaproteobacteria o Acetobacterales f Acetobacteraceae g Roseococcus s Roseococcus sp007129145	soda lake/soda lake sediments	soda lake sediment
RS GCF 017311575 1-s1435|hypothetical protein RS GCF 017311575 1 d Bacteria p Pseudomonadota c Alphaproteobacteria o Acetobacterales f Acetobacteraceae g Roseococcus s Roseococcus thiosulfatophilus	Other	hydrothermal vent
RS GCF 014764365 1-s1374|hypothetical protein RS GCF 014764365 1 d Bacteria p Pseudomonadota c Alphaproteobacteria o Acetobacterales f Acetobacteraceae g Roseococcus s Roseococcus sp014764365	freshwater/freshwater sediments	freshwater
RS GCF 014196305 1-s1338|hypothetical protein RS GCF 014196305 1 d Bacteria p Pseudomonadota c Alphaproteobacteria o Acetobacterales f Acetobacteraceae g Roseococcus s Roseococcus suduntuyensis	soda lake/soda lake sediments	soda lake
RS GCF 018128965 1-s1449|hypothetical protein RS GCF 018128965 1 d Bacteria p Pseudomonadota c Alphaproteobacteria o Acetobacterales f Acetobacteraceae g Roseomonas C s Roseomonas C arctica	Soil/permafrost	Soil/permafrost
GB GCA 014376425 1-s367|hypothetical protein GB GCA 014376425 1 d Bacteria p Pseudomonadota c Alphaproteobacteria o Acetobacterales f Acetobacteraceae g Rhodovarius s Rhodovarius sp014376425	Glacier	glacial
GB GCA 013298245 1-s338|hypothetical protein GB GCA 013298245 1 d Bacteria p Pseudomonadota c Alphaproteobacteria o Acetobacterales f Acetobacteraceae g Rhodovarius s Rhodovarius sp013298245	freshwater/freshwater sediments	freshwater
3300013286-7-C27-cds3|3300013286-7-C27|hypothetical protein 3300013286-7 d Bacteria p Pseudomonadota c Alphaproteobacteria o Acetobacterales f Acetobacteraceae g Rhodovarius s	freshwater/freshwater sediments	freshwater
3300027741-13-C35-cds12|3300027741-13-C35|hypothetical protein 3300027741-13 d Bacteria p Pseudomonadota c Alphaproteobacteria o Acetobacterales f Acetobacteraceae g Rhodovarius s	freshwater/freshwater sediments	freshwater
GROS21-1 SAMEA9560543 MAG 00000120-s5439|hypothetical protein GROS21-1 SAMEA9560543 MAG 00000120 d Bacteria p Pseudomonadota c Alphaproteobacteria o Acetobacterales f Acetobacteraceae g Rhodovarius s	freshwater/freshwater sediments	freshwater
GROS21-1 SAMEA9560376 MAG 00000214-s3659|hypothetical protein GROS21-1 SAMEA9560376 MAG 00000214 d Bacteria p Pseudomonadota c Alphaproteobacteria o Acetobacterales f Acetobacteraceae g Rhodovarius s	freshwater/freshwater sediments	freshwater
3300010160-13-C168-cds5|3300010160-13-C168|hypothetical protein 3300010160-13 d Bacteria p Pseudomonadota c Alphaproteobacteria o Acetobacterales f Acetobacteraceae g Rhodovarius s	freshwater/freshwater sediments	freshwater
GROS21-1 SAMEA9560616 MAG 00000179-s5647|hypothetical protein GROS21-1 SAMEA9560616 MAG 00000179 d Bacteria p Pseudomonadota c Alphaproteobacteria o Acetobacterales f Acetobacteraceae g Rhodovarius s	freshwater/freshwater sediments	freshwater
GROS21-1 SAMEA9560623 MAG 00000201-s5664|hypothetical protein GROS21-1 SAMEA9560623 MAG 00000201 d Bacteria p Pseudomonadota c Alphaproteobacteria o Acetobacterales f Acetobacteraceae g Rhodovarius s	freshwater/freshwater sediments	freshwater
GROS21-1 SAMEA9560622 MAG 00000094-s5661|hypothetical protein GROS21-1 SAMEA9560622 MAG 00000094 d Bacteria p Pseudomonadota c Alphaproteobacteria o Acetobacterales f Acetobacteraceae g Rhodovarius s	freshwater/freshwater sediments	freshwater
RS GCF 000293785 1-s841|hypothetical protein RS GCF 000293785 1 d Bacteria p Pseudomonadota c Alphaproteobacteria o Rhizobiales f Xanthobacteraceae g Rhodoplanes s Rhodoplanes sp000293785	Soil/permafrost	Soil/permafrost
RS GCF 016653355 1-s1419|hypothetical protein RS GCF 016653355 1 d Bacteria p Pseudomonadota c Alphaproteobacteria o Rhizobiales f Xanthobacteraceae g Rhodoplanes s Rhodoplanes elegans	wastewater/activated sludge	waste water
RS GCF 003258865 1-s1107|hypothetical protein RS GCF 003258865 1 d Bacteria p Pseudomonadota c Alphaproteobacteria o Rhizobiales f Xanthobacteraceae g Rhodoplanes s Rhodoplanes roseus	wastewater/activated sludge	activated sludge
GB GCA 013377085 1-s343|hypothetical protein GB GCA 013377085 1 d Bacteria p Pseudomonadota c Alphaproteobacteria o Rhizobiales f Xanthobacteraceae g Rhodoplanes s Rhodoplanes sp013377085	freshwater/freshwater sediments	freshwater
GB GCA 009720755 1-s243|hypothetical protein GB GCA 009720755 1 d Bacteria p Pseudomonadota c Alphaproteobacteria o Rhizobiales f Xanthobacteraceae g Rhodoplanes s Rhodoplanes serenus	freshwater/freshwater sediments	freshwater
RS GCF 008630155 1-s1244|hypothetical protein RS GCF 008630155 1 d Bacteria p Pseudomonadota c Alphaproteobacteria o Acetobacterales f Acetobacteraceae g Rhodovastum s Rhodovastum atsumiense	Soil/permafrost	Soil/permafrost
GROS21-1 SAMEA9560861 MAG 00000061-s5947|hypothetical protein GROS21-1 SAMEA9560861 MAG 00000061 d Bacteria p Pseudomonadota c Alphaproteobacteria o Acetobacterales f Acetobacteraceae g s	freshwater/freshwater sediments	freshwater
GB GCA 903918195 1-s739|hypothetical protein GB GCA 903918195 1 d Bacteria p Pseudomonadota c Alphaproteobacteria o Acetobacterales f Acetobacteraceae g BOG-930 s BOG-930 sp903918195	freshwater/freshwater sediments	freshwater
GB GCA 903907955 1-s728|hypothetical protein GB GCA 903907955 1 d Bacteria p Pseudomonadota c Alphaproteobacteria o Acetobacterales f Acetobacteraceae g BOG-930 s BOG-930 sp903907955	freshwater/freshwater sediments	freshwater
GROS21-1 SAMEA9560815 MAG 00000133-s5937|hypothetical protein GROS21-1 SAMEA9560815 MAG 00000133 d Bacteria p Pseudomonadota c Alphaproteobacteria o Acetobacterales f Acetobacteraceae g CAIQQQ01 s	freshwater/freshwater sediments	freshwater
GROS21-1 SAMEA9560716 MAG 00000045-s5721|hypothetical protein GROS21-1 SAMEA9560716 MAG 00000045 d Bacteria p Pseudomonadota c Alphaproteobacteria o Acetobacterales f Acetobacteraceae g CAIQQQ01 s	freshwater/freshwater sediments	freshwater
GROS21-1 SAMEA9560753 MAG 00000049-s5915|hypothetical protein GROS21-1 SAMEA9560753 MAG 00000049 d Bacteria p Pseudomonadota c Alphaproteobacteria o Acetobacterales f Acetobacteraceae g CAIQQQ01 s	freshwater/freshwater sediments	freshwater
GB GCA 903823665 1-s628|hypothetical protein GB GCA 903823665 1 d Bacteria p Pseudomonadota c Alphaproteobacteria o Acetobacterales f Acetobacteraceae g CAIQQQ01 s CAIQQQ01 sp903823665	freshwater/freshwater sediments	freshwater
GB GCA 903924855 1-s745|hypothetical protein GB GCA 903924855 1 d Bacteria p Pseudomonadota c Alphaproteobacteria o Acetobacterales f Acetobacteraceae g CAIQQQ01 s CAIQQQ01 sp903924855	freshwater/freshwater sediments	freshwater
GB GCA 903932545 1-s751|hypothetical protein GB GCA 903932545 1 d Bacteria p Pseudomonadota c Alphaproteobacteria o Acetobacterales f Acetobacteraceae g CAIQQQ01 s CAIQQQ01 sp903932545	freshwater/freshwater sediments	freshwater
BUCK21-1 SAMEA6872854 MAG 00000061-s1427|hypothetical protein BUCK21-1 SAMEA6872854 MAG 00000061 d Bacteria p Pseudomonadota c Alphaproteobacteria o Acetobacterales f Acetobacteraceae g CAIQQQ01 s CAIQQQ01	freshwater/freshwater sediments	freshwater
GROS21-1 SAMEA9560746 MAG 00000024-s5913|hypothetical protein GROS21-1 SAMEA9560746 MAG 00000024 d Bacteria p Pseudomonadota c Alphaproteobacteria o Acetobacterales f Acetobacteraceae g CAIQQQ01 s	freshwater/freshwater sediments	freshwater
GROS21-1 SAMEA9560720 MAG 00000026-s5831|hypothetical protein GROS21-1 SAMEA9560720 MAG 00000026 d Bacteria p Pseudomonadota c Alphaproteobacteria o Acetobacterales f Acetobacteraceae g CAIQQQ01 s	freshwater/freshwater sediments	freshwater
GB GCA 903873995 1-s684|hypothetical protein GB GCA 903873995 1 d Bacteria p Pseudomonadota c Alphaproteobacteria o Acetobacterales f Acetobacteraceae g CAIQQQ01 s CAIQQQ01 sp903873995	freshwater/freshwater sediments	freshwater
GROS21-1 SAMEA9560536 MAG 00000064-s5262|hypothetical protein GROS21-1 SAMEA9560536 MAG 00000064 d Bacteria p Pseudomonadota c Alphaproteobacteria o Acetobacterales f Acetobacteraceae g CAIQQQ01 s	freshwater/freshwater sediments	freshwater
GROS21-1 SAMEA9560611 MAG 00000030-s5639|hypothetical protein GROS21-1 SAMEA9560611 MAG 00000030 d Bacteria p Pseudomonadota c Alphaproteobacteria o Acetobacterales f Acetobacteraceae g CAIQQQ01 s	freshwater/freshwater sediments	freshwater
GROS21-1 SAMEA9560532 MAG 00000179-s5237|hypothetical protein GROS21-1 SAMEA9560532 MAG 00000179 d Bacteria p Pseudomonadota c Alphaproteobacteria o Acetobacterales f Acetobacteraceae g CAIQQQ01 s	freshwater/freshwater sediments	freshwater
GROS21-1 SAMEA9560663 MAG 00000059-s5699|hypothetical protein GROS21-1 SAMEA9560663 MAG 00000059 d Bacteria p Pseudomonadota c Alphaproteobacteria o Acetobacterales f Acetobacteraceae g CAIQQQ01 s	freshwater/freshwater sediments	freshwater
GROS21-1 SAMEA9560545 MAG 00000133-s5474|hypothetical protein GROS21-1 SAMEA9560545 MAG 00000133 d Bacteria p Pseudomonadota c Alphaproteobacteria o Acetobacterales f Acetobacteraceae g CAIQQQ01 s	freshwater/freshwater sediments	freshwater
GROS21-1 SAMEA9560708 MAG 00000021-s5716|hypothetical protein GROS21-1 SAMEA9560708 MAG 00000021 d Bacteria p Pseudomonadota c Alphaproteobacteria o Acetobacterales f Acetobacteraceae g Rhodopila s	freshwater/freshwater sediments	freshwater
GROS21-1 SAMEA9560563 MAG 00000021-s5508|hypothetical protein GROS21-1 SAMEA9560563 MAG 00000021 d Bacteria p Pseudomonadota c Alphaproteobacteria o Acetobacterales f Acetobacteraceae g Rhodopila s	freshwater/freshwater sediments	freshwater
GROS21-1 SAMEA9560674 MAG 00000002-s5703|hypothetical protein GROS21-1 SAMEA9560674 MAG 00000002 d Bacteria p Pseudomonadota c Alphaproteobacteria o Acetobacterales f Acetobacteraceae g Rhodopila s	freshwater/freshwater sediments	freshwater
GROS21-1 SAMEA9560524 MAG 00000035-s4986|hypothetical protein GROS21-1 SAMEA9560524 MAG 00000035 d Bacteria p Pseudomonadota c Alphaproteobacteria o Acetobacterales f Acetobacteraceae g Rhodopila s	freshwater/freshwater sediments	freshwater
GROS21-1 SAMEA9560867 MAG 00000014-s5955|hypothetical protein GROS21-1 SAMEA9560867 MAG 00000014 d Bacteria p Pseudomonadota c Alphaproteobacteria o Acetobacterales f Acetobacteraceae g BOG-934 s	freshwater/freshwater sediments	freshwater
GROS21-1 SAMEA9560854 MAG 00000024-s5945|hypothetical protein GROS21-1 SAMEA9560854 MAG 00000024 d Bacteria p Pseudomonadota c Alphaproteobacteria o Acetobacterales f Acetobacteraceae g BOG-934 s	freshwater/freshwater sediments	freshwater
MiE-16apr19-C4597-cds19|MiE-16apr19-C4597|hypothetical protein MiE-16apr19-213 d Bacteria p Pseudomonadota c Alphaproteobacteria o Acetobacterales f Acetobacteraceae g 70-18 s	freshwater/freshwater sediments	freshwater
KR3-bin-0549-C705-cds1|KR3-bin-0549-C705|hypothetical protein KR3-bin-0549 d Bacteria p Pseudomonadota c Alphaproteobacteria o Acetobacterales f Acetobacteraceae g PALSA-911 s	freshwater/freshwater sediments	freshwater
GROS21-1 SAMEA9560529 MAG 00000141-s5192|hypothetical protein GROS21-1 SAMEA9560529 MAG 00000141 d Bacteria p Pseudomonadota c Alphaproteobacteria o Acetobacterales f Acetobacteraceae g PALSA-911 s	freshwater/freshwater sediments	freshwater
GROS21-1 SAMEA9560522 MAG 00000128-s4935|hypothetical protein GROS21-1 SAMEA9560522 MAG 00000128 d Bacteria p Pseudomonadota c Alphaproteobacteria o Acetobacterales f Acetobacteraceae g PALSA-911 s	freshwater/freshwater sediments	freshwater
GROS21-1 SAMEA9560783 MAG 00000090-s5926|hypothetical protein GROS21-1 SAMEA9560783 MAG 00000090 d Bacteria p Pseudomonadota c Alphaproteobacteria o Acetobacterales f Acetobacteraceae g PALSA-911 s	freshwater/freshwater sediments	freshwater
GROS21-1 SAMEA9560603 MAG 00000056-s5537|hypothetical protein GROS21-1 SAMEA9560603 MAG 00000056 d Bacteria p Pseudomonadota c Alphaproteobacteria o Acetobacterales f Acetobacteraceae g PALSA-911 s	freshwater/freshwater sediments	freshwater
GB GCA 903904805 1-s720|hypothetical protein GB GCA 903904805 1 d Bacteria p Pseudomonadota c Alphaproteobacteria o Acetobacterales f Acetobacteraceae g CAIVDX01 s CAIVDX01 sp903904805	freshwater/freshwater sediments	freshwater
Umea-bin-07395-C682-cds5|Umea-bin-07395-C682|hypothetical protein Umea-bin-07395 d Bacteria p Pseudomonadota c Alphaproteobacteria o Acetobacterales f Acetobacteraceae g Rhodopila s	freshwater/freshwater sediments	freshwater
GB GCA 903932145 1-s749|hypothetical protein GB GCA 903932145 1 d Bacteria p Pseudomonadota c Alphaproteobacteria o Acetobacterales f Acetobacteraceae g Rhodopila s Rhodopila sp903932145	freshwater/freshwater sediments	freshwater
BUCK21-1 SAMEA6872775 MAG 00000048-s933|hypothetical protein BUCK21-1 SAMEA6872775 MAG 00000048 d Bacteria p Pseudomonadota c Alphaproteobacteria o Acetobacterales f Acetobacteraceae g Rhodopila s Rhodopila	freshwater/freshwater sediments	freshwater
GB GCA 018240405 1-s501|hypothetical protein GB GCA 018240405 1 d Bacteria p Pseudomonadota c Alphaproteobacteria o Acetobacterales f Acetobacteraceae g Rhodopila s Rhodopila sp018240405	wastewater/activated sludge	activated sludge
GROS21-1 SAMEA9560867 MAG 00000029-s5957|hypothetical protein GROS21-1 SAMEA9560867 MAG 00000029 d Bacteria p Pseudomonadota c Alphaproteobacteria o Acetobacterales f Acetobacteraceae g s	freshwater/freshwater sediments	freshwater
GROS21-1 SAMEA9560763 MAG 00000024-s5921|hypothetical protein GROS21-1 SAMEA9560763 MAG 00000024 d Bacteria p Pseudomonadota c Alphaproteobacteria o Acetobacterales f Acetobacteraceae g s	freshwater/freshwater sediments	freshwater
RS GCF 002937115 1-s1053|hypothetical protein RS GCF 002937115 1 d Bacteria p Pseudomonadota c Alphaproteobacteria o Acetobacterales f Acetobacteraceae g Rhodopila s Rhodopila globiformis	hot spring	hot spring
GB GCA 903944925 1-s767|hypothetical protein GB GCA 903944925 1 d Bacteria p Pseudomonadota c Alphaproteobacteria o Acetobacterales f Acetobacteraceae g Rhodopila s Rhodopila sp903944925	freshwater/freshwater sediments	freshwater
GB GCA 903915725 1-s735|hypothetical protein GB GCA 903915725 1 d Bacteria p Pseudomonadota c Alphaproteobacteria o Acetobacterales f Acetobacteraceae g Rhodopila s Rhodopila sp903915725	freshwater/freshwater sediments	freshwater
C5-bin-1473-C191-cds1|C5-bin-1473-C191|hypothetical protein C5-bin-1473 d Bacteria p Pseudomonadota c Alphaproteobacteria o Acetobacterales f Acetobacteraceae g Rhodopila s	freshwater/freshwater sediments	freshwater
GB GCA 903851415 1-s659|hypothetical protein GB GCA 903851415 1 d Bacteria p Pseudomonadota c Alphaproteobacteria o Acetobacterales f Acetobacteraceae g Rhodopila s Rhodopila sp903851415	freshwater/freshwater sediments	freshwater
B2-bin-0949-C358-cds2|B2-bin-0949-C358|hypothetical protein B2-bin-0949 d Bacteria p Pseudomonadota c Alphaproteobacteria o Acetobacterales f Acetobacteraceae g Rhodopila s	freshwater/freshwater sediments	freshwater
GROS21-1 SAMEA9560587 MAG 00000061-s5530|hypothetical protein GROS21-1 SAMEA9560587 MAG 00000061 d Bacteria p Pseudomonadota c Alphaproteobacteria o Rhizobiales f Hyphomicrobiaceae g s	freshwater/freshwater sediments	freshwater
GB GCA 016874535 1-s462|hypothetical protein GB GCA 016874535 1 d Bacteria p Pseudomonadota c Gammaproteobacteria o Ga0077536 f Ga0077536 g CAIKBL01 s CAIKBL01 sp016874535	freshwater/freshwater sediments	freshwater
GB GCA 001464895 1-s35|hypothetical protein GB GCA 001464895 1 d Bacteria p Pseudomonadota c Gammaproteobacteria o Burkholderiales f Ga0077523 g Ga0077526 s Ga0077526 sp001464895	freshwater/freshwater sediments	freshwater
GB GCA 001464765 1-s34|hypothetical protein GB GCA 001464765 1 d Bacteria p Pseudomonadota c Gammaproteobacteria o Burkholderiales f Ga0077523 g Ga0077526 s Ga0077526 sp001464765	freshwater/freshwater sediments	freshwater
GB GCA 903914615 1-s733|hypothetical protein GB GCA 903914615 1 d Bacteria p Pseudomonadota c Gammaproteobacteria o Burkholderiales f Burkholderiaceae g Rubrivivax s Rubrivivax sp903914615	freshwater/freshwater sediments	freshwater
GB GCA 001464935 1-s37|hypothetical protein GB GCA 001464935 1 d Bacteria p Pseudomonadota c Gammaproteobacteria o Ga0077536 f Ga0077536 g Ga0077536 s Ga0077536 sp001464935	freshwater/freshwater sediments	freshwater
GB GCA 016711875 1-s415|hypothetical protein GB GCA 016711875 1 d Bacteria p Pseudomonadota c Gammaproteobacteria o Burkholderiales f Usitatibacteraceae g FEB-7 s FEB-7 sp016711875	wastewater/activated sludge	activated sludge
GB GCA 016709665 1-s413|hypothetical protein GB GCA 016709665 1 d Bacteria p Pseudomonadota c Gammaproteobacteria o Burkholderiales f Usitatibacteraceae g FEB-7 s FEB-7 sp016709665	wastewater/activated sludge	activated sludge
RS GCF 014197755 1-s1343|hypothetical protein RS GCF 014197755 1 d Bacteria p Pseudomonadota c Gammaproteobacteria o Burkholderiales f Rhodocyclaceae g Rhodocyclus s Rhodocyclus tenuis	freshwater/freshwater sediments	freshwater
RS GCF 016653115 1-s1415|hypothetical protein RS GCF 016653115 1 d Bacteria p Pseudomonadota c Gammaproteobacteria o Burkholderiales f Rhodocyclaceae g Rhodocyclus s Rhodocyclus purpureus	wastewater/activated sludge	waste water
RS GCF 011881425 1-s1304|hypothetical protein RS GCF 011881425 1 d Bacteria p Pseudomonadota c Gammaproteobacteria o Burkholderiales f Rhodocyclaceae g Rhodocyclus s Rhodocyclus tenuis A	freshwater/freshwater sediments	peat bog
3300025717-13-C85-cds11|3300025717-13-C85|hypothetical protein 3300025717-13 d Bacteria p Pseudomonadota c Gammaproteobacteria o Pseudomonadales f Pseudohongiellaceae g UBA9145 s	Saline/hypersaline lake/sediment	hypersaline
RS GCF 016583645 1-s1400|hypothetical protein RS GCF 016583645 1 d Bacteria p Pseudomonadota c Alphaproteobacteria o Kiloniellales f Rhodovibrionaceae g Rhodovibrio s Rhodovibrio sodomensis	Saline/hypersaline lake/sediment	saline lake
RS GCF 000515255 1-s873|hypothetical protein RS GCF 000515255 1 d Bacteria p Pseudomonadota c Alphaproteobacteria o Kiloniellales f Rhodovibrionaceae g Rhodovibrio s Rhodovibrio salinarum	Saline/hypersaline lake/sediment	hypersaline
GB GCA 019192445 1-s560|hypothetical protein GB GCA 019192445 1 d Bacteria p Pseudomonadota c Gammaproteobacteria o Nevskiales f Oceanococcaceae g MS8 s MS8 sp019192445	marine/marine sediments	marine
RS GCF 003602005 1-s1137|hypothetical protein RS GCF 003602005 1 d Bacteria p Pseudomonadota c Gammaproteobacteria o Nevskiales f Salinisphaeraceae g Salinisphaera s Salinisphaera sp003602005	Plant-associated	Plant-associated
GB GCA 002320455 1-s91|hypothetical protein GB GCA 002320455 1 d Bacteria p Pseudomonadota c Gammaproteobacteria o Nevskiales f Salinisphaeraceae g Salinisphaera s Salinisphaera sp002320455	Saline/hypersaline lake/sediment	saline lake
GB GCA 007135355 1-s226|hypothetical protein GB GCA 007135355 1 d Bacteria p Pseudomonadota c Gammaproteobacteria o Xanthomonadales f Wenzhouxiangellaceae g Wenzhouxiangella s Wenzhouxiangella sp007135355	soda lake/soda lake sediments	soda lake sediment
3300026561-5-C1-cds393|3300026561-5-C1|hypothetical protein 3300026561-5 d Bacteria p Pseudomonadota c Gammaproteobacteria o Xanthomonadales f Wenzhouxiangellaceae g Wenzhouxiangella s	Saline/hypersaline lake/sediment	hypersaline
GB GCA 009908385 1-s248|hypothetical protein GB GCA 009908385 1 d Bacteria p Pseudomonadota c Gammaproteobacteria o Xanthomonadales f Wenzhouxiangellaceae g Wenzhouxiangella s Wenzhouxiangella sp009908385	Saline/hypersaline lake/sediment	saline lake
GB GCA 007131235 1-s220|hypothetical protein GB GCA 007131235 1 d Bacteria p Pseudomonadota c Gammaproteobacteria o Xanthomonadales f Wenzhouxiangellaceae g Wenzhouxiangella s Wenzhouxiangella sp007131235	soda lake/soda lake sediments	soda lake sediment
3300026197-16-C80-cds4|3300026197-16-C80|hypothetical protein 3300026197-16 d Bacteria p Pseudomonadota c Gammaproteobacteria o Xanthomonadales f Wenzhouxiangellaceae g Wenzhouxiangella s	Soil/permafrost	Soil/permafrost
3300000354-5-C12-cds25|3300000354-5-C12|hypothetical protein 3300000354-5 d Bacteria p Pseudomonadota c Gammaproteobacteria o Xanthomonadales f Wenzhouxiangellaceae g GCA-2722315 s	Saline/hypersaline lake/sediment	hypersaline
Urs-sed-oct17-141-C19-cds10|Urs-sed-oct17-141-C19|hypothetical protein Urs-sed-oct17-141 d Bacteria p Pseudomonadota c Gammaproteobacteria o Xanthomonadales f Wenzhouxiangellaceae g GCA-2722315 s	Saline/hypersaline lake/sediment	hypersaline
RS GCF 012272825 1-s1310|hypothetical protein RS GCF 012272825 1 d Bacteria p Pseudomonadota c Gammaproteobacteria o Xanthomonadales f Wenzhouxiangellaceae g GCA-2722315 s GCA-2722315 sp012272825	Saline/hypersaline lake/sediment	hypersaline
GB GCA 018819105 1-s530|hypothetical protein GB GCA 018819105 1 d Bacteria p Pseudomonadota c Gammaproteobacteria o Xanthomonadales f Wenzhouxiangellaceae g JAHJQV01 s JAHJQV01 sp018819105	freshwater/freshwater sediments	ground water
GB GCA 002405525 1-s103|hypothetical protein GB GCA 002405525 1 d Bacteria p Pseudomonadota c Gammaproteobacteria o Xanthomonadales f Ahniellaceae g UBA4656 s UBA4656 sp002405525	freshwater/freshwater sediments	freshwater
3300027878-66-C3-cds74|3300027878-66-C3|hypothetical protein 3300027878-66 d Bacteria p Pseudomonadota c Gammaproteobacteria o Xanthomonadales f Ahniellaceae g UBA4656 s	freshwater/freshwater sediments	freshwater
RS GCF 000688515 1-s887|hypothetical protein RS GCF 000688515 1 d Bacteria p Pseudomonadota c Alphaproteobacteria o Rhizobiales f Afifellaceae g Afifella s Afifella pfennigii	Brackish water/sediment	brackish water
RS GCF 900102695 1-s1497|hypothetical protein RS GCF 900102695 1 d Bacteria p Pseudomonadota c Alphaproteobacteria o Rhizobiales f Afifellaceae g Afifella s Afifella marina	marine/marine sediments	marine
RS GCF 004023665 1-s1158|hypothetical protein RS GCF 004023665 1 d Bacteria p Pseudomonadota c Alphaproteobacteria o Rhizobiales f Afifellaceae g Afifella s Afifella aestuarii	Soil/permafrost	Soil/permafrost
RS GCF 900100455 1-s1491|hypothetical protein RS GCF 900100455 1 d Bacteria p Pseudomonadota c Alphaproteobacteria o Rhodospirillales f Rhodospirillaceae g Roseospirillum s Roseospirillum parvum	Saline/hypersaline lake/sediment	saline lake
RS GCF 900101965 1-s1494|hypothetical protein RS GCF 900101965 1 d Bacteria p Pseudomonadota c Alphaproteobacteria o Rhodospirillales f Rhodospirillaceae g Rhodospira s Rhodospira trueperi	Saline/hypersaline lake/sediment	hypersaline
3300025717-14-C6-cds30|3300025717-14-C6|hypothetical protein 3300025717-14 d Bacteria p Pseudomonadota c Alphaproteobacteria o Rhodospirillales f Rhodospirillaceae g Rhodospira s	Saline/hypersaline lake/sediment	hypersaline
3300000504-1-C379-cds5|3300000504-1-C379|hypothetical protein 3300000504-1 d Bacteria p Pseudomonadota c Alphaproteobacteria o Rhodospirillales f Rhodospirillaceae g Rhodospira s	Saline/hypersaline lake/sediment	hypersaline
RS GCF 014197915 1-s1347|hypothetical protein RS GCF 014197915 1 d Bacteria p Pseudomonadota c Alphaproteobacteria o Rhodospirillales f Rhodospirillaceae g Rhodospira s Rhodospira visakhapatnamensis	marine/marine sediments	marine
3300010033-3-C280-cds6|3300010033-3-C280|hypothetical protein 3300010033-3 d Bacteria p Pseudomonadota c Alphaproteobacteria o Rhodospirillales f Rhodospirillaceae g Rhodospira s	Other	Coral
RS GCF 014197855 1-s1346|hypothetical protein RS GCF 014197855 1 d Bacteria p Pseudomonadota c Alphaproteobacteria o Rhodospirillales f Rhodospirillaceae g Rhodospira s Rhodospira marina	marine/marine sediments	marine sediment
RS GCF 014197795 1-s1344|hypothetical protein RS GCF 014197795 1 d Bacteria p Pseudomonadota c Alphaproteobacteria o Rhodospirillales f Rhodospirillaceae g Rhodospira s Rhodospira goensis	Saline/hypersaline lake/sediment	hypersaline
RS GCF 009601025 1-s1262|hypothetical protein RS GCF 009601025 1 d Bacteria p Pseudomonadota c Alphaproteobacteria o Rhodospirillales f Rhodospirillaceae g Rhodospira s Rhodospira navarrensis	hot spring	hot spring
BUCK21-1 SAMEA6872775 MAG 00000001-s930|hypothetical protein BUCK21-1 SAMEA6872775 MAG 00000001 d Bacteria p Pseudomonadota c Gammaproteobacteria o Burkholderiales f SG8-41 g PALSA-1004 s PALSA-1004	freshwater/freshwater sediments	freshwater
GROS21-1 SAMEA9560579 MAG 00000107-s5523|hypothetical protein GROS21-1 SAMEA9560579 MAG 00000107 d Bacteria p Pseudomonadota c Gammaproteobacteria o Burkholderiales f SG8-41 g PALSA-1004 s PALSA-1004	freshwater/freshwater sediments	freshwater
GROS21-1 SAMEA9560948 MAG 00000095-s6042|hypothetical protein GROS21-1 SAMEA9560948 MAG 00000095 d Bacteria p Pseudomonadota c Gammaproteobacteria o Burkholderiales f SG8-41 g PALSA-1004 s	freshwater/freshwater sediments	freshwater
GROS21-1 SAMEA9560523 MAG 00000074-s4969|hypothetical protein GROS21-1 SAMEA9560523 MAG 00000074 d Bacteria p Pseudomonadota c Gammaproteobacteria o Burkholderiales f SG8-41 g PALSA-1004 s	freshwater/freshwater sediments	freshwater
RS GCF 004363235 1-s1186|hypothetical protein RS GCF 004363235 1 d Bacteria p Pseudomonadota c Alphaproteobacteria o Dongiales f Dongiaceae g Dongia s Dongia mobilis	wastewater/activated sludge	activated sludge
RS GCF 004346195 1-s1179|hypothetical protein RS GCF 004346195 1 d Bacteria p Pseudomonadota c Alphaproteobacteria o Rhizobiales f Tepidamorphaceae g Tepidamorphus s Tepidamorphus gemmatus	hot spring	hot spring
3300026825-9-C16-cds50|3300026825-9-C16|hypothetical protein 3300026825-9 d Bacteria p Pseudomonadota c Alphaproteobacteria o Rhizobiales f Tepidamorphaceae g Tepidamorphus s Tepidamorphus gemmatus	Other	unknown
GB GCA 902826935 1-s621|hypothetical protein GB GCA 902826935 1 d Bacteria p Pseudomonadota c Alphaproteobacteria o Geminicoccales f Geminicoccaceae g CADEGR01 s CADEGR01 sp902826935	microbial mat/biofilm	wastewater biofilm
GB GCA 001464695 1-s33|hypothetical protein GB GCA 001464695 1 d Bacteria p Pseudomonadota c Gammaproteobacteria o Burkholderiales f Ga0077523 g Ga0077523 s Ga0077523 sp001464695	freshwater/freshwater sediments	freshwater
3300012921-15-C2-cds235|3300012921-15-C2|hypothetical protein 3300012921-15 d Bacteria p Pseudomonadota c Gammaproteobacteria o Burkholderiales f Ga0077523 g Ga0077523 s	Other	Contaminated culture
GROS21-1 SAMEA9560606 MAG 00000129-s5618|hypothetical protein GROS21-1 SAMEA9560606 MAG 00000129 d Bacteria p Pseudomonadota c Alphaproteobacteria o Reyranellales f Reyranellaceae g Reyranella s	freshwater/freshwater sediments	freshwater
GB GCA 017990895 1-s495|hypothetical protein GB GCA 017990895 1 d Bacteria p Pseudomonadota c Alphaproteobacteria o Reyranellales f Reyranellaceae g Reyranella s Reyranella sp017990895	wastewater/activated sludge	wastewater
3300024356-2-C15-cds10|3300024356-2-C15|hypothetical protein 3300024356-2 d Bacteria p Pseudomonadota c Alphaproteobacteria o Reyranellales f Reyranellaceae g Reyranella s	freshwater/freshwater sediments	freshwater
GB GCA 016790395 1-s436|hypothetical protein GB GCA 016790395 1 d Bacteria p Pseudomonadota c Gammaproteobacteria o Burkholderiales f Burkholderiaceae g Rubrivivax s Rubrivivax sp016790395	wastewater/activated sludge	activated sludge
3300015196-15-C42-cds19|3300015196-15-C42|hypothetical protein 3300015196-15 d Bacteria p Pseudomonadota c Gammaproteobacteria o Burkholderiales f UKL13-2 g UKL13-2 s	Glacier	glacial
RE-15aug16-C44802-cds3353|RE-15aug16-C44802|unannotated protein RE-15aug16-181 d Bacteria p Pseudomonadota c Gammaproteobacteria o Burkholderiales f JAEUOS01 g JAEUOS01 s	freshwater/freshwater sediments	freshwater
GROS21-1 SAMEA9560524 MAG 00000155-s5022|hypothetical protein GROS21-1 SAMEA9560524 MAG 00000155 d Bacteria p Pseudomonadota c Gammaproteobacteria o Burkholderiales f g s	freshwater/freshwater sediments	freshwater
GROS21-1 SAMEA9560514 MAG 00000001-s4263|hypothetical protein GROS21-1 SAMEA9560514 MAG 00000001 d Bacteria p Pseudomonadota c Gammaproteobacteria o Burkholderiales f g s	freshwater/freshwater sediments	freshwater
3300012921-25-C1-cds199|3300012921-25-C1|hypothetical protein 3300012921-25 d Bacteria p Pseudomonadota c Alphaproteobacteria o Ferrovibrionales f Ferrovibrionaceae g Ferrovibrio s	Other	Contaminated culture
GROS21-1 SAMEA9560541 MAG 00000223-s5421|hypothetical protein GROS21-1 SAMEA9560541 MAG 00000223 d Bacteria p Pseudomonadota c Alphaproteobacteria o Ferrovibrionales f Ferrovibrionaceae g s	freshwater/freshwater sediments	freshwater
GROS21-1 SAMEA9560538 MAG 00000049-s5336|hypothetical protein GROS21-1 SAMEA9560538 MAG 00000049 d Bacteria p Pseudomonadota c Alphaproteobacteria o Ferrovibrionales f Ferrovibrionaceae g s	freshwater/freshwater sediments	freshwater
RS GCF 003992725 1-s1151|hypothetical protein RS GCF 003992725 1 d Bacteria p Pseudomonadota c Alphaproteobacteria o Rhizobiales f Rhodomicrobiaceae g Rhodomicrobium s Rhodomicrobium lacus	freshwater/freshwater sediments	freshwater
RS GCF 018619475 1-s1460|hypothetical protein RS GCF 018619475 1 d Bacteria p Pseudomonadota c Alphaproteobacteria o Rhizobiales f Rhodomicrobiaceae g Rhodomicrobium s Rhodomicrobium sp018619475	Brackish water/sediment	brackish water
RS GCF 000166055 1-s817|hypothetical protein RS GCF 000166055 1 d Bacteria p Pseudomonadota c Alphaproteobacteria o Rhizobiales f Rhodomicrobiaceae g Rhodomicrobium s Rhodomicrobium vannielii	Other	unknown
GB GCA 003963125 1-s186|hypothetical protein GB GCA 003963125 1 d Bacteria p Pseudomonadota c Alphaproteobacteria o Rhizobiales f Hyphomicrobiaceae g AWTP1-13 s AWTP1-13 sp003963125	microbial mat/biofilm	biofilm
GROS21-1 SAMEA9560763 MAG 00000005-s5920|hypothetical protein GROS21-1 SAMEA9560763 MAG 00000005 d Bacteria p Pseudomonadota c Alphaproteobacteria o Rhizobiales f Beijerinckiaceae g s	freshwater/freshwater sediments	freshwater
GROS21-1 SAMEA9560699 MAG 00000037-s5713|hypothetical protein GROS21-1 SAMEA9560699 MAG 00000037 d Bacteria p Pseudomonadota c Alphaproteobacteria o Rhizobiales f Beijerinckiaceae g Rhodoblastus s	freshwater/freshwater sediments	freshwater
AlinenLipids-bin-3658-C2-cds15|AlinenLipids-bin-3658-C2|hypothetical protein AlinenLipids-bin-3658 d Bacteria p Pseudomonadota c Alphaproteobacteria o Rhizobiales f Xanthobacteraceae g Pseudolabrys s	freshwater/freshwater sediments	freshwater
GB GCA 013388965 1-s346|hypothetical protein GB GCA 013388965 1 d Bacteria p Pseudomonadota c Alphaproteobacteria o Rhizobiales f Xanthobacteraceae g Pseudorhodoplanes s Pseudorhodoplanes sp013388965	hot spring	hot spring
3300026825-4-C1-cds192|3300026825-4-C1|hypothetical protein 3300026825-4 d Bacteria p Pseudomonadota c Alphaproteobacteria o Rhizobiales f Xanthobacteraceae g Pseudorhodoplanes s	Other	unknown
GB GCA 004173095 1-s189|hypothetical protein GB GCA 004173095 1 d Bacteria p Pseudomonadota c Alphaproteobacteria o Rhizobiales f Xanthobacteraceae g Tardiphaga s Tardiphaga sp004173095	Plant-associated	Plant-associated
GB GCA 014377915 1-s371|hypothetical protein GB GCA 014377915 1 d Bacteria p Pseudomonadota c Alphaproteobacteria o Rhizobiales f Xanthobacteraceae g Tardiphaga s Tardiphaga sp014377915	Glacier	glacial
GB GCA 001464035 1-s20|hypothetical protein GB GCA 001464035 1 d Bacteria p Pseudomonadota c Alphaproteobacteria o Rhizobiales f Xanthobacteraceae g Bradyrhizobium s Bradyrhizobium sp001464035	freshwater/freshwater sediments	freshwater
GROS21-1 SAMEA9560879 MAG 00000068-s5962|hypothetical protein GROS21-1 SAMEA9560879 MAG 00000068 d Bacteria p Pseudomonadota c Alphaproteobacteria o Rhizobiales f Xanthobacteraceae g Afipia s	freshwater/freshwater sediments	freshwater
GB GCA 018240625 1-s503|hypothetical protein GB GCA 018240625 1 d Bacteria p Pseudomonadota c Alphaproteobacteria o Rhizobiales f Xanthobacteraceae g Nitrobacter s Nitrobacter sp018240625	wastewater/activated sludge	activated sludge
RS GCF 003020125 1-s1060|hypothetical protein RS GCF 003020125 1 d Bacteria p Pseudomonadota c Alphaproteobacteria o Rhizobiales f Xanthobacteraceae g Bradyrhizobium s Bradyrhizobium sp003020125	Plant-associated	Plant-associated
RS GCF 018129965 1-s1451|hypothetical protein RS GCF 018129965 1 d Bacteria p Pseudomonadota c Alphaproteobacteria o Rhizobiales f Xanthobacteraceae g Bradyrhizobium s Bradyrhizobium diazoefficiens A	Soil/permafrost	Soil/permafrost
RS GCF 007290395 1-s1222|hypothetical protein RS GCF 007290395 1 d Bacteria p Pseudomonadota c Alphaproteobacteria o Rhizobiales f Xanthobacteraceae g Bradyrhizobium s Bradyrhizobium cosmicum	Soil/permafrost	Soil/permafrost
RS GCF 003020115 1-s1059|hypothetical protein RS GCF 003020115 1 d Bacteria p Pseudomonadota c Alphaproteobacteria o Rhizobiales f Xanthobacteraceae g Bradyrhizobium s Bradyrhizobium sp003020115	Plant-associated	Plant-associated
RS GCF 008932115 1-s1254|hypothetical protein RS GCF 008932115 1 d Bacteria p Pseudomonadota c Alphaproteobacteria o Rhizobiales f Xanthobacteraceae g Bradyrhizobium s Bradyrhizobium betae	Plant-associated	Plant-associated
RS GCF 001556045 1-s972|hypothetical protein RS GCF 001556045 1 d Bacteria p Pseudomonadota c Alphaproteobacteria o Rhizobiales f Xanthobacteraceae g Bradyrhizobium s Bradyrhizobium sp001556045	microbial mat/biofilm	biofilm
RS GCF 002266435 2-s1026|hypothetical protein RS GCF 002266435 2 d Bacteria p Pseudomonadota c Alphaproteobacteria o Rhizobiales f Xanthobacteraceae g Bradyrhizobium s Bradyrhizobium amphicarpaeae	Soil/permafrost	Soil/permafrost
RS GCF 018129685 1-s1450|hypothetical protein RS GCF 018129685 1 d Bacteria p Pseudomonadota c Alphaproteobacteria o Rhizobiales f Xanthobacteraceae g Bradyrhizobium s Bradyrhizobium manausense D	Soil/permafrost	Soil/permafrost
RS GCF 016839165 1-s1433|hypothetical protein RS GCF 016839165 1 d Bacteria p Pseudomonadota c Alphaproteobacteria o Rhizobiales f Xanthobacteraceae g Bradyrhizobium s Bradyrhizobium sp003020075	Other	unknown
RS GCF 018130215 1-s1453|hypothetical protein RS GCF 018130215 1 d Bacteria p Pseudomonadota c Alphaproteobacteria o Rhizobiales f Xanthobacteraceae g Bradyrhizobium s Bradyrhizobium jicamae A	Soil/permafrost	Soil/permafrost
RS GCF 004114955 1-s1160|hypothetical protein RS GCF 004114955 1 d Bacteria p Pseudomonadota c Alphaproteobacteria o Rhizobiales f Xanthobacteraceae g Bradyrhizobium s Bradyrhizobium guangzhouense	Soil/permafrost	Soil/permafrost
RS GCF 000015165 1-s793|hypothetical protein RS GCF 000015165 1 d Bacteria p Pseudomonadota c Alphaproteobacteria o Rhizobiales f Xanthobacteraceae g Bradyrhizobium s Bradyrhizobium denitrificans	Soil/permafrost	Soil/permafrost
RS GCF 000344805 1-s852|hypothetical protein RS GCF 000344805 1 d Bacteria p Pseudomonadota c Alphaproteobacteria o Rhizobiales f Xanthobacteraceae g Bradyrhizobium s Bradyrhizobium oligotrophicum	Soil/permafrost	Soil/permafrost
RS GCF 000239795 1-s835|hypothetical protein RS GCF 000239795 1 d Bacteria p Pseudomonadota c Alphaproteobacteria o Rhizobiales f Xanthobacteraceae g Bradyrhizobium s Bradyrhizobium sp000239795	Soil/permafrost	Soil/permafrost
RS GCF 000026145 1-s804|hypothetical protein RS GCF 000026145 1 d Bacteria p Pseudomonadota c Alphaproteobacteria o Rhizobiales f Xanthobacteraceae g Bradyrhizobium s Bradyrhizobium sp000026145	Soil/permafrost	Soil/permafrost
RS GCF 900176205 1-s1556|hypothetical protein RS GCF 900176205 1 d Bacteria p Pseudomonadota c Alphaproteobacteria o Rhizobiales f Xanthobacteraceae g Bradyrhizobium s Bradyrhizobium sp900176205	Plant-associated	Plant-associated
RS GCF 013178945 1-s1320|hypothetical protein RS GCF 013178945 1 d Bacteria p Pseudomonadota c Alphaproteobacteria o Rhizobiales f Xanthobacteraceae g Bradyrhizobium s Bradyrhizobium sp013178945	Plant-associated	Plant-associated
RS GCF 000239775 1-s834|hypothetical protein RS GCF 000239775 1 d Bacteria p Pseudomonadota c Alphaproteobacteria o Rhizobiales f Xanthobacteraceae g Bradyrhizobium s Bradyrhizobium sp000239775	Soil/permafrost	Soil/permafrost
RS GCF 000013365 1-s788|hypothetical protein RS GCF 000013365 1 d Bacteria p Pseudomonadota c Alphaproteobacteria o Rhizobiales f Xanthobacteraceae g Rhodopseudomonas s Rhodopseudomonas palustris J	freshwater/freshwater sediments	sediments
RS GCF 010907035 1-s1290|hypothetical protein RS GCF 010907035 1 d Bacteria p Pseudomonadota c Alphaproteobacteria o Rhizobiales f Xanthobacteraceae g Rhodopseudomonas s Rhodopseudomonas sp010907035	Plant-associated	Plant-associated
RS GCF 000177255 2-s822|hypothetical protein RS GCF 000177255 2 d Bacteria p Pseudomonadota c Alphaproteobacteria o Rhizobiales f Xanthobacteraceae g Rhodopseudomonas s Rhodopseudomonas palustris G	Other	unknown
RS GCF 900218015 1-s1567|hypothetical protein RS GCF 900218015 1 d Bacteria p Pseudomonadota c Alphaproteobacteria o Rhizobiales f Xanthobacteraceae g Rhodopseudomonas s Rhodopseudomonas pentothenatexigens	Soil/permafrost	Soil/permafrost
RS GCF 003226555 1-s1102|hypothetical protein RS GCF 003226555 1 d Bacteria p Pseudomonadota c Alphaproteobacteria o Rhizobiales f Xanthobacteraceae g Rhodopseudomonas s Rhodopseudomonas palustris I	marine/marine sediments	marine sediment
RS GCF 013415845 1-s1329|hypothetical protein RS GCF 013415845 1 d Bacteria p Pseudomonadota c Alphaproteobacteria o Rhizobiales f Xanthobacteraceae g Rhodopseudomonas s Rhodopseudomonas palustris F	Other	unknown
RS GCF 000333455 1-s851|hypothetical protein RS GCF 000333455 1 d Bacteria p Pseudomonadota c Alphaproteobacteria o Rhizobiales f Xanthobacteraceae g Rhodopseudomonas s Rhodopseudomonas sp000333455	Soil/permafrost	Soil/permafrost
GB GCA 016215605 1-s403|hypothetical protein GB GCA 016215605 1 d Bacteria p Pseudomonadota c Alphaproteobacteria o Rhizobiales f Xanthobacteraceae g Rhodopseudomonas s Rhodopseudomonas palustris L	freshwater/freshwater sediments	ground water
RS GCF 003591005 1-s1136|hypothetical protein RS GCF 003591005 1 d Bacteria p Pseudomonadota c Alphaproteobacteria o Rhizobiales f Xanthobacteraceae g Rhodopseudomonas s Rhodopseudomonas palustris K	Other	unknown
RS GCF 001295845 1-s926|hypothetical protein RS GCF 001295845 1 d Bacteria p Pseudomonadota c Alphaproteobacteria o Rhizobiales f Xanthobacteraceae g Rhodopseudomonas s Rhodopseudomonas sp001295845	freshwater/freshwater sediments	freshwater
RS GCF 003031265 1-s1061|hypothetical protein RS GCF 003031265 1 d Bacteria p Pseudomonadota c Alphaproteobacteria o Rhizobiales f Xanthobacteraceae g Rhodopseudomonas s Rhodopseudomonas palustris H	Soil/permafrost	Soil/permafrost
RS GCF 900110435 1-s1515|hypothetical protein RS GCF 900110435 1 d Bacteria p Pseudomonadota c Alphaproteobacteria o Rhizobiales f Xanthobacteraceae g Rhodopseudomonas s Rhodopseudomonas pseudopalustris	freshwater/freshwater sediments	freshwater
GB GCA 013377015 1-s342|hypothetical protein GB GCA 013377015 1 d Bacteria p Pseudomonadota c Alphaproteobacteria o Rhizobiales f Xanthobacteraceae g Rhodopseudomonas s Rhodopseudomonas sp013377015	freshwater/freshwater sediments	freshwater
RS GCF 000935205 1-s907|hypothetical protein RS GCF 000935205 1 d Bacteria p Pseudomonadota c Alphaproteobacteria o Rhizobiales f Xanthobacteraceae g Rhodopseudomonas s Rhodopseudomonas palustris E	Brackish water/sediment	brackish water
RS GCF 014203125 1-s1354|hypothetical protein RS GCF 014203125 1 d Bacteria p Pseudomonadota c Alphaproteobacteria o Rhizobiales f Xanthobacteraceae g Rhodopseudomonas s Rhodopseudomonas rhenobacensis	freshwater/freshwater sediments	freshwater sediment
RS GCF 000013745 1-s790|hypothetical protein RS GCF 000013745 1 d Bacteria p Pseudomonadota c Alphaproteobacteria o Rhizobiales f Xanthobacteraceae g Rhodopseudomonas s Rhodopseudomonas palustris D	freshwater/freshwater sediments	sediments
RS GCF 000014825 1-s792|hypothetical protein RS GCF 000014825 1 d Bacteria p Pseudomonadota c Alphaproteobacteria o Rhizobiales f Xanthobacteraceae g Rhodopseudomonas s Rhodopseudomonas palustris B	freshwater/freshwater sediments	sediments
RS GCF 003217325 1-s1099|hypothetical protein RS GCF 003217325 1 d Bacteria p Pseudomonadota c Alphaproteobacteria o Rhizobiales f Xanthobacteraceae g Rhodopseudomonas s Rhodopseudomonas faecalis	microbial mat/biofilm	biofilm
RS GCF 000504425 1-s871|hypothetical protein RS GCF 000504425 1 d Bacteria p Pseudomonadota c Alphaproteobacteria o Rhizobiales f Xanthobacteraceae g Rhodopseudomonas s Rhodopseudomonas palustris C	wastewater/activated sludge	wastewater
GB GCA 016125495 1-s397|hypothetical protein GB GCA 016125495 1 d Bacteria p Pseudomonadota c Alphaproteobacteria o Rhizobiales f Hyphomicrobiaceae g RI-29 s RI-29 sp016125495	hot spring	hot spring
GB GCA 016125455 1-s396|hypothetical protein GB GCA 016125455 1 d Bacteria p Pseudomonadota c Alphaproteobacteria o Caulobacterales f Parvularculaceae g MED-G105 s MED-G105 sp016125455	hot spring	hot spring
GB GCA 013215175 1-s336|hypothetical protein GB GCA 013215175 1 d Bacteria p Pseudomonadota c Alphaproteobacteria o Caulobacterales f Parvularculaceae g Parvularcula s Parvularcula sp013215175	marine/marine sediments	marine
GB GCA 001657385 1-s50|hypothetical protein GB GCA 001657385 1 d Bacteria p Pseudomonadota c Alphaproteobacteria o Caulobacterales f Parvularculaceae g Marinicaulis s Marinicaulis sp001657385	marine/marine sediments	marine
3300025354-4-C11-cds31|3300025354-4-C11|hypothetical protein 3300025354-4 d Bacteria p Pseudomonadota c Alphaproteobacteria o Caulobacterales f Hyphomonadaceae g s	Saline/hypersaline lake/sediment	hypersaline
GB GCA 016125515 1-s398|hypothetical protein GB GCA 016125515 1 d Bacteria p Pseudomonadota c Alphaproteobacteria o Caulobacterales f Hyphomonadaceae g Hyphomonas s Hyphomonas sp016125515	hot spring	hot spring
GB GCA 018402285 1-s519|hypothetical protein GB GCA 018402285 1 d Bacteria p Pseudomonadota c Alphaproteobacteria o Caulobacterales f Hyphomonadaceae g Hyphomonas s Hyphomonas sp018402285	Saline/hypersaline lake/sediment	saline lake
GB GCA 013823385 1-s354|hypothetical protein GB GCA 013823385 1 d Bacteria p Pseudomonadota c Alphaproteobacteria o Caulobacterales f Hyphomonadaceae g Hyphomonas s Hyphomonas sp013823385	freshwater/freshwater sediments	freshwater
GB GCA 016124495 1-s392|hypothetical protein GB GCA 016124495 1 d Bacteria p Pseudomonadota c Alphaproteobacteria o Caulobacterales f Hyphomonadaceae g Hyphomonas s Hyphomonas sp016124495	hot spring	hot spring
GB GCA 001464545 1-s30|hypothetical protein GB GCA 001464545 1 d Bacteria p Pseudomonadota c Alphaproteobacteria o Caulobacterales f Hyphomonadaceae g Hyphomonas s Hyphomonas sp001464545	freshwater/freshwater sediments	freshwater
ME-09jul19-C18-cds101|ME-09jul19-C18|hypothetical protein ME-09jul19-70 d Bacteria p Pseudomonadota c Alphaproteobacteria o Caulobacterales f Hyphomonadaceae g Hyphomonas s	freshwater/freshwater sediments	freshwater
GROS21-1 SAMEA9560465 MAG 00000024-s4212|hypothetical protein GROS21-1 SAMEA9560465 MAG 00000024 d Bacteria p Pseudomonadota c Alphaproteobacteria o Caulobacterales f Hyphomonadaceae g Hyphomonas s	freshwater/freshwater sediments	freshwater
GROS21-1 SAMEA9560417 MAG 00000010-s3996|hypothetical protein GROS21-1 SAMEA9560417 MAG 00000010 d Bacteria p Pseudomonadota c Alphaproteobacteria o Caulobacterales f Hyphomonadaceae g Hyphomonas s	freshwater/freshwater sediments	freshwater
GB GCA 001657295 1-s49|hypothetical protein GB GCA 001657295 1 d Bacteria p Pseudomonadota c Alphaproteobacteria o Caulobacterales f Maricaulaceae g Oceanicaulis s Oceanicaulis sp001657295	marine/marine sediments	marine
3300012036-5-C4-cds24|3300012036-5-C4|hypothetical protein 3300012036-5 d Bacteria p Pseudomonadota c Alphaproteobacteria o Caulobacterales f Maricaulaceae g Oceanicaulis s	Saline/hypersaline lake/sediment	saline lake
Urs-sed-oct17-50-C5-cds29|Urs-sed-oct17-50-C5|hypothetical protein Urs-sed-oct17-50 d Bacteria p Pseudomonadota c Alphaproteobacteria o Caulobacterales f Maricaulaceae g Oceanicaulis s	Saline/hypersaline lake/sediment	hypersaline
RS GCF 008630495 1-s1245|hypothetical protein RS GCF 008630495 1 d Bacteria p Pseudomonadota c Alphaproteobacteria o Caulobacterales f Maricaulaceae g Oceanicaulis s Oceanicaulis satelles	Saline/hypersaline lake/sediment	hypersaline
GB GCA 016124675 1-s394|hypothetical protein GB GCA 016124675 1 d Bacteria p Pseudomonadota c Alphaproteobacteria o Caulobacterales f Maricaulaceae g Oceanicaulis s Oceanicaulis sp016124675	hot spring	hot spring
3300025347-14-C3-cds342|3300025347-14-C3|hypothetical protein 3300025347-14 d Bacteria p Pseudomonadota c Alphaproteobacteria o Caulobacterales f Maricaulaceae g Oceanicaulis s	Saline/hypersaline lake/sediment	hypersaline
RS GCF 017498565 1-s1438|hypothetical protein RS GCF 017498565 1 d Bacteria p Pseudomonadota c Alphaproteobacteria o Sphingomonadales f Sphingomonadaceae g Parasphingorhabdus s Parasphingorhabdus sp017498565	marine/marine sediments	marine
RS GCF 009827455 1-s1278|hypothetical protein RS GCF 009827455 1 d Bacteria p Pseudomonadota c Alphaproteobacteria o Sphingomonadales f Sphingomonadaceae g Pontixanthobacter s Pontixanthobacter aestiaquae	marine/marine sediments	marine
GB GCA 002783865 1-s132|hypothetical protein GB GCA 002783865 1 d Bacteria p Pseudomonadota c Alphaproteobacteria o Sphingomonadales f Sphingomonadaceae g Parasphingorhabdus s Parasphingorhabdus sp002783865	freshwater/freshwater sediments	groundwater
GB GCA 002733645 1-s129|hypothetical protein GB GCA 002733645 1 d Bacteria p Pseudomonadota c Gammaproteobacteria o Pseudomonadales f DSM-6294 g Oleibacter s Oleibacter sp002733645	marine/marine sediments	marine
RS GCF 009828115 1-s1280|hypothetical protein RS GCF 009828115 1 d Bacteria p Pseudomonadota c Alphaproteobacteria o Sphingomonadales f Sphingomonadaceae g Pseudopontixanthobacter A s Pseudopontixanthobacter A sediminis	marine/marine sediments	marine
RE-26jul17-C521-cds1235|RE-26jul17-C521|unannotated protein RE-26jul17-8 d Bacteria p Pseudomonadota c Alphaproteobacteria o Sphingomonadales f Sphingomonadaceae g Sphingopyxis s	freshwater/freshwater sediments	freshwater
GB GCA 012035435 1-s315|hypothetical protein GB GCA 012035435 1 d Bacteria p Pseudomonadota c Alphaproteobacteria o Sphingomonadales f Sphingomonadaceae g Sphingopyxis s Sphingopyxis sp012035435	microbial mat/biofilm	microbial mat
RS GCF 009768975 1-s1273|hypothetical protein RS GCF 009768975 1 d Bacteria p Pseudomonadota c Alphaproteobacteria o Sphingomonadales f Sphingomonadaceae g Sphingorhabdus B s Sphingorhabdus B lacus	freshwater/freshwater sediments	freshwater
GB GCA 016742125 1-s426|hypothetical protein GB GCA 016742125 1 d Bacteria p Pseudomonadota c Alphaproteobacteria o Sphingomonadales f Sphingomonadaceae g Sphingorhabdus B s Sphingorhabdus B sp016742125	freshwater/freshwater sediments	freshwater
GB GCA 001464315 1-s26|hypothetical protein GB GCA 001464315 1 d Bacteria p Pseudomonadota c Alphaproteobacteria o Sphingomonadales f Sphingomonadaceae g Sphingorhabdus B s Sphingorhabdus B sp001464315	freshwater/freshwater sediments	freshwater
GB GCA 016792865 1-s440|hypothetical protein GB GCA 016792865 1 d Bacteria p Pseudomonadota c Alphaproteobacteria o Rhizobiales f Aestuariivirgaceae g Aestuariivirga s Aestuariivirga sp016792865	wastewater/activated sludge	activated sludge
3300027915-16-C79-cds5|3300027915-16-C79|hypothetical protein 3300027915-16 d Bacteria p Pseudomonadota c Alphaproteobacteria o Rhizobiales f Anderseniellaceae g PALSA-927 s	Other	watersheds
GB GCA 902168115 1-s576|hypothetical protein GB GCA 902168115 1 d Bacteria p Pseudomonadota c Alphaproteobacteria o Rhizobiales f Methylopilaceae g Hansschlegelia s Hansschlegelia sp902168115	Soil/permafrost	Soil/permafrost
GB GCA 003241695 1-s153|hypothetical protein GB GCA 003241695 1 d Bacteria p Pseudomonadota c Alphaproteobacteria o Rhizobiales f Methylopilaceae g Hansschlegelia s Hansschlegelia sp003241695	freshwater/freshwater sediments	freshwater
RS GCF 012911015 1-s1313|hypothetical protein RS GCF 012911015 1 d Bacteria p Pseudomonadota c Alphaproteobacteria o Rhizobiales f Rhizobiaceae g Aliihoeflea s Aliihoeflea sp012911015	marine/marine sediments	marine
GB GCA 016793565 1-s441|hypothetical protein GB GCA 016793565 1 d Bacteria p Pseudomonadota c Alphaproteobacteria o Rhizobiales f Rhizobiaceae g JAEUMA01 s JAEUMA01 sp016793565	wastewater/activated sludge	activated sludge
RS GCF 007474605 1-s1223|hypothetical protein RS GCF 007474605 1 d Bacteria p Pseudomonadota c Alphaproteobacteria o Rhizobiales f Im1 g Rhodoligotrophos s Rhodoligotrophos appendicifer	freshwater/freshwater sediments	freshwater
RS GCF 013170845 1-s1319|hypothetical protein RS GCF 013170845 1 d Bacteria p Pseudomonadota c Alphaproteobacteria o Rhizobiales f Rhizobiaceae g Mesorhizobium s Mesorhizobium loti B	Plant-associated	Plant-associated
GB GCA 001896885 1-s56|hypothetical protein GB GCA 001896885 1 d Bacteria p Pseudomonadota c Alphaproteobacteria o Rhizobiales f Rhizobiaceae g 65-79 s 65-79 sp001896885	Other	bioreactor
RS GCF 014643375 1-s1366|hypothetical protein RS GCF 014643375 1 d Bacteria p Pseudomonadota c Alphaproteobacteria o Rhizobiales f Rhizobiaceae g Aureimonas A s Aureimonas A glaciei	Glacier	ice
RS GCF 008802405 1-s1250|hypothetical protein RS GCF 008802405 1 d Bacteria p Pseudomonadota c Alphaproteobacteria o Rhizobiales f Rhizobiaceae g Aureimonas A s Aureimonas A leprariae	Other	lichen
3300026863-9-C1-cds565|3300026863-9-C1|hypothetical protein 3300026863-9 d Bacteria p Pseudomonadota c Alphaproteobacteria o Rhizobiales f Rhizobiaceae g Mesorhizobium D s	Other	unknown
RS GCF 014495845 1-s1362|hypothetical protein RS GCF 014495845 1 d Bacteria p Pseudomonadota c Alphaproteobacteria o Rhizobiales f Rhizobiaceae g Mesorhizobium E s Mesorhizobium E sp014495845	freshwater/freshwater sediments	freshwater
RS GCF 003970795 1-s1150|hypothetical protein RS GCF 003970795 1 d Bacteria p Pseudomonadota c Alphaproteobacteria o Rhizobiales f Rhizobiaceae g Mesorhizobium E s Mesorhizobium E carbonis	wastewater/activated sludge	mine water
RS GCF 000013085 1-s787|hypothetical protein RS GCF 000013085 1 d Bacteria p Pseudomonadota c Alphaproteobacteria o Rhodospirillales f Rhodospirillaceae g Rhodospirillum s Rhodospirillum rubrum	Other	unknown
3300020201-39-C1-cds167|3300020201-39-C1|hypothetical protein 3300020201-39 d Bacteria p Pseudomonadota c Alphaproteobacteria o Rhizobiales f Rhodomicrobiaceae g R-RK-3 s	microbial mat/biofilm	freshwater microbial mat
GB GCA 018242255 1-s508|hypothetical protein GB GCA 018242255 1 d Bacteria p Pseudomonadota c Alphaproteobacteria o Rhizobiales f Hyphomicrobiaceae g Hyphomicrobium s Hyphomicrobium sp018242255	wastewater/activated sludge	activated sludge
GB GCA 003987855 1-s187|hypothetical protein GB GCA 003987855 1 d Bacteria p Pseudomonadota c Alphaproteobacteria o Rhizobiales f Hyphomicrobiaceae g Hyphomicrobium s Hyphomicrobium sp003987855	freshwater/freshwater sediments	freshwater
RS GCF 000383415 1-s860|hypothetical protein RS GCF 000383415 1 d Bacteria p Pseudomonadota c Alphaproteobacteria o Rhizobiales f Hyphomicrobiaceae g Hyphomicrobium s Hyphomicrobium zavarzinii	Soil/permafrost	Soil/permafrost
GB GCA 902825785 1-s617|hypothetical protein GB GCA 902825785 1 d Bacteria p Pseudomonadota c Alphaproteobacteria o Rhizobiales f Hyphomicrobiaceae g Hyphomicrobium s Hyphomicrobium sp902825785	microbial mat/biofilm	wastewater biofilm
GB GCA 017512425 1-s472|hypothetical protein GB GCA 017512425 1 d Bacteria p Pseudomonadota c Alphaproteobacteria o Rhizobiales f Hyphomicrobiaceae g Hyphomicrobium s Hyphomicrobium sp017512425	Other	ruminant gastrointestinal tract
GB GCA 013141015 1-s327|hypothetical protein GB GCA 013141015 1 d Bacteria p Pseudomonadota c Alphaproteobacteria o Rhizobiales f Hyphomicrobiaceae g Hyphomicrobium s Hyphomicrobium sp013141015	freshwater/freshwater sediments	freshwater
GB GCA 002928515 1-s138|hypothetical protein GB GCA 002928515 1 d Bacteria p Pseudomonadota c Alphaproteobacteria o Rhizobiales f Hyphomicrobiaceae g Hyphomicrobium s Hyphomicrobium sp002928515	freshwater/freshwater sediments	freshwater
GB GCA 001464285 1-s24|hypothetical protein GB GCA 001464285 1 d Bacteria p Pseudomonadota c Alphaproteobacteria o Rhizobiales f Hyphomicrobiaceae g Hyphomicrobium s Hyphomicrobium sp001464285	freshwater/freshwater sediments	freshwater
GB GCA 002928735 1-s139|hypothetical protein GB GCA 002928735 1 d Bacteria p Pseudomonadota c Alphaproteobacteria o Rhizobiales f Hyphomicrobiaceae g Hyphomicrobium s Hyphomicrobium sp002928735	freshwater/freshwater sediments	freshwater
GB GCA 002279935 1-s76|hypothetical protein GB GCA 002279935 1 d Bacteria p Pseudomonadota c Alphaproteobacteria o Rhizobiales f Hyphomicrobiaceae g Hyphomicrobium s Hyphomicrobium sp002279935	wastewater/activated sludge	mine water
GB GCA 001464655 1-s32|hypothetical protein GB GCA 001464655 1 d Bacteria p Pseudomonadota c Alphaproteobacteria o Rhizobiales f Hyphomicrobiaceae g Ga0077555 s Ga0077555 sp001464655	freshwater/freshwater sediments	freshwater
GB GCA 001464285 1-s25|hypothetical protein GB GCA 001464285 1 d Bacteria p Pseudomonadota c Alphaproteobacteria o Rhizobiales f Hyphomicrobiaceae g Hyphomicrobium s Hyphomicrobium sp001464285	freshwater/freshwater sediments	freshwater
GROS21-1 SAMEA9560524 MAG 00000159-s5026|hypothetical protein GROS21-1 SAMEA9560524 MAG 00000159 d Bacteria p Pseudomonadota c Alphaproteobacteria o Rhizobiales f Hyphomicrobiaceae g JABFRJ01 s	freshwater/freshwater sediments	freshwater
GB GCA 001464955 1-s38|hypothetical protein GB GCA 001464955 1 d Bacteria p Pseudomonadota c Alphaproteobacteria o Rhizobiales f Hyphomicrobiaceae g Ga0077555 s Ga0077555 sp001464955	freshwater/freshwater sediments	freshwater
GB GCA 012034075 1-s314|hypothetical protein GB GCA 012034075 1 d Bacteria p Chloroflexota c Chloroflexia o Chloroflexales f Chloroflexaceae g JAAURD01 s JAAURD01 sp012034075	microbial mat/biofilm	microbial mat
GB GCA 002325605 1-s92|hypothetical protein GB GCA 002325605 1 d Bacteria p Chloroflexota c Chloroflexia o Chloroflexales f Chloroflexaceae g UBA1466 s UBA1466 sp002325605	microbial mat/biofilm	microbial mat
GB GCA 012031225 1-s309|hypothetical protein GB GCA 012031225 1 d Bacteria p Chloroflexota c Chloroflexia o Chloroflexales f Chloroflexaceae g JAAUTZ01 s JAAUTZ01 sp012031225	microbial mat/biofilm	microbial mat
RS GCF 000516515 1-s874|hypothetical protein RS GCF 000516515 1 d Bacteria p Chloroflexota c Chloroflexia o Chloroflexales f Chloroflexaceae g Chloroflexus s Chloroflexus sp000516515	freshwater/freshwater sediments	freshwater
RS GCF 000735195 1-s892|hypothetical protein RS GCF 000735195 1 d Bacteria p Chloroflexota c Chloroflexia o Chloroflexales f Chloroflexaceae g Chloroflexus s Chloroflexus sp000735195	hot spring	hot spring
3300027515-40-C10-cds4|3300027515-40-C10|hypothetical protein 3300027515-40 d Bacteria p Chloroflexota c Chloroflexia o Chloroflexales f Chloroflexaceae g Chloroflexus s Chloroflexus sp000735195	microbial mat/biofilm	microbial mat
3300020153-12-C18-cds31|3300020153-12-C18|hypothetical protein 3300020153-12 d Bacteria p Chloroflexota c Chloroflexia o Chloroflexales f Chloroflexaceae g Chloroflexus s Chloroflexus sp000516515	sediment	sediment
3300027279-3-C18-cds10|3300027279-3-C18|hypothetical protein 3300027279-3 d Bacteria p Chloroflexota c Chloroflexia o Chloroflexales f Chloroflexaceae g Chloroflexus s Chloroflexus sp000735195	microbial mat/biofilm	microbial mat
3300026280-14-C124-cds2|3300026280-14-C124|hypothetical protein 3300026280-14 d Bacteria p Chloroflexota c Chloroflexia o Chloroflexales f Chloroflexaceae g Chloroflexus s Chloroflexus sp000735195	microbial mat/biofilm	microbial mat
RS GCF 000018865 1-s798|hypothetical protein RS GCF 000018865 1 d Bacteria p Chloroflexota c Chloroflexia o Chloroflexales f Chloroflexaceae g Chloroflexus s Chloroflexus aurantiacus	hot spring	hot spring
RS GCF 001650695 1-s978|hypothetical protein RS GCF 001650695 1 d Bacteria p Chloroflexota c Chloroflexia o Chloroflexales f Chloroflexaceae g Chloroflexus s Chloroflexus islandicus	hot spring	hot spring
RS GCF 000021945 1-s802|hypothetical protein RS GCF 000021945 1 d Bacteria p Chloroflexota c Chloroflexia o Chloroflexales f Chloroflexaceae g Chloroflexus s Chloroflexus aggregans	hot spring	hot spring
3300017419-5-C90-cds12|3300017419-5-C90|hypothetical protein 3300017419-5 d Bacteria p Chloroflexota c Chloroflexia o Chloroflexales f Chloroflexaceae g Chloroflexus s	hot spring	hot spring
GB GCA 012032775 1-s313|hypothetical protein GB GCA 012032775 1 d Bacteria p Chloroflexota c Chloroflexia o Chloroflexales f Chloroflexaceae g JAAUQO01 s JAAUQO01 sp012032775	microbial mat/biofilm	microbial mat
GCF-004138175-C74-cds9|GCF-004138175-C74|hypothetical protein GCF-004138175 d Bacteria p Chloroflexota c Chloroflexia o Chloroflexales f Chloroflexaceae g Oscillochloris s Oscillochloris sp004138175	freshwater/freshwater sediments	freshwater
RS GCF 004138135 1-s1162|hypothetical protein RS GCF 004138135 1 d Bacteria p Chloroflexota c Chloroflexia o Chloroflexales f Chloroflexaceae g Oscillochloris s Oscillochloris fontis	hot spring	hot spring
RS GCF 000152145 1-s806|hypothetical protein RS GCF 000152145 1 d Bacteria p Chloroflexota c Chloroflexia o Chloroflexales f Chloroflexaceae g Oscillochloris s Oscillochloris trichoides	microbial mat/biofilm	microbial mat
BUCK21-1 SAMEA6872894 MAG 00000078-s1713|hypothetical protein BUCK21-1 SAMEA6872894 MAG 00000078 d Bacteria p Chloroflexota c Chloroflexia o Chloroflexales f Chloroflexaceae g Oscillochloris s Oscillochloris	freshwater/freshwater sediments	freshwater
BUCK21-1 SAMEA6872891 MAG 00000052-s1712|hypothetical protein BUCK21-1 SAMEA6872891 MAG 00000052 d Bacteria p Chloroflexota c Chloroflexia o Chloroflexales f Chloroflexaceae g Oscillochloris s Oscillochloris	freshwater/freshwater sediments	freshwater
BUCK21-1 SAMEA6872818 MAG 00000005-s1|hypothetical protein BUCK21-1 SAMEA6872818 MAG 00000005 d Bacteria p Chloroflexota c Chloroflexia o Chloroflexales f Chloroflexaceae g Oscillochloris s Oscillochloris	freshwater/freshwater sediments	freshwater
3300025455-1-C19-cds6|3300025455-1-C19|hypothetical protein 3300025455-1 d Bacteria p Chloroflexota c Chloroflexia o Chloroflexales f Chloroflexaceae g Oscillochloris s	freshwater/freshwater sediments	freshwater
LJ-3-9m-bin-650-C47-cds8|LJ-3-9m-bin-650-C47|hypothetical protein LJ-3-9m-bin-650 d Bacteria p Chloroflexota c Chloroflexia o Chloroflexales f Chloroflexaceae g Oscillochloris s	freshwater/freshwater sediments	freshwater
BUCK21-1 SAMEA6872819 MAG 00000030-s14|hypothetical protein BUCK21-1 SAMEA6872819 MAG 00000030 d Bacteria p Chloroflexota c Chloroflexia o Chloroflexales f Chloroflexaceae g Oscillochloris s Oscillochloris	freshwater/freshwater sediments	freshwater
BUCK21-1 SAMEA6872819 MAG 00000014-s9|hypothetical protein BUCK21-1 SAMEA6872819 MAG 00000014 d Bacteria p Chloroflexota c Chloroflexia o Chloroflexales f Chloroflexaceae g CAIWXH01 s	freshwater/freshwater sediments	freshwater
BUCK21-1 SAMEA6872814 MAG 00000034-s958|hypothetical protein BUCK21-1 SAMEA6872814 MAG 00000034 d Bacteria p Chloroflexota c Chloroflexia o Chloroflexales f Chloroflexaceae g CAIWXH01 s CAIWXH01	freshwater/freshwater sediments	freshwater
BUCK21-1 SAMEA6872813 MAG 00000033-s957|hypothetical protein BUCK21-1 SAMEA6872813 MAG 00000033 d Bacteria p Chloroflexota c Chloroflexia o Chloroflexales f Chloroflexaceae g CAIWXH01 s CAIWXH01	freshwater/freshwater sediments	freshwater
3300012044-7-C248-cds1|3300012044-7-C248|hypothetical protein 3300012044-7 d Bacteria p Chloroflexota c Chloroflexia o Chloroflexales f Chloroflexaceae g OHK40 s	Soil/permafrost	Soil/permafrost
GB GCA 004367505 1-s191|hypothetical protein GB GCA 004367505 1 d Bacteria p Chloroflexota c Chloroflexia o Chloroflexales f Chloroflexaceae g OHK40 s OHK40 sp004367505	hot spring	hot spring
GB GCA 013388805 1-s345|hypothetical protein GB GCA 013388805 1 d Bacteria p Chloroflexota c Chloroflexia o Chloroflexales f Chloroflexaceae g JACAEO01 s JACAEO01 sp013388805	hot spring	hot spring
3300017452-5-C350-cds2|3300017452-5-C350|hypothetical protein 3300017452-5 d Bacteria p Chloroflexota c Chloroflexia o Chloroflexales f Chloroflexaceae g OHK40 s	Hot spring	Hot spring
3300017419-7-C70-cds17|3300017419-7-C70|hypothetical protein 3300017419-7 d Bacteria p Chloroflexota c Chloroflexia o Chloroflexales f Chloroflexaceae g OHK40 s	hot spring	hot spring
RS GCF 002532535 1-s1033|hypothetical protein RS GCF 002532535 1 d Bacteria p Chloroflexota c Chloroflexia o Chloroflexales f Chloroflexaceae g Viridilinea s Viridilinea mediisalina	soda lake/soda lake sediments	soda lake
GB GCA 903915775 1-s736|hypothetical protein GB GCA 903915775 1 d Bacteria p Chloroflexota c Chloroflexia o Chloroflexales f Chloroflexaceae g Viridilinea s Viridilinea sp903915775	freshwater/freshwater sediments	freshwater
RS GCF 004138165 1-s1163|hypothetical protein RS GCF 004138165 1 d Bacteria p Chloroflexota c Chloroflexia o Chloroflexales f Chloroflexaceae g Chloroploca s Chloroploca sp004138165	freshwater/freshwater sediments	lake sediment
RS GCF 004762035 2-s1194|hypothetical protein RS GCF 004762035 2 d Bacteria p Chloroflexota c Chloroflexia o Chloroflexales f Chloroflexaceae g Chloroploca s Chloroploca sp004762035	soda lake/soda lake sediments	soda lake
RS GCF 002532075 1-s1032|hypothetical protein RS GCF 002532075 1 d Bacteria p Chloroflexota c Chloroflexia o Chloroflexales f Chloroflexaceae g Chloroploca s Chloroploca asiatica	freshwater/freshwater sediments	freshwater
Loclat-bin-07000-C358-cds4|Loclat-bin-07000-C358|hypothetical protein Loclat-bin-07000 d Bacteria p Chloroflexota c Anaerolineae o Thermoflexales f J036 g J036 s	freshwater/freshwater sediments	freshwater
GCA-003696945-C67-cds2|GCA-003696945-C67|hypothetical protein GCA-003696945 d Bacteria p Chloroflexota c Anaerolineae o Thermoflexales f J036 g J036 s J036 sp003696945	hot spring	hot spring
3300026280-20-C1-cds4|3300026280-20-C1|hypothetical protein 3300026280-20 d Bacteria p Chloroflexota c Anaerolineae o Thermoflexales f J036 g J036 s	microbial mat/biofilm	microbial mat
AlinenLipids-bin-0794-C177-cds11|AlinenLipids-bin-0794-C177|hypothetical protein AlinenLipids-bin-0794 d Bacteria p Chloroflexota c Anaerolineae o Thermoflexales f J036 g J036 s	freshwater/freshwater sediments	freshwater
AM5-bin-1361-C138-cds8|AM5-bin-1361-C138|hypothetical protein AM5-bin-1361 d Bacteria p Chloroflexota c Anaerolineae o Thermoflexales f J036 g J036 s	freshwater/freshwater sediments	freshwater
GCA-003155175-C12-cds9|GCA-003155175-C12|hypothetical protein GCA-003155175 d Bacteria p Eremiobacterota c Eremiobacteria o UBP12 f UBA5184 g Bog-1527 s Bog-1527 sp003155175	Soil/permafrost	permafrost
3300017480-37-C92-cds5|3300017480-37-C92|hypothetical protein 3300017480-37 d Bacteria p Eremiobacterota c Eremiobacteria o UBP12 f UBA5184 g s	Glacier	glacial
3300015202-18-C22-cds28|3300015202-18-C22|hypothetical protein 3300015202-18 d Bacteria p Eremiobacterota c Eremiobacteria o UBP12 f UBA5184 g s	Glacier	glacial
GCA-003136655-C14-cds12|GCA-003136655-C14|hypothetical protein GCA-003136655 d Bacteria p Eremiobacterota c Eremiobacteria o UBP12 f UBA5184 g Bog-1492 s Bog-1492 sp003136655	Soil/permafrost	permafrost
3300011246-2-C3-cds39|3300011246-2-C3|hypothetical protein 3300011246-2 d Bacteria p Eremiobacterota c Eremiobacteria o UBP12 f UBA5184 g Palsa-1515 s	glacier	glacier
3300006052-12-C74-cds7|3300006052-12-C74|hypothetical protein 3300006052-12 d Bacteria p Eremiobacterota c Eremiobacteria o UBP12 f UBA5184 g Palsa-1515 s	Other	watersheds
GB GCA 013821605 1-s350|hypothetical protein GB GCA 013821605 1 d Bacteria p Chloroflexota c Chloroflexia o Chloroflexales f Herpetosiphonaceae g JACDGP01 s JACDGP01 sp013821605	Soil/permafrost	Soil/permafrost
GB GCA 016722075 1-s424|hypothetical protein GB GCA 016722075 1 d Bacteria p Chloroflexota c Chloroflexia o Chloroflexales f Roseiflexaceae g Kouleothrix s Kouleothrix sp016722075	wastewater/activated sludge	activated sludge
GCA-001399705-C116-cds1|GCA-001399705-C116|hypothetical protein GCA-001399705 d Bacteria p Chloroflexota c Chloroflexia o Chloroflexales f Roseiflexaceae g Kouleothrix s Kouleothrix aurantiaca	Soil/permafrost	Soil/permafrost
GB GCA 016717335 1-s422|hypothetical protein GB GCA 016717335 1 d Bacteria p Chloroflexota c Chloroflexia o Chloroflexales f Roseiflexaceae g JADKFS01 s JADKFS01 sp016717335	wastewater/activated sludge	activated sludge
GB GCA 014381165 1-s377|hypothetical protein GB GCA 014381165 1 d Bacteria p Chloroflexota c Chloroflexia o Chloroflexales f Roseiflexaceae g JACMIM01 s JACMIM01 sp014381165	Glacier	glacial
GB GCA 010092775 1-s290|hypothetical protein GB GCA 010092775 1 d Bacteria p Chloroflexota c Anaerolineae o Aggregatilineales f UBA3940 g TC-71 s TC-71 sp010092775	microbial mat/biofilm	microbial mat
GB GCA 010092845 1-s291|hypothetical protein GB GCA 010092845 1 d Bacteria p Chloroflexota c Anaerolineae o Aggregatilineales f J027 g J027 s J027 sp010092845	microbial mat/biofilm	microbial mat
3300025364-5-C29-cds16|3300025364-5-C29|hypothetical protein 3300025364-5 d Bacteria p Chloroflexota c Anaerolineae o SBR1031 f A4b g GCA-2699585 s	Saline/hypersaline lake/sediment	hypersaline
GB GCA 016124945 1-s395|hypothetical protein GB GCA 016124945 1 d Bacteria p Chloroflexota c Anaerolineae o Caldilineales f Caldilineaceae g RI-153 s RI-153 sp016124945	hot spring	hot spring
GB GCA 016716065 1-s421|hypothetical protein GB GCA 016716065 1 d Bacteria p Chloroflexota c Anaerolineae o Promineofilales f Promineofilaceae g JADJXA01 s JADJXA01 sp016716065	wastewater/activated sludge	activated sludge
GB GCA 016713825 1-s418|hypothetical protein GB GCA 016713825 1 d Bacteria p Chloroflexota c Anaerolineae o Promineofilales f Promineofilaceae g GCA-2699125 s GCA-2699125 sp016713825	wastewater/activated sludge	activated sludge
GB GCA 012032575 1-s312|hypothetical protein GB GCA 012032575 1 d Bacteria p Chloroflexota c Anaerolineae o 4572-78 f J111 g DSQQ01 s DSQQ01 sp012032575	microbial mat/biofilm	microbial mat
3300027498-3-C3-cds44|3300027498-3-C3|hypothetical protein 3300027498-3 d Bacteria p Chloroflexota c Anaerolineae o Caldilineales f Caldilineaceae g s	marine/marine sediments	marine
GROS21-1 SAMEA9560459 MAG 00000035-s4211|hypothetical protein GROS21-1 SAMEA9560459 MAG 00000035 d Bacteria p Chloroflexota c Anaerolineae o Caldilineales f Caldilineaceae g CFX5 s	freshwater/freshwater sediments	freshwater
GROS21-1 SAMEA9560458 MAG 00000017-s4210|hypothetical protein GROS21-1 SAMEA9560458 MAG 00000017 d Bacteria p Chloroflexota c Anaerolineae o Caldilineales f Caldilineaceae g CFX5 s	freshwater/freshwater sediments	freshwater
GROS21-1 SAMEA9560440 MAG 00000033-s4144|hypothetical protein GROS21-1 SAMEA9560440 MAG 00000033 d Bacteria p Chloroflexota c Anaerolineae o Caldilineales f Caldilineaceae g CFX5 s	freshwater/freshwater sediments	freshwater
GB GCA 013122435 1-s326|hypothetical protein GB GCA 013122435 1 d Bacteria p Chloroflexota c Chloroflexia o Chloroflexales f Roseiflexaceae g AL-N1 s AL-N1 sp013122435	freshwater/freshwater sediments	freshwater
3300015360-32-C23-cds6|3300015360-32-C23|hypothetical protein 3300015360-32 d Bacteria p Chloroflexota c Chloroflexia o Chloroflexales f Roseiflexaceae g s	microbial mat/biofilm	freshwater microbial mat
3300020192-18-C1-cds11|3300020192-18-C1|hypothetical protein 3300020192-18 d Bacteria p Chloroflexota c Chloroflexia o Chloroflexales f Roseiflexaceae g s	microbial mat/biofilm	freshwater microbial mat
3300020596-19-C150-cds1|3300020596-19-C150|hypothetical protein 3300020596-19 d Bacteria p Chloroflexota c Chloroflexia o Chloroflexales f Roseiflexaceae g s	microbial mat/biofilm	freshwater microbial mat
3300020180-19-C86-cds1|3300020180-19-C86|hypothetical protein 3300020180-19 d Bacteria p Chloroflexota c Chloroflexia o Chloroflexales f Roseiflexaceae g s	microbial mat/biofilm	freshwater microbial mat
GB GCA 903871975 1-s680|hypothetical protein GB GCA 903871975 1 d Bacteria p Chloroflexota c Chloroflexia o Chloroflexales f Roseiflexaceae g CAIQIY01 s CAIQIY01 sp903871975	freshwater/freshwater sediments	freshwater
LaPlata-b-bin-2610-C866-cds2|LaPlata-b-bin-2610-C866|hypothetical protein LaPlata-b-bin-2610 d Bacteria p Chloroflexota c Chloroflexia o Chloroflexales f Roseiflexaceae g s	freshwater/freshwater sediments	freshwater
GROS21-1 SAMEA9560420 MAG 00000184-s4016|hypothetical protein GROS21-1 SAMEA9560420 MAG 00000184 d Bacteria p Chloroflexota c Chloroflexia o Chloroflexales f Roseiflexaceae g CAIQIY01 s	freshwater/freshwater sediments	freshwater
GROS21-1 SAMEA9560419 MAG 00000129-s4014|hypothetical protein GROS21-1 SAMEA9560419 MAG 00000129 d Bacteria p Chloroflexota c Chloroflexia o Chloroflexales f Roseiflexaceae g CAIQIY01 s	freshwater/freshwater sediments	freshwater
GB GCA 013388755 1-s344|hypothetical protein GB GCA 013388755 1 d Bacteria p Chloroflexota c Chloroflexia o Chloroflexales f Roseiflexaceae g JACAEQ01 s JACAEQ01 sp013388755	hot spring	hot spring
RS GCF 000017805 1-s796|hypothetical protein RS GCF 000017805 1 d Bacteria p Chloroflexota c Chloroflexia o Chloroflexales f Roseiflexaceae g Roseiflexus s Roseiflexus castenholzii	microbial mat/biofilm	microbial mat
3300026293-4-C53-cds15|3300026293-4-C53|hypothetical protein 3300026293-4 d Bacteria p Chloroflexota c Chloroflexia o Chloroflexales f Roseiflexaceae g Roseiflexus s	microbial mat/biofilm	microbial mat
3300014149-4-C106-cds13|3300014149-4-C106|hypothetical protein 3300014149-4 d Bacteria p Chloroflexota c Chloroflexia o Chloroflexales f Roseiflexaceae g Roseiflexus s	hot spring	hot spring
RS GCF 000016665 1-s795|hypothetical protein RS GCF 000016665 1 d Bacteria p Chloroflexota c Chloroflexia o Chloroflexales f Roseiflexaceae g Roseiflexus s Roseiflexus sp000016665	microbial mat/biofilm	microbial mat
GB GCA 017743475 1-s482|hypothetical protein GB GCA 017743475 1 d Bacteria p Chloroflexota c Chloroflexia o Chloroflexales f Roseiflexaceae g Roseiflexus s Roseiflexus sp017743475	hot spring	hot spring
3300020153-8-C41-cds13|3300020153-8-C41|hypothetical protein 3300020153-8 d Bacteria p Chloroflexota c Chloroflexia o Chloroflexales f Roseiflexaceae g Roseiflexus s Roseiflexus sp000016665	sediment	sediment
3300013131-47-C16-cds37|3300013131-47-C16|hypothetical protein 3300013131-47 d Bacteria p Chloroflexota c Chloroflexia o Chloroflexales f Roseiflexaceae g s	freshwater/freshwater sediments	freshwater
GB GCA 016875555 1-s464|hypothetical protein GB GCA 016875555 1 d Bacteria p Chloroflexota c Chloroflexia o Chloroflexales f Roseiflexaceae g UBA965 s UBA965 sp016875555	freshwater/freshwater sediments	freshwater
3300027793-42-C21-cds3|3300027793-42-C21|hypothetical protein 3300027793-42 d Bacteria p Chloroflexota c Chloroflexia o Chloroflexales f Roseiflexaceae g UBA965 s	freshwater/freshwater sediments	freshwater
GROS21-1 SAMEA9560642 MAG 00000090-s5688|hypothetical protein GROS21-1 SAMEA9560642 MAG 00000090 d Bacteria p Chloroflexota c Chloroflexia o Chloroflexales f Roseiflexaceae g UBA965 s	freshwater/freshwater sediments	freshwater
GROS21-1 SAMEA9560518 MAG 00000065-s4740|hypothetical protein GROS21-1 SAMEA9560518 MAG 00000065 d Bacteria p Chloroflexota c Chloroflexia o Chloroflexales f Roseiflexaceae g UBA965 s	freshwater/freshwater sediments	freshwater
GROS21-1 SAMEA9560930 MAG 00000061-s6027|hypothetical protein GROS21-1 SAMEA9560930 MAG 00000061 d Bacteria p Chloroflexota c Chloroflexia o Chloroflexales f Roseiflexaceae g UBA965 s	freshwater/freshwater sediments	freshwater
GROS21-1 SAMEA9560520 MAG 00000111-s4794|hypothetical protein GROS21-1 SAMEA9560520 MAG 00000111 d Bacteria p Chloroflexota c Chloroflexia o Chloroflexales f Roseiflexaceae g UBA965 s	freshwater/freshwater sediments	freshwater
3300022752-27-C16-cds28|3300022752-27-C16|hypothetical protein 3300022752-27 d Bacteria p Chloroflexota c Chloroflexia o Chloroflexales f Roseiflexaceae g UBA965 s	freshwater/freshwater sediments	freshwater
GROS21-1 SAMEA9560367 MAG 00000178-s3325|hypothetical protein GROS21-1 SAMEA9560367 MAG 00000178 d Bacteria p Chloroflexota c Chloroflexia o Chloroflexales f Roseiflexaceae g UBA965 s UBA965	freshwater/freshwater sediments	freshwater
GROS21-1 SAMEA9561035 MAG 00000215-s6226|hypothetical protein GROS21-1 SAMEA9561035 MAG 00000215 d Bacteria p Chloroflexota c Chloroflexia o Chloroflexales f Roseiflexaceae g UBA965 s	freshwater/freshwater sediments	freshwater
GROS21-1 SAMEA9561206 MAG 00000252-s6453|hypothetical protein GROS21-1 SAMEA9561206 MAG 00000252 d Bacteria p Chloroflexota c Chloroflexia o Chloroflexales f Roseiflexaceae g UBA965 s	freshwater/freshwater sediments	freshwater
GROS21-1 SAMEA9561182 MAG 00000133-s6409|hypothetical protein GROS21-1 SAMEA9561182 MAG 00000133 d Bacteria p Chloroflexota c Chloroflexia o Chloroflexales f Roseiflexaceae g UBA965 s	freshwater/freshwater sediments	freshwater
GB GCA 903889425 1-s699|hypothetical protein GB GCA 903889425 1 d Bacteria p Chloroflexota c Chloroflexia o Chloroflexales f Roseiflexaceae g UBA965 s UBA965 sp903889425	freshwater/freshwater sediments	freshwater
BUCK21-1 SAMEA6872836 MAG 00000017-s1313|hypothetical protein BUCK21-1 SAMEA6872836 MAG 00000017 d Bacteria p Chloroflexota c Chloroflexia o Chloroflexales f Roseiflexaceae g UBA965 s UBA965	freshwater/freshwater sediments	freshwater
GROS21-1 SAMEA9561344 MAG 00000169-s6592|hypothetical protein GROS21-1 SAMEA9561344 MAG 00000169 d Bacteria p Chloroflexota c Chloroflexia o Chloroflexales f Roseiflexaceae g UBA965 s UBA965	freshwater/freshwater sediments	freshwater
GB GCA 002292925 1-s88|hypothetical protein GB GCA 002292925 1 d Bacteria p Chloroflexota c Chloroflexia o Chloroflexales f Roseiflexaceae g UBA965 s UBA965 sp002292925	freshwater/freshwater sediments	freshwater
RH-23may17-C5538-cds1491|RH-23may17-C5538|unannotated protein RH-23may17-1005 d Bacteria p Chloroflexota c Chloroflexia o Chloroflexales f Roseiflexaceae g UBA965 s	freshwater/freshwater sediments	freshwater
MH-08apr19-C203-cds28|MH-08apr19-C203|hypothetical protein MH-08apr19-18 d Bacteria p Chloroflexota c Chloroflexia o Chloroflexales f Roseiflexaceae g UBA965 s	freshwater/freshwater sediments	freshwater
GB GCA 903932805 1-s753|hypothetical protein GB GCA 903932805 1 d Bacteria p Chloroflexota c Chloroflexia o Chloroflexales f Roseiflexaceae g UBA965 s UBA965 sp903932805	freshwater/freshwater sediments	freshwater
BUCK21-1 SAMEA6872896 MAG 00000027-s1716|hypothetical protein BUCK21-1 SAMEA6872896 MAG 00000027 d Bacteria p Chloroflexota c Chloroflexia o Chloroflexales f Roseiflexaceae g UBA965 s UBA965	freshwater/freshwater sediments	freshwater
GCA-003670635-1-ASM367063v1-C41-cds3|GCA-003670635-1-ASM367063v1-C41|hypothetical protein GCA-003670635-1-ASM367063v1 d Bacteria p Chloroflexota c Chloroflexia o Chloroflexales f Roseiflexaceae g UBA965 s UBA965 sp003670675	freshwater/freshwater sediments	freshwater
RE-26jul17-C14052-cds452|RE-26jul17-C14052|unannotated protein RE-26jul17-102 d Bacteria p Chloroflexota c Chloroflexia o Chloroflexales f Roseiflexaceae g UBA965 s	freshwater/freshwater sediments	freshwater
GROS21-1 SAMEA9561354 MAG 00000130-s6617|hypothetical protein GROS21-1 SAMEA9561354 MAG 00000130 d Bacteria p Chloroflexota c Chloroflexia o Chloroflexales f Roseiflexaceae g UBA965 s UBA965	freshwater/freshwater sediments	freshwater
GB GCA 903868295 1-s673|hypothetical protein GB GCA 903868295 1 d Bacteria p Chloroflexota c Chloroflexia o Chloroflexales f Roseiflexaceae g UBA965 s UBA965 sp903868295	freshwater/freshwater sediments	freshwater
GROS21-1 SAMEA9561355 MAG 00000215-s6621|hypothetical protein GROS21-1 SAMEA9561355 MAG 00000215 d Bacteria p Chloroflexota c Chloroflexia o Chloroflexales f Roseiflexaceae g UBA965 s UBA965	freshwater/freshwater sediments	freshwater
GROS21-1 SAMEA9561344 MAG 00000060-s6591|hypothetical protein GROS21-1 SAMEA9561344 MAG 00000060 d Bacteria p Chloroflexota c Chloroflexia o Chloroflexales f Roseiflexaceae g UBA965 s UBA965	freshwater/freshwater sediments	freshwater
GROS21-1 SAMEA9561360 MAG 00000043-s6629|hypothetical protein GROS21-1 SAMEA9561360 MAG 00000043 d Bacteria p Chloroflexota c Chloroflexia o Chloroflexales f Roseiflexaceae g UBA965 s UBA965	freshwater/freshwater sediments	freshwater
GROS21-1 SAMEA9561326 MAG 00000214-s6570|hypothetical protein GROS21-1 SAMEA9561326 MAG 00000214 d Bacteria p Chloroflexota c Chloroflexia o Chloroflexales f Roseiflexaceae g UBA965 s UBA965	freshwater/freshwater sediments	freshwater
GROS21-1 SAMEA9561053 MAG 00000121-s6280|hypothetical protein GROS21-1 SAMEA9561053 MAG 00000121 d Bacteria p Chloroflexota c Chloroflexia o Chloroflexales f Roseiflexaceae g UBA965 s UBA965	freshwater/freshwater sediments	freshwater
ME-09jul19-C9534-cds11|ME-09jul19-C9534|hypothetical protein ME-09jul19-147 d Bacteria p Pseudomonadota c Alphaproteobacteria o Rhizobiales f Pseudoxanthobacteraceae g Pseudoxanthobacter s	freshwater/freshwater sediments	freshwater
3300026863-10-C95-cds17|3300026863-10-C95|hypothetical protein 3300026863-10 d Bacteria p Pseudomonadota c Alphaproteobacteria o Rhizobiales f Pseudoxanthobacteraceae g Pseudoxanthobacter s	Other	unknown
GB GCA 903930435 1-s747|hypothetical protein GB GCA 903930435 1 d Bacteria p Pseudomonadota c Alphaproteobacteria o Rhizobiales f Ancalomicrobiaceae g CAIYYN01 s CAIYYN01 sp903930435	freshwater/freshwater sediments	freshwater
RS GCF 001927285 1-s996|hypothetical protein RS GCF 001927285 1 d Bacteria p Pseudomonadota c Alphaproteobacteria o Rhizobiales f Pleomorphomonadaceae g Mongoliimonas s Mongoliimonas terrestris	Soil/permafrost	Soil/permafrost
RS GCF 001305515 1-s931|hypothetical protein RS GCF 001305515 1 d Bacteria p Pseudomonadota c Alphaproteobacteria o Rhizobiales f Ancalomicrobiaceae g Prosthecomicrobium A s Prosthecomicrobium A hirschii	freshwater/freshwater sediments	freshwater
GB GCA 018729455 1-s528|hypothetical protein GB GCA 018729455 1 d Bacteria p Pseudomonadota c Alphaproteobacteria o Rhizobiales f Ancalomicrobiaceae g Prosthecomicrobium A s Prosthecomicrobium A sp018729455	Soil/permafrost	Soil/permafrost
GB GCA 903970305 1-s775|hypothetical protein GB GCA 903970305 1 d Bacteria p Pseudomonadota c Gammaproteobacteria o Burkholderiales f Burkholderiaceae g BOG-994 s BOG-994 sp903970305	freshwater/freshwater sediments	peat bog
GB GCA 010025385 1-s286|hypothetical protein GB GCA 010025385 1 d Bacteria p Pseudomonadota c Gammaproteobacteria o Arenicellales f UBA868 g UBA868 s UBA868 sp010025385	freshwater/freshwater sediments	freshwater
3300001970-12-C80-cds6|3300001970-12-C80|hypothetical protein 3300001970-12 d Bacteria p Pseudomonadota c Gammaproteobacteria o Pseudomonadales f HTCC2089 g s	Saline/hypersaline lake/sediment	hypersaline
RS GCF 900114285 1-s1523|hypothetical protein RS GCF 900114285 1 d Bacteria p Pseudomonadota c Alphaproteobacteria o Rhizobiales f Beijerinckiaceae g Methylocella s Methylocella palsarum	Plant-associated	Plant-associated
T8-bin-203-C125-cds7|T8-bin-203-C125|hypothetical protein T8-bin-203 d Bacteria p Pseudomonadota c Alphaproteobacteria o Rhizobiales f Beijerinckiaceae g Methylocella s	freshwater/freshwater sediments	freshwater
RS GCF 002891535 1-s1048|hypothetical protein RS GCF 002891535 1 d Bacteria p Pseudomonadota c Alphaproteobacteria o Rhizobiales f Beijerinckiaceae g Methylocella s Methylocella silvestris A	Soil/permafrost	permafrost
RS GCF 000021745 1-s800|hypothetical protein RS GCF 000021745 1 d Bacteria p Pseudomonadota c Alphaproteobacteria o Rhizobiales f Beijerinckiaceae g Methylocella s Methylocella silvestris	Soil/permafrost	Soil/permafrost
3300012032-12-C8-cds10|3300012032-12-C8|hypothetical protein 3300012032-12 d Bacteria p Pseudomonadota c Alphaproteobacteria o UBA8366 f GCA-2696645 g s	Saline/hypersaline lake/sediment	saline lake
RS GCF 005844085 1-s1207|hypothetical protein RS GCF 005844085 1 d Bacteria p Pseudomonadota c Alphaproteobacteria o Acetobacterales f Acetobacteraceae g Lichenicoccus s Lichenicoccus roseus	Other	lichen
MJ130729B-bin-354-C1-cds57|MJ130729B-bin-354-C1|hypothetical protein MJ130729B-bin-354 d Bacteria p Pseudomonadota c Alphaproteobacteria o Acetobacterales f Acetobacteraceae g VCDI01 s	freshwater/freshwater sediments	freshwater
GB GCA 903844135 1-s650|hypothetical protein GB GCA 903844135 1 d Bacteria p Pseudomonadota c Alphaproteobacteria o Acetobacterales f Acetobacteraceae g Lichenicola s Lichenicola sp903844135	freshwater/freshwater sediments	freshwater
RS GCF 002198715 1-s1017|hypothetical protein RS GCF 002198715 1 d Bacteria p Pseudomonadota c Alphaproteobacteria o Rhizobiales f Rhodomicrobiaceae g R-RK-3 s R-RK-3 sp002198715	wastewater/activated sludge	mine water
GB GCA 002928955 1-s141|hypothetical protein GB GCA 002928955 1 d Bacteria p Pseudomonadota c Alphaproteobacteria o Rhizobiales f Hyphomicrobiaceae g Hyphomicrobium s Hyphomicrobium sp002928955	freshwater/freshwater sediments	freshwater
GB GCA 002689605 1-s113|hypothetical protein GB GCA 002689605 1 d Bacteria p Pseudomonadota c Alphaproteobacteria o Rhizobiales f Hyphomicrobiaceae g GCA-2689605 s GCA-2689605 sp002689605	marine/marine sediments	marine
RS GCF 003574465 1-s1132|hypothetical protein RS GCF 003574465 1 d Bacteria p Pseudomonadota c Alphaproteobacteria o Rhizobiales f Beijerinckiaceae g Methylobacterium s Methylobacterium crusticola	Soil/permafrost	Soil/permafrost
RS GCF 000019365 1-s799|hypothetical protein RS GCF 000019365 1 d Bacteria p Pseudomonadota c Alphaproteobacteria o Rhizobiales f Beijerinckiaceae g Methylobacterium s Methylobacterium sp000019365	Soil/permafrost	Soil/permafrost
RS GCF 004745635 1-s1192|hypothetical protein RS GCF 004745635 1 d Bacteria p Pseudomonadota c Alphaproteobacteria o Rhizobiales f Beijerinckiaceae g Methylobacterium s Methylobacterium sp004745635	Soil/permafrost	Soil/permafrost
RS GCF 001043975 1-s916|hypothetical protein RS GCF 001043975 1 d Bacteria p Pseudomonadota c Alphaproteobacteria o Rhizobiales f Beijerinckiaceae g Methylobacterium s Methylobacterium variabile	freshwater/freshwater sediments	freshwater
RS GCF 003173775 1-s1094|hypothetical protein RS GCF 003173775 1 d Bacteria p Pseudomonadota c Alphaproteobacteria o Rhizobiales f Beijerinckiaceae g Methylobacterium s Methylobacterium sp003173775	Soil/permafrost	Soil/permafrost
RS GCF 001043915 1-s914|hypothetical protein RS GCF 001043915 1 d Bacteria p Pseudomonadota c Alphaproteobacteria o Rhizobiales f Beijerinckiaceae g Methylobacterium s Methylobacterium aquaticum	freshwater/freshwater sediments	freshwater
RS GCF 016613415 1-s1414|hypothetical protein RS GCF 016613415 1 d Bacteria p Pseudomonadota c Alphaproteobacteria o Rhizobiales f Beijerinckiaceae g Methylobacterium s Methylobacterium ajmalii	Other	International Space Station
RS GCF 011043735 1-s1295|hypothetical protein RS GCF 011043735 1 d Bacteria p Pseudomonadota c Alphaproteobacteria o Rhizobiales f Beijerinckiaceae g Methylobacterium s Methylobacterium sp011043735	microbial mat/biofilm	biofilm
RS GCF 006151805 1-s1210|hypothetical protein RS GCF 006151805 1 d Bacteria p Pseudomonadota c Alphaproteobacteria o Rhizobiales f Beijerinckiaceae g Methylobacterium s Methylobacterium sp006151805	Soil/permafrost	Soil/permafrost
RS GCF 001653715 1-s979|hypothetical protein RS GCF 001653715 1 d Bacteria p Pseudomonadota c Alphaproteobacteria o Rhizobiales f Beijerinckiaceae g Methylobacterium s Methylobacterium platani	Plant-associated	Plant-associated
RS GCF 001043895 1-s913|hypothetical protein RS GCF 001043895 1 d Bacteria p Pseudomonadota c Alphaproteobacteria o Rhizobiales f Beijerinckiaceae g Methylobacterium s Methylobacterium indicum	Soil/permafrost	Soil/permafrost
RS GCF 003173755 1-s1093|hypothetical protein RS GCF 003173755 1 d Bacteria p Pseudomonadota c Alphaproteobacteria o Rhizobiales f Beijerinckiaceae g Methylobacterium s Methylobacterium terrae	Soil/permafrost	Soil/permafrost
RS GCF 001043955 1-s915|hypothetical protein RS GCF 001043955 1 d Bacteria p Pseudomonadota c Alphaproteobacteria o Rhizobiales f Beijerinckiaceae g Methylobacterium s Methylobacterium tarhaniae	Soil/permafrost	Soil/permafrost
RS GCF 004004555 2-s1153|hypothetical protein RS GCF 004004555 2 d Bacteria p Pseudomonadota c Alphaproteobacteria o Rhizobiales f Beijerinckiaceae g Methylobacterium s Methylobacterium sp004004555	Soil/permafrost	Soil/permafrost
RS GCF 003058325 1-s1070|hypothetical protein RS GCF 003058325 1 d Bacteria p Pseudomonadota c Alphaproteobacteria o Rhizobiales f Beijerinckiaceae g Methylobacterium s Methylobacterium currus	microbial mat/biofilm	biofilm
RS GCF 016804325 1-s1428|hypothetical protein RS GCF 016804325 1 d Bacteria p Pseudomonadota c Alphaproteobacteria o Rhizobiales f Beijerinckiaceae g Methylobacterium s Methylobacterium aquaticum C	Soil/permafrost	Soil/permafrost
GB GCA 019216885 1-s564|hypothetical protein GB GCA 019216885 1 d Bacteria p Pseudomonadota c Alphaproteobacteria o Rhizobiales f Beijerinckiaceae g Methylobacterium s Methylobacterium sp019216885	freshwater/freshwater sediments	freshwater
RS GCF 008040045 1-s1239|hypothetical protein RS GCF 008040045 1 d Bacteria p Pseudomonadota c Alphaproteobacteria o Rhizobiales f Beijerinckiaceae g Methylobacterium s Methylobacterium sp008040045	Plant-associated	Plant-associated
RS GCF 008039875 1-s1237|hypothetical protein RS GCF 008039875 1 d Bacteria p Pseudomonadota c Alphaproteobacteria o Rhizobiales f Beijerinckiaceae g Methylobacterium s Methylobacterium sp008039875	Plant-associated	Plant-associated
RS GCF 008806345 1-s1251|hypothetical protein RS GCF 008806345 1 d Bacteria p Pseudomonadota c Alphaproteobacteria o Rhizobiales f Beijerinckiaceae g Methylobacterium s Methylobacterium sp008806345	Other	lichen
RS GCF 008806385 1-s1252|hypothetical protein RS GCF 008806385 1 d Bacteria p Pseudomonadota c Alphaproteobacteria o Rhizobiales f Beijerinckiaceae g Methylobacterium s Methylobacterium soli	Soil/permafrost	Soil/permafrost
RS GCF 007992195 1-s1231|hypothetical protein RS GCF 007992195 1 d Bacteria p Pseudomonadota c Alphaproteobacteria o Rhizobiales f Beijerinckiaceae g Methylobacterium s Methylobacterium oxalidis	Plant-associated	Plant-associated
RS GCF 004348265 1-s1180|hypothetical protein RS GCF 004348265 1 d Bacteria p Pseudomonadota c Alphaproteobacteria o Rhizobiales f Beijerinckiaceae g Methylobacterium s Methylobacterium segetis	Soil/permafrost	Soil/permafrost
RS GCF 003173715 1-s1091|hypothetical protein RS GCF 003173715 1 d Bacteria p Pseudomonadota c Alphaproteobacteria o Rhizobiales f Beijerinckiaceae g Methylobacterium s Methylobacterium durans	Soil/permafrost	Soil/permafrost
RS GCF 010692745 1-s1288|hypothetical protein RS GCF 010692745 1 d Bacteria p Pseudomonadota c Alphaproteobacteria o Rhizobiales f Beijerinckiaceae g Methylobacterium s Methylobacterium sp010692745	freshwater/freshwater sediments	freshwater
RS GCF 000372825 1-s854|hypothetical protein RS GCF 000372825 1 d Bacteria p Pseudomonadota c Alphaproteobacteria o Rhizobiales f Beijerinckiaceae g Methylobacterium s Methylobacterium sp000372825	freshwater/freshwater sediments	freshwater
RS GCF 014845095 1-s1375|hypothetical protein RS GCF 014845095 1 d Bacteria p Pseudomonadota c Alphaproteobacteria o Rhizobiales f Beijerinckiaceae g Methylobacterium s Methylobacterium bullatum	Plant-associated	Plant-associated
RS GCF 001422815 1-s941|hypothetical protein RS GCF 001422815 1 d Bacteria p Pseudomonadota c Alphaproteobacteria o Rhizobiales f Beijerinckiaceae g Methylobacterium s Methylobacterium sp001422815	Plant-associated	Plant-associated
RS GCF 000519085 1-s875|hypothetical protein RS GCF 000519085 1 d Bacteria p Pseudomonadota c Alphaproteobacteria o Rhizobiales f Beijerinckiaceae g Methylobacterium s Methylobacterium sp000519085	freshwater/freshwater sediments	freshwater
RS GCF 001423265 1-s945|hypothetical protein RS GCF 001423265 1 d Bacteria p Pseudomonadota c Alphaproteobacteria o Rhizobiales f Beijerinckiaceae g Methylobacterium s Methylobacterium sp001423265	Plant-associated	Plant-associated
RS GCF 001423295 1-s946|hypothetical protein RS GCF 001423295 1 d Bacteria p Pseudomonadota c Alphaproteobacteria o Rhizobiales f Beijerinckiaceae g Methylobacterium s Methylobacterium sp001423295	Plant-associated	Plant-associated
RS GCF 900113485 1-s1520|hypothetical protein RS GCF 900113485 1 d Bacteria p Pseudomonadota c Alphaproteobacteria o Rhizobiales f Beijerinckiaceae g Methylobacterium s Methylobacterium gossipiicola	Plant-associated	Plant-associated
RS GCF 001422375 1-s938|hypothetical protein RS GCF 001422375 1 d Bacteria p Pseudomonadota c Alphaproteobacteria o Rhizobiales f Beijerinckiaceae g Methylobacterium s Methylobacterium sp001422375	Plant-associated	Plant-associated
Jr-03apr18-C18-cds137|Jr-03apr18-C18|unannotated protein Jr-03apr18-77 d Bacteria p Pseudomonadota c Alphaproteobacteria o Rhizobiales f Beijerinckiaceae g Methylobacterium s	freshwater/freshwater sediments	freshwater
GB GCA 002778835 1-s131|hypothetical protein GB GCA 002778835 1 d Bacteria p Pseudomonadota c Alphaproteobacteria o Rhizobiales f Beijerinckiaceae g Methylobacterium s Methylobacterium sp002778835	freshwater/freshwater sediments	groundwater
3300009144-4-C57-cds7|3300009144-4-C57|hypothetical protein 3300009144-4 d Bacteria p Pseudomonadota c Alphaproteobacteria o Rhizobiales f Beijerinckiaceae g Methylobacterium s Methylobacterium sp002778835	Plant-associated	Plant-associated
RS GCF 001422985 1-s943|hypothetical protein RS GCF 001422985 1 d Bacteria p Pseudomonadota c Alphaproteobacteria o Rhizobiales f Beijerinckiaceae g Methylobacterium s Methylobacterium sp001422985	Plant-associated	Plant-associated
RS GCF 003217615 1-s1101|hypothetical protein RS GCF 003217615 1 d Bacteria p Pseudomonadota c Alphaproteobacteria o Rhizobiales f Beijerinckiaceae g Methylobacterium s Methylobacterium sp003217615	Plant-associated	Plant-associated
RS GCF 001423085 1-s944|hypothetical protein RS GCF 001423085 1 d Bacteria p Pseudomonadota c Alphaproteobacteria o Rhizobiales f Beijerinckiaceae g Methylobacterium s Methylobacterium sp001423085	Plant-associated	Plant-associated
RS GCF 001424705 1-s948|hypothetical protein RS GCF 001424705 1 d Bacteria p Pseudomonadota c Alphaproteobacteria o Rhizobiales f Beijerinckiaceae g Methylobacterium s Methylobacterium sp001424705	Plant-associated	Plant-associated
RS GCF 001422885 1-s942|hypothetical protein RS GCF 001422885 1 d Bacteria p Pseudomonadota c Alphaproteobacteria o Rhizobiales f Beijerinckiaceae g Methylobacterium s Methylobacterium sp001422885	Plant-associated	Plant-associated
RS GCF 008000895 1-s1236|hypothetical protein RS GCF 008000895 1 d Bacteria p Pseudomonadota c Alphaproteobacteria o Rhizobiales f Beijerinckiaceae g Methylobacterium s Methylobacterium sp008000895	Plant-associated	Plant-associated
RS GCF 008040085 1-s1240|hypothetical protein RS GCF 008040085 1 d Bacteria p Pseudomonadota c Alphaproteobacteria o Rhizobiales f Beijerinckiaceae g Methylobacterium s Methylobacterium sp008040085	Plant-associated	Plant-associated
RS GCF 001455965 1-s957|hypothetical protein RS GCF 001455965 1 d Bacteria p Pseudomonadota c Alphaproteobacteria o Rhizobiales f Beijerinckiaceae g Methylobacterium s Methylobacterium sp001455965	Plant-associated	Plant-associated
RS GCF 900114535 1-s1526|hypothetical protein RS GCF 900114535 1 d Bacteria p Pseudomonadota c Alphaproteobacteria o Rhizobiales f Beijerinckiaceae g Methylobacterium s Methylobacterium pseudosasicola	Plant-associated	Plant-associated
RS GCF 003697185 1-s1143|hypothetical protein RS GCF 003697185 1 d Bacteria p Pseudomonadota c Alphaproteobacteria o Rhizobiales f Beijerinckiaceae g Methylobacterium s Methylobacterium brachiatum	microbial mat/biofilm	biofilm
RS GCF 014138435 1-s1333|hypothetical protein RS GCF 014138435 1 d Bacteria p Pseudomonadota c Alphaproteobacteria o Rhizobiales f Beijerinckiaceae g Methylobacterium s Methylobacterium fujisawaense	Other	unknown
GCA-002727035-1-ASM272703v1-C1-cds213|GCA-002727035-1-ASM272703v1-C1|hypothetical protein GCA-002727035-1-ASM272703v1 d Bacteria p Pseudomonadota c Alphaproteobacteria o Rhizobiales f Beijerinckiaceae g Methylobacterium s Methylobacterium pur	marine/marine sediments	marine
GB GCA 003096615 1-s143|hypothetical protein GB GCA 003096615 1 d Bacteria p Pseudomonadota c Alphaproteobacteria o Rhizobiales f Beijerinckiaceae g Methylobacterium s Methylobacterium organophilum	freshwater/freshwater sediments	freshwater sediment
3300013093-6-C271-cds6|3300013093-6-C271|hypothetical protein 3300013093-6 d Bacteria p Pseudomonadota c Alphaproteobacteria o Rhizobiales f Beijerinckiaceae g Methylobacterium s	freshwater/freshwater sediments	freshwater
RS GCF 900103445 1-s1499|hypothetical protein RS GCF 900103445 1 d Bacteria p Pseudomonadota c Alphaproteobacteria o Rhizobiales f Beijerinckiaceae g Methylobacterium s Methylobacterium phyllostachyos	Plant-associated	Plant-associated
RS GCF 009806555 1-s1274|hypothetical protein RS GCF 009806555 1 d Bacteria p Pseudomonadota c Alphaproteobacteria o Rhizobiales f Beijerinckiaceae g Methylobacterium s Methylobacterium sp009806555	Plant-associated	Plant-associated
RS GCF 900103195 1-s1498|hypothetical protein RS GCF 900103195 1 d Bacteria p Pseudomonadota c Alphaproteobacteria o Rhizobiales f Beijerinckiaceae g Methylobacterium s Methylobacterium sp900103195	freshwater/freshwater sediments	freshwater
RS GCF 014873335 1-s1379|hypothetical protein RS GCF 014873335 1 d Bacteria p Pseudomonadota c Alphaproteobacteria o Rhizobiales f Beijerinckiaceae g Methylobacterium s Methylobacterium sp014873335	Plant-associated	Plant-associated
RS GCF 017833295 1-s1446|hypothetical protein RS GCF 017833295 1 d Bacteria p Pseudomonadota c Alphaproteobacteria o Rhizobiales f Beijerinckiaceae g Methylobacterium s Methylobacterium sp017833295	Plant-associated	Plant-associated
RS GCF 900112625 1-s1519|hypothetical protein RS GCF 900112625 1 d Bacteria p Pseudomonadota c Alphaproteobacteria o Rhizobiales f Beijerinckiaceae g Methylobacterium s Methylobacterium sp900112625	Plant-associated	Plant-associated
RS GCF 000364445 2-s853|hypothetical protein RS GCF 000364445 2 d Bacteria p Pseudomonadota c Alphaproteobacteria o Rhizobiales f Beijerinckiaceae g Methylobacterium s Methylobacterium mesophilicum	Soil/permafrost	Soil/permafrost
RS GCF 902141855 1-s1574|hypothetical protein RS GCF 902141855 1 d Bacteria p Pseudomonadota c Alphaproteobacteria o Rhizobiales f Beijerinckiaceae g Methylobacterium s Methylobacterium dankookense	freshwater/freshwater sediments	freshwater
RS GCF 902141845 1-s1573|hypothetical protein RS GCF 902141845 1 d Bacteria p Pseudomonadota c Alphaproteobacteria o Rhizobiales f Beijerinckiaceae g Methylobacterium s Methylobacterium symbioticum	Soil/permafrost	Soil/permafrost
3300016461-5-C11-cds108|3300016461-5-C11|hypothetical protein 3300016461-5 d Bacteria p Pseudomonadota c Alphaproteobacteria o Rhizobiales f Beijerinckiaceae g Methylobacterium s Methylobacterium sp902141845	sediment	Continental margin sediment
MH-08apr19-C3336-cds16|MH-08apr19-C3336|hypothetical protein MH-08apr19-112 d Bacteria p Pseudomonadota c Alphaproteobacteria o Rhizobiales f Beijerinckiaceae g Methylobacterium s	freshwater/freshwater sediments	freshwater
RS GCF 003173735 1-s1092|hypothetical protein RS GCF 003173735 1 d Bacteria p Pseudomonadota c Alphaproteobacteria o Rhizobiales f Beijerinckiaceae g Methylobacterium s Methylobacterium radiodurans	Soil/permafrost	Soil/permafrost
GCF-003173735-C1-cds3577|GCF-003173735-C1|hypothetical protein GCF-003173735 d Bacteria p Pseudomonadota c Alphaproteobacteria o Rhizobiales f Beijerinckiaceae g Methylobacterium s Methylobacterium sp003173735	Soil/permafrost	Soil/permafrost
RS GCF 014196345 1-s1339|hypothetical protein RS GCF 014196345 1 d Bacteria p Pseudomonadota c Alphaproteobacteria o Rhizobiales f Beijerinckiaceae g Methylobacterium s Methylobacterium brachythecii	freshwater/freshwater sediments	freshwater
RS GCF 008040035 1-s1238|hypothetical protein RS GCF 008040035 1 d Bacteria p Pseudomonadota c Alphaproteobacteria o Rhizobiales f Beijerinckiaceae g Methylobacterium s Methylobacterium sp008040035	Plant-associated	Plant-associated
RS GCF 007992175 1-s1230|hypothetical protein RS GCF 007992175 1 d Bacteria p Pseudomonadota c Alphaproteobacteria o Rhizobiales f Beijerinckiaceae g Methylobacterium s Methylobacterium haplocladii	Plant-associated	Plant-associated
RS GCF 014199935 1-s1351|hypothetical protein RS GCF 014199935 1 d Bacteria p Pseudomonadota c Alphaproteobacteria o Rhizobiales f Beijerinckiaceae g Methylobacterium s Methylobacterium rhodinum	Plant-associated	Plant-associated
RS GCF 900114375 1-s1525|hypothetical protein RS GCF 900114375 1 d Bacteria p Pseudomonadota c Alphaproteobacteria o Rhizobiales f Beijerinckiaceae g Methylobacterium s Methylobacterium salsuginis	marine/marine sediments	marine
GCF-900114375-C17-cds32|GCF-900114375-C17|hypothetical protein GCF-900114375 d Bacteria p Pseudomonadota c Alphaproteobacteria o Rhizobiales f Beijerinckiaceae g Methylobacterium s Methylobacterium salsuginis	marine/marine sediments	marine
RS GCF 001425465 1-s950|hypothetical protein RS GCF 001425465 1 d Bacteria p Pseudomonadota c Alphaproteobacteria o Rhizobiales f Beijerinckiaceae g Methylobacterium s Methylobacterium sp001425465	Plant-associated	Plant-associated
GCF-001425465-C4-cds266|GCF-001425465-C4|hypothetical protein GCF-001425465 d Bacteria p Pseudomonadota c Alphaproteobacteria o Rhizobiales f Beijerinckiaceae g Methylobacterium s Methylobacterium sp001425465	Plant-associated	Plant-associated
RS GCF 005502455 1-s1206|hypothetical protein RS GCF 005502455 1 d Bacteria p Pseudomonadota c Alphaproteobacteria o Rhizobiales f Beijerinckiaceae g Methylobacterium s Methylobacterium sp005502455	freshwater/freshwater sediments	freshwater
GCF-005502455-C12-cds102|GCF-005502455-C12|hypothetical protein GCF-005502455 d Bacteria p Pseudomonadota c Alphaproteobacteria o Rhizobiales f Beijerinckiaceae g Methylobacterium s Methylobacterium sp005502455	freshwater/freshwater sediments	freshwater
RS GCF 003201865 1-s1095|hypothetical protein RS GCF 003201865 1 d Bacteria p Pseudomonadota c Alphaproteobacteria o Rhizobiales f Beijerinckiaceae g Methylobacterium s Methylobacterium sp003201865	Plant-associated	Plant-associated
GCF-003201865-C1-cds567|GCF-003201865-C1|hypothetical protein GCF-003201865 d Bacteria p Pseudomonadota c Alphaproteobacteria o Rhizobiales f Beijerinckiaceae g Methylobacterium s Methylobacterium sp003201865	freshwater/freshwater sediments	freshwater
GCF-000333655-C2-cds1324|GCF-000333655-C2|hypothetical protein GCF-000333655 d Bacteria p Pseudomonadota c Alphaproteobacteria o Rhizobiales f Beijerinckiaceae g Methylobacterium s Methylobacterium sp000333655	Other	bioreactor
RS GCF 002355515 1-s1028|hypothetical protein RS GCF 002355515 1 d Bacteria p Pseudomonadota c Alphaproteobacteria o Rhizobiales f Beijerinckiaceae g Methylobacterium s Methylobacterium populi A	microbial mat/biofilm	biofilm
GCF-002355515-C1-cds2982|GCF-002355515-C1|hypothetical protein GCF-002355515 d Bacteria p Pseudomonadota c Alphaproteobacteria o Rhizobiales f Beijerinckiaceae g Methylobacterium s Methylobacterium populi A	Plant-associated	Plant-associated
Jr-11dec17-C7644-cds571|Jr-11dec17-C7644|unannotated protein Jr-11dec17-25 d Bacteria p Pseudomonadota c Alphaproteobacteria o Rhizobiales f Beijerinckiaceae g Methylobacterium s	freshwater/freshwater sediments	freshwater
RS GCF 003111705 1-s1083|hypothetical protein RS GCF 003111705 1 d Bacteria p Pseudomonadota c Alphaproteobacteria o Rhizobiales f Beijerinckiaceae g Methylobacterium s Methylobacterium sp003111705	Soil/permafrost	Soil/permafrost
GCF-003111705-C1-cds3041|GCF-003111705-C1|hypothetical protein GCF-003111705 d Bacteria p Pseudomonadota c Alphaproteobacteria o Rhizobiales f Beijerinckiaceae g Methylobacterium s Methylobacterium sp003111705	Soil/permafrost	Soil/permafrost
RS GCF 014191355 1-s1336|hypothetical protein RS GCF 014191355 1 d Bacteria p Pseudomonadota c Alphaproteobacteria o Rhizobiales f Beijerinckiaceae g Methylobacterium s Methylobacterium sp014191355	Soil/permafrost	Soil/permafrost
RS GCF 900234795 1-s1568|hypothetical protein RS GCF 900234795 1 d Bacteria p Pseudomonadota c Alphaproteobacteria o Rhizobiales f Beijerinckiaceae g Methylobacterium s Methylobacterium extorquens	Soil/permafrost	Soil/permafrost
GCF-900234795-C1-cds2698|GCF-900234795-C1|hypothetical protein GCF-900234795 d Bacteria p Pseudomonadota c Alphaproteobacteria o Rhizobiales f Beijerinckiaceae g Methylobacterium s Methylobacterium extorquens	Soil/permafrost	Soil/permafrost
GCF-000019945-C1-cds2854|GCF-000019945-C1|hypothetical protein GCF-000019945 d Bacteria p Pseudomonadota c Alphaproteobacteria o Rhizobiales f Beijerinckiaceae g Methylobacterium s Methylobacterium populi	Plant-associated	Plant-associated
GB GCA 014138645 1-s362|hypothetical protein GB GCA 014138645 1 d Bacteria p Pseudomonadota c Alphaproteobacteria o Rhizobiales f Beijerinckiaceae g Methylobacterium s Methylobacterium thiocyanatum	Soil/permafrost	Soil/permafrost
RS GCF 014845115 1-s1376|hypothetical protein RS GCF 014845115 1 d Bacteria p Pseudomonadota c Alphaproteobacteria o Rhizobiales f Beijerinckiaceae g Methylobacterium s Methylobacterium zatmanii	microbial mat/biofilm	biofilm
RS GCF 001423405 1-s947|hypothetical protein RS GCF 001423405 1 d Bacteria p Pseudomonadota c Alphaproteobacteria o Rhizobiales f Beijerinckiaceae g Methylobacterium s Methylobacterium sp001423405	Plant-associated	Plant-associated
GCF-001423405-C1-cds555|GCF-001423405-C1|hypothetical protein GCF-001423405 d Bacteria p Pseudomonadota c Alphaproteobacteria o Rhizobiales f Beijerinckiaceae g Methylobacterium s Methylobacterium sp001423405	Plant-associated	Plant-associated
RS GCF 001542815 1-s968|hypothetical protein RS GCF 001542815 1 d Bacteria p Pseudomonadota c Alphaproteobacteria o Rhizobiales f Beijerinckiaceae g Methylobacterium s Methylobacterium sp001542815	Plant-associated	Plant-associated
GCF-001542815-C1-cds2558|GCF-001542815-C1|hypothetical protein GCF-001542815 d Bacteria p Pseudomonadota c Alphaproteobacteria o Rhizobiales f Beijerinckiaceae g Methylobacterium s Methylobacterium sp001542815	Plant-associated	Plant-associated
GB GCA 017857825 1-s492|hypothetical protein GB GCA 017857825 1 d Bacteria p Pseudomonadota c Alphaproteobacteria o Rhodospirillales f Casp-alpha2 g UBA4479 s UBA4479 sp017857825	freshwater/freshwater sediments	freshwater
GB GCA 013041995 1-s322|hypothetical protein GB GCA 013041995 1 d Bacteria p Pseudomonadota c Alphaproteobacteria o Rhizobiales f Aestuariivirgaceae g Anderseniella s Anderseniella sp013041995	Soil/permafrost	Soil/permafrost
GB GCA 019192585 1-s561|hypothetical protein GB GCA 019192585 1 d Bacteria p Pseudomonadota c Alphaproteobacteria o Rhizobiales f MH13 g MH13 s MH13 sp019192585	marine/marine sediments	marine
GB GCA 017642935 1-s475|hypothetical protein GB GCA 017642935 1 d Bacteria p Pseudomonadota c Alphaproteobacteria o Rhizobiales f MH13 g MH13 s MH13 sp017642935	marine/marine sediments	marine
RS GCF 004331955 1-s1167|hypothetical protein RS GCF 004331955 1 d Bacteria p Pseudomonadota c Alphaproteobacteria o Rhizobiales f Rhizobiaceae g Roseitalea s Roseitalea porphyridii	marine/marine sediments	marine
RS GCF 003149475 2-s1088|hypothetical protein RS GCF 003149475 2 d Bacteria p Pseudomonadota c Alphaproteobacteria o Rhizobiales f Rhizobiaceae g Roseitalea s Roseitalea stylonematis	marine/marine sediments	marine
GB GCA 017642895 1-s474|hypothetical protein GB GCA 017642895 1 d Bacteria p Pseudomonadota c Alphaproteobacteria o Rhizobiales f Rhizobiaceae g Roseitalea s Roseitalea sp017642895	marine/marine sediments	marine
3300017418-16-C7-cds73|3300017418-16-C7|hypothetical protein 3300017418-16 d Bacteria p Pseudomonadota c Alphaproteobacteria o Rhizobiales f Beijerinckiaceae g PAR1 s	freshwater/freshwater sediments	ground water
GB GCA 002928875 1-s140|hypothetical protein GB GCA 002928875 1 d Bacteria p Pseudomonadota c Alphaproteobacteria o Rhizobiales f Beijerinckiaceae g Rhabdaerophilum s Rhabdaerophilum sp002928875	freshwater/freshwater sediments	freshwater
3300026282-17-C9-cds12|3300026282-17-C9|hypothetical protein 3300026282-17 d Bacteria p Pseudomonadota c Alphaproteobacteria o Rhizobiales f Beijerinckiaceae g PAR1 s	wastewater/activated sludge	wastewater
RS GCF 001713455 1-s988|hypothetical protein RS GCF 001713455 1 d Bacteria p Pseudomonadota c Alphaproteobacteria o Rhizobiales f Beijerinckiaceae g Bosea s Bosea sp001713455	Other	alga
GB GCA 002279705 1-s75|hypothetical protein GB GCA 002279705 1 d Bacteria p Pseudomonadota c Alphaproteobacteria o Rhizobiales f Beijerinckiaceae g Bosea s Bosea sp002279705	wastewater/activated sludge	mine water
RS GCF 014873125 1-s1378|hypothetical protein RS GCF 014873125 1 d Bacteria p Pseudomonadota c Alphaproteobacteria o Rhizobiales f Beijerinckiaceae g Bosea s Bosea sp014873125	Plant-associated	Plant-associated
GB GCA 001556125 1-s42|hypothetical protein GB GCA 001556125 1 d Bacteria p Pseudomonadota c Alphaproteobacteria o Rhizobiales f Beijerinckiaceae g Bosea s Bosea sp001556125	freshwater/freshwater sediments	freshwater
RS GCF 001295925 1-s927|hypothetical protein RS GCF 001295925 1 d Bacteria p Pseudomonadota c Alphaproteobacteria o Rhizobiales f Beijerinckiaceae g Bosea s Bosea sp001295925	freshwater/freshwater sediments	freshwater
RS GCF 001426225 1-s954|hypothetical protein RS GCF 001426225 1 d Bacteria p Pseudomonadota c Alphaproteobacteria o Rhizobiales f Beijerinckiaceae g Bosea s Bosea sp001426225	Plant-associated	Plant-associated
GB GCA 001556025 1-s41|hypothetical protein GB GCA 001556025 1 d Bacteria p Pseudomonadota c Alphaproteobacteria o Rhizobiales f Beijerinckiaceae g Bosea s Bosea sp001556025	freshwater/freshwater sediments	freshwater
3300026863-12-C6-cds134|3300026863-12-C6|hypothetical protein 3300026863-12 d Bacteria p Pseudomonadota c Alphaproteobacteria o Rhizobiales f Beijerinckiaceae g Bosea s	Other	unknown
GB GCA 003562535 1-s174|hypothetical protein GB GCA 003562535 1 d Bacteria p Pseudomonadota c Gammaproteobacteria o Competibacterales f Competibacteraceae g SKOM01 s SKOM01 sp003562535	soda lake/soda lake sediments	soda lake sediment
GB GCA 003567855 1-s180|hypothetical protein GB GCA 003567855 1 d Bacteria p Pseudomonadota c Gammaproteobacteria o PWYM01 f PWYM01 g PWYM01 s PWYM01 sp003567855	soda lake/soda lake sediments	soda lake sediment
GB GCA 007122315 1-s207|hypothetical protein GB GCA 007122315 1 d Bacteria p Pseudomonadota c Gammaproteobacteria o Pseudomonadales f HTCC2089 g SLTB01 s SLTB01 sp007122315	soda lake/soda lake sediments	soda lake sediment
GB GCA 007127715 1-s214|hypothetical protein GB GCA 007127715 1 d Bacteria p Pseudomonadota c Gammaproteobacteria o PWYM01 f PWYM01 g PWYM01 s PWYM01 sp007127715	soda lake/soda lake sediments	soda lake sediment
GB GCA 007693855 1-s231|hypothetical protein GB GCA 007693855 1 d Bacteria p Pseudomonadota c Gammaproteobacteria o PWYM01 f PWYM01 g PWYM01 s PWYM01 sp007693855	Saline/hypersaline lake/sediment	saline lake
GB GCA 003567475 1-s178|hypothetical protein GB GCA 003567475 1 d Bacteria p Pseudomonadota c Gammaproteobacteria o PWYM01 f PWYM01 g PWYM01 s PWYM01 sp003567475	soda lake/soda lake sediments	soda lake sediment
RS GCF 900156225 1-s1545|hypothetical protein RS GCF 900156225 1 d Bacteria p Pseudomonadota c Gammaproteobacteria o Ectothiorhodospirales f Ectothiorhodospiraceae g Ectothiorhodosinus s Ectothiorhodosinus mongolicus	soda lake/soda lake sediments	soda lake
RS GCF 900109495 1-s1510|hypothetical protein RS GCF 900109495 1 d Bacteria p Pseudomonadota c Gammaproteobacteria o Ectothiorhodospirales f Ectothiorhodospiraceae g Ectothiorhodospira s Ectothiorhodospira marina	Other	unknown
RS GCF 001632845 1-s976|hypothetical protein RS GCF 001632845 1 d Bacteria p Pseudomonadota c Gammaproteobacteria o Ectothiorhodospirales f Ectothiorhodospiraceae g Ectothiorhodospira s Ectothiorhodospira sp001632845	soda lake/soda lake sediments	soda lake
RS GCF 000633935 1-s885|hypothetical protein RS GCF 000633935 1 d Bacteria p Pseudomonadota c Gammaproteobacteria o Ectothiorhodospirales f Ectothiorhodospiraceae g Ectothiorhodospira s Ectothiorhodospira haloalkaliphila	Saline/hypersaline lake/sediment	hypersaline
RS GCF 900114895 1-s1528|hypothetical protein RS GCF 900114895 1 d Bacteria p Pseudomonadota c Gammaproteobacteria o Ectothiorhodospirales f Ectothiorhodospiraceae g Ectothiorhodospira s Ectothiorhodospira mobilis A	hot spring	hot spring
RS GCF 016584115 1-s1413|hypothetical protein RS GCF 016584115 1 d Bacteria p Pseudomonadota c Gammaproteobacteria o Ectothiorhodospirales f Ectothiorhodospiraceae g Ectothiorhodospira s Ectothiorhodospira mobilis	Saline/hypersaline lake/sediment	hypersaline
RS GCF 900110965 1-s1517|hypothetical protein RS GCF 900110965 1 d Bacteria p Pseudomonadota c Gammaproteobacteria o Ectothiorhodospirales f Ectothiorhodospiraceae g Ectothiorhodospira s Ectothiorhodospira magna	soda lake/soda lake sediments	soda lake
RS GCF 016584105 1-s1412|hypothetical protein RS GCF 016584105 1 d Bacteria p Pseudomonadota c Gammaproteobacteria o Ectothiorhodospirales f Ectothiorhodospiraceae g Ectothiorhodospira s Ectothiorhodospira shaposhnikovii	marine/marine sediments	marine
RS GCF 000225005 1-s830|hypothetical protein RS GCF 000225005 1 d Bacteria p Pseudomonadota c Gammaproteobacteria o Ectothiorhodospirales f Ectothiorhodospiraceae g Ectothiorhodospira s Ectothiorhodospira sp000225005	microbial mat/biofilm	microbial mat
3300027607-24-C43-cds14|3300027607-24-C43|hypothetical protein 3300027607-24 d Bacteria p Pseudomonadota c Alphaproteobacteria o Kiloniellales f Rhodovibrionaceae g s	marine/marine sediments	marine
3300002055-3-C4-cds67|3300002055-3-C4|hypothetical protein 3300002055-3 d Bacteria p Pseudomonadota c Gammaproteobacteria o Granulosicoccales f Granulosicoccaceae g s	Other	alga
3300027623-9-C5-cds48|3300027623-9-C5|hypothetical protein 3300027623-9 d Bacteria p Pseudomonadota c Gammaproteobacteria o Granulosicoccales f Granulosicoccaceae g Granulosicoccus s	marine/marine sediments	marine
3300027498-6-C1-cds195|3300027498-6-C1|hypothetical protein 3300027498-6 d Bacteria p Pseudomonadota c Gammaproteobacteria o Granulosicoccales f Granulosicoccaceae g Granulosicoccus s	marine/marine sediments	marine
3300027262-12-C166-cds2|3300027262-12-C166|hypothetical protein 3300027262-12 d Bacteria p Pseudomonadota c Gammaproteobacteria o Granulosicoccales f Granulosicoccaceae g Granulosicoccus s	marine/marine sediments	marine
3300001102-6-C159-cds5|3300001102-6-C159|hypothetical protein 3300001102-6 d Bacteria p Pseudomonadota c Gammaproteobacteria o Granulosicoccales f Granulosicoccaceae g Granulosicoccus s	Other	alga
3300027509-15-C2-cds91|3300027509-15-C2|hypothetical protein 3300027509-15 d Bacteria p Pseudomonadota c Gammaproteobacteria o Granulosicoccales f Granulosicoccaceae g Granulosicoccus s	marine/marine sediments	marine
3300027262-7-C5-cds83|3300027262-7-C5|hypothetical protein 3300027262-7 d Bacteria p Pseudomonadota c Gammaproteobacteria o Granulosicoccales f Granulosicoccaceae g Granulosicoccus s	marine/marine sediments	marine
GROS21-1 SAMEA9560697 MAG 00000145-s5712|hypothetical protein GROS21-1 SAMEA9560697 MAG 00000145 d Bacteria p Pseudomonadota c Alphaproteobacteria o Rhizobiales f Beijerinckiaceae g Alsobacter s	freshwater/freshwater sediments	freshwater
BUCK21-1 SAMEA6872858 MAG 00000130-s1608|hypothetical protein BUCK21-1 SAMEA6872858 MAG 00000130 d Bacteria p Pseudomonadota c Gammaproteobacteria o Steroidobacterales f Steroidobacteraceae g CAIKMS01 s CAIKMS01	freshwater/freshwater sediments	freshwater
3300002057-2-C13-cds46|3300002057-2-C13|hypothetical protein 3300002057-2 d Bacteria p Pseudomonadota c Alphaproteobacteria o Rhodobacterales f Neomegalonemataceae g s	Other	alga
RS GCF 900105595 1-s1502|hypothetical protein RS GCF 900105595 1 d Bacteria p Pseudomonadota c Alphaproteobacteria o Rhizobiales f Stappiaceae g Stappia s Stappia sp900105595	microbial mat/biofilm	microbial mat
RS GCF 000423705 1-s865|hypothetical protein RS GCF 000423705 1 d Bacteria p Pseudomonadota c Alphaproteobacteria o Rhizobiales f Stappiaceae g Stappia s Stappia stellulata	marine/marine sediments	marine
GB GCA 016774605 1-s429|hypothetical protein GB GCA 016774605 1 d Bacteria p Pseudomonadota c Alphaproteobacteria o Rhizobiales f Stappiaceae g Stappia s Stappia sp016774605	marine/marine sediments	marine sediment
GB GCA 002709505 1-s123|hypothetical protein GB GCA 002709505 1 d Bacteria p Pseudomonadota c Alphaproteobacteria o Rhizobiales f Stappiaceae g Stappia s Stappia sp002709505	marine/marine sediments	marine
RS GCF 007830545 1-s1226|hypothetical protein RS GCF 007830545 1 d Bacteria p Pseudomonadota c Alphaproteobacteria o Rhizobiales f Stappiaceae g Roseibium s Roseibium hamelinense	marine/marine sediments	marine
RS GCF 008711285 1-s1248|hypothetical protein RS GCF 008711285 1 d Bacteria p Pseudomonadota c Alphaproteobacteria o Rhizobiales f Stappiaceae g Roseibium s Roseibium aquae	Saline/hypersaline lake/sediment	saline lake
GB GCA 017643215 1-s476|hypothetical protein GB GCA 017643215 1 d Bacteria p Pseudomonadota c Alphaproteobacteria o Rhizobiales f Stappiaceae g Roseibium s Roseibium sp017643215	marine/marine sediments	marine
RS GCF 000154705 2-s812|hypothetical protein RS GCF 000154705 2 d Bacteria p Pseudomonadota c Alphaproteobacteria o Rhizobiales f Rhizobiaceae g Hoeflea s Hoeflea phototrophica	marine/marine sediments	marine
3300025347-4-C19-cds30|3300025347-4-C19|hypothetical protein 3300025347-4 d Bacteria p Pseudomonadota c Alphaproteobacteria o Rhizobiales f Rhizobiaceae g Hoeflea s	Saline/hypersaline lake/sediment	hypersaline
RS GCF 001703635 1-s985|hypothetical protein RS GCF 001703635 1 d Bacteria p Pseudomonadota c Alphaproteobacteria o Rhizobiales f Rhizobiaceae g Hoeflea s Hoeflea olei	Other	oil contaminated freshwater
RS GCF 000759435 1-s897|hypothetical protein RS GCF 000759435 1 d Bacteria p Pseudomonadota c Alphaproteobacteria o Rhizobiales f Rhizobiaceae g Hoeflea s Hoeflea sp000759435	Brackish water/sediment	brackish water
RS GCF 902498795 1-s1577|hypothetical protein RS GCF 902498795 1 d Bacteria p Pseudomonadota c Alphaproteobacteria o Rhizobiales f Rhizobiaceae g Hoeflea s Hoeflea sp902498795	marine/marine sediments	marine
GB GCA 018829385 1-s534|hypothetical protein GB GCA 018829385 1 d Bacteria p Pseudomonadota c Alphaproteobacteria o Rhizobiales f Rhizobiaceae g Hoeflea s Hoeflea sp018829385	freshwater/freshwater sediments	ground water
GB GCA 019084245 1-s558|hypothetical protein GB GCA 019084245 1 d Bacteria p Pseudomonadota c Alphaproteobacteria o Rhizobiales f Rhizobiaceae g Hoeflea s Hoeflea sp019084245	freshwater/freshwater sediments	ground water
GB GCA 014359905 1-s366|hypothetical protein GB GCA 014359905 1 d Bacteria p Pseudomonadota c Alphaproteobacteria o Rhizobiales f Rhizobiaceae g Hoeflea s Hoeflea sp014359905	Other	oil reservoir
RS GCF 003258835 1-s1106|hypothetical protein RS GCF 003258835 1 d Bacteria p Pseudomonadota c Alphaproteobacteria o Rhizobiales f Rhodobiaceae g Rhodobium s Rhodobium orientis	marine/marine sediments	marine
RS GCF 009915765 1-s1284|hypothetical protein RS GCF 009915765 1 d Bacteria p Pseudomonadota c Alphaproteobacteria o Rhizobiales f Stappiaceae g Pannonibacter s Pannonibacter sp009915765	freshwater/freshwater sediments	freshwater
GB GCA 008107755 1-s239|hypothetical protein GB GCA 008107755 1 d Bacteria p Pseudomonadota c Alphaproteobacteria o Rhizobiales f Stappiaceae g Roseibium s Roseibium sp008107755	Saline/hypersaline lake/sediment	hypersaline
GB GCA 017643925 1-s480|hypothetical protein GB GCA 017643925 1 d Bacteria p Pseudomonadota c Alphaproteobacteria o Rhizobiales f Stappiaceae g Roseibium s Roseibium sp017643925	marine/marine sediments	marine
3300027607-17-C71-cds28|3300027607-17-C71|hypothetical protein 3300027607-17 d Bacteria p Pseudomonadota c Alphaproteobacteria o Rhizobiales f Stappiaceae g Roseibium s	marine/marine sediments	marine
RS GCF 000158095 2-s814|hypothetical protein RS GCF 000158095 2 d Bacteria p Pseudomonadota c Alphaproteobacteria o Rhizobiales f Stappiaceae g Roseibium s Roseibium alexandrii	marine/marine sediments	marine
GB GCA 001890945 1-s55|hypothetical protein GB GCA 001890945 1 d Bacteria p Pseudomonadota c Alphaproteobacteria o Rhizobiales f Stappiaceae g Roseibium s Roseibium sp001890945	marine/marine sediments	marine
RS GCF 005860795 2-s1208|hypothetical protein RS GCF 005860795 2 d Bacteria p Pseudomonadota c Alphaproteobacteria o Rhizobiales f Rhizobiaceae g Allorhizobium s Allorhizobium desertarenae	Soil/permafrost	Soil/permafrost
RS GCF 000299935 1-s844|hypothetical protein RS GCF 000299935 1 d Bacteria p Pseudomonadota c Alphaproteobacteria o Oceanibaculales f Oceanibaculaceae g Oceanibaculum s Oceanibaculum indicum	marine/marine sediments	marine
GB GCA 002708825 1-s122|hypothetical protein GB GCA 002708825 1 d Bacteria p Pseudomonadota c Alphaproteobacteria o Rhizobiales f Rhizobiaceae g Zhengella s Zhengella sp002708825	marine/marine sediments	marine
RS GCF 900155885 1-s1542|hypothetical protein RS GCF 900155885 1 d Bacteria p Pseudomonadota c Alphaproteobacteria o Rhizobiales f Rhizobiaceae g RU20A s RU20A sp900155885	freshwater/freshwater sediments	freshwater
RS GCF 014158035 1-s1335|hypothetical protein RS GCF 014158035 1 d Bacteria p Pseudomonadota c Alphaproteobacteria o Rhizobiales f Rhizobiaceae g FKL33 s FKL33 sp014158035	freshwater/freshwater sediments	freshwater
RS GCF 900176345 1-s1557|hypothetical protein RS GCF 900176345 1 d Bacteria p Pseudomonadota c Alphaproteobacteria o Rhizobiales f Rhizobiaceae g Allorhizobium s Allorhizobium sp900176345	freshwater/freshwater sediments	freshwater
RS GCF 017599385 1-s1440|hypothetical protein RS GCF 017599385 1 d Bacteria p Pseudomonadota c Alphaproteobacteria o Rhizobiales f Rhizobiaceae g Allorhizobium s Allorhizobium sp017599385	Plant-associated	Plant-associated
RS GCF 900188385 1-s1564|hypothetical protein RS GCF 900188385 1 d Bacteria p Pseudomonadota c Alphaproteobacteria o Azospirillales f Azospirillaceae g Niveispirillum s Niveispirillum sp900188385	freshwater/freshwater sediments	freshwater
GB GCA 017996735 1-s496|hypothetical protein GB GCA 017996735 1 d Bacteria p Pseudomonadota c Alphaproteobacteria o Azospirillales f Azospirillaceae g Niveispirillum s Niveispirillum sp017996735	wastewater/activated sludge	wastewater
RS GCF 002868735 1-s1046|hypothetical protein RS GCF 002868735 1 d Bacteria p Pseudomonadota c Alphaproteobacteria o Azospirillales f Azospirillaceae g Niveispirillum s Niveispirillum cyanobacteriorum	freshwater/freshwater sediments	freshwater
RS GCF 002251795 1-s1025|hypothetical protein RS GCF 002251795 1 d Bacteria p Pseudomonadota c Alphaproteobacteria o Azospirillales f Azospirillaceae g Niveispirillum s Niveispirillum lacus	freshwater/freshwater sediments	freshwater
GB GCA 001296005 1-s16|hypothetical protein GB GCA 001296005 1 d Bacteria p Pseudomonadota c Alphaproteobacteria o Azospirillales f Azospirillaceae g Niveispirillum s Niveispirillum sp001296005	freshwater/freshwater sediments	freshwater
RS GCF 014237835 1-s1358|hypothetical protein RS GCF 014237835 1 d Bacteria p Pseudomonadota c Alphaproteobacteria o Rhizobiales f Rhizobiaceae g Allorhizobium s Allorhizobium sp014237835	freshwater/freshwater sediments	freshwater
RS GCF 016806065 1-s1430|hypothetical protein RS GCF 016806065 1 d Bacteria p Pseudomonadota c Alphaproteobacteria o Rhizobiales f Rhizobiaceae g Allorhizobium s Allorhizobium sp001724035	freshwater/freshwater sediments	freshwater
RS GCF 001713475 1-s989|hypothetical protein RS GCF 001713475 1 d Bacteria p Pseudomonadota c Alphaproteobacteria o Rhizobiales f Rhizobiaceae g Allorhizobium s Allorhizobium sp001713475	Other	alga
RS GCF 006443685 1-s1214|hypothetical protein RS GCF 006443685 1 d Bacteria p Pseudomonadota c Alphaproteobacteria o Rhizobiales f Rhizobiaceae g Allorhizobium s Allorhizobium glycinendophyticum	Plant-associated	Plant-associated
RS GCF 001429245 1-s955|hypothetical protein RS GCF 001429245 1 d Bacteria p Pseudomonadota c Alphaproteobacteria o Rhizobiales f Rhizobiaceae g Allorhizobium s Allorhizobium sp001429245	Plant-associated	Plant-associated
RS GCF 003205195 1-s1098|hypothetical protein RS GCF 003205195 1 d Bacteria p Pseudomonadota c Alphaproteobacteria o Rhizobiales f Rhizobiaceae g Allorhizobium s Allorhizobium wuzhouense	Plant-associated	Plant-associated
RS GCF 002855515 1-s1044|hypothetical protein RS GCF 002855515 1 d Bacteria p Pseudomonadota c Alphaproteobacteria o Rhizobiales f Rhizobiaceae g Allorhizobium s Allorhizobium sp002855515	freshwater/freshwater sediments	freshwater
RS GCF 900156055 1-s1543|hypothetical protein RS GCF 900156055 1 d Bacteria p Pseudomonadota c Alphaproteobacteria o Rhizobiales f Rhizobiaceae g Allorhizobium s Allorhizobium sp900156055	freshwater/freshwater sediments	freshwater
RS GCF 000300855 1-s845|hypothetical protein RS GCF 000300855 1 d Bacteria p Pseudomonadota c Alphaproteobacteria o Rhizobiales f Rhizobiaceae g Allorhizobium s Allorhizobium albertimagni	microbial mat/biofilm	biofilm
GB GCA 900473805 1-s574|hypothetical protein GB GCA 900473805 1 d Bacteria p Pseudomonadota c Alphaproteobacteria o Rhizobiales f Rhizobiaceae g Allorhizobium s Allorhizobium sp900473805	Soil/permafrost	Soil/permafrost
RS GCF 004912135 1-s1197|hypothetical protein RS GCF 004912135 1 d Bacteria p Pseudomonadota c Alphaproteobacteria o Rhizobiales f Rhizobiaceae g Allorhizobium s Allorhizobium rosettiformans	freshwater/freshwater sediments	freshwater
RS GCF 004912165 1-s1199|hypothetical protein RS GCF 004912165 1 d Bacteria p Pseudomonadota c Alphaproteobacteria o Rhizobiales f Rhizobiaceae g Allorhizobium s Allorhizobium ipomoeae	freshwater/freshwater sediments	freshwater
GB GCA 900473745 1-s573|hypothetical protein GB GCA 900473745 1 d Bacteria p Pseudomonadota c Alphaproteobacteria o Rhizobiales f Rhizobiaceae g Allorhizobium s Allorhizobium sp900473745	Soil/permafrost	Soil/permafrost
GB GCA 900466945 1-s572|hypothetical protein GB GCA 900466945 1 d Bacteria p Pseudomonadota c Alphaproteobacteria o Rhizobiales f Rhizobiaceae g Allorhizobium s Allorhizobium sp900466945	Soil/permafrost	Soil/permafrost
RS GCF 004912145 1-s1198|hypothetical protein RS GCF 004912145 1 d Bacteria p Pseudomonadota c Alphaproteobacteria o Rhizobiales f Rhizobiaceae g Allorhizobium s Allorhizobium rhizophilum	Soil/permafrost	Soil/permafrost
RS GCF 001296045 1-s930|hypothetical protein RS GCF 001296045 1 d Bacteria p Pseudomonadota c Alphaproteobacteria o Rhizobiales f Rhizobiaceae g Allorhizobium s Allorhizobium sp001296045	freshwater/freshwater sediments	freshwater
GB GCA 001657395 1-s51|hypothetical protein GB GCA 001657395 1 d Bacteria p Pseudomonadota c Alphaproteobacteria o Kiloniellales f Kiloniellaceae g Pelagibius s Pelagibius sp001657395	marine/marine sediments	marine
3300006913-6-C30-cds26|3300006913-6-C30|hypothetical protein 3300006913-6 d Bacteria p Pseudomonadota c Alphaproteobacteria o UBA8366 f g s	marine/marine sediments	marine
GB GCA 002389175 1-s99|hypothetical protein GB GCA 002389175 1 d Bacteria p Pseudomonadota c Alphaproteobacteria o Rhodospirillales f Casp-alpha2 g UBA4479 s UBA4479 sp002389175	marine/marine sediments	marine
3300018415-20-C10-cds84|3300018415-20-C10|hypothetical protein 3300018415-20 d Bacteria p Pseudomonadota c Alphaproteobacteria o Rhodospirillales f UBA4479 g UBA4479 s	Saline/hypersaline lake/sediment	hypersaline
AM-2014-D2-bin-153-C222-cds2|AM-2014-D2-bin-153-C222|hypothetical protein AM-2014-D2-bin-153 d Bacteria p Pseudomonadota c Gammaproteobacteria o Burkholderiales f Burkholderiaceae g Polynucleobacter s Polynucleobacter paneuropaeus	freshwater/freshwater sediments	freshwater
BUCK21-1 SAMEA6872764 MAG 00000010-s800|hypothetical protein BUCK21-1 SAMEA6872764 MAG 00000010 d Bacteria p Pseudomonadota c Gammaproteobacteria o Burkholderiales f Burkholderiaceae g Polynucleobacter s Polynucleobacter	freshwater/freshwater sediments	freshwater
RS GCF 018881545 1-s1471|hypothetical protein RS GCF 018881545 1 d Bacteria p Pseudomonadota c Gammaproteobacteria o Burkholderiales f Burkholderiaceae g Polynucleobacter s Polynucleobacter sp018881545	freshwater/freshwater sediments	freshwater
GROS21-1 SAMEA9560521 MAG 00000062-s4898|hypothetical protein GROS21-1 SAMEA9560521 MAG 00000062 d Bacteria p Pseudomonadota c Gammaproteobacteria o Burkholderiales f Burkholderiaceae g Polynucleobacter s	freshwater/freshwater sediments	freshwater
GROS21-1 SAMEA9560526 MAG 00000035-s5068|hypothetical protein GROS21-1 SAMEA9560526 MAG 00000035 d Bacteria p Pseudomonadota c Gammaproteobacteria o Burkholderiales f Burkholderiaceae g Polynucleobacter s	freshwater/freshwater sediments	freshwater
GROS21-1 SAMEA9560531 MAG 00000055-s5222|hypothetical protein GROS21-1 SAMEA9560531 MAG 00000055 d Bacteria p Pseudomonadota c Gammaproteobacteria o Burkholderiales f Burkholderiaceae g Polynucleobacter s	freshwater/freshwater sediments	freshwater
GROS21-1 SAMEA9560525 MAG 00000030-s5052|hypothetical protein GROS21-1 SAMEA9560525 MAG 00000030 d Bacteria p Pseudomonadota c Gammaproteobacteria o Burkholderiales f Burkholderiaceae g Polynucleobacter s	freshwater/freshwater sediments	freshwater
RS GCF 018688495 1-s1469|hypothetical protein RS GCF 018688495 1 d Bacteria p Pseudomonadota c Gammaproteobacteria o Burkholderiales f Burkholderiaceae g Polynucleobacter s Polynucleobacter sp018688495	freshwater/freshwater sediments	freshwater
RS GCF 013307245 1-s1321|hypothetical protein RS GCF 013307245 1 d Bacteria p Pseudomonadota c Gammaproteobacteria o Burkholderiales f Burkholderiaceae g Polynucleobacter s Polynucleobacter sp013307245	freshwater/freshwater sediments	freshwater
RS GCF 000973625 1-s911|hypothetical protein RS GCF 000973625 1 d Bacteria p Pseudomonadota c Gammaproteobacteria o Burkholderiales f Burkholderiaceae g Polynucleobacter s Polynucleobacter duraquae	freshwater/freshwater sediments	freshwater
RS GCF 018688255 1-s1467|hypothetical protein RS GCF 018688255 1 d Bacteria p Pseudomonadota c Gammaproteobacteria o Burkholderiales f Burkholderiaceae g Polynucleobacter s Polynucleobacter sp018688255	freshwater/freshwater sediments	freshwater
RS GCF 018882205 1-s1480|hypothetical protein RS GCF 018882205 1 d Bacteria p Pseudomonadota c Gammaproteobacteria o Burkholderiales f Burkholderiaceae g Polynucleobacter s Polynucleobacter sp018882205	freshwater/freshwater sediments	freshwater
RS GCF 018687675 1-s1462|hypothetical protein RS GCF 018687675 1 d Bacteria p Pseudomonadota c Gammaproteobacteria o Burkholderiales f Burkholderiaceae g Polynucleobacter s Polynucleobacter sp018687675	freshwater/freshwater sediments	freshwater
GROS21-1 SAMEA9560615 MAG 00000035-s5643|hypothetical protein GROS21-1 SAMEA9560615 MAG 00000035 d Bacteria p Pseudomonadota c Gammaproteobacteria o Burkholderiales f Burkholderiaceae g Polynucleobacter s	freshwater/freshwater sediments	freshwater
RS GCF 018881595 1-s1472|hypothetical protein RS GCF 018881595 1 d Bacteria p Pseudomonadota c Gammaproteobacteria o Burkholderiales f Burkholderiaceae g Polynucleobacter s Polynucleobacter sp018881595	freshwater/freshwater sediments	freshwater
RS GCF 001659725 1-s980|hypothetical protein RS GCF 001659725 1 d Bacteria p Pseudomonadota c Gammaproteobacteria o Burkholderiales f Burkholderiaceae g Polynucleobacter s Polynucleobacter wuianus	freshwater/freshwater sediments	freshwater
3300025355-1-C56-cds4|3300025355-1-C56|hypothetical protein 3300025355-1 d Bacteria p Pseudomonadota c Gammaproteobacteria o Burkholderiales f Burkholderiaceae g Polynucleobacter s	freshwater/freshwater sediments	freshwater
GROS21-1 SAMEA9560608 MAG 00000070-s5637|hypothetical protein GROS21-1 SAMEA9560608 MAG 00000070 d Bacteria p Pseudomonadota c Gammaproteobacteria o Burkholderiales f Burkholderiaceae g Polynucleobacter s Polynucleobacter	freshwater/freshwater sediments	freshwater
GROS21-1 SAMEA9560517 MAG 00000198-s4701|hypothetical protein GROS21-1 SAMEA9560517 MAG 00000198 d Bacteria p Pseudomonadota c Gammaproteobacteria o Burkholderiales f Burkholderiaceae g Polynucleobacter s Polynucleobacter	freshwater/freshwater sediments	freshwater
GROS21-1 SAMEA9560646 MAG 00000145-s5690|hypothetical protein GROS21-1 SAMEA9560646 MAG 00000145 d Bacteria p Pseudomonadota c Gammaproteobacteria o Burkholderiales f Burkholderiaceae g Polynucleobacter s Polynucleobacter	freshwater/freshwater sediments	freshwater
GROS21-1 SAMEA9560543 MAG 00000238-s5445|hypothetical protein GROS21-1 SAMEA9560543 MAG 00000238 d Bacteria p Pseudomonadota c Gammaproteobacteria o Burkholderiales f Burkholderiaceae g Polynucleobacter s Polynucleobacter	freshwater/freshwater sediments	freshwater
Jr-14may18-C4773-cds2067|Jr-14may18-C4773|unannotated protein Jr-14may18-63 d Bacteria p Pseudomonadota c Gammaproteobacteria o Burkholderiales f Burkholderiaceae g Polynucleobacter s	freshwater/freshwater sediments	freshwater
GROS21-1 SAMEA9561281 MAG 00000076-s6498|hypothetical protein GROS21-1 SAMEA9561281 MAG 00000076 d Bacteria p Pseudomonadota c Gammaproteobacteria o Burkholderiales f Burkholderiaceae g Polynucleobacter s	freshwater/freshwater sediments	freshwater
GROS21-1 SAMEA9560539 MAG 00000007-s5348|hypothetical protein GROS21-1 SAMEA9560539 MAG 00000007 d Bacteria p Pseudomonadota c Gammaproteobacteria o Burkholderiales f Burkholderiaceae g Polynucleobacter s	freshwater/freshwater sediments	freshwater
GROS21-1 SAMEA9560536 MAG 00000061-s5261|hypothetical protein GROS21-1 SAMEA9560536 MAG 00000061 d Bacteria p Pseudomonadota c Gammaproteobacteria o Burkholderiales f Burkholderiaceae g Polynucleobacter s	freshwater/freshwater sediments	freshwater
Jr-7aug17-C4407-cds1133|Jr-7aug17-C4407|unannotated protein Jr-7aug17-265 d Bacteria p Pseudomonadota c Gammaproteobacteria o Burkholderiales f Burkholderiaceae g Polynucleobacter s	freshwater/freshwater sediments	freshwater
RS GCF 018688095 1-s1465|hypothetical protein RS GCF 018688095 1 d Bacteria p Pseudomonadota c Gammaproteobacteria o Burkholderiales f Burkholderiaceae g Polynucleobacter s Polynucleobacter sp018688095	freshwater/freshwater sediments	freshwater
RS GCF 018882445 1-s1482|hypothetical protein RS GCF 018882445 1 d Bacteria p Pseudomonadota c Gammaproteobacteria o Burkholderiales f Burkholderiaceae g Polynucleobacter s Polynucleobacter sp018882445	freshwater/freshwater sediments	freshwater
Jr-11may16-C58737-cds1687|Jr-11may16-C58737|unannotated protein Jr-11may16-266 d Bacteria p Pseudomonadota c Gammaproteobacteria o Burkholderiales f Burkholderiaceae g Polynucleobacter s	freshwater/freshwater sediments	freshwater
RS GCF 018881855 1-s1475|hypothetical protein RS GCF 018881855 1 d Bacteria p Pseudomonadota c Gammaproteobacteria o Burkholderiales f Burkholderiaceae g Polynucleobacter s Polynucleobacter sp018881855	freshwater/freshwater sediments	freshwater
RS GCF 002192535 1-s1016|hypothetical protein RS GCF 002192535 1 d Bacteria p Pseudomonadota c Gammaproteobacteria o Burkholderiales f Burkholderiaceae g Polynucleobacter s Polynucleobacter hirudinilacicola	freshwater/freshwater sediments	freshwater
GROS21-1 SAMEA9560536 MAG 00000097-s5298|hypothetical protein GROS21-1 SAMEA9560536 MAG 00000097 d Bacteria p Pseudomonadota c Gammaproteobacteria o Burkholderiales f Burkholderiaceae g Polynucleobacter s	freshwater/freshwater sediments	freshwater
GROS21-1 SAMEA9560536 MAG 00000081-s5272|hypothetical protein GROS21-1 SAMEA9560536 MAG 00000081 d Bacteria p Pseudomonadota c Gammaproteobacteria o Burkholderiales f Burkholderiaceae g Polynucleobacter s	freshwater/freshwater sediments	freshwater
RS GCF 018881505 1-s1470|hypothetical protein RS GCF 018881505 1 d Bacteria p Pseudomonadota c Gammaproteobacteria o Burkholderiales f Burkholderiaceae g Polynucleobacter s Polynucleobacter sp018881505	freshwater/freshwater sediments	freshwater
GROS21-1 SAMEA9560607 MAG 00000114-s5629|hypothetical protein GROS21-1 SAMEA9560607 MAG 00000114 d Bacteria p Pseudomonadota c Gammaproteobacteria o Burkholderiales f Burkholderiaceae g Polynucleobacter s	freshwater/freshwater sediments	freshwater
GROS21-1 SAMEA9560617 MAG 00000140-s5650|hypothetical protein GROS21-1 SAMEA9560617 MAG 00000140 d Bacteria p Pseudomonadota c Gammaproteobacteria o Burkholderiales f Burkholderiaceae g Polynucleobacter s	freshwater/freshwater sediments	freshwater
GROS21-1 SAMEA9560537 MAG 00000177-s5332|hypothetical protein GROS21-1 SAMEA9560537 MAG 00000177 d Bacteria p Pseudomonadota c Gammaproteobacteria o Burkholderiales f Burkholderiaceae g Polynucleobacter s	freshwater/freshwater sediments	freshwater
Jr-28jun17-C1122-cds624|Jr-28jun17-C1122|unannotated protein Jr-28jun17-199 d Bacteria p Pseudomonadota c Gammaproteobacteria o Burkholderiales f Burkholderiaceae g Polynucleobacter s	freshwater/freshwater sediments	freshwater
GROS21-1 SAMEA9560544 MAG 00000131-s5456|hypothetical protein GROS21-1 SAMEA9560544 MAG 00000131 d Bacteria p Pseudomonadota c Gammaproteobacteria o Burkholderiales f Burkholderiaceae g Polynucleobacter s	freshwater/freshwater sediments	freshwater
GROS21-1 SAMEA9560365 MAG 00000049-s3092|hypothetical protein GROS21-1 SAMEA9560365 MAG 00000049 d Bacteria p Pseudomonadota c Gammaproteobacteria o Burkholderiales f Burkholderiaceae g Polynucleobacter s	freshwater/freshwater sediments	freshwater
GROS21-1 SAMEA9561044 MAG 00000104-s6254|hypothetical protein GROS21-1 SAMEA9561044 MAG 00000104 d Bacteria p Pseudomonadota c Gammaproteobacteria o Burkholderiales f Burkholderiaceae g Polynucleobacter s	freshwater/freshwater sediments	freshwater
GROS21-1 SAMEA9560398 MAG 00000093-s3895|hypothetical protein GROS21-1 SAMEA9560398 MAG 00000093 d Bacteria p Pseudomonadota c Gammaproteobacteria o Burkholderiales f Burkholderiaceae g Polynucleobacter s	freshwater/freshwater sediments	freshwater
GROS21-1 SAMEA9560454 MAG 00000002-s4198|hypothetical protein GROS21-1 SAMEA9560454 MAG 00000002 d Bacteria p Pseudomonadota c Gammaproteobacteria o Burkholderiales f Burkholderiaceae g Polynucleobacter s	freshwater/freshwater sediments	freshwater
GROS21-1 SAMEA9561024 MAG 00000073-s6206|hypothetical protein GROS21-1 SAMEA9561024 MAG 00000073 d Bacteria p Pseudomonadota c Gammaproteobacteria o Burkholderiales f Burkholderiaceae g Polynucleobacter s	freshwater/freshwater sediments	freshwater
GROS21-1 SAMEA9560369 MAG 00000004-s3470|hypothetical protein GROS21-1 SAMEA9560369 MAG 00000004 d Bacteria p Pseudomonadota c Gammaproteobacteria o Burkholderiales f Burkholderiaceae g Polynucleobacter s	freshwater/freshwater sediments	freshwater
GROS21-1 SAMEA9561237 MAG 00000031-s6477|hypothetical protein GROS21-1 SAMEA9561237 MAG 00000031 d Bacteria p Pseudomonadota c Gammaproteobacteria o Burkholderiales f Burkholderiaceae g Polynucleobacter s	freshwater/freshwater sediments	freshwater
GROS21-1 SAMEA9560386 MAG 00000127-s3809|hypothetical protein GROS21-1 SAMEA9560386 MAG 00000127 d Bacteria p Pseudomonadota c Gammaproteobacteria o Burkholderiales f Burkholderiaceae g Polynucleobacter s	freshwater/freshwater sediments	freshwater
Loc090116-7m-bin-0790-C333-cds2|Loc090116-7m-bin-0790-C333|hypothetical protein Loc090116-7m-bin-0790 d Bacteria p Pseudomonadota c Gammaproteobacteria o Burkholderiales f Burkholderiaceae g Polynucleobacter s	freshwater/freshwater sediments	freshwater
BUCK21-1 SAMEA6872910 MAG 00000148-s2128|hypothetical protein BUCK21-1 SAMEA6872910 MAG 00000148 d Bacteria p Pseudomonadota c Gammaproteobacteria o Burkholderiales f Burkholderiaceae g Polynucleobacter s	freshwater/freshwater sediments	freshwater
GROS21-1 SAMEA9561354 MAG 00000184-s6618|hypothetical protein GROS21-1 SAMEA9561354 MAG 00000184 d Bacteria p Pseudomonadota c Gammaproteobacteria o Burkholderiales f Burkholderiaceae g Polynucleobacter s	freshwater/freshwater sediments	freshwater
AE-24oct19-C3333-cds10|AE-24oct19-C3333|hypothetical protein AE-24oct19-114 d Bacteria p Pseudomonadota c Gammaproteobacteria o Burkholderiales f Burkholderiaceae g Polynucleobacter s	freshwater/freshwater sediments	freshwater
3300011918-10-C112-cds3|3300011918-10-C112|hypothetical protein 3300011918-10 d Bacteria p Pseudomonadota c Gammaproteobacteria o Burkholderiales f Burkholderiaceae g Polynucleobacter s	wastewater/activated sludge	mine water
RS GCF 003065365 1-s1080|hypothetical protein RS GCF 003065365 1 d Bacteria p Pseudomonadota c Gammaproteobacteria o Burkholderiales f Burkholderiaceae g Polynucleobacter s Polynucleobacter difficilis	freshwater/freshwater sediments	freshwater
BUCK21-1 SAMEA6872912 MAG 00000169-s2163|hypothetical protein BUCK21-1 SAMEA6872912 MAG 00000169 d Bacteria p Pseudomonadota c Gammaproteobacteria o Burkholderiales f Burkholderiaceae g Polynucleobacter s	freshwater/freshwater sediments	freshwater
Loc090907-4m-bin-499-C46-cds2|Loc090907-4m-bin-499-C46|hypothetical protein Loc090907-4m-bin-499 d Bacteria p Pseudomonadota c Gammaproteobacteria o Burkholderiales f Burkholderiaceae g Polynucleobacter s	freshwater/freshwater sediments	freshwater
BUCK21-1 SAMEA6872934 MAG 00000102-s2421|hypothetical protein BUCK21-1 SAMEA6872934 MAG 00000102 d Bacteria p Pseudomonadota c Gammaproteobacteria o Burkholderiales f Burkholderiaceae g Polynucleobacter s	freshwater/freshwater sediments	freshwater
RE-15aug16-C20622-cds1398|RE-15aug16-C20622|unannotated protein RE-15aug16-169 d Bacteria p Pseudomonadota c Gammaproteobacteria o Burkholderiales f Burkholderiaceae g Polynucleobacter s	freshwater/freshwater sediments	freshwater
HRS-ES11-C9892-cds866|HRS-ES11-C9892|photosynthetic reaction center subunit M HRS-ES11-bin-181 d Bacteria p Pseudomonadota c Gammaproteobacteria o Burkholderiales f Burkholderiaceae g Polynucleobacter s	freshwater/freshwater sediments	freshwater
RS GCF 900176405 1-s1559|hypothetical protein RS GCF 900176405 1 d Bacteria p Pseudomonadota c Gammaproteobacteria o Burkholderiales f Burkholderiaceae g Polynucleobacter s Polynucleobacter sp900176405	freshwater/freshwater sediments	freshwater
GROS21-1 SAMEA9560374 MAG 00000082-s3617|hypothetical protein GROS21-1 SAMEA9560374 MAG 00000082 d Bacteria p Pseudomonadota c Gammaproteobacteria o Burkholderiales f Burkholderiaceae g Polynucleobacter s Polynucleobacter	freshwater/freshwater sediments	freshwater
GROS21-1 SAMEA9560377 MAG 00000229-s3753|hypothetical protein GROS21-1 SAMEA9560377 MAG 00000229 d Bacteria p Pseudomonadota c Gammaproteobacteria o Burkholderiales f Burkholderiaceae g Polynucleobacter s Polynucleobacter	freshwater/freshwater sediments	freshwater
GROS21-1 SAMEA9561290 MAG 00000038-s6504|hypothetical protein GROS21-1 SAMEA9561290 MAG 00000038 d Bacteria p Pseudomonadota c Gammaproteobacteria o Burkholderiales f Burkholderiaceae g Polynucleobacter s Polynucleobacter	freshwater/freshwater sediments	freshwater
GROS21-1 SAMEA9561332 MAG 00000065-s6585|hypothetical protein GROS21-1 SAMEA9561332 MAG 00000065 d Bacteria p Pseudomonadota c Gammaproteobacteria o Burkholderiales f Burkholderiaceae g Polynucleobacter s Polynucleobacter	freshwater/freshwater sediments	freshwater
GROS21-1 SAMEA9561042 MAG 00000034-s6249|hypothetical protein GROS21-1 SAMEA9561042 MAG 00000034 d Bacteria p Pseudomonadota c Gammaproteobacteria o Burkholderiales f Burkholderiaceae g Polynucleobacter s Polynucleobacter	freshwater/freshwater sediments	freshwater
GROS21-1 SAMEA9561020 MAG 00000160-s6200|hypothetical protein GROS21-1 SAMEA9561020 MAG 00000160 d Bacteria p Pseudomonadota c Gammaproteobacteria o Burkholderiales f Burkholderiaceae g Polynucleobacter s Polynucleobacter	freshwater/freshwater sediments	freshwater
GROS21-1 SAMEA9560974 MAG 00000022-s6063|hypothetical protein GROS21-1 SAMEA9560974 MAG 00000022 d Bacteria p Pseudomonadota c Gammaproteobacteria o Burkholderiales f Burkholderiaceae g Polynucleobacter s Polynucleobacter	freshwater/freshwater sediments	freshwater
GROS21-1 SAMEA9561335 MAG 00000200-s6587|hypothetical protein GROS21-1 SAMEA9561335 MAG 00000200 d Bacteria p Pseudomonadota c Gammaproteobacteria o Burkholderiales f Burkholderiaceae g Polynucleobacter s Polynucleobacter	freshwater/freshwater sediments	freshwater
GB GCA 903871735 1-s679|hypothetical protein GB GCA 903871735 1 d Bacteria p Pseudomonadota c Gammaproteobacteria o Burkholderiales f Burkholderiaceae g Polynucleobacter s Polynucleobacter sp903871735	freshwater/freshwater sediments	freshwater
GROS21-1 SAMEA9560400 MAG 00000126-s3918|hypothetical protein GROS21-1 SAMEA9560400 MAG 00000126 d Bacteria p Pseudomonadota c Gammaproteobacteria o Burkholderiales f Burkholderiaceae g Polynucleobacter s Polynucleobacter	freshwater/freshwater sediments	freshwater
GROS21-1 SAMEA9560419 MAG 00000130-s4015|hypothetical protein GROS21-1 SAMEA9560419 MAG 00000130 d Bacteria p Pseudomonadota c Gammaproteobacteria o Burkholderiales f Burkholderiaceae g Polynucleobacter s Polynucleobacter	freshwater/freshwater sediments	freshwater
GROS21-1 SAMEA9560367 MAG 00000096-s3292|hypothetical protein GROS21-1 SAMEA9560367 MAG 00000096 d Bacteria p Pseudomonadota c Gammaproteobacteria o Burkholderiales f Burkholderiaceae g Polynucleobacter s Polynucleobacter	freshwater/freshwater sediments	freshwater
GROS21-1 SAMEA9561091 MAG 00000046-s6325|hypothetical protein GROS21-1 SAMEA9561091 MAG 00000046 d Bacteria p Pseudomonadota c Gammaproteobacteria o Burkholderiales f Burkholderiaceae g Polynucleobacter s Polynucleobacter	freshwater/freshwater sediments	freshwater
GB GCA 009927445 1-s275|hypothetical protein GB GCA 009927445 1 d Bacteria p Pseudomonadota c Gammaproteobacteria o Burkholderiales f Burkholderiaceae g Polynucleobacter s Polynucleobacter sp009927445	freshwater/freshwater sediments	freshwater
3300027581-1-C10-cds5|3300027581-1-C10|hypothetical protein 3300027581-1 d Bacteria p Pseudomonadota c Gammaproteobacteria o Burkholderiales f Burkholderiaceae g Polynucleobacter s	freshwater/freshwater sediments	freshwater
GROS21-1 SAMEA9560529 MAG 00000091-s5134|hypothetical protein GROS21-1 SAMEA9560529 MAG 00000091 d Bacteria p Pseudomonadota c Gammaproteobacteria o Burkholderiales f Burkholderiaceae g Polynucleobacter s	freshwater/freshwater sediments	freshwater
GROS21-1 SAMEA9560535 MAG 00000154-s5258|hypothetical protein GROS21-1 SAMEA9560535 MAG 00000154 d Bacteria p Pseudomonadota c Gammaproteobacteria o Burkholderiales f Burkholderiaceae g Polynucleobacter s	freshwater/freshwater sediments	freshwater
GROS21-1 SAMEA9560926 MAG 00000053-s6025|hypothetical protein GROS21-1 SAMEA9560926 MAG 00000053 d Bacteria p Pseudomonadota c Gammaproteobacteria o Burkholderiales f Burkholderiaceae g Polynucleobacter s	freshwater/freshwater sediments	freshwater
GROS21-1 SAMEA9560654 MAG 00000058-s5695|hypothetical protein GROS21-1 SAMEA9560654 MAG 00000058 d Bacteria p Pseudomonadota c Gammaproteobacteria o Burkholderiales f Burkholderiaceae g Polynucleobacter s	freshwater/freshwater sediments	freshwater
3300025449-1-C37-cds14|3300025449-1-C37|hypothetical protein 3300025449-1 d Bacteria p Pseudomonadota c Gammaproteobacteria o Burkholderiales f Burkholderiaceae g Polynucleobacter s	freshwater/freshwater sediments	freshwater
GROS21-1 SAMEA9560696 MAG 00000009-s5710|hypothetical protein GROS21-1 SAMEA9560696 MAG 00000009 d Bacteria p Pseudomonadota c Gammaproteobacteria o Burkholderiales f Burkholderiaceae g Polynucleobacter s	freshwater/freshwater sediments	freshwater
GROS21-1 SAMEA9560675 MAG 00000021-s5704|hypothetical protein GROS21-1 SAMEA9560675 MAG 00000021 d Bacteria p Pseudomonadota c Gammaproteobacteria o Burkholderiales f Burkholderiaceae g Polynucleobacter s	freshwater/freshwater sediments	freshwater
GROS21-1 SAMEA9560518 MAG 00000155-s4742|hypothetical protein GROS21-1 SAMEA9560518 MAG 00000155 d Bacteria p Pseudomonadota c Gammaproteobacteria o Burkholderiales f Burkholderiaceae g Polynucleobacter s	freshwater/freshwater sediments	freshwater
GROS21-1 SAMEA9560517 MAG 00000041-s4282|hypothetical protein GROS21-1 SAMEA9560517 MAG 00000041 d Bacteria p Pseudomonadota c Gammaproteobacteria o Burkholderiales f Burkholderiaceae g Polynucleobacter s	freshwater/freshwater sediments	freshwater
BUCK21-1 SAMEA6872754 MAG 00000045-s775|hypothetical protein BUCK21-1 SAMEA6872754 MAG 00000045 d Bacteria p Pseudomonadota c Gammaproteobacteria o Burkholderiales f Burkholderiaceae g Polynucleobacter s	freshwater/freshwater sediments	freshwater
3300013094-47-C78-cds8|3300013094-47-C78|hypothetical protein 3300013094-47 d Bacteria p Pseudomonadota c Gammaproteobacteria o Burkholderiales f Burkholderiaceae g Polynucleobacter s	freshwater/freshwater sediments	freshwater
Ki2-D1-bin-0571-C270-cds3|Ki2-D1-bin-0571-C270|hypothetical protein Ki2-D1-bin-0571 d Bacteria p Pseudomonadota c Gammaproteobacteria o Burkholderiales f Burkholderiaceae g Polynucleobacter s	freshwater/freshwater sediments	freshwater
3300025367-1-C19-cds24|3300025367-1-C19|hypothetical protein 3300025367-1 d Bacteria p Pseudomonadota c Gammaproteobacteria o Burkholderiales f Burkholderiaceae g Polynucleobacter s Polynucleobacter rarus	freshwater/freshwater sediments	freshwater
RS GCF 003072505 1-s1082|hypothetical protein RS GCF 003072505 1 d Bacteria p Pseudomonadota c Gammaproteobacteria o Burkholderiales f Burkholderiaceae g Polynucleobacter s Polynucleobacter rarus	freshwater/freshwater sediments	freshwater
GROS21-1 SAMEA9560525 MAG 00000038-s5058|hypothetical protein GROS21-1 SAMEA9560525 MAG 00000038 d Bacteria p Pseudomonadota c Gammaproteobacteria o Burkholderiales f Burkholderiaceae g Polynucleobacter s	freshwater/freshwater sediments	freshwater
Jr-14may18-C225-cds924|Jr-14may18-C225|unannotated protein Jr-14may18-239 d Bacteria p Pseudomonadota c Gammaproteobacteria o Burkholderiales f Burkholderiaceae g Polynucleobacter s	freshwater/freshwater sediments	freshwater
Jr-16oct17-C30765-cds2403|Jr-16oct17-C30765|unannotated protein Jr-16oct17-08 d Bacteria p Pseudomonadota c Gammaproteobacteria o Burkholderiales f Burkholderiaceae g Polynucleobacter s	freshwater/freshwater sediments	freshwater
GB GCA 903889595 1-s700|hypothetical protein GB GCA 903889595 1 d Bacteria p Pseudomonadota c Gammaproteobacteria o Burkholderiales f Burkholderiaceae g Polynucleobacter s Polynucleobacter sp903889595	freshwater/freshwater sediments	freshwater
VK-bin-3284-C7-cds9|VK-bin-3284-C7|hypothetical protein VK-bin-3284 d Bacteria p Pseudomonadota c Gammaproteobacteria o Burkholderiales f Burkholderiaceae g Polynucleobacter s	freshwater/freshwater sediments	freshwater
GB GCA 903867305 1-s671|hypothetical protein GB GCA 903867305 1 d Bacteria p Pseudomonadota c Gammaproteobacteria o Burkholderiales f Burkholderiaceae g Polynucleobacter s Polynucleobacter sp903867305	freshwater/freshwater sediments	freshwater
GROS21-1 SAMEA9560525 MAG 00000046-s5060|hypothetical protein GROS21-1 SAMEA9560525 MAG 00000046 d Bacteria p Pseudomonadota c Gammaproteobacteria o Burkholderiales f Burkholderiaceae g Polynucleobacter s Polynucleobacter	freshwater/freshwater sediments	freshwater
Kiruna-bin-12334-C29-cds28|Kiruna-bin-12334-C29|hypothetical protein Kiruna-bin-12334 d Bacteria p Pseudomonadota c Gammaproteobacteria o Burkholderiales f Burkholderiaceae g Polynucleobacter s	freshwater/freshwater sediments	freshwater
GROS21-1 SAMEA9560955 MAG 00000111-s6051|hypothetical protein GROS21-1 SAMEA9560955 MAG 00000111 d Bacteria p Pseudomonadota c Gammaproteobacteria o Burkholderiales f Burkholderiaceae g Polynucleobacter s Polynucleobacter	freshwater/freshwater sediments	freshwater
GB GCA 903875135 1-s686|hypothetical protein GB GCA 903875135 1 d Bacteria p Pseudomonadota c Gammaproteobacteria o Burkholderiales f Burkholderiaceae g Polynucleobacter s Polynucleobacter sp903875135	freshwater/freshwater sediments	freshwater
GROS21-1 SAMEA9560956 MAG 00000088-s6052|hypothetical protein GROS21-1 SAMEA9560956 MAG 00000088 d Bacteria p Pseudomonadota c Gammaproteobacteria o Burkholderiales f Burkholderiaceae g Polynucleobacter s Polynucleobacter	freshwater/freshwater sediments	freshwater
GROS21-1 SAMEA9560618 MAG 00000094-s5651|hypothetical protein GROS21-1 SAMEA9560618 MAG 00000094 d Bacteria p Pseudomonadota c Gammaproteobacteria o Burkholderiales f Burkholderiaceae g Polynucleobacter s Polynucleobacter	freshwater/freshwater sediments	freshwater
GROS21-1 SAMEA9560521 MAG 00000143-s4930|hypothetical protein GROS21-1 SAMEA9560521 MAG 00000143 d Bacteria p Pseudomonadota c Gammaproteobacteria o Burkholderiales f Burkholderiaceae g Polynucleobacter s	freshwater/freshwater sediments	freshwater
RE-23may17-C858-cds1139|RE-23may17-C858|unannotated protein RE-23may17-324 d Bacteria p Pseudomonadota c Gammaproteobacteria o Burkholderiales f Burkholderiaceae g Polynucleobacter s	freshwater/freshwater sediments	freshwater
GROS21-1 SAMEA9560543 MAG 00000082-s5432|hypothetical protein GROS21-1 SAMEA9560543 MAG 00000082 d Bacteria p Pseudomonadota c Gammaproteobacteria o Burkholderiales f Burkholderiaceae g Polynucleobacter s	freshwater/freshwater sediments	freshwater
GROS21-1 SAMEA9560623 MAG 00000098-s5663|hypothetical protein GROS21-1 SAMEA9560623 MAG 00000098 d Bacteria p Pseudomonadota c Gammaproteobacteria o Burkholderiales f Burkholderiaceae g Polynucleobacter s	freshwater/freshwater sediments	freshwater
GROS21-1 SAMEA9560540 MAG 00000117-s5383|hypothetical protein GROS21-1 SAMEA9560540 MAG 00000117 d Bacteria p Pseudomonadota c Gammaproteobacteria o Burkholderiales f Burkholderiaceae g Polynucleobacter s	freshwater/freshwater sediments	freshwater
GROS21-1 SAMEA9560531 MAG 00000067-s5224|hypothetical protein GROS21-1 SAMEA9560531 MAG 00000067 d Bacteria p Pseudomonadota c Gammaproteobacteria o Burkholderiales f Burkholderiaceae g Polynucleobacter s	freshwater/freshwater sediments	freshwater
3300027607-28-C38-cds22|3300027607-28-C38|hypothetical protein 3300027607-28 d Bacteria p Pseudomonadota c Alphaproteobacteria o Thalassobaculales f Thalassobaculaceae g s	marine/marine sediments	marine
RS GCF 900102465 1-s1496|hypothetical protein RS GCF 900102465 1 d Bacteria p Pseudomonadota c Alphaproteobacteria o Thalassobaculales f Thalassobaculaceae g Thalassobaculum s Thalassobaculum litoreum	marine/marine sediments	marine
GB GCA 018401495 1-s514|hypothetical protein GB GCA 018401495 1 d Bacteria p Pseudomonadota c Alphaproteobacteria o Thalassobaculales f Thalassobaculaceae g Thalassobaculum A s Thalassobaculum A sp018401495	Saline/hypersaline lake/sediment	saline lake
RS GCF 004341375 1-s1171|hypothetical protein RS GCF 004341375 1 d Bacteria p Pseudomonadota c Alphaproteobacteria o Sphingomonadales f Rhodothalassiaceae g Rhodothalassium s Rhodothalassium salexigens	marine/marine sediments	marine
GCF-000710935-C11-cds21|GCF-000710935-C11|hypothetical protein GCF-000710935 d Bacteria p Pseudomonadota c Alphaproteobacteria o Sphingomonadales f Rhodothalassiaceae g Q-1 s Q-1 sp000710935	Saline/hypersaline lake/sediment	hypersaline
GB GCA 000710935 1-s8|hypothetical protein GB GCA 000710935 1 d Bacteria p Pseudomonadota c Alphaproteobacteria o Sphingomonadales f Rhodothalassiaceae g Iodidimonas s Iodidimonas sp000710935	marine/marine sediments	marine
Urs-sed-oct17-280-C38-cds2|Urs-sed-oct17-280-C38|hypothetical protein Urs-sed-oct17-280 d Bacteria p Pseudomonadota c Alphaproteobacteria o Rhizobiales f Amorphaceae g Acuticoccus s	Saline/hypersaline lake/sediment	hypersaline
3300026561-2-C24-cds73|3300026561-2-C24|hypothetical protein 3300026561-2 d Bacteria p Pseudomonadota c Alphaproteobacteria o Azospirillales f Inquilinaceae g s	Saline/hypersaline lake/sediment	hypersaline
RS GCF 003572205 1-s1130|hypothetical protein RS GCF 003572205 1 d Bacteria p Pseudomonadota c Alphaproteobacteria o Kiloniellales f DSM-21159 g Algihabitans s Algihabitans albus	marine/marine sediments	marine
GB GCA 006969625 1-s199|hypothetical protein GB GCA 006969625 1 d Bacteria p Pseudomonadota c Alphaproteobacteria o Kiloniellales f DSM-21159 g Algihabitans s Algihabitans sp006969625	marine/marine sediments	marine
GB GCA 016703535 1-s408|hypothetical protein GB GCA 016703535 1 d Bacteria p Myxococcota c WYAZ01 o WYAZ01 f WYAZ01 g JADJBV01 s JADJBV01 sp016703535	wastewater/activated sludge	activated sludge
3300025461-5-C12-cds23|3300025461-5-C12|hypothetical protein 3300025461-5 d Bacteria p Myxococcota c Myxococcia o Myxococcales f Myxococcaceae g RPRB01 s	Soil/permafrost	Soil/permafrost
GB GCA 016794345 1-s443|hypothetical protein GB GCA 016794345 1 d Bacteria p Myxococcota c Polyangia o Polyangiales f Polyangiaceae g CAITIQ01 s CAITIQ01 sp016794345	wastewater/activated sludge	activated sludge
GB GCA 016793725 1-s442|hypothetical protein GB GCA 016793725 1 d Bacteria p Myxococcota c Myxococcia o Myxococcales f Myxococcaceae g JAEUJP01 s JAEUJP01 sp016793725	wastewater/activated sludge	activated sludge
BUCK21-1 SAMEA6873015 MAG 00000074-s2609|hypothetical protein BUCK21-1 SAMEA6873015 MAG 00000074 d Bacteria p Myxococcota c Myxococcia o Myxococcales f Myxococcaceae g FEN-1143 s FEN-1143	freshwater/freshwater sediments	freshwater
GB GCA 002699025 1-s118|hypothetical protein GB GCA 002699025 1 d Bacteria p Myxococcota c Polyangia o Polyangiales f SG8-38 g GCA-2699025 s GCA-2699025 sp002699025	marine/marine sediments	marine
GB GCA 016709225 1-s411|hypothetical protein GB GCA 016709225 1 d Bacteria p Myxococcota c Polyangia o Nannocystales f Nannocystaceae g Ga0077550 s Ga0077550 sp016709225	wastewater/activated sludge	activated sludge
GB GCA 001464385 1-s28|hypothetical protein GB GCA 001464385 1 d Bacteria p Myxococcota c Polyangia o Nannocystales f Nannocystaceae g Ga0077550 s Ga0077550 sp001464385	freshwater/freshwater sediments	freshwater
RS GCF 003550175 1-s1129|hypothetical protein RS GCF 003550175 1 d Bacteria p Pseudomonadota c Alphaproteobacteria o Rhizobiales f Rhodomicrobiaceae g Dichotomicrobium s Dichotomicrobium thermohalophilum	Saline/hypersaline lake/sediment	hypersaline
GROS21-1 SAMEA9560579 MAG 00000105-s5521|hypothetical protein GROS21-1 SAMEA9560579 MAG 00000105 d Bacteria p Pseudomonadota c Alphaproteobacteria o Rhodospirillales f Rhodospirillaceae g SCTM01 s	freshwater/freshwater sediments	freshwater
3300012921-28-C1-cds23|3300012921-28-C1|hypothetical protein 3300012921-28 d Bacteria p Pseudomonadota c Alphaproteobacteria o Rhodospirillales f Rhodospirillaceae g GCA-2737725 s	Other	Contaminated culture
GB GCA 018242145 1-s507|hypothetical protein GB GCA 018242145 1 d Bacteria p Pseudomonadota c Alphaproteobacteria o Micropepsales f Micropepsaceae g Rhizomicrobium s Rhizomicrobium sp018242145	wastewater/activated sludge	activated sludge
GB GCA 017849395 1-s484|hypothetical protein GB GCA 017849395 1 d Bacteria p Pseudomonadota c Alphaproteobacteria o Micropepsales f Micropepsaceae g Rhizomicrobium s Rhizomicrobium sp017849395	wastewater/activated sludge	activated sludge
GROS21-1 SAMEA9560624 MAG 00000137-s5667|hypothetical protein GROS21-1 SAMEA9560624 MAG 00000137 d Bacteria p Pseudomonadota c Alphaproteobacteria o Micropepsales f Micropepsaceae g Rhizomicrobium s	freshwater/freshwater sediments	freshwater
GROS21-1 SAMEA9560567 MAG 00000047-s5516|hypothetical protein GROS21-1 SAMEA9560567 MAG 00000047 d Bacteria p Pseudomonadota c Alphaproteobacteria o Micropepsales f Micropepsaceae g Rhizomicrobium s	freshwater/freshwater sediments	freshwater
GROS21-1 SAMEA9560951 MAG 00000129-s6047|hypothetical protein GROS21-1 SAMEA9560951 MAG 00000129 d Bacteria p Pseudomonadota c Alphaproteobacteria o Micropepsales f Micropepsaceae g Rhizomicrobium s	freshwater/freshwater sediments	freshwater
GROS21-1 SAMEA9560521 MAG 00000018-s4883|hypothetical protein GROS21-1 SAMEA9560521 MAG 00000018 d Bacteria p Pseudomonadota c Alphaproteobacteria o Micropepsales f Micropepsaceae g Rhizomicrobium s	freshwater/freshwater sediments	freshwater
GB GCA 013349665 1-s341|hypothetical protein GB GCA 013349665 1 d Bacteria p Pseudomonadota c Alphaproteobacteria o Rhodospirillales f Magnetospirillaceae g Telmatospirillum s Telmatospirillum sp013349665	freshwater/freshwater sediments	freshwater
RS GCF 002845745 1-s1042|hypothetical protein RS GCF 002845745 1 d Bacteria p Pseudomonadota c Alphaproteobacteria o Rhodospirillales f Magnetospirillaceae g Telmatospirillum s Telmatospirillum siberiense	freshwater/freshwater sediments	peat bog
GB GCA 009712185 1-s242|hypothetical protein GB GCA 009712185 1 d Bacteria p Pseudomonadota c Alphaproteobacteria o Rhodospirillales f Magnetospirillaceae g Telmatospirillum s Telmatospirillum sp009712185	freshwater/freshwater sediments	freshwater
GB GCA 903897565 1-s712|hypothetical protein GB GCA 903897565 1 d Bacteria p Pseudomonadota c Alphaproteobacteria o ATCC43930 f Stellaceae g CAIXXC01 s CAIXXC01 sp903897565	freshwater/freshwater sediments	freshwater
GROS21-1 SAMEA9560606 MAG 00000059-s5596|hypothetical protein GROS21-1 SAMEA9560606 MAG 00000059 d Bacteria p Pseudomonadota c Alphaproteobacteria o ATCC43930 f Stellaceae g CAIXXC01 s	freshwater/freshwater sediments	freshwater
GB GCA 903923205 1-s743|hypothetical protein GB GCA 903923205 1 d Bacteria p Pseudomonadota c Alphaproteobacteria o ATCC43930 f Stellaceae g CAIXXC01 s CAIXXC01 sp903923205	freshwater/freshwater sediments	freshwater
GB GCA 903891315 1-s703|hypothetical protein GB GCA 903891315 1 d Bacteria p Pseudomonadota c Alphaproteobacteria o Acetobacterales f Acetobacteraceae g CAIQQQ01 s CAIQQQ01 sp903891315	freshwater/freshwater sediments	freshwater
3300026825-11-C11-cds115|3300026825-11-C11|hypothetical protein 3300026825-11 d Bacteria p Pseudomonadota c Alphaproteobacteria o Caulobacterales f Caulobacteraceae g Brevundimonas s	Other	unknown
3300025516-6-C30-cds14|3300025516-6-C30|hypothetical protein 3300025516-6 d Bacteria p Pseudomonadota c Alphaproteobacteria o Caulobacterales f Caulobacteraceae g Brevundimonas s	Soil/permafrost	Soil/permafrost
AE-24oct19-C18871-cds6|AE-24oct19-C18871|hypothetical protein AE-24oct19-99 d Bacteria p Pseudomonadota c Alphaproteobacteria o Caulobacterales f Caulobacteraceae g Caulobacter s	freshwater/freshwater sediments	freshwater
3300013006-21-C7-cds64|3300013006-21-C7|hypothetical protein 3300013006-21 d Bacteria p Pseudomonadota c Alphaproteobacteria o Caulobacterales f Caulobacteraceae g Caulobacter s	freshwater/freshwater sediments	freshwater
RS GCF 014199945 1-s1352|hypothetical protein RS GCF 014199945 1 d Bacteria p Pseudomonadota c Alphaproteobacteria o Caulobacterales f Caulobacteraceae g Brevundimonas s Brevundimonas variabilis	freshwater/freshwater sediments	freshwater
GB GCA 003241825 1-s154|hypothetical protein GB GCA 003241825 1 d Bacteria p Pseudomonadota c Alphaproteobacteria o Caulobacterales f Caulobacteraceae g Brevundimonas s Brevundimonas sp003241825	microbial mat/biofilm	microbial mat
GB GCA 002280475 1-s79|hypothetical protein GB GCA 002280475 1 d Bacteria p Pseudomonadota c Alphaproteobacteria o Caulobacterales f Caulobacteraceae g Brevundimonas s Brevundimonas subvibrioides C	wastewater/activated sludge	mine water
RH-23may17-C88-cds514|RH-23may17-C88|unannotated protein RH-23may17-413 d Bacteria p Pseudomonadota c Alphaproteobacteria o Caulobacterales f Caulobacteraceae g Brevundimonas s	freshwater/freshwater sediments	freshwater
RS GCF 001295975 1-s928|hypothetical protein RS GCF 001295975 1 d Bacteria p Pseudomonadota c Alphaproteobacteria o Caulobacterales f Caulobacteraceae g Brevundimonas s Brevundimonas sp001295975	freshwater/freshwater sediments	freshwater
RS GCF 000701445 1-s889|hypothetical protein RS GCF 000701445 1 d Bacteria p Pseudomonadota c Alphaproteobacteria o Caulobacterales f Caulobacteraceae g Brevundimonas s Brevundimonas bacteroides	freshwater/freshwater sediments	freshwater
MiE-14oct19-C12462-cds4|MiE-14oct19-C12462|hypothetical protein MiE-14oct19-195 d Bacteria p Pseudomonadota c Alphaproteobacteria o Caulobacterales f Caulobacteraceae g Brevundimonas s	freshwater/freshwater sediments	freshwater
3300026825-12-C5-cds187|3300026825-12-C5|hypothetical protein 3300026825-12 d Bacteria p Pseudomonadota c Alphaproteobacteria o Caulobacterales f Caulobacteraceae g Brevundimonas s	Other	unknown
RS GCF 017795885 1-s1442|hypothetical protein RS GCF 017795885 1 d Bacteria p Pseudomonadota c Alphaproteobacteria o Caulobacterales f Caulobacteraceae g Brevundimonas s Brevundimonas sp017795885	marine/marine sediments	marine
GROS21-1 SAMEA9560986 MAG 00000028-s6117|hypothetical protein GROS21-1 SAMEA9560986 MAG 00000028 d Bacteria p Pseudomonadota c Alphaproteobacteria o Caulobacterales f Caulobacteraceae g Brevundimonas s	freshwater/freshwater sediments	freshwater
RS GCF 002002865 1-s1000|hypothetical protein RS GCF 002002865 1 d Bacteria p Pseudomonadota c Alphaproteobacteria o Caulobacterales f Caulobacteraceae g Brevundimonas s Brevundimonas sp002002865	freshwater/freshwater sediments	freshwater
RS GCF 000144605 1-s805|hypothetical protein RS GCF 000144605 1 d Bacteria p Pseudomonadota c Alphaproteobacteria o Caulobacterales f Caulobacteraceae g Brevundimonas s Brevundimonas subvibrioides	freshwater/freshwater sediments	freshwater
GB GCA 018971945 1-s553|hypothetical protein GB GCA 018971945 1 d Bacteria p Pseudomonadota c Alphaproteobacteria o Caulobacterales f TH1-2 g REEB509 s REEB509 sp018971945	wastewater/activated sludge	mine water
RS GCF 002105465 1-s1007|hypothetical protein RS GCF 002105465 1 d Bacteria p Pseudomonadota c Alphaproteobacteria o Caulobacterales f TH1-2 g Aquidulcibacter s Aquidulcibacter paucihalophilus	freshwater/freshwater sediments	freshwater
RS GCF 003112735 1-s1084|hypothetical protein RS GCF 003112735 1 d Bacteria p Pseudomonadota c Alphaproteobacteria o Caulobacterales f TH1-2 g Aquidulcibacter s Aquidulcibacter bacilliformis	freshwater/freshwater sediments	freshwater
MiE-14oct19-C74-cds87|MiE-14oct19-C74|hypothetical protein MiE-14oct19-48 d Bacteria p Pseudomonadota c Alphaproteobacteria o Caulobacterales f Hyphomonadaceae g Aquidulcibacter s	freshwater/freshwater sediments	freshwater
GB GCA 001602435 1-s44|hypothetical protein GB GCA 001602435 1 d Bacteria p Pseudomonadota c Alphaproteobacteria o Caulobacterales f TH1-2 g Aquidulcibacter s Aquidulcibacter sp001602435	freshwater/freshwater sediments	freshwater
GROS21-1 SAMEA9561377 MAG 00000009-s6642|hypothetical protein GROS21-1 SAMEA9561377 MAG 00000009 d Bacteria p Pseudomonadota c Alphaproteobacteria o Caulobacterales f Hyphomonadaceae g Aquidulcibacter s	freshwater/freshwater sediments	freshwater
GROS21-1 SAMEA9561266 MAG 00000078-s6494|hypothetical protein GROS21-1 SAMEA9561266 MAG 00000078 d Bacteria p Pseudomonadota c Alphaproteobacteria o Caulobacterales f Hyphomonadaceae g Aquidulcibacter s	freshwater/freshwater sediments	freshwater
GROS21-1 SAMEA9560986 MAG 00000065-s6118|hypothetical protein GROS21-1 SAMEA9560986 MAG 00000065 d Bacteria p Pseudomonadota c Alphaproteobacteria o Caulobacterales f Hyphomonadaceae g Aquidulcibacter s	freshwater/freshwater sediments	freshwater
MiH-15-c1-cds281|MiH-15-c1|hypothetical protein UKL13-1 MiH-15 d Bacteria p Pseudomonadota c Alphaproteobacteria o Caulobacterales f Hyphomonadaceae g Aquidulcibacter s	freshwater/freshwater sediments	freshwater
GROS21-1 SAMEA9561369 MAG 00000002-s6635|hypothetical protein GROS21-1 SAMEA9561369 MAG 00000002 d Bacteria p Pseudomonadota c Alphaproteobacteria o Caulobacterales f Hyphomonadaceae g Aquidulcibacter s	freshwater/freshwater sediments	freshwater
RH-10-c1-cds906|RH-10-c1|hypothetical protein UKL13-1 RH-10 d Bacteria p Pseudomonadota c Alphaproteobacteria o Caulobacterales f Hyphomonadaceae g Aquidulcibacter s	freshwater/freshwater sediments	freshwater
GROS21-1 SAMEA9561285 MAG 00000040-s6499|hypothetical protein GROS21-1 SAMEA9561285 MAG 00000040 d Bacteria p Pseudomonadota c Alphaproteobacteria o Caulobacterales f Hyphomonadaceae g Aquidulcibacter s	freshwater/freshwater sediments	freshwater
GROS21-1 SAMEA9561128 MAG 00000005-s6351|hypothetical protein GROS21-1 SAMEA9561128 MAG 00000005 d Bacteria p Pseudomonadota c Alphaproteobacteria o Caulobacterales f Hyphomonadaceae g Aquidulcibacter s	freshwater/freshwater sediments	freshwater
GB GCA 016124255 1-s391|hypothetical protein GB GCA 016124255 1 d Bacteria p Pseudomonadota c Alphaproteobacteria o Caulobacterales f TH1-2 g CADEEL01 s CADEEL01 sp016124255	hot spring	hot spring
GB GCA 016124655 1-s393|hypothetical protein GB GCA 016124655 1 d Bacteria p Pseudomonadota c Alphaproteobacteria o Caulobacterales f TH1-2 g RI-43 s RI-43 sp016124655	hot spring	hot spring
GB GCA 016791445 1-s439|hypothetical protein GB GCA 016791445 1 d Bacteria p Pseudomonadota c Alphaproteobacteria o Caulobacterales f TH1-2 g VFBF01 s VFBF01 sp016791445	wastewater/activated sludge	activated sludge
GB GCA 003242075 1-s157|hypothetical protein GB GCA 003242075 1 d Bacteria p Pseudomonadota c Alphaproteobacteria o Caulobacterales f TH1-2 g Terricaulis s Terricaulis sp003242075	marine/marine sediments	marine
GB GCA 001464425 1-s29|hypothetical protein GB GCA 001464425 1 d Bacteria p Pseudomonadota c Alphaproteobacteria o Caulobacterales f TH1-2 g Terricaulis s Terricaulis sp001464425	freshwater/freshwater sediments	freshwater
GB GCA 014378995 1-s374|hypothetical protein GB GCA 014378995 1 d Bacteria p Pseudomonadota c Alphaproteobacteria o Caulobacterales f TH1-2 g Terricaulis s Terricaulis sp014378995	Glacier	glacial
3300013131-48-C18-cds27|3300013131-48-C18|hypothetical protein 3300013131-48 d Bacteria p Pseudomonadota c Alphaproteobacteria o Caulobacterales f Hyphomonadaceae g UBA7672 s	freshwater/freshwater sediments	freshwater
GROS21-1 SAMEA9560455 MAG 00000034-s4205|hypothetical protein GROS21-1 SAMEA9560455 MAG 00000034 d Bacteria p Pseudomonadota c Alphaproteobacteria o Caulobacterales f Hyphomonadaceae g UBA7672 s	freshwater/freshwater sediments	freshwater
GROS21-1 SAMEA9560437 MAG 00000206-s4141|hypothetical protein GROS21-1 SAMEA9560437 MAG 00000206 d Bacteria p Pseudomonadota c Alphaproteobacteria o Caulobacterales f Hyphomonadaceae g UBA7672 s	freshwater/freshwater sediments	freshwater
GB GCA 903842595 1-s648|hypothetical protein GB GCA 903842595 1 d Bacteria p Pseudomonadota c Alphaproteobacteria o Caulobacterales f Hyphomonadaceae g UBA7672 s UBA7672 sp903842595	freshwater/freshwater sediments	freshwater
GROS21-1 SAMEA9561379 MAG 00000004-s6648|hypothetical protein GROS21-1 SAMEA9561379 MAG 00000004 d Bacteria p Pseudomonadota c Alphaproteobacteria o Caulobacterales f Hyphomonadaceae g UBA7672 s UBA7672	freshwater/freshwater sediments	freshwater
GROS21-1 SAMEA9561266 MAG 00000020-s6490|hypothetical protein GROS21-1 SAMEA9561266 MAG 00000020 d Bacteria p Pseudomonadota c Alphaproteobacteria o Caulobacterales f Hyphomonadaceae g UBA7672 s UBA7672	freshwater/freshwater sediments	freshwater
GROS21-1 SAMEA9561262 MAG 00000011-s6489|hypothetical protein GROS21-1 SAMEA9561262 MAG 00000011 d Bacteria p Pseudomonadota c Alphaproteobacteria o Caulobacterales f Hyphomonadaceae g UBA7672 s UBA7672	freshwater/freshwater sediments	freshwater
GB GCA 903831485 1-s636|hypothetical protein GB GCA 903831485 1 d Bacteria p Pseudomonadota c Alphaproteobacteria o Caulobacterales f Hyphomonadaceae g UBA7672 s UBA7672 sp903831485	freshwater/freshwater sediments	freshwater
ErkenSummer-bin-0793-C66-cds12|ErkenSummer-bin-0793-C66|hypothetical protein ErkenSummer-bin-0793 d Bacteria p Pseudomonadota c Alphaproteobacteria o Caulobacterales f Hyphomonadaceae g UBA7672 s	freshwater/freshwater sediments	freshwater
ME-09jul19-C3911-cds7|ME-09jul19-C3911|hypothetical protein ME-09jul19-113 d Bacteria p Pseudomonadota c Alphaproteobacteria o Caulobacterales f Hyphomonadaceae g UBA7672 s	freshwater/freshwater sediments	freshwater
GROS21-1 SAMEA9560502 MAG 00000021-s4249|hypothetical protein GROS21-1 SAMEA9560502 MAG 00000021 d Bacteria p Pseudomonadota c Alphaproteobacteria o Caulobacterales f Hyphomonadaceae g UBA7672 s UBA7672	freshwater/freshwater sediments	freshwater
GROS21-1 SAMEA9560426 MAG 00000150-s4031|hypothetical protein GROS21-1 SAMEA9560426 MAG 00000150 d Bacteria p Pseudomonadota c Alphaproteobacteria o Caulobacterales f Hyphomonadaceae g UBA7672 s UBA7672	freshwater/freshwater sediments	freshwater
TE-Jun18-C18414-cds2077|TE-Jun18-C18414|unannotated protein TE-Jun18-97 d Bacteria p Pseudomonadota c Alphaproteobacteria o Caulobacterales f Hyphomonadaceae g UBA7672 s UBA7672 sp903831485	freshwater/freshwater sediments	freshwater
GROS21-1 SAMEA9561035 MAG 00000052-s6222|hypothetical protein GROS21-1 SAMEA9561035 MAG 00000052 d Bacteria p Pseudomonadota c Alphaproteobacteria o Caulobacterales f Hyphomonadaceae g UBA7672 s UBA7672	freshwater/freshwater sediments	freshwater
GCF-000733915-C1-cds1687|GCF-000733915-C1|hypothetical protein GCF-000733915 d Bacteria p Pseudomonadota c Alphaproteobacteria o Caulobacterales f Caulobacteraceae g PMMR1 s PMMR1 sp000733915	Plant-associated	Plant-associated
GB GCA 000733915 1-s10|hypothetical protein GB GCA 000733915 1 d Bacteria p Pseudomonadota c Alphaproteobacteria o Caulobacterales f Caulobacteraceae g PMMR1 s PMMR1 sp000733915	microbial mat/biofilm	biofilm
B12-bin-0517-C15-cds10|B12-bin-0517-C15|hypothetical protein B12-bin-0517 d Bacteria p Pseudomonadota c Alphaproteobacteria o Caulobacterales f Caulobacteraceae g s	freshwater/freshwater sediments	freshwater
GROS21-1 SAMEA9560546 MAG 00000046-s5483|hypothetical protein GROS21-1 SAMEA9560546 MAG 00000046 d Bacteria p Pseudomonadota c Alphaproteobacteria o Caulobacterales f Caulobacteraceae g BOG-938 s	freshwater/freshwater sediments	freshwater
GB GCA 003136615 1-s145|hypothetical protein GB GCA 003136615 1 d Bacteria p Pseudomonadota c Alphaproteobacteria o Caulobacterales f Caulobacteraceae g Palsa-881 s Palsa-881 sp003136615	Soil/permafrost	permafrost
GROS21-1 SAMEA9560712 MAG 00000025-s5717|hypothetical protein GROS21-1 SAMEA9560712 MAG 00000025 d Bacteria p Pseudomonadota c Alphaproteobacteria o Caulobacterales f Caulobacteraceae g Palsa-881 s	freshwater/freshwater sediments	freshwater
Ki1-1-6m-bin-0605-C54-cds17|Ki1-1-6m-bin-0605-C54|hypothetical protein Ki1-1-6m-bin-0605 d Bacteria p Pseudomonadota c Alphaproteobacteria o Caulobacterales f Caulobacteraceae g Palsa-881 s	freshwater/freshwater sediments	freshwater
GB GCA 903870555 1-s676|hypothetical protein GB GCA 903870555 1 d Bacteria p Pseudomonadota c Alphaproteobacteria o Caulobacterales f Caulobacteraceae g Palsa-881 s Palsa-881 sp903870555	freshwater/freshwater sediments	freshwater
Kiruna-bin-06165-C39-cds1|Kiruna-bin-06165-C39|hypothetical protein Kiruna-bin-06165 d Bacteria p Pseudomonadota c Alphaproteobacteria o Caulobacterales f Caulobacteraceae g Palsa-881 s	freshwater/freshwater sediments	freshwater
GB GCA 903923135 1-s742|hypothetical protein GB GCA 903923135 1 d Bacteria p Pseudomonadota c Alphaproteobacteria o Caulobacterales f Caulobacteraceae g Palsa-881 s Palsa-881 sp903923135	freshwater/freshwater sediments	freshwater
BUCK21-1 SAMEA6873003 MAG 00000069-s2579|hypothetical protein BUCK21-1 SAMEA6873003 MAG 00000069 d Bacteria p Pseudomonadota c Alphaproteobacteria o Caulobacterales f Caulobacteraceae g Palsa-881 s Palsa-881	freshwater/freshwater sediments	freshwater
Umea2p1-bin-0947-C739-cds2|Umea2p1-bin-0947-C739|hypothetical protein Umea2p1-bin-0947 d Bacteria p Pseudomonadota c Alphaproteobacteria o Caulobacterales f Caulobacteraceae g Palsa-881 s	freshwater/freshwater sediments	freshwater
GB GCA 903872075 1-s681|hypothetical protein GB GCA 903872075 1 d Bacteria p Pseudomonadota c Alphaproteobacteria o Caulobacterales f Caulobacteraceae g Palsa-881 s Palsa-881 sp903872075	freshwater/freshwater sediments	freshwater
AlinenLipids-bin-4060-C17-cds2|AlinenLipids-bin-4060-C17|hypothetical protein AlinenLipids-bin-4060 d Bacteria p Pseudomonadota c Alphaproteobacteria o Caulobacterales f Caulobacteraceae g Palsa-881 s	freshwater/freshwater sediments	freshwater
GB GCA 903840435 1-s647|hypothetical protein GB GCA 903840435 1 d Bacteria p Pseudomonadota c Alphaproteobacteria o Caulobacterales f Caulobacteraceae g CAIMFV01 s CAIMFV01 sp903840435	freshwater/freshwater sediments	freshwater
B4-bin-195-C10-cds77|B4-bin-195-C10|hypothetical protein B4-bin-195 d Bacteria p Pseudomonadota c Alphaproteobacteria o Caulobacterales f Caulobacteraceae g s	freshwater/freshwater sediments	freshwater
GROS21-1 SAMEA9560770 MAG 00000001-s5924|hypothetical protein GROS21-1 SAMEA9560770 MAG 00000001 d Bacteria p Pseudomonadota c Alphaproteobacteria o Caulobacterales f Caulobacteraceae g CAIMFV01 s	freshwater/freshwater sediments	freshwater
GROS21-1 SAMEA9560884 MAG 00000006-s5964|hypothetical protein GROS21-1 SAMEA9560884 MAG 00000006 d Bacteria p Pseudomonadota c Alphaproteobacteria o Caulobacterales f Caulobacteraceae g CAIMFV01 s	freshwater/freshwater sediments	freshwater
GROS21-1 SAMEA9560820 MAG 00000098-s5939|hypothetical protein GROS21-1 SAMEA9560820 MAG 00000098 d Bacteria p Pseudomonadota c Alphaproteobacteria o Caulobacterales f Caulobacteraceae g CAIMFV01 s	freshwater/freshwater sediments	freshwater
BUCK21-1 SAMEA6872803 MAG 00000056-s956|hypothetical protein BUCK21-1 SAMEA6872803 MAG 00000056 d Bacteria p Pseudomonadota c Alphaproteobacteria o Caulobacterales f Caulobacteraceae g CAIMFV01 s	freshwater/freshwater sediments	freshwater
BUCK21-1 SAMEA6872799 MAG 00000037-s954|hypothetical protein BUCK21-1 SAMEA6872799 MAG 00000037 d Bacteria p Pseudomonadota c Alphaproteobacteria o Caulobacterales f Caulobacteraceae g CAIMFV01 s	freshwater/freshwater sediments	freshwater
T7-022-bin-369-C246-cds7|T7-022-bin-369-C246|hypothetical protein T7-022-bin-369 d Bacteria p Pseudomonadota c Alphaproteobacteria o Caulobacterales f Caulobacteraceae g s	freshwater/freshwater sediments	freshwater
GB GCA 903851655 1-s660|hypothetical protein GB GCA 903851655 1 d Bacteria p Pseudomonadota c Alphaproteobacteria o Caulobacterales f Caulobacteraceae g CAIMFV01 s CAIMFV01 sp903851655	freshwater/freshwater sediments	freshwater
GROS21-1 SAMEA9560534 MAG 00000078-s5255|hypothetical protein GROS21-1 SAMEA9560534 MAG 00000078 d Bacteria p Pseudomonadota c Alphaproteobacteria o Caulobacterales f Caulobacteraceae g CAIMFV01 s	freshwater/freshwater sediments	freshwater
GROS21-1 SAMEA9560658 MAG 00000092-s5696|hypothetical protein GROS21-1 SAMEA9560658 MAG 00000092 d Bacteria p Pseudomonadota c Alphaproteobacteria o Caulobacterales f Caulobacteraceae g CAIMFV01 s CAIMFV01	freshwater/freshwater sediments	freshwater
Ki1-0-7m-bin-1314-C13-cds6|Ki1-0-7m-bin-1314-C13|hypothetical protein Ki1-0-7m-bin-1314 d Bacteria p Pseudomonadota c Alphaproteobacteria o Caulobacterales f Caulobacteraceae g PMMR1 s	freshwater/freshwater sediments	freshwater
GB GCA 903874895 1-s685|hypothetical protein GB GCA 903874895 1 d Bacteria p Pseudomonadota c Alphaproteobacteria o Caulobacterales f Caulobacteraceae g CAIMFV01 s CAIMFV01 sp903874895	freshwater/freshwater sediments	freshwater
GROS21-1 SAMEA9560562 MAG 00000042-s5507|hypothetical protein GROS21-1 SAMEA9560562 MAG 00000042 d Bacteria p Pseudomonadota c Alphaproteobacteria o Caulobacterales f Caulobacteraceae g CAIMFV01 s CAIMFV01	freshwater/freshwater sediments	freshwater
GROS21-1 SAMEA9560559 MAG 00000091-s5495|hypothetical protein GROS21-1 SAMEA9560559 MAG 00000091 d Bacteria p Pseudomonadota c Alphaproteobacteria o Caulobacterales f Caulobacteraceae g CAIMFV01 s CAIMFV01	freshwater/freshwater sediments	freshwater
GROS21-1 SAMEA9560712 MAG 00000054-s5718|hypothetical protein GROS21-1 SAMEA9560712 MAG 00000054 d Bacteria p Pseudomonadota c Alphaproteobacteria o Caulobacterales f Caulobacteraceae g CAIMFV01 s CAIMFV01	freshwater/freshwater sediments	freshwater
GROS21-1 SAMEA9560663 MAG 00000057-s5698|hypothetical protein GROS21-1 SAMEA9560663 MAG 00000057 d Bacteria p Pseudomonadota c Alphaproteobacteria o Caulobacterales f Caulobacteraceae g CAIMFV01 s CAIMFV01	freshwater/freshwater sediments	freshwater
GROS21-1 SAMEA9560696 MAG 00000014-s5711|hypothetical protein GROS21-1 SAMEA9560696 MAG 00000014 d Bacteria p Pseudomonadota c Alphaproteobacteria o Caulobacterales f Caulobacteraceae g CAIMFV01 s CAIMFV01	freshwater/freshwater sediments	freshwater
GROS21-1 SAMEA9560560 MAG 00000143-s5504|hypothetical protein GROS21-1 SAMEA9560560 MAG 00000143 d Bacteria p Pseudomonadota c Alphaproteobacteria o Caulobacterales f Caulobacteraceae g CAIMFV01 s	freshwater/freshwater sediments	freshwater
GROS21-1 SAMEA9560538 MAG 00000069-s5338|hypothetical protein GROS21-1 SAMEA9560538 MAG 00000069 d Bacteria p Pseudomonadota c Alphaproteobacteria o Caulobacterales f Caulobacteraceae g CAIMFV01 s CAIMFV01	freshwater/freshwater sediments	freshwater
GB GCA 903903715 1-s717|hypothetical protein GB GCA 903903715 1 d Bacteria p Pseudomonadota c Alphaproteobacteria o Caulobacterales f Caulobacteraceae g CAIMFV01 s CAIMFV01 sp903903715	freshwater/freshwater sediments	freshwater
Kiruna-bin-09649-C83-cds5|Kiruna-bin-09649-C83|hypothetical protein Kiruna-bin-09649 d Bacteria p Pseudomonadota c Alphaproteobacteria o Caulobacterales f Caulobacteraceae g s	freshwater/freshwater sediments	freshwater
3300025424-4-C166-cds6|3300025424-4-C166|hypothetical protein 3300025424-4 d Bacteria p Pseudomonadota c Alphaproteobacteria o Caulobacterales f Caulobacteraceae g s	freshwater/freshwater sediments	freshwater
GROS21-1 SAMEA9560695 MAG 00000016-s5709|hypothetical protein GROS21-1 SAMEA9560695 MAG 00000016 d Bacteria p Pseudomonadota c Alphaproteobacteria o Caulobacterales f Caulobacteraceae g CAIMFV01 s CAIMFV01	freshwater/freshwater sediments	freshwater
BUCK21-1 SAMEA6872772 MAG 00000053-s808|hypothetical protein BUCK21-1 SAMEA6872772 MAG 00000053 d Bacteria p Pseudomonadota c Alphaproteobacteria o Caulobacterales f Caulobacteraceae g CAIMFV01 s	freshwater/freshwater sediments	freshwater
GROS21-1 SAMEA9560529 MAG 00000153-s5200|hypothetical protein GROS21-1 SAMEA9560529 MAG 00000153 d Bacteria p Pseudomonadota c Alphaproteobacteria o Caulobacterales f Caulobacteraceae g CAIMFV01 s CAIMFV01	freshwater/freshwater sediments	freshwater
GROS21-1 SAMEA9560704 MAG 00000015-s5715|hypothetical protein GROS21-1 SAMEA9560704 MAG 00000015 d Bacteria p Pseudomonadota c Alphaproteobacteria o Caulobacterales f Caulobacteraceae g CAIMFV01 s CAIMFV01	freshwater/freshwater sediments	freshwater
GROS21-1 SAMEA9560680 MAG 00000155-s5707|hypothetical protein GROS21-1 SAMEA9560680 MAG 00000155 d Bacteria p Pseudomonadota c Alphaproteobacteria o Caulobacterales f Caulobacteraceae g CAIMFV01 s CAIMFV01	freshwater/freshwater sediments	freshwater
RS GCF 015354055 1-s1381|hypothetical protein RS GCF 015354055 1 d Bacteria p Pseudomonadota c Alphaproteobacteria o Sphingomonadales f Sphingomonadaceae g Thermaurantiacus s Thermaurantiacus tibetensis	hot spring	hot spring sediment
RS GCF 016464365 1-s1396|hypothetical protein RS GCF 016464365 1 d Bacteria p Pseudomonadota c Alphaproteobacteria o Sphingomonadales f Sphingomonadaceae g Sandaracinobacter s Sandaracinobacter sp016464365	Other	human skin
3300026825-13-C1-cds547|3300026825-13-C1|hypothetical protein 3300026825-13 d Bacteria p Pseudomonadota c Alphaproteobacteria o Sphingomonadales f Sphingomonadaceae g Sandaracinobacter s	Other	unknown
RS GCF 014117445 1-s1332|hypothetical protein RS GCF 014117445 1 d Bacteria p Pseudomonadota c Alphaproteobacteria o Sphingomonadales f Sphingomonadaceae g GCA-014117445 s GCA-014117445 sp014117445	Soil/permafrost	Soil/permafrost
GB GCA 002423025 1-s104|hypothetical protein GB GCA 002423025 1 d Bacteria p Pseudomonadota c Alphaproteobacteria o Sphingomonadales f Sphingomonadaceae g Polymorphobacter s Polymorphobacter sp002423025	wastewater/activated sludge	wastewater
GB GCA 001295935 1-s15|hypothetical protein GB GCA 001295935 1 d Bacteria p Pseudomonadota c Alphaproteobacteria o Sphingomonadales f Sphingomonadaceae g Polymorphobacter s Polymorphobacter sp001295935	freshwater/freshwater sediments	freshwater
RS GCF 014205635 1-s1355|hypothetical protein RS GCF 014205635 1 d Bacteria p Pseudomonadota c Alphaproteobacteria o Sphingomonadales f Sphingomonadaceae g Polymorphobacter s Polymorphobacter multimanifer	Soil/permafrost	Soil/permafrost
3300027976-50-C22-cds12|3300027976-50-C22|hypothetical protein 3300027976-50 d Bacteria p Pseudomonadota c Alphaproteobacteria o Sphingomonadales f Sphingomonadaceae g Sandarakinorhabdus s	freshwater/freshwater sediments	freshwater
GB GCA 014377905 1-s370|hypothetical protein GB GCA 014377905 1 d Bacteria p Pseudomonadota c Alphaproteobacteria o Acetobacterales f Acetobacteraceae g CAITOL01 s CAITOL01 sp014377905	Glacier	glacial
GB GCA 003241875 1-s155|hypothetical protein GB GCA 003241875 1 d Bacteria p Pseudomonadota c Alphaproteobacteria o Sphingomonadales f Sphingomonadaceae g Polymorphobacter s Polymorphobacter sp003241875	microbial mat/biofilm	microbial mat
GROS21-1 SAMEA9560376 MAG 00000199-s3654|hypothetical protein GROS21-1 SAMEA9560376 MAG 00000199 d Bacteria p Pseudomonadota c Alphaproteobacteria o Sphingomonadales f Sphingomonadaceae g Polymorphobacter s	freshwater/freshwater sediments	freshwater
HRSG-E8-C22718-cds1232|HRSG-E8-C22718|photosynthetic reaction center subunit M HRSG-E8-bin-47 d Bacteria p Pseudomonadota c Alphaproteobacteria o Sphingomonadales f Sphingomonadaceae g Sandarakinorhabdus s	freshwater/freshwater sediments	freshwater
HRSG-E6-C1268-cds481|HRSG-E6-C1268|photosynthetic reaction center subunit M HRSG-E6-bin-49 d Bacteria p Pseudomonadota c Alphaproteobacteria o Sphingomonadales f Sphingomonadaceae g Sandarakinorhabdus s	freshwater/freshwater sediments	freshwater
GROS21-1 SAMEA9561295 MAG 00000170-s6537|hypothetical protein GROS21-1 SAMEA9561295 MAG 00000170 d Bacteria p Pseudomonadota c Alphaproteobacteria o Sphingomonadales f Sphingomonadaceae g Polymorphobacter s Polymorphobacter	freshwater/freshwater sediments	freshwater
GB GCA 903939555 1-s763|hypothetical protein GB GCA 903939555 1 d Bacteria p Pseudomonadota c Alphaproteobacteria o Sphingomonadales f Sphingomonadaceae g Polymorphobacter s Polymorphobacter sp903939555	freshwater/freshwater sediments	freshwater
GB GCA 002256005 1-s69|hypothetical protein GB GCA 002256005 1 d Bacteria p Pseudomonadota c Alphaproteobacteria o Sphingomonadales f Sphingomonadaceae g Polymorphobacter s Polymorphobacter sp002256005	freshwater/freshwater sediments	freshwater
RS GCF 011927825 1-s1306|hypothetical protein RS GCF 011927825 1 d Bacteria p Pseudomonadota c Alphaproteobacteria o Sphingomonadales f Sphingomonadaceae g Polymorphobacter s Polymorphobacter fuscus	Soil/permafrost	permafrost
GB GCA 013298745 1-s340|hypothetical protein GB GCA 013298745 1 d Bacteria p Pseudomonadota c Alphaproteobacteria o Sphingomonadales f Sphingomonadaceae g Polymorphobacter s Polymorphobacter sp013298745	freshwater/freshwater sediments	freshwater
3300026897-7-C1-cds171|3300026897-7-C1|hypothetical protein 3300026897-7 d Bacteria p Pseudomonadota c Alphaproteobacteria o Sphingomonadales f Sphingomonadaceae g Sandarakinorhabdus s	Other	unknown
3300013006-35-C106-cds2|3300013006-35-C106|hypothetical protein 3300013006-35 d Bacteria p Pseudomonadota c Alphaproteobacteria o Sphingomonadales f Sphingomonadaceae g Sandarakinorhabdus s	freshwater/freshwater sediments	freshwater
RS GCF 010994245 1-s1293|hypothetical protein RS GCF 010994245 1 d Bacteria p Pseudomonadota c Alphaproteobacteria o Sphingomonadales f Sphingomonadaceae g Sandarakinorhabdus s Sandarakinorhabdus rubra	Soil/permafrost	Soil/permafrost
RS GCF 000331225 1-s848|hypothetical protein RS GCF 000331225 1 d Bacteria p Pseudomonadota c Alphaproteobacteria o Sphingomonadales f Sphingomonadaceae g Sandarakinorhabdus s Sandarakinorhabdus sp000331225	freshwater/freshwater sediments	freshwater
RS GCF 009733735 1-s1269|hypothetical protein RS GCF 009733735 1 d Bacteria p Pseudomonadota c Alphaproteobacteria o Sphingomonadales f Sphingomonadaceae g Sandarakinorhabdus s Sandarakinorhabdus oryzae	freshwater/freshwater sediments	peat bog
RS GCF 002251755 1-s1024|hypothetical protein RS GCF 002251755 1 d Bacteria p Pseudomonadota c Alphaproteobacteria o Sphingomonadales f Sphingomonadaceae g Sandarakinorhabdus s Sandarakinorhabdus cyanobacteriorum	freshwater/freshwater sediments	freshwater
GB GCA 018970445 1-s550|hypothetical protein GB GCA 018970445 1 d Bacteria p Pseudomonadota c Alphaproteobacteria o Sphingomonadales f Sphingomonadaceae g Sandarakinorhabdus s Sandarakinorhabdus sp018970445	wastewater/activated sludge	mine water
3300027786-31-C56-cds8|3300027786-31-C56|hypothetical protein 3300027786-31 d Bacteria p Pseudomonadota c Alphaproteobacteria o Sphingomonadales f Sphingomonadaceae g Sandarakinorhabdus s	wastewater/activated sludge	wastewater
GROS21-1 SAMEA9560362 MAG 00000053-s3085|hypothetical protein GROS21-1 SAMEA9560362 MAG 00000053 d Bacteria p Pseudomonadota c Alphaproteobacteria o Sphingomonadales f Sphingomonadaceae g Sandarakinorhabdus s Sandarakinorhabdus	freshwater/freshwater sediments	freshwater
GROS21-1 SAMEA9561061 MAG 00000138-s6302|hypothetical protein GROS21-1 SAMEA9561061 MAG 00000138 d Bacteria p Pseudomonadota c Alphaproteobacteria o Sphingomonadales f Sphingomonadaceae g Sandarakinorhabdus s Sandarakinorhabdus	freshwater/freshwater sediments	freshwater
GB GCA 002280855 1-s82|hypothetical protein GB GCA 002280855 1 d Bacteria p Pseudomonadota c Alphaproteobacteria o Sphingomonadales f Sphingomonadaceae g Sandarakinorhabdus s Sandarakinorhabdus sp002280855	wastewater/activated sludge	mine water
GROS21-1 SAMEA9561335 MAG 00000112-s6586|hypothetical protein GROS21-1 SAMEA9561335 MAG 00000112 d Bacteria p Pseudomonadota c Alphaproteobacteria o Sphingomonadales f Sphingomonadaceae g Sandarakinorhabdus s Sandarakinorhabdus	freshwater/freshwater sediments	freshwater
GROS21-1 SAMEA9560374 MAG 00000226-s3631|hypothetical protein GROS21-1 SAMEA9560374 MAG 00000226 d Bacteria p Pseudomonadota c Alphaproteobacteria o Sphingomonadales f Sphingomonadaceae g Sandarakinorhabdus s Sandarakinorhabdus	freshwater/freshwater sediments	freshwater
3300013006-39-C51-cds8|3300013006-39-C51|hypothetical protein 3300013006-39 d Bacteria p Pseudomonadota c Alphaproteobacteria o Sphingomonadales f Sphingomonadaceae g Sandarakinorhabdus s	freshwater/freshwater sediments	freshwater
GROS21-1 SAMEA9560397 MAG 00000147-s3891|hypothetical protein GROS21-1 SAMEA9560397 MAG 00000147 d Bacteria p Pseudomonadota c Alphaproteobacteria o Sphingomonadales f Sphingomonadaceae g Sandarakinorhabdus s Sandarakinorhabdus	freshwater/freshwater sediments	freshwater
GROS21-1 SAMEA9561325 MAG 00000192-s6567|hypothetical protein GROS21-1 SAMEA9561325 MAG 00000192 d Bacteria p Pseudomonadota c Alphaproteobacteria o Sphingomonadales f Sphingomonadaceae g Sandarakinorhabdus s Sandarakinorhabdus	freshwater/freshwater sediments	freshwater
GROS21-1 SAMEA9561027 MAG 00000048-s6210|hypothetical protein GROS21-1 SAMEA9561027 MAG 00000048 d Bacteria p Pseudomonadota c Alphaproteobacteria o Sphingomonadales f Sphingomonadaceae g Sandarakinorhabdus s Sandarakinorhabdus	freshwater/freshwater sediments	freshwater
TE-Jun18-C848-cds1127|TE-Jun18-C848|unannotated protein TE-Jun18-240 d Bacteria p Pseudomonadota c Alphaproteobacteria o Sphingomonadales f Sphingomonadaceae g Sandarakinorhabdus s Sandarakinorhabdus limnophila	freshwater/freshwater sediments	freshwater
GROS21-1 SAMEA9560431 MAG 00000224-s4042|hypothetical protein GROS21-1 SAMEA9560431 MAG 00000224 d Bacteria p Pseudomonadota c Alphaproteobacteria o Sphingomonadales f Sphingomonadaceae g Sandarakinorhabdus s Sandarakinorhabdus	freshwater/freshwater sediments	freshwater
GROS21-1 SAMEA9560423 MAG 00000115-s4024|hypothetical protein GROS21-1 SAMEA9560423 MAG 00000115 d Bacteria p Pseudomonadota c Alphaproteobacteria o Sphingomonadales f Sphingomonadaceae g Sandarakinorhabdus s Sandarakinorhabdus	freshwater/freshwater sediments	freshwater
GROS21-1 SAMEA9561326 MAG 00000112-s6568|hypothetical protein GROS21-1 SAMEA9561326 MAG 00000112 d Bacteria p Pseudomonadota c Alphaproteobacteria o Sphingomonadales f Sphingomonadaceae g Sandarakinorhabdus s Sandarakinorhabdus	freshwater/freshwater sediments	freshwater
GROS21-1 SAMEA9560392 MAG 00000001-s3863|hypothetical protein GROS21-1 SAMEA9560392 MAG 00000001 d Bacteria p Pseudomonadota c Alphaproteobacteria o Sphingomonadales f Sphingomonadaceae g Sandarakinorhabdus s Sandarakinorhabdus	freshwater/freshwater sediments	freshwater
GB GCA 002083475 1-s59|hypothetical protein GB GCA 002083475 1 d Bacteria p Pseudomonadota c Alphaproteobacteria o Sphingomonadales f Sphingomonadaceae g Sphingomonas s Sphingomonas sp002083475	freshwater/freshwater sediments	freshwater
GB GCA 002083435 1-s58|hypothetical protein GB GCA 002083435 1 d Bacteria p Pseudomonadota c Alphaproteobacteria o Sphingomonadales f Sphingomonadaceae g Sphingomonas s Sphingomonas sp002083435	freshwater/freshwater sediments	freshwater
RS GCF 001556185 1-s973|hypothetical protein RS GCF 001556185 1 d Bacteria p Pseudomonadota c Alphaproteobacteria o Sphingomonadales f Sphingomonadaceae g Sphingomonas s Sphingomonas sp001556185	microbial mat/biofilm	biofilm
GB GCA 002403415 1-s102|hypothetical protein GB GCA 002403415 1 d Bacteria p Pseudomonadota c Alphaproteobacteria o Sphingomonadales f Sphingomonadaceae g Sphingomonas s Sphingomonas sp002403415	freshwater/freshwater sediments	freshwater
GB GCA 013823385 1-s353|hypothetical protein GB GCA 013823385 1 d Bacteria p Pseudomonadota c Alphaproteobacteria o Caulobacterales f Hyphomonadaceae g Hyphomonas s Hyphomonas sp013823385	freshwater/freshwater sediments	freshwater
GB GCA 013822915 1-s351|hypothetical protein GB GCA 013822915 1 d Bacteria p Pseudomonadota c Alphaproteobacteria o Sphingomonadales f Sphingomonadaceae g Sphingomonas s Sphingomonas sp013822915	freshwater/freshwater sediments	freshwater
GB GCA 002863155 1-s137|hypothetical protein GB GCA 002863155 1 d Bacteria p Pseudomonadota c Alphaproteobacteria o Sphingomonadales f Sphingomonadaceae g Sphingomonas s Sphingomonas sp002863155	marine/marine sediments	marine
GB GCA 002280555 1-s80|hypothetical protein GB GCA 002280555 1 d Bacteria p Pseudomonadota c Alphaproteobacteria o Sphingomonadales f Sphingomonadaceae g Sphingomonas s Sphingomonas sp002280555	wastewater/activated sludge	mine water
GB GCA 002281535 1-s85|hypothetical protein GB GCA 002281535 1 d Bacteria p Pseudomonadota c Alphaproteobacteria o Sphingomonadales f Sphingomonadaceae g Sphingomonas s Sphingomonas sp002281535	wastewater/activated sludge	mine water
GB GCA 001464615 1-s31|hypothetical protein GB GCA 001464615 1 d Bacteria p Pseudomonadota c Alphaproteobacteria o Sphingomonadales f Sphingomonadaceae g Sphingomonas s Sphingomonas sp001464615	freshwater/freshwater sediments	freshwater
GB GCA 002281485 1-s84|hypothetical protein GB GCA 002281485 1 d Bacteria p Pseudomonadota c Alphaproteobacteria o Sphingomonadales f Sphingomonadaceae g Sphingomonas s Sphingomonas sp002281485	wastewater/activated sludge	mine water
RS GCF 014636175 1-s1363|hypothetical protein RS GCF 014636175 1 d Bacteria p Pseudomonadota c Alphaproteobacteria o Sphingomonadales f Sphingomonadaceae g Sphingomonas s Sphingomonas psychrolutea	Glacier	glacial
RS GCF 013374095 1-s1324|hypothetical protein RS GCF 013374095 1 d Bacteria p Pseudomonadota c Alphaproteobacteria o Sphingomonadales f Sphingomonadaceae g Sphingomonas s Sphingomonas sp013374095	freshwater/freshwater sediments	freshwater
RS GCF 007097155 1-s1221|hypothetical protein RS GCF 007097155 1 d Bacteria p Pseudomonadota c Alphaproteobacteria o Sphingomonadales f Sphingomonadaceae g Glacieibacterium s Glacieibacterium frigidum	Glacier	glacial
GB GCA 018982925 1-s554|hypothetical protein GB GCA 018982925 1 d Bacteria p Pseudomonadota c Alphaproteobacteria o Sphingomonadales f Sphingomonadaceae g Glacieibacterium s Glacieibacterium sp018982925	Other	lichen
3300009083-122-C66-cds12|3300009083-122-C66|hypothetical protein 3300009083-122 d Bacteria p Pseudomonadota c Alphaproteobacteria o Sphingomonadales f Sphingomonadaceae g LB1R16 s	freshwater/freshwater sediments	freshwater
RS GCF 018982885 1-s1484|hypothetical protein RS GCF 018982885 1 d Bacteria p Pseudomonadota c Alphaproteobacteria o Sphingomonadales f Sphingomonadaceae g CAHJWT01 s CAHJWT01 sp018982885	Other	lichen
3300015204-25-C2-cds25|3300015204-25-C2|hypothetical protein 3300015204-25 d Bacteria p Pseudomonadota c Alphaproteobacteria o Sphingomonadales f Sphingomonadaceae g Polymorphobacter s	Glacier	glacial
GB GCA 903642255 1-s622|hypothetical protein GB GCA 903642255 1 d Bacteria p Pseudomonadota c Alphaproteobacteria o Sphingomonadales f Sphingomonadaceae g CAHJWT01 s CAHJWT01 sp903642255	Other	lichen
GB GCA 019245455 1-s566|hypothetical protein GB GCA 019245455 1 d Bacteria p Pseudomonadota c Alphaproteobacteria o Sphingomonadales f Sphingomonadaceae g CAHJWT01 s CAHJWT01 sp019245455	Other	rock
AE-24oct19-C160-cds68|AE-24oct19-C160|hypothetical protein AE-24oct19-78 d Bacteria p Pseudomonadota c Alphaproteobacteria o Sphingomonadales f Sphingomonadaceae g Novosphingobium s	freshwater/freshwater sediments	freshwater
RS GCF 004005485 1-s1154|hypothetical protein RS GCF 004005485 1 d Bacteria p Pseudomonadota c Alphaproteobacteria o Sphingomonadales f Sphingomonadaceae g Sphingobium s Sphingobium algorifonticola	freshwater/freshwater sediments	freshwater
RS GCF 006346325 1-s1211|hypothetical protein RS GCF 006346325 1 d Bacteria p Pseudomonadota c Alphaproteobacteria o Sphingomonadales f Sphingomonadaceae g Sphingomonas s Sphingomonas japonica	marine/marine sediments	marine
RS GCF 000786205 1-s900|hypothetical protein RS GCF 000786205 1 d Bacteria p Pseudomonadota c Alphaproteobacteria o Sphingomonadales f Sphingomonadaceae g Sphingomonas s Sphingomonas sp000786205	freshwater/freshwater sediments	freshwater
RS GCF 005144715 1-s1201|hypothetical protein RS GCF 005144715 1 d Bacteria p Pseudomonadota c Alphaproteobacteria o Sphingomonadales f Sphingomonadaceae g Sphingomonas s Sphingomonas sp005144715	freshwater/freshwater sediments	freshwater
RS GCF 001555965 1-s971|hypothetical protein RS GCF 001555965 1 d Bacteria p Pseudomonadota c Alphaproteobacteria o Sphingomonadales f Sphingomonadaceae g Sphingomonas s Sphingomonas sp001555965	microbial mat/biofilm	biofilm
RS GCF 000251145 1-s838|hypothetical protein RS GCF 000251145 1 d Bacteria p Pseudomonadota c Alphaproteobacteria o Sphingomonadales f Sphingomonadaceae g Sphingomonas s Sphingomonas sp000251145	Other	lichen
RS GCF 000241465 1-s836|hypothetical protein RS GCF 000241465 1 d Bacteria p Pseudomonadota c Alphaproteobacteria o Sphingomonadales f Sphingomonadaceae g Sphingomonas s Sphingomonas echinoides	Other	unknown
3300027668-9-C7-cds81|3300027668-9-C7|hypothetical protein 3300027668-9 d Bacteria p Pseudomonadota c Alphaproteobacteria o Sphingomonadales f Sphingomonadaceae g Sphingomonas s Sphingomonas echinoides	marine/marine sediments	marine
RS GCF 006439055 1-s1213|hypothetical protein RS GCF 006439055 1 d Bacteria p Pseudomonadota c Alphaproteobacteria o Sphingomonadales f Sphingomonadaceae g Sphingomonas s Sphingomonas Glacieris A	Soil/permafrost	Soil/permafrost
GCF-006439055-C3-cds361|GCF-006439055-C3|hypothetical protein GCF-006439055 d Bacteria p Pseudomonadota c Alphaproteobacteria o Sphingomonadales f Sphingomonadaceae g Sphingomonas s Sphingomonas Glacieris	Soil/permafrost	Soil/permafrost
RS GCF 000241485 1-s837|hypothetical protein RS GCF 000241485 1 d Bacteria p Pseudomonadota c Alphaproteobacteria o Sphingomonadales f Sphingomonadaceae g Sphingomonas s Sphingomonas sp000241485	Other	lichen
GCF-000241485-C1-cds902|GCF-000241485-C1|hypothetical protein GCF-000241485 d Bacteria p Pseudomonadota c Alphaproteobacteria o Sphingomonadales f Sphingomonadaceae g Sphingomonas s Sphingomonas sp000241485	Other	lichen
RS GCF 014653575 1-s1370|hypothetical protein RS GCF 014653575 1 d Bacteria p Pseudomonadota c Alphaproteobacteria o Sphingomonadales f Sphingomonadaceae g Sphingomonas s Sphingomonas Glacieris	Glacier	glacial
GCF-004354345-C1-cds3221|GCF-004354345-C1|hypothetical protein GCF-004354345 d Bacteria p Pseudomonadota c Alphaproteobacteria o Sphingomonadales f Sphingomonadaceae g Sphingomonas s Sphingomonas sp004354345	freshwater/freshwater sediments	freshwater
GB GCA 006438735 1-s198|hypothetical protein GB GCA 006438735 1 d Bacteria p Pseudomonadota c Alphaproteobacteria o Sphingomonadales f Sphingomonadaceae g Sphingomonas s Sphingomonas koreensis A	Soil/permafrost	Soil/permafrost
RS GCF 902498785 1-s1576|hypothetical protein RS GCF 902498785 1 d Bacteria p Pseudomonadota c Alphaproteobacteria o Sphingomonadales f Sphingomonadaceae g Sphingomonas s Sphingomonas sp902498785	marine/marine sediments	marine
MJ-time-bin-3453-C693-cds1|MJ-time-bin-3453-C693|hypothetical protein MJ-time-bin-3453 d Bacteria p Pseudomonadota c Gammaproteobacteria o Xanthomonadales f Rhodanobacteraceae g Rhodanobacter s	freshwater/freshwater sediments	freshwater
RS GCF 007995065 1-s1232|hypothetical protein RS GCF 007995065 1 d Bacteria p Pseudomonadota c Alphaproteobacteria o Sphingomonadales f Sphingomonadaceae g Sphingomonas s Sphingomonas ginsenosidivorax	sediment	sediment
RS GCF 004101245 1-s1159|hypothetical protein RS GCF 004101245 1 d Bacteria p Pseudomonadota c Alphaproteobacteria o Sphingomonadales f Sphingomonadaceae g Sphingomonas s Sphingomonas sp004101245	Glacier	glacial
RS GCF 000935025 1-s906|hypothetical protein RS GCF 000935025 1 d Bacteria p Pseudomonadota c Alphaproteobacteria o Sphingomonadales f Sphingomonadaceae g Sphingomonas s Sphingomonas hengshuiensis	sediment	sediment
RS GCF 014199325 1-s1349|hypothetical protein RS GCF 014199325 1 d Bacteria p Pseudomonadota c Alphaproteobacteria o Sphingomonadales f Sphingomonadaceae g Sphingomonas s Sphingomonas yantingensis	Soil/permafrost	Soil/permafrost
RS GCF 002351485 1-s1027|hypothetical protein RS GCF 002351485 1 d Bacteria p Pseudomonadota c Alphaproteobacteria o Sphingomonadales f Sphingomonadaceae g Sphingomonas s Sphingomonas spermidinifaciens	wastewater/activated sludge	mine water
GCF-002351485-C1-cds899|GCF-002351485-C1|hypothetical protein GCF-002351485 d Bacteria p Pseudomonadota c Alphaproteobacteria o Sphingomonadales f Sphingomonadaceae g Sphingomonas s Sphingomonas spermidinifaciens	wastewater/activated sludge	mine water
RS GCF 011044255 1-s1296|hypothetical protein RS GCF 011044255 1 d Bacteria p Pseudomonadota c Alphaproteobacteria o Sphingomonadales f Sphingomonadaceae g Rhizorhabdus s Rhizorhabdus sp011044255	freshwater/freshwater sediments	freshwater
RS GCF 016427505 1-s1393|hypothetical protein RS GCF 016427505 1 d Bacteria p Pseudomonadota c Alphaproteobacteria o Sphingomonadales f Sphingomonadaceae g Sphingomonas s Sphingomonas sp016427505	Soil/permafrost	Soil/permafrost
RS GCF 001426195 1-s953|hypothetical protein RS GCF 001426195 1 d Bacteria p Pseudomonadota c Alphaproteobacteria o Sphingomonadales f Sphingomonadaceae g Sphingomonas s Sphingomonas sp001426195	Plant-associated	Plant-associated
GB GCA 014377915 1-s372|hypothetical protein GB GCA 014377915 1 d Bacteria p Pseudomonadota c Alphaproteobacteria o Rhizobiales f Xanthobacteraceae g Tardiphaga s Tardiphaga sp014377915	Glacier	glacial
RS GCF 000512205 2-s872|hypothetical protein RS GCF 000512205 2 d Bacteria p Pseudomonadota c Alphaproteobacteria o Sphingomonadales f Sphingomonadaceae g Sphingomonas D s Sphingomonas D sanxanigenens	Soil/permafrost	Soil/permafrost
RS GCF 004681125 1-s1190|hypothetical protein RS GCF 004681125 1 d Bacteria p Pseudomonadota c Alphaproteobacteria o Sphingomonadales f Sphingomonadaceae g Polymorphobacter A s Polymorphobacter A arshaanensis	freshwater/freshwater sediments	freshwater
RS GCF 011761305 1-s1303|hypothetical protein RS GCF 011761305 1 d Bacteria p Pseudomonadota c Alphaproteobacteria o Sphingomonadales f Sphingomonadaceae g Sphingomonas I s Sphingomonas I vulcanisoli	Soil/permafrost	Soil/permafrost
3300009709-22-C21-cds10|3300009709-22-C21|hypothetical protein 3300009709-22 d Bacteria p Pseudomonadota c Alphaproteobacteria o Sphingomonadales f Sphingomonadaceae g Novosphingobium s	Other	Host-associated
GB GCA 903848655 1-s657|hypothetical protein GB GCA 903848655 1 d Bacteria p Pseudomonadota c Alphaproteobacteria o Sphingomonadales f Sphingomonadaceae g Novosphingobium s Novosphingobium sp903848655	freshwater/freshwater sediments	freshwater
GROS21-1 SAMEA9560820 MAG 00000057-s5938|hypothetical protein GROS21-1 SAMEA9560820 MAG 00000057 d Bacteria p Pseudomonadota c Alphaproteobacteria o Sphingomonadales f Sphingomonadaceae g Novosphingobium s	freshwater/freshwater sediments	freshwater
GROS21-1 SAMEA9560879 MAG 00000054-s5961|hypothetical protein GROS21-1 SAMEA9560879 MAG 00000054 d Bacteria p Pseudomonadota c Alphaproteobacteria o Sphingomonadales f Sphingomonadaceae g Novosphingobium s	freshwater/freshwater sediments	freshwater
GROS21-1 SAMEA9560433 MAG 00000157-s4043|hypothetical protein GROS21-1 SAMEA9560433 MAG 00000157 d Bacteria p Pseudomonadota c Alphaproteobacteria o Sphingomonadales f Sphingomonadaceae g Novosphingobium s	freshwater/freshwater sediments	freshwater
GROS21-1 SAMEA9560848 MAG 00000159-s5943|hypothetical protein GROS21-1 SAMEA9560848 MAG 00000159 d Bacteria p Pseudomonadota c Alphaproteobacteria o Sphingomonadales f Sphingomonadaceae g Novosphingobium s	freshwater/freshwater sediments	freshwater
GROS21-1 SAMEA9560845 MAG 00000070-s5942|hypothetical protein GROS21-1 SAMEA9560845 MAG 00000070 d Bacteria p Pseudomonadota c Alphaproteobacteria o Sphingomonadales f Sphingomonadaceae g Novosphingobium s	freshwater/freshwater sediments	freshwater
GROS21-1 SAMEA9560541 MAG 00000191-s5418|hypothetical protein GROS21-1 SAMEA9560541 MAG 00000191 d Bacteria p Pseudomonadota c Alphaproteobacteria o Sphingomonadales f Sphingomonadaceae g Novosphingobium s	freshwater/freshwater sediments	freshwater
B4-bin-258-C317-cds3|B4-bin-258-C317|hypothetical protein B4-bin-258 d Bacteria p Pseudomonadota c Alphaproteobacteria o Sphingomonadales f Sphingomonadaceae g Novosphingobium s	freshwater/freshwater sediments	freshwater
BUCK21-1 SAMEA6872772 MAG 00000089-s885|hypothetical protein BUCK21-1 SAMEA6872772 MAG 00000089 d Bacteria p Pseudomonadota c Alphaproteobacteria o Sphingomonadales f Sphingomonadaceae g Novosphingobium s Novosphingobium	freshwater/freshwater sediments	freshwater
GROS21-1 SAMEA9560866 MAG 00000026-s5949|hypothetical protein GROS21-1 SAMEA9560866 MAG 00000026 d Bacteria p Pseudomonadota c Alphaproteobacteria o Sphingomonadales f Sphingomonadaceae g Novosphingobium s Novosphingobium	freshwater/freshwater sediments	freshwater
RS GCF 000429005 1-s867|hypothetical protein RS GCF 000429005 1 d Bacteria p Pseudomonadota c Alphaproteobacteria o Sphingomonadales f Sphingomonadaceae g Novosphingobium s Novosphingobium acidiphilum	freshwater/freshwater sediments	freshwater
GROS21-1 SAMEA9560796 MAG 00000083-s5934|hypothetical protein GROS21-1 SAMEA9560796 MAG 00000083 d Bacteria p Pseudomonadota c Alphaproteobacteria o Sphingomonadales f Sphingomonadaceae g Novosphingobium s Novosphingobium	freshwater/freshwater sediments	freshwater
RS GCF 001519065 1-s966|hypothetical protein RS GCF 001519065 1 d Bacteria p Pseudomonadota c Alphaproteobacteria o Sphingomonadales f Sphingomonadaceae g Novosphingobium s Novosphingobium sp001519065	freshwater/freshwater sediments	freshwater
GROS21-1 SAMEA9560884 MAG 00000035-s5967|hypothetical protein GROS21-1 SAMEA9560884 MAG 00000035 d Bacteria p Pseudomonadota c Alphaproteobacteria o Sphingomonadales f Sphingomonadaceae g Novosphingobium s	freshwater/freshwater sediments	freshwater
GB GCA 903893935 1-s706|hypothetical protein GB GCA 903893935 1 d Bacteria p Pseudomonadota c Alphaproteobacteria o Sphingomonadales f Sphingomonadaceae g Novosphingobium s Novosphingobium sp903893935	freshwater/freshwater sediments	freshwater
BUCK21-1 SAMEA6872798 MAG 00000027-s951|hypothetical protein BUCK21-1 SAMEA6872798 MAG 00000027 d Bacteria p Pseudomonadota c Alphaproteobacteria o Sphingomonadales f Sphingomonadaceae g Novosphingobium s Novosphingobium	freshwater/freshwater sediments	freshwater
GB GCA 903832325 1-s639|hypothetical protein GB GCA 903832325 1 d Bacteria p Pseudomonadota c Alphaproteobacteria o Sphingomonadales f Sphingomonadaceae g Novosphingobium s Novosphingobium sp903832325	freshwater/freshwater sediments	freshwater
BUCK21-1 SAMEA6872754 MAG 00000013-s535|hypothetical protein BUCK21-1 SAMEA6872754 MAG 00000013 d Bacteria p Pseudomonadota c Alphaproteobacteria o Sphingomonadales f Sphingomonadaceae g Novosphingobium s	freshwater/freshwater sediments	freshwater
GROS21-1 SAMEA9560784 MAG 00000001-s5927|hypothetical protein GROS21-1 SAMEA9560784 MAG 00000001 d Bacteria p Pseudomonadota c Alphaproteobacteria o Sphingomonadales f Sphingomonadaceae g Novosphingobium s Novosphingobium	freshwater/freshwater sediments	freshwater
GROS21-1 SAMEA9560851 MAG 00000127-s5944|hypothetical protein GROS21-1 SAMEA9560851 MAG 00000127 d Bacteria p Pseudomonadota c Alphaproteobacteria o Sphingomonadales f Sphingomonadaceae g Novosphingobium s	freshwater/freshwater sediments	freshwater
GROS21-1 SAMEA9560728 MAG 00000068-s5855|hypothetical protein GROS21-1 SAMEA9560728 MAG 00000068 d Bacteria p Pseudomonadota c Alphaproteobacteria o Sphingomonadales f Sphingomonadaceae g Novosphingobium s	freshwater/freshwater sediments	freshwater
GROS21-1 SAMEA9560437 MAG 00000068-s4138|hypothetical protein GROS21-1 SAMEA9560437 MAG 00000068 d Bacteria p Pseudomonadota c Alphaproteobacteria o Sphingomonadales f Sphingomonadaceae g UBA1936 s	freshwater/freshwater sediments	freshwater
GROS21-1 SAMEA9560430 MAG 00000162-s4040|hypothetical protein GROS21-1 SAMEA9560430 MAG 00000162 d Bacteria p Pseudomonadota c Alphaproteobacteria o Sphingomonadales f Sphingomonadaceae g UBA1936 s	freshwater/freshwater sediments	freshwater
RS GCF 011047315 1-s1297|hypothetical protein RS GCF 011047315 1 d Bacteria p Pseudomonadota c Alphaproteobacteria o Sphingomonadales f Sphingomonadaceae g Erythrobacter s Erythrobacter sp011047315	wastewater/activated sludge	activated sludge
RS GCF 001663155 1-s981|hypothetical protein RS GCF 001663155 1 d Bacteria p Pseudomonadota c Alphaproteobacteria o Sphingomonadales f Sphingomonadaceae g Erythrobacter s Erythrobacter ishigakiensis	sediment	sediment
cas-150m-87-C1-cds178|cas-150m-87-C1|hypothetical protein cas-150m-87 d Bacteria p Pseudomonadota c Alphaproteobacteria o Sphingomonadales f Sphingomonadaceae g Altererythrobacter s Altererythrobacter sp003149575	Brackish water/sediment	brackish water
GB GCA 003149575 1-s149|hypothetical protein GB GCA 003149575 1 d Bacteria p Pseudomonadota c Alphaproteobacteria o Sphingomonadales f Sphingomonadaceae g Erythrobacter s Erythrobacter sp003149575	marine/marine sediments	marine
RS GCF 013371495 1-s1323|hypothetical protein RS GCF 013371495 1 d Bacteria p Pseudomonadota c Alphaproteobacteria o Sphingomonadales f Sphingomonadaceae g Erythrobacter s Erythrobacter sp013371495	marine/marine sediments	marine sediment
GB GCA 011524425 1-s306|hypothetical protein GB GCA 011524425 1 d Bacteria p Pseudomonadota c Alphaproteobacteria o Sphingomonadales f Sphingomonadaceae g Erythrobacter s Erythrobacter sp011524425	marine/marine sediments	marine
RS GCF 001021555 1-s912|hypothetical protein RS GCF 001021555 1 d Bacteria p Pseudomonadota c Alphaproteobacteria o Sphingomonadales f Sphingomonadaceae g Alteraurantiacibacter s Alteraurantiacibacter marinus	marine/marine sediments	marine
RS GCF 902498745 1-s1575|hypothetical protein RS GCF 902498745 1 d Bacteria p Pseudomonadota c Alphaproteobacteria o Sphingomonadales f Sphingomonadaceae g Alteraurantiacibacter s Alteraurantiacibacter sp902498745	marine/marine sediments	marine
RS GCF 016019885 1-s1389|hypothetical protein RS GCF 016019885 1 d Bacteria p Pseudomonadota c Alphaproteobacteria o Sphingomonadales f Sphingomonadaceae g Alteraurantiacibacter s Alteraurantiacibacter sp016019885	marine/marine sediments	marine sediment
RS GCF 013378075 1-s1325|hypothetical protein RS GCF 013378075 1 d Bacteria p Pseudomonadota c Alphaproteobacteria o Sphingomonadales f Sphingomonadaceae g Parasphingopyxis s Parasphingopyxis algicola	marine/marine sediments	marine
RS GCF 007954425 1-s1227|hypothetical protein RS GCF 007954425 1 d Bacteria p Pseudomonadota c Alphaproteobacteria o Sphingomonadales f Sphingomonadaceae g Novosphingobium s Novosphingobium ginsenosidimutans	freshwater/freshwater sediments	freshwater
RS GCF 001678665 1-s984|hypothetical protein RS GCF 001678665 1 d Bacteria p Pseudomonadota c Alphaproteobacteria o Sphingomonadales f Sphingomonadaceae g Qipengyuania s Qipengyuania sp001678665	Soil/permafrost	Soil/permafrost
GB GCA 018828205 1-s533|hypothetical protein GB GCA 018828205 1 d Bacteria p Pseudomonadota c Alphaproteobacteria o Sphingomonadales f Sphingomonadaceae g Qipengyuania s Qipengyuania sp018828205	freshwater/freshwater sediments	ground water
RS GCF 009707465 1-s1265|hypothetical protein RS GCF 009707465 1 d Bacteria p Pseudomonadota c Alphaproteobacteria o Sphingomonadales f Sphingomonadaceae g Novosphingobium s Novosphingobium sp009707465	Soil/permafrost	Soil/permafrost
RS GCF 000585415 1-s882|hypothetical protein RS GCF 000585415 1 d Bacteria p Pseudomonadota c Alphaproteobacteria o Sphingomonadales f Sphingomonadaceae g Sphingomicrobium s Sphingomicrobium jaspsi	freshwater/freshwater sediments	freshwater
RS GCF 003605195 1-s1138|hypothetical protein RS GCF 003605195 1 d Bacteria p Pseudomonadota c Alphaproteobacteria o Sphingomonadales f Sphingomonadaceae g Alteraurantiacibacter s Alteraurantiacibacter odishensis	Saline/hypersaline lake/sediment	hypersaline
RS GCF 003584125 1-s1134|hypothetical protein RS GCF 003584125 1 d Bacteria p Pseudomonadota c Alphaproteobacteria o Sphingomonadales f Sphingomonadaceae g Alteraurantiacibacter s Alteraurantiacibacter zhengii	marine/marine sediments	marine sediment
GCF-003584125-C4-cds28|GCF-003584125-C4|hypothetical protein GCF-003584125 d Bacteria p Pseudomonadota c Alphaproteobacteria o Sphingomonadales f Sphingomonadaceae g Erythrobacter B s Erythrobacter B sp003584125	marine/marine sediments	marine sediment
RS GCF 013408095 1-s1328|hypothetical protein RS GCF 013408095 1 d Bacteria p Pseudomonadota c Alphaproteobacteria o Sphingomonadales f Sphingomonadaceae g Novosphingobium s Novosphingobium marinum	marine/marine sediments	marine
RS GCF 001295795 1-s925|hypothetical protein RS GCF 001295795 1 d Bacteria p Pseudomonadota c Alphaproteobacteria o Sphingomonadales f Sphingomonadaceae g Novosphingobium s Novosphingobium sp001295795	freshwater/freshwater sediments	freshwater
GB GCA 002280675 1-s81|hypothetical protein GB GCA 002280675 1 d Bacteria p Pseudomonadota c Alphaproteobacteria o Sphingomonadales f Sphingomonadaceae g Novosphingobium s Novosphingobium sp002280675	wastewater/activated sludge	mine water
RS GCF 014230355 1-s1357|hypothetical protein RS GCF 014230355 1 d Bacteria p Pseudomonadota c Alphaproteobacteria o Sphingomonadales f Sphingomonadaceae g Novosphingobium s Novosphingobium piscinae	freshwater/freshwater sediments	freshwater
RS GCF 014230305 1-s1356|hypothetical protein RS GCF 014230305 1 d Bacteria p Pseudomonadota c Alphaproteobacteria o Sphingomonadales f Sphingomonadaceae g Novosphingobium s Novosphingobium aerophilum	freshwater/freshwater sediments	freshwater
RS GCF 003171715 1-s1089|hypothetical protein RS GCF 003171715 1 d Bacteria p Pseudomonadota c Alphaproteobacteria o Sphingomonadales f Sphingomonadaceae g Novosphingobium s Novosphingobium meiothermophilum	hot spring	hot spring
GB GCA 002256985 1-s73|hypothetical protein GB GCA 002256985 1 d Bacteria p Pseudomonadota c Alphaproteobacteria o Sphingomonadales f Sphingomonadaceae g Novosphingobium s Novosphingobium sp002256985	wastewater/activated sludge	mine water
3300027851-22-C11-cds65|3300027851-22-C11|hypothetical protein 3300027851-22 d Bacteria p Pseudomonadota c Alphaproteobacteria o Sphingomonadales f Sphingomonadaceae g Novosphingobium s	Other	watersheds
RS GCF 900176395 1-s1558|hypothetical protein RS GCF 900176395 1 d Bacteria p Pseudomonadota c Alphaproteobacteria o Sphingomonadales f Sphingomonadaceae g Novosphingobium s Novosphingobium sp900176395	freshwater/freshwater sediments	freshwater
RS GCF 003454795 1-s1128|hypothetical protein RS GCF 003454795 1 d Bacteria p Pseudomonadota c Alphaproteobacteria o Sphingomonadales f Sphingomonadaceae g Novosphingobium s Novosphingobium sp003454795	freshwater/freshwater sediments	freshwater
RS GCF 014652855 1-s1369|hypothetical protein RS GCF 014652855 1 d Bacteria p Pseudomonadota c Alphaproteobacteria o Sphingomonadales f Sphingomonadaceae g Novosphingobium s Novosphingobium pokkalii	Soil/permafrost	Soil/permafrost
RS GCF 001598375 1-s975|hypothetical protein RS GCF 001598375 1 d Bacteria p Pseudomonadota c Alphaproteobacteria o Sphingomonadales f Sphingomonadaceae g Novosphingobium s Novosphingobium capsulatum	freshwater/freshwater sediments	freshwater
RS GCF 000807925 1-s903|hypothetical protein RS GCF 000807925 1 d Bacteria p Pseudomonadota c Alphaproteobacteria o Sphingomonadales f Sphingomonadaceae g Novosphingobium s Novosphingobium subterraneum	Soil/permafrost	Soil/permafrost
RS GCF 015694345 1-s1384|hypothetical protein RS GCF 015694345 1 d Bacteria p Pseudomonadota c Alphaproteobacteria o Sphingomonadales f Sphingomonadaceae g Novosphingobium s Novosphingobium jiangmenense	marine/marine sediments	marine
RS GCF 007830315 1-s1225|hypothetical protein RS GCF 007830315 1 d Bacteria p Pseudomonadota c Alphaproteobacteria o Sphingomonadales f Sphingomonadaceae g Novosphingobium s Novosphingobium taihuense	freshwater/freshwater sediments	freshwater sediment
GROS21-1 SAMEA9560531 MAG 00000051-s5220|hypothetical protein GROS21-1 SAMEA9560531 MAG 00000051 d Bacteria p Pseudomonadota c Alphaproteobacteria o Sphingomonadales f Sphingomonadaceae g Novosphingobium s	freshwater/freshwater sediments	freshwater
CE-Jul18-C1522-cds328|CE-Jul18-C1522|unannotated protein CE-Jul18-168 d Bacteria p Pseudomonadota c Alphaproteobacteria o Sphingomonadales f Sphingomonadaceae g Novosphingobium s	freshwater/freshwater sediments	freshwater
GROS21-1 SAMEA9560548 MAG 00000042-s5485|hypothetical protein GROS21-1 SAMEA9560548 MAG 00000042 d Bacteria p Pseudomonadota c Alphaproteobacteria o Sphingomonadales f Sphingomonadaceae g Novosphingobium s Novosphingobium	freshwater/freshwater sediments	freshwater
GROS21-1 SAMEA9560542 MAG 00000181-s5426|hypothetical protein GROS21-1 SAMEA9560542 MAG 00000181 d Bacteria p Pseudomonadota c Alphaproteobacteria o Sphingomonadales f Sphingomonadaceae g Novosphingobium s	freshwater/freshwater sediments	freshwater
Jr-7aug17-C6106-cds1177|Jr-7aug17-C6106|unannotated protein Jr-7aug17-77 d Bacteria p Pseudomonadota c Alphaproteobacteria o Sphingomonadales f Sphingomonadaceae g Novosphingobium s	freshwater/freshwater sediments	freshwater
GROS21-1 SAMEA9560532 MAG 00000090-s5231|hypothetical protein GROS21-1 SAMEA9560532 MAG 00000090 d Bacteria p Pseudomonadota c Alphaproteobacteria o Sphingomonadales f Sphingomonadaceae g Novosphingobium s	freshwater/freshwater sediments	freshwater
GROS21-1 SAMEA9560529 MAG 00000152-s5194|hypothetical protein GROS21-1 SAMEA9560529 MAG 00000152 d Bacteria p Pseudomonadota c Alphaproteobacteria o Sphingomonadales f Sphingomonadaceae g Novosphingobium s	freshwater/freshwater sediments	freshwater
Jr-28jun17-C210-cds380|Jr-28jun17-C210|unannotated protein Jr-28jun17-241 d Bacteria p Pseudomonadota c Alphaproteobacteria o Sphingomonadales f Sphingomonadaceae g Novosphingobium s	freshwater/freshwater sediments	freshwater
GROS21-1 SAMEA9560620 MAG 00000080-s5654|hypothetical protein GROS21-1 SAMEA9560620 MAG 00000080 d Bacteria p Pseudomonadota c Alphaproteobacteria o Sphingomonadales f Sphingomonadaceae g Novosphingobium s	freshwater/freshwater sediments	freshwater
GB GCA 903834285 1-s640|hypothetical protein GB GCA 903834285 1 d Bacteria p Pseudomonadota c Alphaproteobacteria o Sphingomonadales f Sphingomonadaceae g Novosphingobium s Novosphingobium sp903834285	freshwater/freshwater sediments	freshwater
GROS21-1 SAMEA9560530 MAG 00000122-s5219|hypothetical protein GROS21-1 SAMEA9560530 MAG 00000122 d Bacteria p Pseudomonadota c Alphaproteobacteria o Sphingomonadales f Sphingomonadaceae g Novosphingobium s	freshwater/freshwater sediments	freshwater
Jr-7aug17-C6734-cds2556|Jr-7aug17-C6734|unannotated protein Jr-7aug17-131 d Bacteria p Pseudomonadota c Alphaproteobacteria o Sphingomonadales f Sphingomonadaceae g Novosphingobium s	freshwater/freshwater sediments	freshwater
RS GCF 007991615 1-s1228|hypothetical protein RS GCF 007991615 1 d Bacteria p Pseudomonadota c Alphaproteobacteria o Sphingomonadales f Sphingomonadaceae g Novosphingobium s Novosphingobium sediminis	freshwater/freshwater sediments	sediment
RS GCF 900117425 1-s1533|hypothetical protein RS GCF 900117425 1 d Bacteria p Pseudomonadota c Alphaproteobacteria o Sphingomonadales f Sphingomonadaceae g Novosphingobium s Novosphingobium sp900117425	microbial mat/biofilm	biofilm
RS GCF 001519075 1-s967|hypothetical protein RS GCF 001519075 1 d Bacteria p Pseudomonadota c Alphaproteobacteria o Sphingomonadales f Sphingomonadaceae g Novosphingobium s Novosphingobium fuchskuhlense	freshwater/freshwater sediments	freshwater
RS GCF 009913435 1-s1283|hypothetical protein RS GCF 009913435 1 d Bacteria p Pseudomonadota c Alphaproteobacteria o Sphingomonadales f Sphingomonadaceae g Sphingomonas B s Sphingomonas B sp009913435	freshwater/freshwater sediments	freshwater
GB GCA 002291855 1-s86|hypothetical protein GB GCA 002291855 1 d Bacteria p Pseudomonadota c Alphaproteobacteria o Sphingomonadales f Sphingomonadaceae g Sphingomonas B s Sphingomonas B sp002291855	Other	aquatic
GB GCA 001683845 1-s52|hypothetical protein GB GCA 001683845 1 d Bacteria p Pseudomonadota c Alphaproteobacteria o Sphingomonadales f Sphingomonadaceae g Croceibacterium s Croceibacterium sp001683845	Soil/permafrost	Soil/permafrost
3300022751-9-C64-cds10|3300022751-9-C64|hypothetical protein 3300022751-9 d Bacteria p Pseudomonadota c Alphaproteobacteria o Sphingomonadales f Sphingomonadaceae g Erythrobacter B s	Plant-associated	Plant-associated
RS GCF 011927725 1-s1305|hypothetical protein RS GCF 011927725 1 d Bacteria p Pseudomonadota c Alphaproteobacteria o Sphingomonadales f Sphingomonadaceae g Sphingomicrobium s Sphingomicrobium kaistense	Soil/permafrost	Soil/permafrost
RS GCF 000711715 1-s890|hypothetical protein RS GCF 000711715 1 d Bacteria p Pseudomonadota c Alphaproteobacteria o Sphingomonadales f Sphingomonadaceae g Sphingomicrobium s Sphingomicrobium astaxanthinifaciens	freshwater/freshwater sediments	freshwater
GB GCA 000503195 1-s7|hypothetical protein GB GCA 000503195 1 d Bacteria p Pseudomonadota c Alphaproteobacteria o Sphingomonadales f Sphingomonadaceae g Blastomonas s Blastomonas sp000503195	freshwater/freshwater sediments	freshwater
RS GCF 013607875 1-s1331|hypothetical protein RS GCF 013607875 1 d Bacteria p Pseudomonadota c Alphaproteobacteria o Sphingomonadales f Sphingomonadaceae g Blastomonas s Blastomonas ursincola	hot spring	hot spring
RS GCF 003201955 1-s1097|hypothetical protein RS GCF 003201955 1 d Bacteria p Pseudomonadota c Alphaproteobacteria o Sphingomonadales f Sphingomonadaceae g Blastomonas s Blastomonas natatoria	freshwater/freshwater sediments	freshwater
GB GCA 001555775 1-s40|hypothetical protein GB GCA 001555775 1 d Bacteria p Pseudomonadota c Alphaproteobacteria o Sphingomonadales f Sphingomonadaceae g Blastomonas s Blastomonas delafieldii A	freshwater/freshwater sediments	freshwater
RS GCF 014639875 1-s1365|hypothetical protein RS GCF 014639875 1 d Bacteria p Pseudomonadota c Alphaproteobacteria o Sphingomonadales f Sphingomonadaceae g Blastomonas s Blastomonas aquatica	freshwater/freshwater sediments	freshwater
RS GCF 000786215 1-s901|hypothetical protein RS GCF 000786215 1 d Bacteria p Pseudomonadota c Alphaproteobacteria o Sphingomonadales f Sphingomonadaceae g Blastomonas s Blastomonas sp000786215	freshwater/freshwater sediments	freshwater
RS GCF 003431825 1-s1126|hypothetical protein RS GCF 003431825 1 d Bacteria p Pseudomonadota c Alphaproteobacteria o Sphingomonadales f Sphingomonadaceae g Blastomonas s Blastomonas fulva	freshwater/freshwater sediments	freshwater
RS GCF 000331245 1-s849|hypothetical protein RS GCF 000331245 1 d Bacteria p Pseudomonadota c Alphaproteobacteria o Sphingomonadales f Sphingomonadaceae g Blastomonas s Blastomonas sp000331245	freshwater/freshwater sediments	freshwater
RS GCF 001542855 1-s969|hypothetical protein RS GCF 001542855 1 d Bacteria p Pseudomonadota c Alphaproteobacteria o Sphingomonadales f Sphingomonadaceae g Qipengyuania s Qipengyuania sp001542855	marine/marine sediments	marine
RS GCF 015999305 1-s1387|hypothetical protein RS GCF 015999305 1 d Bacteria p Pseudomonadota c Alphaproteobacteria o Sphingomonadales f Sphingomonadaceae g Alteriqipengyuania s Alteriqipengyuania sp015999305	marine/marine sediments	marine sediment
RS GCF 000176355 1-s820|hypothetical protein RS GCF 000176355 1 d Bacteria p Pseudomonadota c Alphaproteobacteria o Sphingomonadales f Sphingomonadaceae g Alteriqipengyuania s Alteriqipengyuania bathyomarina	marine/marine sediments	marine
GB GCA 002729695 1-s127|hypothetical protein GB GCA 002729695 1 d Bacteria p Pseudomonadota c Alphaproteobacteria o Sphingomonadales f Sphingomonadaceae g Alteriqipengyuania s Alteriqipengyuania sp002729695	marine/marine sediments	marine
3300025211-5-C69-cds2|3300025211-5-C69|hypothetical protein 3300025211-5 d Bacteria p Pseudomonadota c Alphaproteobacteria o Sphingomonadales f Sphingomonadaceae g Citromicrobium s Citromicrobium sp002729695	marine/marine sediments	marine
3300025293-6-C28-cds24|3300025293-6-C28|hypothetical protein 3300025293-6 d Bacteria p Pseudomonadota c Alphaproteobacteria o Sphingomonadales f Sphingomonadaceae g Citromicrobium s	marine/marine sediments	marine
GB GCA 009993635 1-s282|hypothetical protein GB GCA 009993635 1 d Bacteria p Pseudomonadota c Alphaproteobacteria o Sphingomonadales f Sphingomonadaceae g Alteriqipengyuania s Alteriqipengyuania sp009993635	freshwater/freshwater sediments	groundwater
RS GCF 003363135 1-s1120|hypothetical protein RS GCF 003363135 1 d Bacteria p Pseudomonadota c Alphaproteobacteria o Sphingomonadales f Sphingomonadaceae g Alteriqipengyuania s Alteriqipengyuania lutimaris	marine/marine sediments	marine sediment
RS GCF 001719165 1-s990|hypothetical protein RS GCF 001719165 1 d Bacteria p Pseudomonadota c Alphaproteobacteria o Sphingomonadales f Sphingomonadaceae g Erythrobacter s Erythrobacter litoralis	marine/marine sediments	marine
RS GCF 900105095 1-s1501|hypothetical protein RS GCF 900105095 1 d Bacteria p Pseudomonadota c Alphaproteobacteria o Sphingomonadales f Sphingomonadaceae g Erythrobacter s Erythrobacter sp900105095	microbial mat/biofilm	microbial mat
GB GCA 011765465 1-s308|hypothetical protein GB GCA 011765465 1 d Bacteria p Pseudomonadota c Alphaproteobacteria o Sphingomonadales f Sphingomonadaceae g Erythrobacter s Erythrobacter sp011765465	marine/marine sediments	marine
RS GCF 018205975 1-s1455|hypothetical protein RS GCF 018205975 1 d Bacteria p Pseudomonadota c Alphaproteobacteria o Sphingomonadales f Sphingomonadaceae g Erythrobacter s Erythrobacter sp018205975	marine/marine sediments	marine sediment
GB GCA 013214365 1-s329|hypothetical protein GB GCA 013214365 1 d Bacteria p Pseudomonadota c Alphaproteobacteria o Sphingomonadales f Sphingomonadaceae g Erythrobacter s Erythrobacter sp013214365	marine/marine sediments	marine
RS GCF 003264115 1-s1110|hypothetical protein RS GCF 003264115 1 d Bacteria p Pseudomonadota c Alphaproteobacteria o Sphingomonadales f Sphingomonadaceae g Erythrobacter s Erythrobacter sp003264115	marine/marine sediments	marine
RS GCF 000152865 1-s809|hypothetical protein RS GCF 000152865 1 d Bacteria p Pseudomonadota c Alphaproteobacteria o Sphingomonadales f Sphingomonadaceae g Erythrobacter s Erythrobacter sp000152865	marine/marine sediments	marine
RS GCF 000715015 1-s891|hypothetical protein RS GCF 000715015 1 d Bacteria p Pseudomonadota c Alphaproteobacteria o Sphingomonadales f Sphingomonadaceae g Erythrobacter s Erythrobacter longus	marine/marine sediments	marine
3300019765-2-C3-cds253|3300019765-2-C3|hypothetical protein 3300019765-2 d Bacteria p Pseudomonadota c Alphaproteobacteria o Sphingomonadales f Sphingomonadaceae g Erythrobacter s	freshwater/freshwater sediments	freshwater
GB GCA 000714765 1-s9|hypothetical protein GB GCA 000714765 1 d Bacteria p Pseudomonadota c Alphaproteobacteria o Sphingomonadales f Sphingomonadaceae g Erythrobacter s Erythrobacter sp000714765	marine/marine sediments	marine
RS GCF 007004095 1-s1220|hypothetical protein RS GCF 007004095 1 d Bacteria p Pseudomonadota c Alphaproteobacteria o Sphingomonadales f Sphingomonadaceae g Erythrobacter s Erythrobacter insulae	Soil/permafrost	Soil/permafrost
RS GCF 001542875 1-s970|hypothetical protein RS GCF 001542875 1 d Bacteria p Pseudomonadota c Alphaproteobacteria o Sphingomonadales f Sphingomonadaceae g Erythrobacter s Erythrobacter sp001542875	marine/marine sediments	marine
RS GCF 009363635 1-s1257|hypothetical protein RS GCF 009363635 1 d Bacteria p Pseudomonadota c Alphaproteobacteria o Sphingomonadales f Sphingomonadaceae g Erythrobacter s Erythrobacter sp009363635	marine/marine sediments	marine
RS GCF 014705715 1-s1372|hypothetical protein RS GCF 014705715 1 d Bacteria p Pseudomonadota c Alphaproteobacteria o Sphingomonadales f Sphingomonadaceae g Erythrobacter s Erythrobacter sp014705715	marine/marine sediments	marine
GB GCA 019204025 1-s563|hypothetical protein GB GCA 019204025 1 d Bacteria p Pseudomonadota c Alphaproteobacteria o Sphingomonadales f Sphingomonadaceae g Erythrobacter s Erythrobacter sp019204025	marine/marine sediments	marine
RS GCF 000744895 1-s895|hypothetical protein RS GCF 000744895 1 d Bacteria p Pseudomonadota c Alphaproteobacteria o Sphingomonadales f Sphingomonadaceae g Erythrobacter s Erythrobacter sp000744895	freshwater/freshwater sediments	freshwater
GB GCA 001724215 1-s53|hypothetical protein GB GCA 001724215 1 d Bacteria p Pseudomonadota c Alphaproteobacteria o Sphingomonadales f Sphingomonadaceae g Erythrobacter s Erythrobacter sp001724215	Other	bioreactor
GB GCA 016125555 1-s399|hypothetical protein GB GCA 016125555 1 d Bacteria p Pseudomonadota c Alphaproteobacteria o Sphingomonadales f Sphingomonadaceae g Erythrobacter s Erythrobacter sp016125555	hot spring	hot spring
RE-26jul17-C3114-cds103|RE-26jul17-C3114|unannotated protein RE-26jul17-13 d Bacteria p Pseudomonadota c Alphaproteobacteria o Sphingomonadales f Sphingomonadaceae g Erythrobacter s	freshwater/freshwater sediments	freshwater
RS GCF 002215495 1-s1023|hypothetical protein RS GCF 002215495 1 d Bacteria p Pseudomonadota c Alphaproteobacteria o Sphingomonadales f Sphingomonadaceae g Erythrobacter s Erythrobacter sp002215495	freshwater/freshwater sediments	freshwater
RS GCF 000331285 1-s850|hypothetical protein RS GCF 000331285 1 d Bacteria p Pseudomonadota c Alphaproteobacteria o Sphingomonadales f Sphingomonadaceae g Erythrobacter s Erythrobacter sp000331285	freshwater/freshwater sediments	freshwater
3300010374-3-C92-cds4|3300010374-3-C92|hypothetical protein 3300010374-3 d Bacteria p Pseudomonadota c Alphaproteobacteria o Sphingomonadales f Sphingomonadaceae g Porphyrobacter s	Other	Deep subsurface
RS GCF 001663175 1-s982|hypothetical protein RS GCF 001663175 1 d Bacteria p Pseudomonadota c Alphaproteobacteria o Sphingomonadales f Sphingomonadaceae g Erythrobacter s Erythrobacter neustonensis	freshwater/freshwater sediments	freshwater
RS GCF 002155685 1-s1013|hypothetical protein RS GCF 002155685 1 d Bacteria p Pseudomonadota c Alphaproteobacteria o Sphingomonadales f Sphingomonadaceae g Erythrobacter s Erythrobacter colymbi	freshwater/freshwater sediments	freshwater
GB GCA 009995225 1-s284|hypothetical protein GB GCA 009995225 1 d Bacteria p Pseudomonadota c Alphaproteobacteria o Sphingomonadales f Sphingomonadaceae g Erythrobacter s Erythrobacter sp009995225	freshwater/freshwater sediments	groundwater
GB GCA 003724185 1-s182|hypothetical protein GB GCA 003724185 1 d Bacteria p Pseudomonadota c Alphaproteobacteria o Sphingomonadales f Sphingomonadaceae g Erythrobacter s Erythrobacter sp003724185	freshwater/freshwater sediments	freshwater
RS GCF 009905735 1-s1281|hypothetical protein RS GCF 009905735 1 d Bacteria p Pseudomonadota c Alphaproteobacteria o Sphingomonadales f Sphingomonadaceae g Erythrobacter s Erythrobacter sp009905735	freshwater/freshwater sediments	freshwater
GB GCA 002482865 1-s110|hypothetical protein GB GCA 002482865 1 d Bacteria p Pseudomonadota c Alphaproteobacteria o Sphingomonadales f Sphingomonadaceae g Erythrobacter s Erythrobacter sp002482865	microbial mat/biofilm	biofilm
RS GCF 002952215 1-s1055|hypothetical protein RS GCF 002952215 1 d Bacteria p Pseudomonadota c Alphaproteobacteria o Sphingomonadales f Sphingomonadaceae g Erythrobacter s Erythrobacter sp002952215	Soil/permafrost	Soil/permafrost
GB GCA 018991295 1-s555|hypothetical protein GB GCA 018991295 1 d Bacteria p Pseudomonadota c Alphaproteobacteria o Sphingomonadales f Sphingomonadaceae g Erythrobacter s Erythrobacter sp018991295	Soil/permafrost	Soil/permafrost
RS GCF 001296025 1-s929|hypothetical protein RS GCF 001296025 1 d Bacteria p Pseudomonadota c Alphaproteobacteria o Sphingomonadales f Sphingomonadaceae g Erythrobacter s Erythrobacter sp001296025	freshwater/freshwater sediments	freshwater
RS GCF 006542605 1-s1216|hypothetical protein RS GCF 006542605 1 d Bacteria p Pseudomonadota c Alphaproteobacteria o Sphingomonadales f Sphingomonadaceae g Erythrobacter s Erythrobacter sp006542605	marine/marine sediments	marine
RS GCF 002155425 1-s1012|hypothetical protein RS GCF 002155425 1 d Bacteria p Pseudomonadota c Alphaproteobacteria o Sphingomonadales f Sphingomonadaceae g Erythrobacter s Erythrobacter donghaensis	marine/marine sediments	marine
GROS21-1 SAMEA9561143 MAG 00000025-s6372|hypothetical protein GROS21-1 SAMEA9561143 MAG 00000025 d Bacteria p Pseudomonadota c Alphaproteobacteria o Sphingomonadales f Sphingomonadaceae g Erythrobacter s	freshwater/freshwater sediments	freshwater
GROS21-1 SAMEA9560992 MAG 00000035-s6151|hypothetical protein GROS21-1 SAMEA9560992 MAG 00000035 d Bacteria p Pseudomonadota c Alphaproteobacteria o Sphingomonadales f Sphingomonadaceae g Erythrobacter s	freshwater/freshwater sediments	freshwater
RS GCF 900143235 1-s1540|hypothetical protein RS GCF 900143235 1 d Bacteria p Pseudomonadota c Alphaproteobacteria o Sphingomonadales f Sphingomonadaceae g Erythrobacter s Erythrobacter sanguineus	Brackish water/sediment	brackish water
GB GCA 903934325 1-s757|hypothetical protein GB GCA 903934325 1 d Bacteria p Pseudomonadota c Alphaproteobacteria o Sphingomonadales f Sphingomonadaceae g Erythrobacter s Erythrobacter sp903934325	freshwater/freshwater sediments	freshwater
GB GCA 011054555 1-s295|hypothetical protein GB GCA 011054555 1 d Bacteria p Pseudomonadota c Alphaproteobacteria o Sphingomonadales f Sphingomonadaceae g Erythrobacter s Erythrobacter sp011054555	hot spring	hot spring
GB GCA 001556995 1-s43|hypothetical protein GB GCA 001556995 1 d Bacteria p Pseudomonadota c Alphaproteobacteria o Sphingomonadales f Sphingomonadaceae g Erythrobacter s Erythrobacter sp001556995	freshwater/freshwater sediments	freshwater
RS GCF 009828055 1-s1279|hypothetical protein RS GCF 009828055 1 d Bacteria p Pseudomonadota c Alphaproteobacteria o Sphingomonadales f Sphingomonadaceae g Erythrobacter s Erythrobacter ramosus	marine/marine sediments	marine
GB GCA 001464915 1-s36|hypothetical protein GB GCA 001464915 1 d Bacteria p Pseudomonadota c Alphaproteobacteria o Sphingomonadales f Sphingomonadaceae g Erythrobacter s Erythrobacter sp001464915	freshwater/freshwater sediments	freshwater
RS GCF 000422985 1-s864|hypothetical protein RS GCF 000422985 1 d Bacteria p Pseudomonadota c Alphaproteobacteria o Sphingomonadales f Sphingomonadaceae g Erythrobacter s Erythrobacter cryptus	hot spring	hot spring
3300026797-5-C10-cds13|3300026797-5-C10|hypothetical protein 3300026797-5 d Bacteria p Pseudomonadota c Alphaproteobacteria o Sphingomonadales f Sphingomonadaceae g Porphyrobacter s Porphyrobacter cryptus	Other	unknown
RS GCF 002155695 1-s1014|hypothetical protein RS GCF 002155695 1 d Bacteria p Pseudomonadota c Alphaproteobacteria o Sphingomonadales f Sphingomonadaceae g Erythrobacter s Erythrobacter tepidarius	Brackish water/sediment	brackish water
RS GCF 001677335 1-s983|hypothetical protein RS GCF 001677335 1 d Bacteria p Pseudomonadota c Alphaproteobacteria o Sphingomonadales f Sphingomonadaceae g Erythrobacter s Erythrobacter dokdonensis	marine/marine sediments	marine
GB GCA 004292705 1-s190|hypothetical protein GB GCA 004292705 1 d Bacteria p Pseudomonadota c Alphaproteobacteria o Sphingomonadales f Sphingomonadaceae g Erythrobacter s Erythrobacter sp004292705	freshwater/freshwater sediments	freshwater
RS GCF 002855495 1-s1043|hypothetical protein RS GCF 002855495 1 d Bacteria p Pseudomonadota c Alphaproteobacteria o Sphingomonadales f Sphingomonadaceae g Erythrobacter s Erythrobacter sp002855495	freshwater/freshwater sediments	freshwater
3300025492-1-C82-cds11|3300025492-1-C82|hypothetical protein 3300025492-1 d Bacteria p Pseudomonadota c Alphaproteobacteria o Sphingomonadales f Sphingomonadaceae g Porphyrobacter s	Soil/permafrost	Soil/permafrost
RS GCF 001720465 1-s991|hypothetical protein RS GCF 001720465 1 d Bacteria p Pseudomonadota c Alphaproteobacteria o Sphingomonadales f Sphingomonadaceae g Erythrobacter s Erythrobacter sp001720465	freshwater/freshwater sediments	freshwater
MiE-14oct19-C2480-cds13|MiE-14oct19-C2480|hypothetical protein MiE-14oct19-220 d Bacteria p Pseudomonadota c Alphaproteobacteria o Sphingomonadales f Sphingomonadaceae g Porphyrobacter s	freshwater/freshwater sediments	freshwater
GB GCA 013911835 1-s360|hypothetical protein GB GCA 013911835 1 d Bacteria p Pseudomonadota c Alphaproteobacteria o Sphingomonadales f Sphingomonadaceae g Erythrobacter s Erythrobacter sp013911835	marine/marine sediments	marine
GB GCA 013823385 1-s352|hypothetical protein GB GCA 013823385 1 d Bacteria p Pseudomonadota c Alphaproteobacteria o Caulobacterales f Hyphomonadaceae g Hyphomonas s Hyphomonas sp013823385	freshwater/freshwater sediments	freshwater
GB GCA 007131045 1-s219|hypothetical protein GB GCA 007131045 1 d Bacteria p Pseudomonadota c Alphaproteobacteria o Geminicoccales f Geminicoccaceae g SLRI01 s SLRI01 sp007131045	soda lake/soda lake sediments	soda lake sediment
GB GCA 011390475 1-s297|hypothetical protein GB GCA 011390475 1 d Bacteria p Pseudomonadota c Alphaproteobacteria o Geminicoccales f Geminicoccaceae g SLRI01 s SLRI01 sp011390475	freshwater/freshwater sediments	freshwater sediment
3300025364-4-C50-cds13|3300025364-4-C50|hypothetical protein 3300025364-4 d Bacteria p Pseudomonadota c Alphaproteobacteria o Geminicoccales f Geminicoccaceae g SLRI01 s	Saline/hypersaline lake/sediment	hypersaline
GB GCA 009908425 1-s249|hypothetical protein GB GCA 009908425 1 d Bacteria p Pseudomonadota c Alphaproteobacteria o Geminicoccales f Geminicoccaceae g JAAAPF01 s JAAAPF01 sp009908425	Saline/hypersaline lake/sediment	saline lake
GB GCA 007694015 1-s232|hypothetical protein GB GCA 007694015 1 d Bacteria p Pseudomonadota c Alphaproteobacteria o Geminicoccales f Geminicoccaceae g RECO01 s RECO01 sp007694015	Saline/hypersaline lake/sediment	saline lake
3300013374-3-C8-cds14|3300013374-3-C8|hypothetical protein 3300013374-3 d Bacteria p Pseudomonadota c Alphaproteobacteria o Caulobacterales f Hyphomonadaceae g UBA4763 s UBA4763 sp002403455	freshwater/freshwater sediments	freshwater
3300011927-5-C158-cds2|3300011927-5-C158|hypothetical protein 3300011927-5 d Bacteria p Pseudomonadota c Alphaproteobacteria o Caulobacterales f Hyphomonadaceae g UBA4763 s UBA4763 sp002403455	Other	aquatic
GCA-010027625-1-ASM1002762v1-C2-cds2|GCA-010027625-1-ASM1002762v1-C2|hypothetical protein GCA-010027625-1-ASM1002762v1 d Bacteria p Pseudomonadota c Alphaproteobacteria o Caulobacterales f Hyphomonadaceae g s	freshwater/freshwater sediments	freshwater
GB GCA 018969015 1-s545|hypothetical protein GB GCA 018969015 1 d Bacteria p Pseudomonadota c Alphaproteobacteria o Caulobacterales f TH1-2 g REEB506 s REEB506 sp018969015	wastewater/activated sludge	mine water
3300022752-35-C1-cds25|3300022752-35-C1|hypothetical protein 3300022752-35 d Bacteria p Pseudomonadota c Alphaproteobacteria o Rhizobiales f Beijerinckiaceae g Alsobacter s	freshwater/freshwater sediments	freshwater
GB GCA 019083985 1-s557|hypothetical protein GB GCA 019083985 1 d Bacteria p Pseudomonadota c Alphaproteobacteria o Rhizobiales f Beijerinckiaceae g TNE-4 s TNE-4 sp019083985	Other	aquatic
GB GCA 018882635 1-s536|hypothetical protein GB GCA 018882635 1 d Bacteria p Pseudomonadota c Alphaproteobacteria o Rhizobiales f Beijerinckiaceae g TNE-4 s TNE-4 sp018882635	freshwater/freshwater sediments	freshwater
GB GCA 016868175 1-s447|hypothetical protein GB GCA 016868175 1 d Bacteria p Pseudomonadota c Gammaproteobacteria o Burkholderiales f Burkholderiaceae g UBA3064 s UBA3064 sp016868175	freshwater/freshwater sediments	freshwater
3300017453-9-C41-cds7|3300017453-9-C41|hypothetical protein 3300017453-9 d Bacteria p Pseudomonadota c Gammaproteobacteria o Burkholderiales f Burkholderiaceae g s	freshwater/freshwater sediments	freshwater
BUCK21-1 SAMEA6872880 MAG 00000022-s1711|hypothetical protein BUCK21-1 SAMEA6872880 MAG 00000022 d Bacteria p Pseudomonadota c Gammaproteobacteria o Burkholderiales f Burkholderiaceae g UBA3064 s	freshwater/freshwater sediments	freshwater
GCA-005787245-C340-cds2|GCA-005787245-C340|hypothetical protein GCA-005787245 d Bacteria p Pseudomonadota c Gammaproteobacteria o Burkholderiales f Burkholderiaceae g UBA3064 s UBA3064 sp005787245	freshwater/freshwater sediments	freshwater
K-Offshore-40m-m2-080-C43-cds3|K-Offshore-40m-m2-080-C43|hypothetical protein K-Offshore-40m-m2-080 d Bacteria p Pseudomonadota c Gammaproteobacteria o Burkholderiales f Burkholderiaceae g UBA3064 s	freshwater/freshwater sediments	freshwater
GB GCA 016868095 1-s446|hypothetical protein GB GCA 016868095 1 d Bacteria p Pseudomonadota c Gammaproteobacteria o Burkholderiales f Burkholderiaceae g UBA3064 s UBA3064 sp016868095	freshwater/freshwater sediments	freshwater
3300005805-18-C305-cds1|3300005805-18-C305|hypothetical protein 3300005805-18 d Bacteria p Pseudomonadota c Gammaproteobacteria o Burkholderiales f Burkholderiaceae g UBA3064 s UBA3064 sp005787245	freshwater/freshwater sediments	freshwater
GB GCA 900299025 1-s570|hypothetical protein GB GCA 900299025 1 d Bacteria p Pseudomonadota c Gammaproteobacteria o Burkholderiales f Burkholderiaceae g UBA3064 s UBA3064 sp005787245	freshwater/freshwater sediments	freshwater
3300010354-60-C208-cds3|3300010354-60-C208|hypothetical protein 3300010354-60 d Bacteria p Pseudomonadota c Gammaproteobacteria o Burkholderiales f Burkholderiaceae g UBA3064 s UBA3064 sp005787245	Brackish water/sediment	brackish
3300005805-18-C87-cds7|3300005805-18-C87|hypothetical protein 3300005805-18 d Bacteria p Pseudomonadota c Gammaproteobacteria o Burkholderiales f Burkholderiaceae g UBA3064 s UBA3064 sp005787245	freshwater/freshwater sediments	freshwater
3300012000-7-C172-cds1|3300012000-7-C172|hypothetical protein 3300012000-7 d Bacteria p Pseudomonadota c Gammaproteobacteria o Burkholderiales f Burkholderiaceae g UBA3064 s UBA3064 sp002342365	freshwater/freshwater sediments	freshwater
GCA-010024425-1-ASM1002442v1-C132-cds3|GCA-010024425-1-ASM1002442v1-C132|hypothetical protein GCA-010024425-1-ASM1002442v1 d Bacteria p Pseudomonadota c Gammaproteobacteria o Burkholderiales f Burkholderiaceae g UBA3064 s UBA3064 sp002342365	freshwater/freshwater sediments	freshwater
GCA-010023265-1-ASM1002326v1-C177-cds1|GCA-010023265-1-ASM1002326v1-C177|hypothetical protein GCA-010023265-1-ASM1002326v1 d Bacteria p Pseudomonadota c Gammaproteobacteria o Burkholderiales f Burkholderiaceae g UBA3064 s UBA3064 sp002342365	freshwater/freshwater sediments	freshwater
GCA-010022645-1-ASM1002264v1-C121-cds3|GCA-010022645-1-ASM1002264v1-C121|hypothetical protein GCA-010022645-1-ASM1002264v1 d Bacteria p Pseudomonadota c Gammaproteobacteria o Burkholderiales f Burkholderiaceae g UBA3064 s UBA3064 sp002342365	freshwater/freshwater sediments	freshwater
3300014819-5-C308-cds2|3300014819-5-C308|hypothetical protein 3300014819-5 d Bacteria p Pseudomonadota c Gammaproteobacteria o Burkholderiales f Burkholderiaceae g UBA3064 s UBA3064 sp002342365	freshwater/freshwater sediments	freshwater
GCA-010023895-1-ASM1002389v1-C105-cds6|GCA-010023895-1-ASM1002389v1-C105|hypothetical protein GCA-010023895-1-ASM1002389v1 d Bacteria p Pseudomonadota c Gammaproteobacteria o Burkholderiales f Burkholderiaceae g UBA3064 s UBA3064 sp002342365	freshwater/freshwater sediments	freshwater
GCA-010021505-1-ASM1002150v1-C213-cds3|GCA-010021505-1-ASM1002150v1-C213|hypothetical protein GCA-010021505-1-ASM1002150v1 d Bacteria p Pseudomonadota c Gammaproteobacteria o Burkholderiales f Burkholderiaceae g UBA3064 s UBA3064 sp002342365	freshwater/freshwater sediments	freshwater
GCA-010024455-1-ASM1002445v1-C317-cds3|GCA-010024455-1-ASM1002445v1-C317|hypothetical protein GCA-010024455-1-ASM1002445v1 d Bacteria p Pseudomonadota c Gammaproteobacteria o Burkholderiales f Burkholderiaceae g UBA3064 s UBA3064 sp002342365	freshwater/freshwater sediments	freshwater
GCA-010024065-1-ASM1002406v1-C472-cds2|GCA-010024065-1-ASM1002406v1-C472|hypothetical protein GCA-010024065-1-ASM1002406v1 d Bacteria p Pseudomonadota c Gammaproteobacteria o Burkholderiales f Burkholderiaceae g UBA3064 s UBA3064 sp002342365	freshwater/freshwater sediments	freshwater
GCA-010029105-1-ASM1002910v1-C712-cds1|GCA-010029105-1-ASM1002910v1-C712|hypothetical protein GCA-010029105-1-ASM1002910v1 d Bacteria p Pseudomonadota c Gammaproteobacteria o Burkholderiales f Burkholderiaceae g UBA3064 s UBA3064 sp002342365	freshwater/freshwater sediments	freshwater
GCA-010029605-1-ASM1002960v1-C380-cds1|GCA-010029605-1-ASM1002960v1-C380|hypothetical protein GCA-010029605-1-ASM1002960v1 d Bacteria p Pseudomonadota c Gammaproteobacteria o Burkholderiales f Burkholderiaceae g UBA3064 s UBA3064 sp002359635	freshwater/freshwater sediments	freshwater
GCA-010025505-1-ASM1002550v1-C22-cds1|GCA-010025505-1-ASM1002550v1-C22|hypothetical protein GCA-010025505-1-ASM1002550v1 d Bacteria p Pseudomonadota c Gammaproteobacteria o Burkholderiales f Burkholderiaceae g UBA3064 s UBA3064 sp002342365	freshwater/freshwater sediments	freshwater
GCA-010032315-1-ASM1003231v1-C470-cds1|GCA-010032315-1-ASM1003231v1-C470|hypothetical protein GCA-010032315-1-ASM1003231v1 d Bacteria p Pseudomonadota c Gammaproteobacteria o Burkholderiales f Burkholderiaceae g UBA3064 s UBA3064 sp002342365	freshwater/freshwater sediments	freshwater
GCA-010031185-1-ASM1003118v1-C175-cds1|GCA-010031185-1-ASM1003118v1-C175|hypothetical protein GCA-010031185-1-ASM1003118v1 d Bacteria p Pseudomonadota c Gammaproteobacteria o Burkholderiales f Burkholderiaceae g UBA3064 s UBA3064 sp002342365	freshwater/freshwater sediments	freshwater
GCA-010029055-1-ASM1002905v1-C304-cds1|GCA-010029055-1-ASM1002905v1-C304|hypothetical protein GCA-010029055-1-ASM1002905v1 d Bacteria p Pseudomonadota c Gammaproteobacteria o Burkholderiales f Burkholderiaceae g UBA3064 s UBA3064 sp002342365	freshwater/freshwater sediments	freshwater
GB GCA 013911885 1-s361|hypothetical protein GB GCA 013911885 1 d Bacteria p Pseudomonadota c Alphaproteobacteria o Rhizobiales f JACESI01 g JACESI01 s JACESI01 sp013911885	marine/marine sediments	marine
RS GCF 009711415 1-s1266|hypothetical protein RS GCF 009711415 1 d Bacteria p Pseudomonadota c Alphaproteobacteria o Rhizobiales f Stappiaceae g Roseibium s Roseibium denhamense	marine/marine sediments	marine
RS GCF 000179775 1-s823|hypothetical protein RS GCF 000179775 1 d Bacteria p Pseudomonadota c Alphaproteobacteria o Rhizobiales f Rhizobiaceae g R2A130 s R2A130 sp000179775	Brackish water/sediment	brackish water
GB GCA 905480295 1-s784|hypothetical protein GB GCA 905480295 1 d Bacteria p Pseudomonadota c Alphaproteobacteria o Rhizobiales f Rhizobiaceae g R2A130 s R2A130 sp905480295	marine/marine sediments	marine
GB GCA 013214695 1-s333|hypothetical protein GB GCA 013214695 1 d Bacteria p Pseudomonadota c Alphaproteobacteria o Rhizobiales f Rhizobiaceae g R2A130 s R2A130 sp013214695	marine/marine sediments	marine
RS GCF 900107585 1-s1506|hypothetical protein RS GCF 900107585 1 d Bacteria p Pseudomonadota c Alphaproteobacteria o Rhodobacterales f Rhodobacteraceae g Rubrimonas s Rubrimonas cliftonensis	Saline/hypersaline lake/sediment	saline lake
GB GCA 007694015 1-s233|hypothetical protein GB GCA 007694015 1 d Bacteria p Pseudomonadota c Alphaproteobacteria o Geminicoccales f Geminicoccaceae g RECO01 s RECO01 sp007694015	Saline/hypersaline lake/sediment	saline lake
RS GCF 014199445 1-s1350|hypothetical protein RS GCF 014199445 1 d Bacteria p Pseudomonadota c Alphaproteobacteria o Rhodobacterales f Rhodobacteraceae g Rubricella s Rubricella aquisinus	marine/marine sediments	marine
RS GCF 900113695 1-s1521|hypothetical protein RS GCF 900113695 1 d Bacteria p Pseudomonadota c Alphaproteobacteria o Rhodobacterales f Rhodobacteraceae g Albimonas s Albimonas pacifica	marine/marine sediments	marine
3300002063-3-C3-cds132|3300002063-3-C3|hypothetical protein 3300002063-3 d Bacteria p Pseudomonadota c Alphaproteobacteria o Rhodobacterales f Rhodobacteraceae g s	Other	alga
RS GCF 900302495 1-s1571|hypothetical protein RS GCF 900302495 1 d Bacteria p Pseudomonadota c Alphaproteobacteria o Rhodobacterales f Rhodobacteraceae g Pontivivens s Pontivivens insulae	marine/marine sediments	marine
RS GCF 015679265 1-s1383|hypothetical protein RS GCF 015679265 1 d Bacteria p Pseudomonadota c Alphaproteobacteria o Rhodobacterales f Rhodobacteraceae g MT2928 s MT2928 sp015679265	marine/marine sediments	marine
GB GCA 003254465 1-s158|hypothetical protein GB GCA 003254465 1 d Bacteria p Pseudomonadota c Alphaproteobacteria o Rhodobacterales f Rhodobacteraceae g Fluviibacterium s Fluviibacterium sp003254465	freshwater/freshwater sediments	freshwater
RS GCF 004358675 1-s1183|hypothetical protein RS GCF 004358675 1 d Bacteria p Pseudomonadota c Alphaproteobacteria o Rhodobacterales f Rhodobacteraceae g Fluviibacterium s Fluviibacterium aquatile	Soil/permafrost	Soil/permafrost
GB GCA 003172915 1-s152|hypothetical protein GB GCA 003172915 1 d Bacteria p Pseudomonadota c Alphaproteobacteria o Rhodobacterales f Rhodobacteraceae g Fluviibacterium s Fluviibacterium sp003172915	marine/marine sediments	marine
RS GCF 000018145 1-s797|hypothetical protein RS GCF 000018145 1 d Bacteria p Pseudomonadota c Alphaproteobacteria o Rhodobacterales f Rhodobacteraceae g Dinoroseobacter s Dinoroseobacter shibae	marine/marine sediments	marine
RS GCF 001205715 1-s918|hypothetical protein RS GCF 001205715 1 d Bacteria p Pseudomonadota c Alphaproteobacteria o Rhodobacterales f Rhodobacteraceae g Pseudaestuariivita s Pseudaestuariivita atlantica	marine/marine sediments	marine sediment
RS GCF 003944755 1-s1147|hypothetical protein RS GCF 003944755 1 d Bacteria p Pseudomonadota c Alphaproteobacteria o Rhodobacterales f Rhodobacteraceae g Rhodovulum s Rhodovulum robiginosum	marine/marine sediments	marine sediment
RS GCF 003046545 1-s1066|hypothetical protein RS GCF 003046545 1 d Bacteria p Pseudomonadota c Alphaproteobacteria o Rhodobacterales f Rhodobacteraceae g Rhodovulum s Rhodovulum imhoffii	freshwater/freshwater sediments	freshwater
GB GCA 016938875 1-s468|hypothetical protein GB GCA 016938875 1 d Bacteria p Pseudomonadota c Alphaproteobacteria o Rhodobacterales f Rhodobacteraceae g Rhodovulum s Rhodovulum sp016938875	freshwater/freshwater sediments	freshwater
RS GCF 002073975 1-s1002|hypothetical protein RS GCF 002073975 1 d Bacteria p Pseudomonadota c Alphaproteobacteria o Rhodobacterales f Rhodobacteraceae g Rhodovulum s Rhodovulum sp002073975	Soil/permafrost	Soil/permafrost
RS GCF 001633165 1-s977|hypothetical protein RS GCF 001633165 1 d Bacteria p Pseudomonadota c Alphaproteobacteria o Rhodobacterales f Rhodobacteraceae g Rhodovulum s Rhodovulum sulfidophilum	marine/marine sediments	marine sediment
RS GCF 004365965 1-s1187|hypothetical protein RS GCF 004365965 1 d Bacteria p Pseudomonadota c Alphaproteobacteria o Rhodobacterales f Rhodobacteraceae g Rhodovulum s Rhodovulum visakhapatnamense	marine/marine sediments	marine
RS GCF 003053725 1-s1067|hypothetical protein RS GCF 003053725 1 d Bacteria p Pseudomonadota c Alphaproteobacteria o Rhodobacterales f Rhodobacteraceae g Rhodovulum s Rhodovulum kholense	Soil/permafrost	Soil/permafrost
RS GCF 004343505 1-s1176|hypothetical protein RS GCF 004343505 1 d Bacteria p Pseudomonadota c Alphaproteobacteria o Rhodobacterales f Rhodobacteraceae g Rhodovulum s Rhodovulum bhavnagarense	sediment	sediment
RS GCF 004345735 1-s1178|hypothetical protein RS GCF 004345735 1 d Bacteria p Pseudomonadota c Alphaproteobacteria o Rhodobacterales f Rhodobacteraceae g Rhodovulum s Rhodovulum adriaticum	freshwater/freshwater sediments	freshwater
RS GCF 002079305 1-s1003|hypothetical protein RS GCF 002079305 1 d Bacteria p Pseudomonadota c Alphaproteobacteria o Rhodobacterales f Rhodobacteraceae g Rhodovulum s Rhodovulum sp002079305	Other	hydrothermal vent
RS GCF 900142935 1-s1539|hypothetical protein RS GCF 900142935 1 d Bacteria p Pseudomonadota c Alphaproteobacteria o Rhodobacterales f Rhodobacteraceae g Rhodovulum s Rhodovulum sp900142935	Other	unknown
RS GCF 004342445 1-s1173|hypothetical protein RS GCF 004342445 1 d Bacteria p Pseudomonadota c Alphaproteobacteria o Rhodobacterales f Rhodobacteraceae g Rhodovulum s Rhodovulum euryhalinum	Saline/hypersaline lake/sediment	saline lake
RS GCF 004343075 1-s1174|hypothetical protein RS GCF 004343075 1 d Bacteria p Pseudomonadota c Alphaproteobacteria o Rhodobacterales f Rhodobacteraceae g Rhodovulum s Rhodovulum marinum	marine/marine sediments	marine
GB GCA 011048875 1-s294|hypothetical protein GB GCA 011048875 1 d Bacteria p Pseudomonadota c Alphaproteobacteria o Rhodobacterales f Rhodobacteraceae g Rhodovulum s Rhodovulum sp011048875	hot spring	hot spring
RS GCF 009649175 1-s1263|hypothetical protein RS GCF 009649175 1 d Bacteria p Pseudomonadota c Alphaproteobacteria o Rhodobacterales f Rhodobacteraceae g Rhodovulum s Rhodovulum strictum	marine/marine sediments	marine
RS GCF 004339675 1-s1168|hypothetical protein RS GCF 004339675 1 d Bacteria p Pseudomonadota c Alphaproteobacteria o Rhodobacterales f Rhodobacteraceae g Rhodovulum s Rhodovulum steppense	soda lake/soda lake sediments	soda lake
RS GCF 001458315 1-s959|hypothetical protein RS GCF 001458315 1 d Bacteria p Pseudomonadota c Alphaproteobacteria o Rhodobacterales f Rhodobacteraceae g Thalassobacter s Thalassobacter stenotrophicus	marine/marine sediments	marine
3300026483-5-C3-cds28|3300026483-5-C3|hypothetical protein 3300026483-5 d Bacteria p Pseudomonadota c Alphaproteobacteria o Rhodobacterales f Rhodobacteraceae g Thalassobacter s	marine/marine sediments	marine
RS GCF 016820245 1-s1432|hypothetical protein RS GCF 016820245 1 d Bacteria p Pseudomonadota c Alphaproteobacteria o Rhodobacterales f Rhodobacteraceae g Jannaschia s Jannaschia sp016820245	marine/marine sediments	marine
RS GCF 000877395 1-s905|hypothetical protein RS GCF 000877395 1 d Bacteria p Pseudomonadota c Alphaproteobacteria o Rhodobacterales f Rhodobacteraceae g Jannaschia s Jannaschia aquimarina	marine/marine sediments	marine
RS GCF 900116765 1-s1532|hypothetical protein RS GCF 900116765 1 d Bacteria p Pseudomonadota c Alphaproteobacteria o Rhodobacterales f Rhodobacteraceae g Jannaschia s Jannaschia seohaensis	marine/marine sediments	marine sediment
RS GCF 003340555 1-s1116|hypothetical protein RS GCF 003340555 1 d Bacteria p Pseudomonadota c Alphaproteobacteria o Rhodobacterales f Rhodobacteraceae g Jannaschia s Jannaschia formosa	sediment	sediment
GB GCA 014323785 1-s364|hypothetical protein GB GCA 014323785 1 d Bacteria p Pseudomonadota c Alphaproteobacteria o Rhodobacterales f Rhodobacteraceae g Rhodophyticola s Rhodophyticola sp014323785	Other	marine sponge
RS GCF 003688285 1-s1142|hypothetical protein RS GCF 003688285 1 d Bacteria p Pseudomonadota c Alphaproteobacteria o Rhodobacterales f Rhodobacteraceae g Rhodophyticola s Rhodophyticola porphyridii	marine/marine sediments	marine
GB GCA 017644125 1-s481|hypothetical protein GB GCA 017644125 1 d Bacteria p Pseudomonadota c Alphaproteobacteria o Rhodobacterales f Rhodobacteraceae g Rhodophyticola s Rhodophyticola sp017644125	marine/marine sediments	marine
GB GCA 018401385 1-s512|hypothetical protein GB GCA 018401385 1 d Bacteria p Pseudomonadota c Alphaproteobacteria o Rhodobacterales f Rhodobacteraceae g M30B80 s M30B80 sp018401385	Saline/hypersaline lake/sediment	saline lake
GB GCA 015689775 1-s388|hypothetical protein GB GCA 015689775 1 d Bacteria p Pseudomonadota c Alphaproteobacteria o Rhodobacterales f Rhodobacteraceae g M30B80 s M30B80 sp015689775	marine/marine sediments	marine
3300018049-37-C63-cds4|3300018049-37-C63|hypothetical protein 3300018049-37 d Bacteria p Pseudomonadota c Alphaproteobacteria o Rhodobacterales f Rhodobacteraceae g Roseicyclus s	Saline/hypersaline lake/sediment	hypersaline
3300020207-24-C1-cds1|3300020207-24-C1|hypothetical protein 3300020207-24 d Bacteria p Pseudomonadota c Alphaproteobacteria o Rhodobacterales f Rhodobacteraceae g Roseicyclus s	Saline/hypersaline lake/sediment	hypersaline
3300018423-75-C110-cds4|3300018423-75-C110|hypothetical protein 3300018423-75 d Bacteria p Pseudomonadota c Alphaproteobacteria o Rhodobacterales f Rhodobacteraceae g Roseicyclus s	Saline/hypersaline lake/sediment	hypersaline
GB GCA 017854585 1-s491|hypothetical protein GB GCA 017854585 1 d Bacteria p Pseudomonadota c Alphaproteobacteria o Rhodobacterales f Rhodobacteraceae g JAFMHK01 s JAFMHK01 sp017854585	freshwater/freshwater sediments	freshwater
GB GCA 015689705 1-s385|hypothetical protein GB GCA 015689705 1 d Bacteria p Pseudomonadota c Alphaproteobacteria o Rhodobacterales f Rhodobacteraceae g HKCCE3408 s HKCCE3408 sp015689705	marine/marine sediments	marine
GCF-001650845-C17-cds12|GCF-001650845-C17|hypothetical protein GCF-001650845 d Bacteria p Pseudomonadota c Alphaproteobacteria o Rhodobacterales f Rhodobacteraceae g Roseicyclus s Roseicyclus sp001650845	marine/marine sediments	marine
RS GCF 000013565 1-s789|hypothetical protein RS GCF 000013565 1 d Bacteria p Pseudomonadota c Alphaproteobacteria o Rhodobacterales f Rhodobacteraceae g Roseicyclus s Roseicyclus sp000013565	marine/marine sediments	marine
GB GCA 019195455 1-s562|hypothetical protein GB GCA 019195455 1 d Bacteria p Pseudomonadota c Alphaproteobacteria o Rhodobacterales f Rhodobacteraceae g Roseicyclus s Roseicyclus sp001650845	Plant-associated	Plant-associated
GB GCA 001314805 1-s19|hypothetical protein GB GCA 001314805 1 d Bacteria p Pseudomonadota c Alphaproteobacteria o Rhodobacterales f Rhodobacteraceae g Roseicyclus s Roseicyclus sp001314805	Other	unknown
GB GCA 015689735 1-s386|hypothetical protein GB GCA 015689735 1 d Bacteria p Pseudomonadota c Alphaproteobacteria o Rhodobacterales f Rhodobacteraceae g Roseicyclus s Roseicyclus sp015689735	marine/marine sediments	marine
GB GCA 015689745 1-s387|hypothetical protein GB GCA 015689745 1 d Bacteria p Pseudomonadota c Alphaproteobacteria o Rhodobacterales f Rhodobacteraceae g Roseicyclus s Roseicyclus sp015689745	marine/marine sediments	marine sediment
3300025675-4-C3-cds239|3300025675-4-C3|hypothetical protein 3300025675-4 d Bacteria p Pseudomonadota c Alphaproteobacteria o Rhodobacterales f Rhodobacteraceae g Roseicyclus s	Saline/hypersaline lake/sediment	hypersaline
Urs-sed-oct17-243-C50-cds3|Urs-sed-oct17-243-C50|hypothetical protein Urs-sed-oct17-243 d Bacteria p Pseudomonadota c Alphaproteobacteria o Rhodobacterales f Rhodobacteraceae g Roseicyclus s	Saline/hypersaline lake/sediment	hypersaline
RS GCF 000590925 1-s883|hypothetical protein RS GCF 000590925 1 d Bacteria p Pseudomonadota c Alphaproteobacteria o Rhodobacterales f Rhodobacteraceae g Roseicyclus s Roseicyclus elongatus	Soil/permafrost	Soil/permafrost
RS GCF 012395815 1-s1312|hypothetical protein RS GCF 012395815 1 d Bacteria p Pseudomonadota c Alphaproteobacteria o Rhodobacterales f Rhodobacteraceae g Roseicyclus s Roseicyclus sp012395815	marine/marine sediments	marine
GB GCA 018402035 1-s517|hypothetical protein GB GCA 018402035 1 d Bacteria p Pseudomonadota c Alphaproteobacteria o Rhodobacterales f Rhodobacteraceae g Roseicyclus s Roseicyclus sp018402035	Saline/hypersaline lake/sediment	saline lake
3300025684-10-C3-cds31|3300025684-10-C3|hypothetical protein 3300025684-10 d Bacteria p Pseudomonadota c Alphaproteobacteria o Rhodobacterales f Rhodobacteraceae g Roseicyclus s	marine/marine sediments	marine
GB GCA 018401965 1-s516|hypothetical protein GB GCA 018401965 1 d Bacteria p Pseudomonadota c Alphaproteobacteria o Rhodobacterales f Rhodobacteraceae g Roseicyclus s Roseicyclus sp018401965	Saline/hypersaline lake/sediment	saline lake
RS GCF 003148775 1-s1087|hypothetical protein RS GCF 003148775 1 d Bacteria p Pseudomonadota c Alphaproteobacteria o Rhodobacterales f Rhodobacteraceae g Roseicyclus s Roseicyclus mahoneyensis	Saline/hypersaline lake/sediment	saline lake
GB GCA 018401055 1-s511|hypothetical protein GB GCA 018401055 1 d Bacteria p Pseudomonadota c Alphaproteobacteria o Rhodobacterales f Rhodobacteraceae g Roseicyclus s Roseicyclus sp018401055	Saline/hypersaline lake/sediment	saline lake
RS GCF 017592335 1-s1439|hypothetical protein RS GCF 017592335 1 d Bacteria p Pseudomonadota c Alphaproteobacteria o Rhodobacterales f Rhodobacteraceae g Sulfitobacter F s Sulfitobacter F sp017592335	marine/marine sediments	marine
RS GCF 013315265 1-s1322|hypothetical protein RS GCF 013315265 1 d Bacteria p Pseudomonadota c Alphaproteobacteria o Rhodobacterales f Rhodobacteraceae g Sulfitobacter F s Sulfitobacter F algicola	marine/marine sediments	marine
3300026825-10-C1-cds159|3300026825-10-C1|hypothetical protein 3300026825-10 d Bacteria p Pseudomonadota c Alphaproteobacteria o Rhodobacterales f Rhodobacteraceae g UBA996 s	Other	unknown
GB GCA 007129775 1-s218|hypothetical protein GB GCA 007129775 1 d Bacteria p Pseudomonadota c Alphaproteobacteria o Rhodobacterales f Rhodobacteraceae g Rhodobaculum s Rhodobaculum sp007129775	soda lake/soda lake sediments	soda lake sediment
RS GCF 014681765 1-s1371|hypothetical protein RS GCF 014681765 1 d Bacteria p Pseudomonadota c Alphaproteobacteria o Rhodobacterales f Rhodobacteraceae g Roseicitreum s Roseicitreum antarcticum	marine/marine sediments	marine sediment
RS GCF 016653255 1-s1416|hypothetical protein RS GCF 016653255 1 d Bacteria p Pseudomonadota c Alphaproteobacteria o Rhodobacterales f Rhodobacteraceae g Rhodobaculum s Rhodobaculum claviforme	soda lake/soda lake sediments	soda lake
GB GCA 003551745 1-s168|hypothetical protein GB GCA 003551745 1 d Bacteria p Pseudomonadota c Alphaproteobacteria o Rhodobacterales f Rhodobacteraceae g Rhodobaculum s Rhodobaculum sp003551745	soda lake/soda lake sediments	soda lake sediment
RS GCF 009811795 1-s1277|hypothetical protein RS GCF 009811795 1 d Bacteria p Pseudomonadota c Alphaproteobacteria o Rhodobacterales f Rhodobacteraceae g Litoreibacter s Litoreibacter roseus	marine/marine sediments	marine
RS GCF 003054285 1-s1068|hypothetical protein RS GCF 003054285 1 d Bacteria p Pseudomonadota c Alphaproteobacteria o Rhodobacterales f Rhodobacteraceae g Litoreibacter s Litoreibacter ponti	marine/marine sediments	marine
RS GCF 900102015 1-s1495|hypothetical protein RS GCF 900102015 1 d Bacteria p Pseudomonadota c Alphaproteobacteria o Rhodobacterales f Rhodobacteraceae g Limimaricola s Limimaricola pyoseonensis	marine/marine sediments	marine sediment
RS GCF 003390845 1-s1123|hypothetical protein RS GCF 003390845 1 d Bacteria p Pseudomonadota c Alphaproteobacteria o Rhodobacterales f Rhodobacteraceae g Tropicimonas s Tropicimonas sp003390845	marine/marine sediments	marine sediment
GB GCA 001650895 1-s48|hypothetical protein GB GCA 001650895 1 d Bacteria p Pseudomonadota c Alphaproteobacteria o Rhodobacterales f Rhodobacteraceae g EhC02 s EhC02 sp001650895	marine/marine sediments	marine
RS GCF 900142765 1-s1538|hypothetical protein RS GCF 900142765 1 d Bacteria p Pseudomonadota c Alphaproteobacteria o Rhodobacterales f Rhodobacteraceae g Roseovarius s Roseovarius litoreus	marine/marine sediments	marine
GCF-000170875-C4-cds123|GCF-000170875-C4|hypothetical protein GCF-000170875 d Bacteria p Pseudomonadota c Alphaproteobacteria o Rhodobacterales f Rhodobacteraceae g Roseovarius s Roseovarius sp000170875	freshwater/freshwater sediments	freshwater
3300020440-26-C226-cds1|3300020440-26-C226|hypothetical protein 3300020440-26 d Bacteria p Pseudomonadota c Alphaproteobacteria o Rhodobacterales f Rhodobacteraceae g LFER01 s	marine/marine sediments	marine
3300020266-6-C187-cds2|3300020266-6-C187|hypothetical protein 3300020266-6 d Bacteria p Pseudomonadota c Alphaproteobacteria o Rhodobacterales f Rhodobacteraceae g LFER01 s	marine/marine sediments	marine
TARA ASE MAG 00022-s20|hypothetical protein TARA ASE MAG 00022 d Bacteria p Pseudomonadota c Alphaproteobacteria o Rhodobacterales f Rhodobacteraceae g NA s NA	marine/marine sediments	marine
GB GCA 001642945 1-s47|hypothetical protein GB GCA 001642945 1 d Bacteria p Pseudomonadota c Alphaproteobacteria o Rhodobacterales f Rhodobacteraceae g LGRT01 s LGRT01 sp001642945	marine/marine sediments	marine
3300008012-15-C208-cds3|3300008012-15-C208|hypothetical protein 3300008012-15 d Bacteria p Pseudomonadota c Alphaproteobacteria o Rhodobacterales f Rhodobacteraceae g Planktomarina s Planktomarina temperata	Other	aquatic
GB GCA 016778765 1-s432|hypothetical protein GB GCA 016778765 1 d Bacteria p Pseudomonadota c Alphaproteobacteria o Rhodobacterales f Rhodobacteraceae g LGRT01 s LGRT01 sp016778765	Brackish water/sediment	brackish water
3300018423-37-C11-cds18|3300018423-37-C11|hypothetical protein 3300018423-37 d Bacteria p Pseudomonadota c Alphaproteobacteria o Rhodobacterales f Rhodobacteraceae g LFER01 s	Saline/hypersaline lake/sediment	hypersaline
3300020325-3-C10-cds23|3300020325-3-C10|hypothetical protein 3300020325-3 d Bacteria p Pseudomonadota c Alphaproteobacteria o Rhodobacterales f Rhodobacteraceae g MED-G52 s MED-G52 sp002457055	marine/marine sediments	marine
GCA-002728795-1-ASM272879v1-C18-cds10|GCA-002728795-1-ASM272879v1-C18|hypothetical protein GCA-002728795-1-ASM272879v1 d Bacteria p Pseudomonadota c Alphaproteobacteria o Rhodobacterales f Rhodobacteraceae g MED-G52 s MED-G52 sp001627925	marine/marine sediments	marine
GB GCA 001627925 1-s46|hypothetical protein GB GCA 001627925 1 d Bacteria p Pseudomonadota c Alphaproteobacteria o Rhodobacterales f Rhodobacteraceae g MED-G52 s MED-G52 sp001627925	marine/marine sediments	marine
GB GCA 002842835 1-s134|hypothetical protein GB GCA 002842835 1 d Bacteria p Pseudomonadota c Alphaproteobacteria o Rhodobacterales f Rhodobacteraceae g PHEG01 s PHEG01 sp002842835	freshwater/freshwater sediments	groundwater
GCA-002171355-C3-cds59|GCA-002171355-C3|hypothetical protein GCA-002171355 d Bacteria p Pseudomonadota c Alphaproteobacteria o Rhodobacterales f Rhodobacteraceae g MED-G52 s MED-G52 sp002171355	marine/marine sediments	marine
GCA-010022405-1-ASM1002240v1-C659-cds2|GCA-010022405-1-ASM1002240v1-C659|hypothetical protein GCA-010022405-1-ASM1002240v1 d Bacteria p Pseudomonadota c Alphaproteobacteria o Rhodobacterales f Rhodobacteraceae g MED-G52 s MED-G52 sp002457055	freshwater/freshwater sediments	freshwater
GB GCA 012270125 1-s318|hypothetical protein GB GCA 012270125 1 d Bacteria p Pseudomonadota c Alphaproteobacteria o Rhodobacterales f Rhodobacteraceae g MED-G52 s MED-G52 sp001627375	marine/marine sediments	marine
3300020378-7-C8-cds33|3300020378-7-C8|hypothetical protein 3300020378-7 d Bacteria p Pseudomonadota c Alphaproteobacteria o Rhodobacterales f Rhodobacteraceae g MED-G52 s MED-G52 sp001627375	marine/marine sediments	marine
GCA-010022365-1-ASM1002236v1-C32-cds2|GCA-010022365-1-ASM1002236v1-C32|hypothetical protein GCA-010022365-1-ASM1002236v1 d Bacteria p Pseudomonadota c Alphaproteobacteria o Rhodobacterales f Rhodobacteraceae g MED-G52 s MED-G52 sp001627375	freshwater/freshwater sediments	freshwater
GCA-010022725-1-ASM1002272v1-C116-cds6|GCA-010022725-1-ASM1002272v1-C116|hypothetical protein GCA-010022725-1-ASM1002272v1 d Bacteria p Pseudomonadota c Alphaproteobacteria o Rhodobacterales f Rhodobacteraceae g MED-G52 s MED-G52 sp001627375	freshwater/freshwater sediments	freshwater
GCA-010022065-1-ASM1002206v1-C16-cds4|GCA-010022065-1-ASM1002206v1-C16|hypothetical protein GCA-010022065-1-ASM1002206v1 d Bacteria p Pseudomonadota c Alphaproteobacteria o Rhodobacterales f Rhodobacteraceae g MED-G52 s MED-G52 sp001627375	freshwater/freshwater sediments	freshwater
GB GCA 009920815 1-s255|hypothetical protein GB GCA 009920815 1 d Bacteria p Pseudomonadota c Alphaproteobacteria o Rhodobacterales f Rhodobacteraceae g HIMB11 s HIMB11 sp009920815	freshwater/freshwater sediments	freshwater
GB GCA 009920225 1-s253|hypothetical protein GB GCA 009920225 1 d Bacteria p Pseudomonadota c Alphaproteobacteria o Rhodobacterales f Rhodobacteraceae g HIMB11 s HIMB11 sp009920225	freshwater/freshwater sediments	freshwater
3300000401-1-C9-cds3|3300000401-1-C9|hypothetical protein 3300000401-1 d Bacteria p Pseudomonadota c Alphaproteobacteria o Rhodobacterales f Rhodobacteraceae g HIMB11 s	marine/marine sediments	marine
GCA-010032855-1-ASM1003285v1-C226-cds1|GCA-010032855-1-ASM1003285v1-C226|hypothetical protein GCA-010032855-1-ASM1003285v1 d Bacteria p Pseudomonadota c Alphaproteobacteria o Rhodobacterales f Rhodobacteraceae g HIMB11 s HIMB11 sp003486095	freshwater/freshwater sediments	freshwater
GCA-010023665-1-ASM1002366v1-C508-cds1|GCA-010023665-1-ASM1002366v1-C508|hypothetical protein GCA-010023665-1-ASM1002366v1 d Bacteria p Pseudomonadota c Alphaproteobacteria o Rhodobacterales f Rhodobacteraceae g HIMB11 s HIMB11 sp003486095	freshwater/freshwater sediments	freshwater
GB GCA 018222665 1-s499|hypothetical protein GB GCA 018222665 1 d Bacteria p Pseudomonadota c Alphaproteobacteria o Rhodobacterales f Rhodobacteraceae g HIMB11 s HIMB11 sp018222665	marine/marine sediments	marine
GCA-010022345-1-ASM1002234v1-C361-cds2|GCA-010022345-1-ASM1002234v1-C361|hypothetical protein GCA-010022345-1-ASM1002234v1 d Bacteria p Pseudomonadota c Alphaproteobacteria o Rhodobacterales f Rhodobacteraceae g HIMB11 s HIMB11 sp003486095	freshwater/freshwater sediments	freshwater
3300019756-3-C26-cds12|3300019756-3-C26|hypothetical protein 3300019756-3 d Bacteria p Pseudomonadota c Alphaproteobacteria o Rhodobacterales f Rhodobacteraceae g HIMB11 s HIMB11 sp003486095	freshwater/freshwater sediments	freshwater
GCA-010032385-1-ASM1003238v1-C586-cds1|GCA-010032385-1-ASM1003238v1-C586|hypothetical protein GCA-010032385-1-ASM1003238v1 d Bacteria p Pseudomonadota c Alphaproteobacteria o Rhodobacterales f Rhodobacteraceae g HIMB11 s HIMB11 sp003486095	freshwater/freshwater sediments	freshwater
GCA-010022375-1-ASM1002237v1-C167-cds6|GCA-010022375-1-ASM1002237v1-C167|hypothetical protein GCA-010022375-1-ASM1002237v1 d Bacteria p Pseudomonadota c Alphaproteobacteria o Rhodobacterales f Rhodobacteraceae g HIMB11 s HIMB11 sp003486095	freshwater/freshwater sediments	freshwater
GB GCA 017852835 1-s485|hypothetical protein GB GCA 017852835 1 d Bacteria p Pseudomonadota c Alphaproteobacteria o Rhodobacterales f Rhodobacteraceae g HIMB11 s HIMB11 sp003486095	freshwater/freshwater sediments	freshwater
GCA-010025945-1-ASM1002594v1-C46-cds3|GCA-010025945-1-ASM1002594v1-C46|hypothetical protein GCA-010025945-1-ASM1002594v1 d Bacteria p Pseudomonadota c Alphaproteobacteria o Rhodobacterales f Rhodobacteraceae g HIMB11 s HIMB11 sp003486095	freshwater/freshwater sediments	freshwater
GCA-010023165-1-ASM1002316v1-C314-cds1|GCA-010023165-1-ASM1002316v1-C314|hypothetical protein GCA-010023165-1-ASM1002316v1 d Bacteria p Pseudomonadota c Alphaproteobacteria o Rhodobacterales f Rhodobacteraceae g HIMB11 s HIMB11 sp003486095	freshwater/freshwater sediments	freshwater
GB GCA 000472185 1-s5|hypothetical protein GB GCA 000472185 1 d Bacteria p Pseudomonadota c Alphaproteobacteria o Rhodobacterales f Rhodobacteraceae g HIMB11 s HIMB11 sp000472185	marine/marine sediments	marine
RS GCF 900101505 1-s1492|hypothetical protein RS GCF 900101505 1 d Bacteria p Pseudomonadota c Alphaproteobacteria o Rhodobacterales f Rhodobacteraceae g Mameliella s Mameliella alba	Saline/hypersaline lake/sediment	hypersaline
3300025202-3-C64-cds2|3300025202-3-C64|hypothetical protein 3300025202-3 d Bacteria p Pseudomonadota c Alphaproteobacteria o Rhodobacterales f Rhodobacteraceae g Mameliella s	marine/marine sediments	marine
RS GCF 008728195 1-s1249|hypothetical protein RS GCF 008728195 1 d Bacteria p Pseudomonadota c Alphaproteobacteria o Rhodobacterales f Rhodobacteraceae g Roseovarius s Roseovarius indicus	marine/marine sediments	marine
RS GCF 014196795 1-s1340|hypothetical protein RS GCF 014196795 1 d Bacteria p Pseudomonadota c Alphaproteobacteria o Rhodobacterales f Rhodobacteraceae g Sagittula s Sagittula marina	marine/marine sediments	marine
RS GCF 009762325 1-s1270|hypothetical protein RS GCF 009762325 1 d Bacteria p Pseudomonadota c Alphaproteobacteria o Rhodobacterales f Rhodobacteraceae g Roseovarius s Roseovarius faecimaris	Soil/permafrost	Soil/permafrost
RS GCF 004761875 1-s1193|hypothetical protein RS GCF 004761875 1 d Bacteria p Pseudomonadota c Alphaproteobacteria o Rhodobacterales f Rhodobacteraceae g Roseovarius s Roseovarius aestuariivivens	marine/marine sediments	marine sediment
RS GCF 009363655 1-s1258|hypothetical protein RS GCF 009363655 1 d Bacteria p Pseudomonadota c Alphaproteobacteria o Rhodobacterales f Rhodobacteraceae g Roseovarius s Roseovarius sp009363655	marine/marine sediments	marine
RS GCF 002917925 1-s1051|hypothetical protein RS GCF 002917925 1 d Bacteria p Pseudomonadota c Alphaproteobacteria o Rhodobacterales f Rhodobacteraceae g Roseovarius s Roseovarius confluentis	freshwater/freshwater sediments	freshwater sediment
RS GCF 001441615 1-s956|hypothetical protein RS GCF 001441615 1 d Bacteria p Pseudomonadota c Alphaproteobacteria o Rhodobacterales f Rhodobacteraceae g Roseovarius s Roseovarius atlanticus	marine/marine sediments	marine
RS GCF 003667315 2-s1141|hypothetical protein RS GCF 003667315 2 d Bacteria p Pseudomonadota c Alphaproteobacteria o Rhodobacterales f Rhodobacteraceae g Tropicibacter s Tropicibacter sp003667315	marine/marine sediments	marine
RS GCF 000442255 1-s869|hypothetical protein RS GCF 000442255 1 d Bacteria p Pseudomonadota c Alphaproteobacteria o Rhodobacterales f Rhodobacteraceae g Salipiger s Salipiger mucosus	Soil/permafrost	Soil/permafrost
GB GCA 002695005 1-s115|hypothetical protein GB GCA 002695005 1 d Bacteria p Pseudomonadota c Alphaproteobacteria o Rhodobacterales f Rhodobacteraceae g Maritimibacter s Maritimibacter sp002695005	marine/marine sediments	marine
RS GCF 002210095 1-s1021|hypothetical protein RS GCF 002210095 1 d Bacteria p Pseudomonadota c Alphaproteobacteria o Rhodobacterales f Rhodobacteraceae g Marinibacterium s Marinibacterium profundimaris	marine/marine sediments	marine
GCA-002706285-1-ASM270628v1-C159-cds8|GCA-002706285-1-ASM270628v1-C159|hypothetical protein GCA-002706285-1-ASM270628v1 d Bacteria p Pseudomonadota c Alphaproteobacteria o Rhodobacterales f Rhodobacteraceae g Marinibacterium s Marinibacterium	marine/marine sediments	marine
GCA-002685095-1-ASM268509v1-C3-cds171|GCA-002685095-1-ASM268509v1-C3|hypothetical protein GCA-002685095-1-ASM268509v1 d Bacteria p Pseudomonadota c Alphaproteobacteria o Rhodobacterales f Rhodobacteraceae g Marinibacterium s Marinibacterium s	marine/marine sediments	marine
RS GCF 009363615 1-s1256|hypothetical protein RS GCF 009363615 1 d Bacteria p Pseudomonadota c Alphaproteobacteria o Rhodobacterales f Rhodobacteraceae g Ruegeria s Ruegeria sp009363615	marine/marine sediments	marine
RS GCF 001507545 1-s963|hypothetical protein RS GCF 001507545 1 d Bacteria p Pseudomonadota c Alphaproteobacteria o Rhodobacterales f Rhodobacteraceae g Ruegeria s Ruegeria profundi	marine/marine sediments	marine
RS GCF 002760615 1-s1034|hypothetical protein RS GCF 002760615 1 d Bacteria p Pseudomonadota c Alphaproteobacteria o Rhodobacterales f Rhodobacteraceae g Puniceibacterium s Puniceibacterium antarcticum	marine/marine sediments	marine
RS GCF 900115815 1-s1531|hypothetical protein RS GCF 900115815 1 d Bacteria p Pseudomonadota c Alphaproteobacteria o Rhodobacterales f Rhodobacteraceae g Roseivivax s Roseivivax halotolerans	microbial mat/biofilm	biofilm
RS GCF 900156805 1-s1551|hypothetical protein RS GCF 900156805 1 d Bacteria p Pseudomonadota c Alphaproteobacteria o Rhodobacterales f Rhodobacteraceae g Roseivivax s Roseivivax lentus	marine/marine sediments	marine sediment
RS GCF 009363255 1-s1255|hypothetical protein RS GCF 009363255 1 d Bacteria p Pseudomonadota c Alphaproteobacteria o Rhodobacterales f Rhodobacteraceae g Roseivivax s Roseivivax sp009363255	marine/marine sediments	marine
RS GCF 900109705 1-s1511|hypothetical protein RS GCF 900109705 1 d Bacteria p Pseudomonadota c Alphaproteobacteria o Rhodobacterales f Rhodobacteraceae g Roseivivax s Roseivivax marinus	marine/marine sediments	marine
RS GCF 900172265 1-s1552|hypothetical protein RS GCF 900172265 1 d Bacteria p Pseudomonadota c Alphaproteobacteria o Rhodobacterales f Rhodobacteraceae g Roseivivax s Roseivivax jejudonensis	freshwater/freshwater sediments	freshwater
RS GCF 000521865 1-s877|hypothetical protein RS GCF 000521865 1 d Bacteria p Pseudomonadota c Alphaproteobacteria o Rhodobacterales f Rhodobacteraceae g Roseivivax s Roseivivax isoporae	marine/marine sediments	marine
RS GCF 000521785 1-s876|hypothetical protein RS GCF 000521785 1 d Bacteria p Pseudomonadota c Alphaproteobacteria o Rhodobacterales f Rhodobacteraceae g Roseivivax s Roseivivax halodurans	Saline/hypersaline lake/sediment	hypersaline
RS GCF 003344785 1-s1118|hypothetical protein RS GCF 003344785 1 d Bacteria p Pseudomonadota c Alphaproteobacteria o Rhodobacterales f Rhodobacteraceae g Puniceibacterium s Puniceibacterium profundi	marine/marine sediments	marine
RS GCF 019104745 1-s1488|hypothetical protein RS GCF 019104745 1 d Bacteria p Pseudomonadota c Alphaproteobacteria o Rhodobacterales f Rhodobacteraceae g CAU-1522 s CAU-1522 sp019104745	Soil/permafrost	Soil/permafrost
RS GCF 018224955 1-s1456|hypothetical protein RS GCF 018224955 1 d Bacteria p Pseudomonadota c Alphaproteobacteria o Rhodobacterales f Rhodobacteraceae g Aestuariicoccus s Aestuariicoccus sp018224955	marine/marine sediments	marine
RS GCF 014637725 1-s1364|hypothetical protein RS GCF 014637725 1 d Bacteria p Pseudomonadota c Alphaproteobacteria o Rhodobacterales f Rhodobacteraceae g Marivita s Marivita lacus	Saline/hypersaline lake/sediment	saline lake
RS GCF 900129875 1-s1536|hypothetical protein RS GCF 900129875 1 d Bacteria p Pseudomonadota c Alphaproteobacteria o Rhodobacterales f Rhodobacteraceae g Marivita s Marivita hallyeonensis	marine/marine sediments	marine
GCA-003149565-C47-cds12|GCA-003149565-C47|hypothetical protein GCA-003149565 d Bacteria p Pseudomonadota c Alphaproteobacteria o Rhodobacterales f Rhodobacteraceae g Marivita s Marivita sp003149565	marine/marine sediments	marine
GB GCA 003149565 1-s148|hypothetical protein GB GCA 003149565 1 d Bacteria p Pseudomonadota c Alphaproteobacteria o Rhodobacterales f Rhodobacteraceae g Marivita s Marivita sp003149565	marine/marine sediments	marine
RS GCF 002115805 1-s1009|hypothetical protein RS GCF 002115805 1 d Bacteria p Pseudomonadota c Alphaproteobacteria o Rhodobacterales f Rhodobacteraceae g Marivita s Marivita geojedonensis	marine/marine sediments	marine
RS GCF 002115725 1-s1008|hypothetical protein RS GCF 002115725 1 d Bacteria p Pseudomonadota c Alphaproteobacteria o Rhodobacterales f Rhodobacteraceae g Marivita s Marivita cryptomonadis	marine/marine sediments	marine
GB GCA 017643905 1-s479|hypothetical protein GB GCA 017643905 1 d Bacteria p Pseudomonadota c Alphaproteobacteria o Rhodobacterales f Rhodobacteraceae g Marivita s Marivita sp017643905	marine/marine sediments	marine
GB GCA 017643305 1-s477|hypothetical protein GB GCA 017643305 1 d Bacteria p Pseudomonadota c Alphaproteobacteria o Rhodobacterales f Rhodobacteraceae g HXMU1420-2 s HXMU1420-2 sp017643305	marine/marine sediments	marine
3300004097-36-C440-cds2|3300004097-36-C440|hypothetical protein 3300004097-36 d Bacteria p Pseudomonadota c Alphaproteobacteria o SP197 f SP197 g SP197 s	marine/marine sediments	marine
GB GCA 013214715 1-s334|hypothetical protein GB GCA 013214715 1 d Bacteria p Pseudomonadota c Alphaproteobacteria o Rhodobacterales f Rhodobacteraceae g JABSSB01 s JABSSB01 sp013214715	marine/marine sediments	marine
RS GCF 016428585 1-s1394|hypothetical protein RS GCF 016428585 1 d Bacteria p Pseudomonadota c Alphaproteobacteria o Rhodobacterales f Rhodobacteraceae g Sedimentitalea s Sedimentitalea sp016428585	Soil/permafrost	Soil/permafrost
RS GCF 002210165 1-s1022|hypothetical protein RS GCF 002210165 1 d Bacteria p Pseudomonadota c Alphaproteobacteria o Rhodobacterales f Rhodobacteraceae g CAU-1492 s CAU-1492 sp002210165	marine/marine sediments	marine
GB GCA 016758075 1-s428|hypothetical protein GB GCA 016758075 1 d Bacteria p Pseudomonadota c Alphaproteobacteria o Rhodobacterales f Rhodobacteraceae g CAU-1492 s CAU-1492 sp016758075	marine/marine sediments	marine sediment
RS GCF 003298505 1-s1112|hypothetical protein RS GCF 003298505 1 d Bacteria p Pseudomonadota c Alphaproteobacteria o Rhodobacterales f Rhodobacteraceae g Roseovarius s Roseovarius sp003298505	sediment	sediment
RS GCF 900172365 1-s1555|hypothetical protein RS GCF 900172365 1 d Bacteria p Pseudomonadota c Alphaproteobacteria o Rhodobacterales f Rhodobacteraceae g Roseovarius s Roseovarius gaetbuli	marine/marine sediments	marine sediment
GCF-900172365-C26-cds10|GCF-900172365-C26|hypothetical protein GCF-900172365 d Bacteria p Pseudomonadota c Alphaproteobacteria o Rhodobacterales f Rhodobacteraceae g Roseovarius s Roseovarius gaetbuli	marine/marine sediments	marine sediment
RS GCF 900109455 1-s1509|hypothetical protein RS GCF 900109455 1 d Bacteria p Pseudomonadota c Alphaproteobacteria o Rhodobacterales f Rhodobacteraceae g Roseovarius s Roseovarius azorensis	marine/marine sediments	marine
RS GCF 000152845 1-s808|hypothetical protein RS GCF 000152845 1 d Bacteria p Pseudomonadota c Alphaproteobacteria o Rhodobacterales f Rhodobacteraceae g Roseovarius s Roseovarius sp000152845	marine/marine sediments	marine
3300027283-11-C1-cds479|3300027283-11-C1|hypothetical protein 3300027283-11 d Bacteria p Pseudomonadota c Alphaproteobacteria o Rhodobacterales f Rhodobacteraceae g Roseovarius s Roseovarius sp000152845	Other	Deep surbsurface
RS GCF 002080415 1-s1004|hypothetical protein RS GCF 002080415 1 d Bacteria p Pseudomonadota c Alphaproteobacteria o Rhodobacterales f Rhodobacteraceae g Roseovarius s Roseovarius mucosus A	marine/marine sediments	marine sediment
GB GCA 018066915 1-s498|hypothetical protein GB GCA 018066915 1 d Bacteria p Pseudomonadota c Alphaproteobacteria o Rhodobacterales f Rhodobacteraceae g Roseovarius s Roseovarius sp018066915	marine/marine sediments	marine sediment
RS GCF 000768555 3-s899|hypothetical protein RS GCF 000768555 3 d Bacteria p Pseudomonadota c Alphaproteobacteria o Rhodobacterales f Rhodobacteraceae g Roseovarius s Roseovarius mucosus	marine/marine sediments	marine
GCA-002695985-1-ASM269598v1-C155-cds2|GCA-002695985-1-ASM269598v1-C155|hypothetical protein GCA-002695985-1-ASM269598v1 d Bacteria p Pseudomonadota c Alphaproteobacteria o Rhodobacterales f Rhodobacteraceae g Roseovarius s Roseovarius mucosus	marine/marine sediments	marine
GB GCA 011389895 1-s296|hypothetical protein GB GCA 011389895 1 d Bacteria p Pseudomonadota c Alphaproteobacteria o Rhodobacterales f Rhodobacteraceae g Maritimibacter s Maritimibacter sp011389895	freshwater/freshwater sediments	freshwater sediment
GB GCA 002842985 1-s135|hypothetical protein GB GCA 002842985 1 d Bacteria p Pseudomonadota c Alphaproteobacteria o Rhodobacterales f Rhodobacteraceae g Roseovarius s Roseovarius sp002842985	freshwater/freshwater sediments	groundwater
GB GCA 002720475 1-s126|hypothetical protein GB GCA 002720475 1 d Bacteria p Pseudomonadota c Alphaproteobacteria o Rhodobacterales f Rhodobacteraceae g Roseovarius s Roseovarius sp002720475	marine/marine sediments	marine
RS GCF 900109855 1-s1512|hypothetical protein RS GCF 900109855 1 d Bacteria p Pseudomonadota c Alphaproteobacteria o Rhodobacterales f Rhodobacteraceae g Roseovarius s Roseovarius tolerans	Saline/hypersaline lake/sediment	hypersaline
RS GCF 011601345 1-s1302|hypothetical protein RS GCF 011601345 1 d Bacteria p Pseudomonadota c Alphaproteobacteria o Rhodobacterales f Rhodobacteraceae g Roseovarius s Roseovarius gahaiensis	Saline/hypersaline lake/sediment	hypersaline
3300011186-4-C77-cds5|3300011186-4-C77|hypothetical protein 3300011186-4 d Bacteria p Pseudomonadota c Alphaproteobacteria o Rhodobacterales f Rhodobacteraceae g Roseovarius s	Saline/hypersaline lake/sediment	saline lake
RS GCF 002094885 1-s1006|hypothetical protein RS GCF 002094885 1 d Bacteria p Pseudomonadota c Alphaproteobacteria o Rhodobacterales f Rhodobacteraceae g Salibaculum s Salibaculum halophilum	Saline/hypersaline lake/sediment	saline lake
GB GCA 009908505 1-s250|hypothetical protein GB GCA 009908505 1 d Bacteria p Pseudomonadota c Alphaproteobacteria o Rhodobacterales f Rhodobacteraceae g Salibaculum s Salibaculum sp009908505	Saline/hypersaline lake/sediment	saline lake
RS GCF 003129565 1-s1086|hypothetical protein RS GCF 003129565 1 d Bacteria p Pseudomonadota c Alphaproteobacteria o Rhodobacterales f Rhodobacteraceae g Salibaculum s Salibaculum griseiflavum	Saline/hypersaline lake/sediment	hypersaline
3300000385-10-C1-cds22|3300000385-10-C1|hypothetical protein 3300000385-10 d Bacteria p Pseudomonadota c Alphaproteobacteria o Rhodobacterales f Rhodobacteraceae g HLUCCA08 s HLUCCA08 sp003129565	Other	unknown
RS GCF 004216475 1-s1164|hypothetical protein RS GCF 004216475 1 d Bacteria p Pseudomonadota c Alphaproteobacteria o Rhodobacterales f Rhodobacteraceae g GCA-004216475 s GCA-004216475 sp004216475	marine/marine sediments	marine
RS GCF 003385555 1-s1121|hypothetical protein RS GCF 003385555 1 d Bacteria p Pseudomonadota c Alphaproteobacteria o Rhodobacterales f Rhodobacteraceae g Rhodosalinus s Rhodosalinus sediminis	sediment	sediment
RS GCF 003298775 1-s1113|hypothetical protein RS GCF 003298775 1 d Bacteria p Pseudomonadota c Alphaproteobacteria o Rhodobacterales f Rhodobacteraceae g Rhodosalinus s Rhodosalinus sp003298775	sediment	sediment
RS GCF 900100005 1-s1490|hypothetical protein RS GCF 900100005 1 d Bacteria p Pseudomonadota c Alphaproteobacteria o Rhodobacterales f Rhodobacteraceae g Lutimaribacter s Lutimaribacter saemankumensis	marine/marine sediments	marine sediment
RS GCF 000526275 1-s878|hypothetical protein RS GCF 000526275 1 d Bacteria p Pseudomonadota c Alphaproteobacteria o Rhodobacterales f Rhodobacteraceae g Lutimaribacter s Lutimaribacter sp000526275	marine/marine sediments	marine
GB GCA 017643385 1-s478|hypothetical protein GB GCA 017643385 1 d Bacteria p Pseudomonadota c Alphaproteobacteria o Rhodobacterales f Rhodobacteraceae g Dinoroseobacter s Dinoroseobacter sp013215265	marine/marine sediments	marine
3300002054-6-C2-cds39|3300002054-6-C2|hypothetical protein 3300002054-6 d Bacteria p Pseudomonadota c Alphaproteobacteria o Rhodobacterales f Rhodobacteraceae g Boseongicola s	Other	alga
RS GCF 014884385 1-s1380|hypothetical protein RS GCF 014884385 1 d Bacteria p Pseudomonadota c Alphaproteobacteria o Rhodobacterales f Rhodobacteraceae g Pseudophaeobacter A s Pseudophaeobacter A sp014884385	marine/marine sediments	marine
RS GCF 900184945 1-s1562|hypothetical protein RS GCF 900184945 1 d Bacteria p Pseudomonadota c Alphaproteobacteria o Rhodobacterales f Rhodobacteraceae g Maliponia s Maliponia aquimaris	marine/marine sediments	marine
RS GCF 001482405 1-s961|hypothetical protein RS GCF 001482405 1 d Bacteria p Pseudomonadota c Alphaproteobacteria o Rhodobacterales f Rhodobacteraceae g Ponticoccus s Ponticoccus marisrubri	marine/marine sediments	marine
RS GCF 001262635 1-s919|hypothetical protein RS GCF 001262635 1 d Bacteria p Pseudomonadota c Alphaproteobacteria o Rhodobacterales f Rhodobacteraceae g Aestuariivita s Aestuariivita boseongensis	Soil/permafrost	Soil/permafrost
GB GCA 018401465 1-s513|hypothetical protein GB GCA 018401465 1 d Bacteria p Pseudomonadota c Alphaproteobacteria o Rhodobacterales f Rhodobacteraceae g Aestuariivita s Aestuariivita sp018401465	Saline/hypersaline lake/sediment	saline lake
GB GCA 006227805 1-s197|hypothetical protein GB GCA 006227805 1 d Bacteria p Pseudomonadota c Alphaproteobacteria o Rhodobacterales f Rhodobacteraceae g Aestuariivita s Aestuariivita sp006227805	freshwater/freshwater sediments	freshwater
RS GCF 005887615 1-s1209|hypothetical protein RS GCF 005887615 1 d Bacteria p Pseudomonadota c Alphaproteobacteria o Rhodobacterales f Rhodobacteraceae g Sulfitobacter E s Sulfitobacter E sabulilitoris	marine/marine sediments	marine sediment
RS GCF 014337925 1-s1360|hypothetical protein RS GCF 014337925 1 d Bacteria p Pseudomonadota c Alphaproteobacteria o Rhodobacterales f Rhodobacteraceae g Roseobacter s Roseobacter litoralis A	Soil/permafrost	Soil/permafrost
GB GCA 018668195 1-s527|hypothetical protein GB GCA 018668195 1 d Bacteria p Pseudomonadota c Alphaproteobacteria o Rhodobacterales f Rhodobacteraceae g Tateyamaria s Tateyamaria sp018668195	marine/marine sediments	marine
3300021084-14-C104-cds7|3300021084-14-C104|hypothetical protein 3300021084-14 d Bacteria p Pseudomonadota c Alphaproteobacteria o Rhodobacterales f Rhodobacteraceae g Tateyamaria s	marine/marine sediments	marine
RS GCF 900302465 1-s1570|hypothetical protein RS GCF 900302465 1 d Bacteria p Pseudomonadota c Alphaproteobacteria o Rhodobacterales f Rhodobacteraceae g Ascidiaceihabitans s Ascidiaceihabitans donghaensis	marine/marine sediments	marine
GB GCA 905480645 1-s785|hypothetical protein GB GCA 905480645 1 d Bacteria p Pseudomonadota c Alphaproteobacteria o Rhodobacterales f Rhodobacteraceae g Tateyamaria s Tateyamaria sp003445215	marine/marine sediments	marine
RS GCF 000814025 1-s904|hypothetical protein RS GCF 000814025 1 d Bacteria p Pseudomonadota c Alphaproteobacteria o Rhodobacterales f Rhodobacteraceae g Tateyamaria s Tateyamaria sp000814025	marine/marine sediments	marine
RS GCF 014651375 1-s1368|hypothetical protein RS GCF 014651375 1 d Bacteria p Pseudomonadota c Alphaproteobacteria o Rhodobacterales f Rhodobacteraceae g Tateyamaria s Tateyamaria omphalii	marine/marine sediments	marine
RS GCF 007995245 1-s1234|hypothetical protein RS GCF 007995245 1 d Bacteria p Pseudomonadota c Alphaproteobacteria o Rhodobacterales f Rhodobacteraceae g Tateyamaria s Tateyamaria sp007995245	marine/marine sediments	marine
RS GCF 001969365 1-s998|hypothetical protein RS GCF 001969365 1 d Bacteria p Pseudomonadota c Alphaproteobacteria o Rhodobacterales f Rhodobacteraceae g Tateyamaria s Tateyamaria omphalii A	marine/marine sediments	marine
RS GCF 009811755 1-s1276|hypothetical protein RS GCF 009811755 1 d Bacteria p Pseudomonadota c Alphaproteobacteria o Rhodobacterales f Rhodobacteraceae g Roseobacter s Roseobacter cerasinus	marine/marine sediments	marine
RS GCF 012932215 1-s1315|hypothetical protein RS GCF 012932215 1 d Bacteria p Pseudomonadota c Alphaproteobacteria o Rhodobacterales f Rhodobacteraceae g Roseobacter s Roseobacter ponti	marine/marine sediments	marine
RS GCF 015644665 1-s1382|hypothetical protein RS GCF 015644665 1 d Bacteria p Pseudomonadota c Alphaproteobacteria o Rhodobacterales f Rhodobacteraceae g Roseobacter s Roseobacter sp015644665	marine/marine sediments	marine
RS GCF 000154785 2-s813|hypothetical protein RS GCF 000154785 2 d Bacteria p Pseudomonadota c Alphaproteobacteria o Rhodobacterales f Rhodobacteraceae g Roseobacter s Roseobacter litoralis	marine/marine sediments	marine
RS GCF 000014045 1-s791|hypothetical protein RS GCF 000014045 1 d Bacteria p Pseudomonadota c Alphaproteobacteria o Rhodobacterales f Rhodobacteraceae g Roseobacter s Roseobacter denitrificans	marine/marine sediments	marine
GCA-007119835-C314-cds5|GCA-007119835-C314|hypothetical protein GCA-007119835 d Bacteria p Pseudomonadota c Alphaproteobacteria o Rhodobacterales f Rhodobacteraceae g SKOX01 s SKOX01 sp007119835	soda lake/soda lake sediments	soda lake sediment
GB GCA 902619165 1-s607|hypothetical protein GB GCA 902619165 1 d Bacteria p Pseudomonadota c Alphaproteobacteria o Rhodobacterales f Rhodobacteraceae g CACIJG01 s CACIJG01 sp902619165	marine/marine sediments	marine
GB GCA 902556405 1-s590|hypothetical protein GB GCA 902556405 1 d Bacteria p Pseudomonadota c Alphaproteobacteria o Rhodobacterales f Rhodobacteraceae g CACIJG01 s CACIJG01 sp902556405	marine/marine sediments	marine
GB GCA 003331935 1-s161|hypothetical protein GB GCA 003331935 1 d Bacteria p Pseudomonadota c Alphaproteobacteria o Rhodobacterales f Rhodobacteraceae g CACIJG01 s CACIJG01 sp003331935	marine/marine sediments	marine
GB GCA 902537235 1-s583|hypothetical protein GB GCA 902537235 1 d Bacteria p Pseudomonadota c Alphaproteobacteria o Rhodobacterales f Rhodobacteraceae g CACIJG01 s CACIJG01 sp902537235	marine/marine sediments	marine
GB GCA 902524655 1-s579|hypothetical protein GB GCA 902524655 1 d Bacteria p Pseudomonadota c Alphaproteobacteria o Rhodobacterales f Rhodobacteraceae g CACIJG01 s CACIJG01 sp902524655	marine/marine sediments	marine
GB GCA 902581005 1-s598|hypothetical protein GB GCA 902581005 1 d Bacteria p Pseudomonadota c Alphaproteobacteria o Rhodobacterales f Rhodobacteraceae g CACIJG01 s CACIJG01 sp902581005	marine/marine sediments	marine
GB GCA 902576905 1-s595|hypothetical protein GB GCA 902576905 1 d Bacteria p Pseudomonadota c Alphaproteobacteria o Rhodobacterales f Rhodobacteraceae g CACIJG01 s CACIJG01 sp902576905	marine/marine sediments	marine
GB GCA 902524845 1-s580|hypothetical protein GB GCA 902524845 1 d Bacteria p Pseudomonadota c Alphaproteobacteria o Rhodobacterales f Rhodobacteraceae g CACIJG01 s CACIJG01 sp902524845	marine/marine sediments	marine
GB GCA 902530595 1-s581|hypothetical protein GB GCA 902530595 1 d Bacteria p Pseudomonadota c Alphaproteobacteria o Rhodobacterales f Rhodobacteraceae g CACIJG01 s CACIJG01 sp902530595	marine/marine sediments	marine
GB GCA 902596985 1-s601|hypothetical protein GB GCA 902596985 1 d Bacteria p Pseudomonadota c Alphaproteobacteria o Rhodobacterales f Rhodobacteraceae g CACIJG01 s CACIJG01 sp902596985	marine/marine sediments	marine
GB GCA 902580265 1-s597|hypothetical protein GB GCA 902580265 1 d Bacteria p Pseudomonadota c Alphaproteobacteria o Rhodobacterales f Rhodobacteraceae g CACIJG01 s CACIJG01 sp902580265	marine/marine sediments	marine
GB GCA 902599445 1-s602|hypothetical protein GB GCA 902599445 1 d Bacteria p Pseudomonadota c Alphaproteobacteria o Rhodobacterales f Rhodobacteraceae g CACIIZ01 s CACIIZ01 sp902599445	marine/marine sediments	marine
GB GCA 002699695 2-s119|hypothetical protein GB GCA 002699695 2 d Bacteria p Pseudomonadota c Alphaproteobacteria o Rhodobacterales f Rhodobacteraceae g CACIIZ01 s CACIIZ01 sp002699695	marine/marine sediments	marine
GB GCA 902570265 1-s593|hypothetical protein GB GCA 902570265 1 d Bacteria p Pseudomonadota c Alphaproteobacteria o Rhodobacterales f Rhodobacteraceae g CACIIZ01 s CACIIZ01 sp902570265	marine/marine sediments	marine
GB GCA 902611605 1-s605|hypothetical protein GB GCA 902611605 1 d Bacteria p Pseudomonadota c Alphaproteobacteria o Rhodobacterales f Rhodobacteraceae g CACIIZ01 s CACIIZ01 sp902611605	marine/marine sediments	marine
GB GCA 902562285 1-s592|hypothetical protein GB GCA 902562285 1 d Bacteria p Pseudomonadota c Alphaproteobacteria o Rhodobacterales f Rhodobacteraceae g CACIIZ01 s CACIIZ01 sp902562285	marine/marine sediments	marine
GCA-002695745-2-ASM269574v2-C3-cds38|GCA-002695745-2-ASM269574v2-C3|hypothetical protein GCA-002695745-2-ASM269574v2 d Bacteria p Pseudomonadota c Alphaproteobacteria o Rhodobacterales f Rhodobacteraceae g GCA-002705045 s GCA-002705045 sp0026	marine/marine sediments	marine
GB GCA 902541695 1-s585|hypothetical protein GB GCA 902541695 1 d Bacteria p Pseudomonadota c Alphaproteobacteria o Rhodobacterales f Rhodobacteraceae g CACIIZ01 s CACIIZ01 sp902541695	marine/marine sediments	marine
3300013010-4-C91-cds5|3300013010-4-C91|hypothetical protein 3300013010-4 d Bacteria p Pseudomonadota c Alphaproteobacteria o Rhodobacterales f Rhodobacteraceae g Planktomarina s	Brackish water/sediment	brackish
GB GCA 002705045 2-s121|hypothetical protein GB GCA 002705045 2 d Bacteria p Pseudomonadota c Alphaproteobacteria o Rhodobacterales f Rhodobacteraceae g GCA-002705045 s GCA-002705045 sp002705045	marine/marine sediments	marine
TARA ANE MAG 00073-s16|hypothetical protein TARA ANE MAG 00073 d Bacteria p Pseudomonadota c Alphaproteobacteria o Rhodobacterales f NA g NA s NA	marine/marine sediments	marine
TARA MED MAG 00129-s2|hypothetical protein TARA MED MAG 00129 d Bacteria p Pseudomonadota c Alphaproteobacteria o Rhodobacterales f NA g NA s NA	marine/marine sediments	marine
TARA IOS MAG 00017-s18|hypothetical protein TARA IOS MAG 00017 d Bacteria p Pseudomonadota c Alphaproteobacteria o Rhodobacterales f NA g NA s NA	marine/marine sediments	marine
TARA ANW MAG 00032-s17|hypothetical protein TARA ANW MAG 00032 d Bacteria p Pseudomonadota c Alphaproteobacteria o Rhodobacterales f NA g NA s NA	marine/marine sediments	marine
TARA MED MAG 00072-s4|hypothetical protein TARA MED MAG 00072 d Bacteria p Pseudomonadota c Alphaproteobacteria o Rhodobacterales f NA g NA s NA	marine/marine sediments	marine
TARA PSE MAG 00093-s22|hypothetical protein TARA PSE MAG 00093 d Bacteria p Pseudomonadota c Alphaproteobacteria o Rhodobacterales f NA g NA s NA	marine/marine sediments	marine
TARA MED MAG 00011-s21|hypothetical protein TARA MED MAG 00011 d Bacteria p Pseudomonadota c Alphaproteobacteria o Rhodobacterales f NA g NA s NA	marine/marine sediments	marine
GB GCA 902533625 1-s582|hypothetical protein GB GCA 902533625 1 d Bacteria p Pseudomonadota c Alphaproteobacteria o Rhodobacterales f Rhodobacteraceae g CACKLF01 s CACKLF01 sp002725175	marine/marine sediments	marine
GCA-002704385-2-ASM270438v2-C7-cds11|GCA-002704385-2-ASM270438v2-C7|hypothetical protein GCA-002704385-2-ASM270438v2 d Bacteria p Pseudomonadota c Alphaproteobacteria o Rhodobacterales f Rhodobacteraceae g GCA-002705045 s GCA-002705045 sp0027	marine/marine sediments	marine
GCA-002701685-1-ASM270168v1-C17-cds13|GCA-002701685-1-ASM270168v1-C17|hypothetical protein GCA-002701685-1-ASM270168v1 d Bacteria p Pseudomonadota c Alphaproteobacteria o Rhodobacterales f Rhodobacteraceae g GCA-002705045 s GCA-002705045 sp00	marine/marine sediments	marine
RS GCF 013093415 1-s1317|hypothetical protein RS GCF 013093415 1 d Bacteria p Pseudomonadota c Alphaproteobacteria o Rhodobacterales f Rhodobacteraceae g Halovulum s Halovulum dunhuangense	freshwater/freshwater sediments	freshwater sediment
RS GCF 003265325 1-s1111|hypothetical protein RS GCF 003265325 1 d Bacteria p Pseudomonadota c Alphaproteobacteria o Rhodobacterales f Rhodobacteraceae g Halovulum s Halovulum sediminis	marine/marine sediments	marine
3300000979-9-C15-cds15|3300000979-9-C15|hypothetical protein 3300000979-9 d Bacteria p Pseudomonadota c Alphaproteobacteria o Rhodobacterales f Rhodobacteraceae g O448 s	Other	alga
RS GCF 007995215 1-s1233|hypothetical protein RS GCF 007995215 1 d Bacteria p Pseudomonadota c Alphaproteobacteria o Rhodobacterales f Rhodobacteraceae g WX04 s WX04 sp007995215	marine/marine sediments	marine
RS GCF 003003095 1-s1057|hypothetical protein RS GCF 003003095 1 d Bacteria p Pseudomonadota c Alphaproteobacteria o Rhodobacterales f Rhodobacteraceae g Hasllibacter s Hasllibacter halocynthiae	marine/marine sediments	marine
GB GCA 003500165 1-s164|hypothetical protein GB GCA 003500165 1 d Bacteria p Pseudomonadota c Alphaproteobacteria o Rhodobacterales f Rhodobacteraceae g UBA10424 s UBA10424 sp003500165	Other	aquatic
GB GCA 016125575 1-s401|hypothetical protein GB GCA 016125575 1 d Bacteria p Pseudomonadota c Alphaproteobacteria o Rhodobacterales f Rhodobacteraceae g JAACUH01 s JAACUH01 sp016125575	hot spring	hot spring
RS GCF 004000435 1-s1152|hypothetical protein RS GCF 004000435 1 d Bacteria p Pseudomonadota c Alphaproteobacteria o Rhodobacterales f Rhodobacteraceae g Flavimaricola s Flavimaricola sp004000435	Plant-associated	Plant-associated
GROS21-1 SAMEA9561427 MAG 00000025-s6654|hypothetical protein GROS21-1 SAMEA9561427 MAG 00000025 d Bacteria p Pseudomonadota c Alphaproteobacteria o Rhodobacterales f Rhodobacteraceae g Ketogulonicigenium s	freshwater/freshwater sediments	freshwater
GROS21-1 SAMEA9561144 MAG 00000058-s6376|hypothetical protein GROS21-1 SAMEA9561144 MAG 00000058 d Bacteria p Pseudomonadota c Alphaproteobacteria o Rhodobacterales f Rhodobacteraceae g s	freshwater/freshwater sediments	freshwater
GROS21-1 SAMEA9561378 MAG 00000070-s6647|hypothetical protein GROS21-1 SAMEA9561378 MAG 00000070 d Bacteria p Pseudomonadota c Alphaproteobacteria o Rhodobacterales f Rhodobacteraceae g s	freshwater/freshwater sediments	freshwater
GROS21-1 SAMEA9561157 MAG 00000038-s6393|hypothetical protein GROS21-1 SAMEA9561157 MAG 00000038 d Bacteria p Pseudomonadota c Alphaproteobacteria o Rhodobacterales f Rhodobacteraceae g Ketogulonicigenium s	freshwater/freshwater sediments	freshwater
GROS21-1 SAMEA9561136 MAG 00000057-s6367|hypothetical protein GROS21-1 SAMEA9561136 MAG 00000057 d Bacteria p Pseudomonadota c Alphaproteobacteria o Rhodobacterales f Rhodobacteraceae g s	freshwater/freshwater sediments	freshwater
GB GCA 013003245 1-s321|hypothetical protein GB GCA 013003245 1 d Bacteria p Pseudomonadota c Alphaproteobacteria o Rhodobacterales f Rhodobacteraceae g JABDJX01 s JABDJX01 sp013003245	Soil/permafrost	Soil/permafrost
GB GCA 009993005 1-s281|hypothetical protein GB GCA 009993005 1 d Bacteria p Pseudomonadota c Alphaproteobacteria o Rhodobacterales f Rhodobacteraceae g JAACUH01 s JAACUH01 sp009993005	freshwater/freshwater sediments	groundwater
RS GCF 900128995 1-s1534|hypothetical protein RS GCF 900128995 1 d Bacteria p Pseudomonadota c Alphaproteobacteria o Rhodobacterales f Rhodobacteraceae g Loktanella s Loktanella atrilutea	marine/marine sediments	marine
RS GCF 900110065 1-s1513|hypothetical protein RS GCF 900110065 1 d Bacteria p Pseudomonadota c Alphaproteobacteria o Rhodobacterales f Rhodobacteraceae g Loktanella s Loktanella fryxellensis	microbial mat/biofilm	microbial mat
RS GCF 018263905 1-s1457|hypothetical protein RS GCF 018263905 1 d Bacteria p Pseudomonadota c Alphaproteobacteria o Rhodobacterales f Rhodobacteraceae g Loktanella s Loktanella sp018263905	Saline/hypersaline lake/sediment	saline lake
RS GCF 900110705 1-s1516|hypothetical protein RS GCF 900110705 1 d Bacteria p Pseudomonadota c Alphaproteobacteria o Rhodobacterales f Rhodobacteraceae g Loktanella s Loktanella sp900110705	Other	unknown
RS GCF 001420005 1-s937|hypothetical protein RS GCF 001420005 1 d Bacteria p Pseudomonadota c Alphaproteobacteria o Rhodobacterales f Rhodobacteraceae g Loktanella s Loktanella sp001420005	marine/marine sediments	marine
RS GCF 900184895 1-s1561|hypothetical protein RS GCF 900184895 1 d Bacteria p Pseudomonadota c Alphaproteobacteria o Rhodobacterales f Rhodobacteraceae g Flavimaricola s Flavimaricola marinus	marine/marine sediments	marine
3300025684-7-C68-cds13|3300025684-7-C68|hypothetical protein 3300025684-7 d Bacteria p Pseudomonadota c Alphaproteobacteria o Rhodobacterales f Rhodobacteraceae g Flavimaricola s	marine/marine sediments	marine
GB GCA 017854565 1-s490|hypothetical protein GB GCA 017854565 1 d Bacteria p Pseudomonadota c Alphaproteobacteria o Rhodobacterales f Rhodobacteraceae g Yoonia s Yoonia sp017854565	freshwater/freshwater sediments	freshwater
GB GCA 014859355 1-s382|hypothetical protein GB GCA 014859355 1 d Bacteria p Pseudomonadota c Alphaproteobacteria o Rhodobacterales f Rhodobacteraceae g Yoonia s Yoonia sp014859355	Other	volcano
RS GCF 900156535 1-s1548|hypothetical protein RS GCF 900156535 1 d Bacteria p Pseudomonadota c Alphaproteobacteria o Rhodobacterales f Rhodobacteraceae g Roseovarius s Roseovarius nanhaiticus	marine/marine sediments	marine sediment
RS GCF 003122245 1-s1085|hypothetical protein RS GCF 003122245 1 d Bacteria p Pseudomonadota c Alphaproteobacteria o Rhodobacterales f Rhodobacteraceae g Roseovarius s Roseovarius sp003122245	marine/marine sediments	marine
GB GCA 017390475 1-s470|hypothetical protein GB GCA 017390475 1 d Bacteria p Pseudomonadota c Alphaproteobacteria o Rhodobacterales f Rhodobacteraceae g Yoonia s Yoonia sp017390475	Other	ruminant gastrointestinal tract
GB GCA 003551805 1-s169|hypothetical protein GB GCA 003551805 1 d Bacteria p Pseudomonadota c Alphaproteobacteria o Rhodobacterales f Rhodobacteraceae g Yoonia s Yoonia sp003551805	soda lake/soda lake sediments	soda lake sediment
RS GCF 000152785 1-s807|hypothetical protein RS GCF 000152785 1 d Bacteria p Pseudomonadota c Alphaproteobacteria o Rhodobacterales f Rhodobacteraceae g Yoonia s Yoonia vestfoldensis A	marine/marine sediments	marine
GB GCA 018402175 1-s518|hypothetical protein GB GCA 018402175 1 d Bacteria p Pseudomonadota c Alphaproteobacteria o Rhodobacterales f Rhodobacteraceae g Yoonia s Yoonia sp018402175	Saline/hypersaline lake/sediment	saline lake
3300023429-3-C8-cds88|3300023429-3-C8|hypothetical protein 3300023429-3 d Bacteria p Pseudomonadota c Alphaproteobacteria o Rhodobacterales f Rhodobacteraceae g Yoonia s	Saline/hypersaline lake/sediment	saline lake
RS GCF 002158905 1-s1015|hypothetical protein RS GCF 002158905 1 d Bacteria p Pseudomonadota c Alphaproteobacteria o Rhodobacterales f Rhodobacteraceae g Yoonia s Yoonia vestfoldensis B	marine/marine sediments	marine sediment
RS GCF 000382265 1-s859|hypothetical protein RS GCF 000382265 1 d Bacteria p Pseudomonadota c Alphaproteobacteria o Rhodobacterales f Rhodobacteraceae g Yoonia s Yoonia vestfoldensis	microbial mat/biofilm	microbial mat
RS GCF 014763045 1-s1373|hypothetical protein RS GCF 014763045 1 d Bacteria p Pseudomonadota c Alphaproteobacteria o Rhodobacterales f Rhodobacteraceae g Sulfitobacter s Sulfitobacter aestuariivivens	marine/marine sediments	marine sediment
RS GCF 001886735 1-s994|hypothetical protein RS GCF 001886735 1 d Bacteria p Pseudomonadota c Alphaproteobacteria o Rhodobacterales f Rhodobacteraceae g Sulfitobacter s Sulfitobacter alexandrii	marine/marine sediments	marine
GB GCA 013002405 1-s319|hypothetical protein GB GCA 013002405 1 d Bacteria p Pseudomonadota c Alphaproteobacteria o Rhodobacterales f Rhodobacteraceae g Sulfitobacter s Sulfitobacter sp013002405	Soil/permafrost	Soil/permafrost
RS GCF 000622385 1-s884|hypothetical protein RS GCF 000622385 1 d Bacteria p Pseudomonadota c Alphaproteobacteria o Rhodobacterales f Rhodobacteraceae g Sulfitobacter s Sulfitobacter noctilucicola	marine/marine sediments	marine
RS GCF 003610455 1-s1139|hypothetical protein RS GCF 003610455 1 d Bacteria p Pseudomonadota c Alphaproteobacteria o Rhodobacterales f Rhodobacteraceae g Sulfitobacter s Sulfitobacter guttiformis	freshwater/freshwater sediments	freshwater
3300012036-1-C114-cds7|3300012036-1-C114|hypothetical protein 3300012036-1 d Bacteria p Pseudomonadota c Alphaproteobacteria o Rhodobacterales f Rhodobacteraceae g Sulfitobacter s	Saline/hypersaline lake/sediment	saline lake
3300012030-1-C16-cds17|3300012030-1-C16|hypothetical protein 3300012030-1 d Bacteria p Pseudomonadota c Alphaproteobacteria o Rhodobacterales f Rhodobacteraceae g Sulfitobacter s	Saline/hypersaline lake/sediment	saline lake
RS GCF 018200035 1-s1454|hypothetical protein RS GCF 018200035 1 d Bacteria p Pseudomonadota c Alphaproteobacteria o Rhodobacterales f Rhodobacteraceae g Sulfitobacter s Sulfitobacter sp018200035	marine/marine sediments	marine sediment
RS GCF 010667575 1-s1287|hypothetical protein RS GCF 010667575 1 d Bacteria p Pseudomonadota c Alphaproteobacteria o Rhodobacterales f Rhodobacteraceae g Sulfitobacter s Sulfitobacter sediminilitoris	marine/marine sediments	marine sediment
GCA-002685685-1-ASM268568v1-C15-cds10|GCA-002685685-1-ASM268568v1-C15|hypothetical protein GCA-002685685-1-ASM268568v1 d Bacteria p Pseudomonadota c Alphaproteobacteria o Rhodobacterales f Rhodobacteraceae g Amylibacter s	marine/marine sediments	marine
GB GCA 003447515 1-s163|hypothetical protein GB GCA 003447515 1 d Bacteria p Pseudomonadota c Alphaproteobacteria o Rhodobacterales f Rhodobacteraceae g Amylibacter s Amylibacter sp003447515	marine/marine sediments	marine
RS GCF 900113875 1-s1522|hypothetical protein RS GCF 900113875 1 d Bacteria p Pseudomonadota c Alphaproteobacteria o Rhodobacterales f Rhodobacteraceae g Jannaschia s Jannaschia pohangensis	Soil/permafrost	Soil/permafrost
RS GCF 013404595 1-s1327|hypothetical protein RS GCF 013404595 1 d Bacteria p Pseudomonadota c Alphaproteobacteria o Rhodobacterales f Rhodobacteraceae g Jannaschia s Jannaschia marina	marine/marine sediments	marine
RS GCF 900107415 1-s1505|hypothetical protein RS GCF 900107415 1 d Bacteria p Pseudomonadota c Alphaproteobacteria o Rhodobacterales f Rhodobacteraceae g Jannaschia s Jannaschia faecimaris	marine/marine sediments	marine sediment
RS GCF 001403795 1-s933|hypothetical protein RS GCF 001403795 1 d Bacteria p Pseudomonadota c Alphaproteobacteria o Rhodobacterales f Rhodobacteraceae g Jannaschia s Jannaschia donghaensis	marine/marine sediments	marine
3300025869-11-C154-cds4|3300025869-11-C154|hypothetical protein 3300025869-11 d Bacteria p Pseudomonadota c Alphaproteobacteria o Rhodospirillales f UBA4479 g UBA4479 s UBA4479 sp002389385	marine/marine sediments	marine
GB GCA 018607965 1-s523|hypothetical protein GB GCA 018607965 1 d Bacteria p Pseudomonadota c Alphaproteobacteria o Rhodobacterales f Rhodobacteraceae g Planktotalea s Planktotalea sp018607965	marine/marine sediments	marine
RS GCF 900143535 1-s1541|hypothetical protein RS GCF 900143535 1 d Bacteria p Pseudomonadota c Alphaproteobacteria o Rhodobacterales f Rhodobacteraceae g Tateyamaria s Tateyamaria sp900143535	marine/marine sediments	marine
RS GCF 000161835 1-s816|hypothetical protein RS GCF 000161835 1 d Bacteria p Pseudomonadota c Alphaproteobacteria o Rhodobacterales f Rhodobacteraceae g R2A62 s R2A62 sp000161835	Brackish water/sediment	brackish water
RS GCF 900129845 1-s1535|hypothetical protein RS GCF 900129845 1 d Bacteria p Pseudomonadota c Alphaproteobacteria o Rhodobacterales f Rhodobacteraceae g Cognatiyoonia s Cognatiyoonia sediminum	marine/marine sediments	marine sediment
GB GCA 013214635 1-s331|hypothetical protein GB GCA 013214635 1 d Bacteria p Pseudomonadota c Alphaproteobacteria o Rhodobacterales f Rhodobacteraceae g JABSSC01 s JABSSC01 sp013214635	marine/marine sediments	marine
GB GCA 018608045 1-s525|hypothetical protein GB GCA 018608045 1 d Bacteria p Pseudomonadota c Alphaproteobacteria o Rhodobacterales f Rhodobacteraceae g Octadecabacter s Octadecabacter sp018608045	marine/marine sediments	marine
RS GCF 001890925 1-s995|hypothetical protein RS GCF 001890925 1 d Bacteria p Pseudomonadota c Alphaproteobacteria o Rhodobacterales f Rhodobacteraceae g Planktotalea s Planktotalea frisia	marine/marine sediments	marine
GB GCA 000156115 1-s1|hypothetical protein GB GCA 000156115 1 d Bacteria p Pseudomonadota c Alphaproteobacteria o Rhodobacterales f Rhodobacteraceae g Planktotalea s Planktotalea sp000156115	marine/marine sediments	marine
RS GCF 000738435 1-s893|hypothetical protein RS GCF 000738435 1 d Bacteria p Pseudomonadota c Alphaproteobacteria o Rhodobacterales f Rhodobacteraceae g Planktomarina s Planktomarina temperata	marine/marine sediments	marine
GB GCA 016780825 1-s433|hypothetical protein GB GCA 016780825 1 d Bacteria p Pseudomonadota c Alphaproteobacteria o Rhodobacterales f Rhodobacteraceae g Planktomarina s Planktomarina sp016780825	Brackish water/sediment	brackish water
3300008012-15-C17-cds11|3300008012-15-C17|hypothetical protein 3300008012-15 d Bacteria p Pseudomonadota c Alphaproteobacteria o Rhodobacterales f Rhodobacteraceae g Planktomarina s Planktomarina temperata	Other	aquatic
GB GCA 905181815 1-s780|hypothetical protein GB GCA 905181815 1 d Bacteria p Pseudomonadota c Alphaproteobacteria o Rhodobacterales f Rhodobacteraceae g Planktomarina s Planktomarina sp905181815	marine/marine sediments	marine
3300027406-15-C202-cds5|3300027406-15-C202|hypothetical protein 3300027406-15 d Bacteria p Pseudomonadota c Alphaproteobacteria o Rhodobacterales f Rhodobacteraceae g Planktomarina s Planktomarina sp002683685	marine/marine sediments	marine
3300024267-5-C401-cds4|3300024267-5-C401|hypothetical protein 3300024267-5 d Bacteria p Pseudomonadota c Alphaproteobacteria o Rhodobacterales f Rhodobacteraceae g Thalassobacter s	marine/marine sediments	marine
GCA-009922025-1-ASM992202v1-C61-cds7|GCA-009922025-1-ASM992202v1-C61|hypothetical protein GCA-009922025-1-ASM992202v1 d Bacteria p Pseudomonadota c Alphaproteobacteria o Rhodobacterales f UBA8317 g UBA8317 s	freshwater/freshwater sediments	freshwater
GB GCA 002469865 1-s109|hypothetical protein GB GCA 002469865 1 d Bacteria p Pseudomonadota c Alphaproteobacteria o UBA8317 f UBA8317 g UBA8317 s UBA8317 sp002469865	Saline/hypersaline lake/sediment	saline lake
RS GCF 900172275 1-s1553|hypothetical protein RS GCF 900172275 1 d Bacteria p Pseudomonadota c Alphaproteobacteria o Rhodobacterales f Rhodobacteraceae g Pseudooctadecabacter s Pseudooctadecabacter jejudonensis	freshwater/freshwater sediments	freshwater
RS GCF 900109295 1-s1508|hypothetical protein RS GCF 900109295 1 d Bacteria p Pseudomonadota c Alphaproteobacteria o Rhodobacterales f Rhodobacteraceae g Cognatiyoonia s Cognatiyoonia koreensis	Soil/permafrost	Soil/permafrost
RS GCF 003058085 1-s1069|hypothetical protein RS GCF 003058085 1 d Bacteria p Pseudomonadota c Alphaproteobacteria o Rhodobacterales f Rhodobacteraceae g Yoonia s Yoonia sediminilitoris	marine/marine sediments	marine sediment
GB GCA 017854415 1-s489|hypothetical protein GB GCA 017854415 1 d Bacteria p Pseudomonadota c Alphaproteobacteria o Rhodobacterales f Rhodobacteraceae g Yoonia s Yoonia sp017854415	freshwater/freshwater sediments	freshwater
RS GCF 900114675 1-s1527|hypothetical protein RS GCF 900114675 1 d Bacteria p Pseudomonadota c Alphaproteobacteria o Rhodobacterales f Rhodobacteraceae g Yoonia s Yoonia litorea	marine/marine sediments	marine
RS GCF 000169435 1-s818|hypothetical protein RS GCF 000169435 1 d Bacteria p Pseudomonadota c Alphaproteobacteria o Rhodobacterales f Rhodobacteraceae g Yoonia s Yoonia sp000169435	marine/marine sediments	marine
RS GCF 002797915 1-s1040|hypothetical protein RS GCF 002797915 1 d Bacteria p Pseudomonadota c Alphaproteobacteria o Rhodobacterales f Rhodobacteraceae g Yoonia s Yoonia maricola	marine/marine sediments	marine
RS GCF 001419985 1-s936|hypothetical protein RS GCF 001419985 1 d Bacteria p Pseudomonadota c Alphaproteobacteria o Rhodobacterales f Rhodobacteraceae g Yoonia s Yoonia sp001419985	marine/marine sediments	marine
RS GCF 900156505 1-s1547|hypothetical protein RS GCF 900156505 1 d Bacteria p Pseudomonadota c Alphaproteobacteria o Rhodobacterales f Rhodobacteraceae g Yoonia s Yoonia rosea	marine/marine sediments	marine sediment
RS GCF 003201935 1-s1096|hypothetical protein RS GCF 003201935 1 d Bacteria p Pseudomonadota c Alphaproteobacteria o Rhodobacterales f Rhodobacteraceae g Yoonia s Yoonia sp003201935	freshwater/freshwater sediments	freshwater
RS GCF 016901225 1-s1434|hypothetical protein RS GCF 016901225 1 d Bacteria p Pseudomonadota c Alphaproteobacteria o Rhodobacterales f Rhodobacteraceae g KMM-3653 s KMM-3653 sp016901225	marine/marine sediments	marine
RS GCF 003340565 1-s1117|hypothetical protein RS GCF 003340565 1 d Bacteria p Pseudomonadota c Alphaproteobacteria o Rhodobacterales f Rhodobacteraceae g HLUCCA09 s HLUCCA09 sp003340565	Saline/hypersaline lake/sediment	saline lake
GB GCA 001314685 1-s18|hypothetical protein GB GCA 001314685 1 d Bacteria p Pseudomonadota c Alphaproteobacteria o Rhodobacterales f Rhodobacteraceae g HLUCCA09 s HLUCCA09 sp001314685	Other	unknown
GB GCA 015689645 1-s384|hypothetical protein GB GCA 015689645 1 d Bacteria p Pseudomonadota c Alphaproteobacteria o Rhodobacterales f Rhodobacteraceae g Roseicyclus s Roseicyclus sp015689645	marine/marine sediments	marine
GB GCA 001314655 1-s17|hypothetical protein GB GCA 001314655 1 d Bacteria p Pseudomonadota c Alphaproteobacteria o Rhodobacterales f Rhodobacteraceae g Salibaculum s Salibaculum sp001314655	Other	unknown
RS GCF 003789055 1-s1144|hypothetical protein RS GCF 003789055 1 d Bacteria p Pseudomonadota c Alphaproteobacteria o Rhodobacterales f Rhodobacteraceae g Oceanicola s Oceanicola lentulus	marine/marine sediments	marine
RS GCF 900172355 1-s1554|hypothetical protein RS GCF 900172355 1 d Bacteria p Pseudomonadota c Alphaproteobacteria o Rhodobacterales f Rhodobacteraceae g Oceanicola s Oceanicola antarcticus	Saline/hypersaline lake/sediment	hypersaline
RS GCF 008710275 1-s1247|hypothetical protein RS GCF 008710275 1 d Bacteria p Pseudomonadota c Alphaproteobacteria o Rhodobacterales f Rhodobacteraceae g Oceanicola s Oceanicola sp008710275	marine/marine sediments	marine
RS GCF 001049735 1-s917|hypothetical protein RS GCF 001049735 1 d Bacteria p Pseudomonadota c Alphaproteobacteria o Rhodobacterales f Rhodobacteraceae g Nereida s Nereida ignava	marine/marine sediments	marine
RS GCF 007995245 1-s1235|hypothetical protein RS GCF 007995245 1 d Bacteria p Pseudomonadota c Alphaproteobacteria o Rhodobacterales f Rhodobacteraceae g Tateyamaria s Tateyamaria sp007995245	marine/marine sediments	marine
GB GCA 013214715 1-s335|hypothetical protein GB GCA 013214715 1 d Bacteria p Pseudomonadota c Alphaproteobacteria o Rhodobacterales f Rhodobacteraceae g JABSSB01 s JABSSB01 sp013214715	marine/marine sediments	marine
GB GCA 013214665 1-s332|hypothetical protein GB GCA 013214665 1 d Bacteria p Pseudomonadota c Alphaproteobacteria o Rhodobacterales f Rhodobacteraceae g JABSSA01 s JABSSA01 sp013214665	marine/marine sediments	marine
GB GCA 014623385 1-s379|hypothetical protein GB GCA 014623385 1 d Bacteria p Pseudomonadota c Alphaproteobacteria o Rhodobacterales f Rhodobacteraceae g JACOMT01 s JACOMT01 sp014623385	Other	marine sponge
GCA-002699245-1-ASM269924v1-C4-cds38|GCA-002699245-1-ASM269924v1-C4|hypothetical protein GCA-002699245-1-ASM269924v1 d Bacteria p Pseudomonadota c Alphaproteobacteria o Rhodobacterales f Rhodobacteraceae g LFER01 s	marine/marine sediments	marine
TARA MED MAG 00017-s5|hypothetical protein TARA MED MAG 00017 d Bacteria p Pseudomonadota c Alphaproteobacteria o Rhodobacterales f Rhodobacteraceae g NA s NA	marine/marine sediments	marine
TARA PSE MAG 00025-s6|hypothetical protein TARA PSE MAG 00025 d Bacteria p Pseudomonadota c Alphaproteobacteria o Rhodobacterales f Rhodobacteraceae g NA s NA	marine/marine sediments	marine
GB GCA 011525185 1-s307|hypothetical protein GB GCA 011525185 1 d Bacteria p Pseudomonadota c Alphaproteobacteria o Rhodobacterales f Rhodobacteraceae g LFER01 s LFER01 sp011525185	marine/marine sediments	marine
GCA-010024325-1-ASM1002432v1-C67-cds8|GCA-010024325-1-ASM1002432v1-C67|hypothetical protein GCA-010024325-1-ASM1002432v1 d Bacteria p Pseudomonadota c Alphaproteobacteria o Rhodobacterales f Rhodobacteraceae g LFER01 s LFER01 sp001510135	freshwater/freshwater sediments	freshwater
GB GCA 001510135 1-s39|hypothetical protein GB GCA 001510135 1 d Bacteria p Pseudomonadota c Alphaproteobacteria o Rhodobacterales f Rhodobacteraceae g LFER01 s LFER01 sp001510135	freshwater/freshwater sediments	freshwater
3300008012-8-C8-cds6|3300008012-8-C8|hypothetical protein 3300008012-8 d Bacteria p Pseudomonadota c Alphaproteobacteria o Rhodobacterales f Rhodobacteraceae g LFER01 s LFER01 sp001510135	Other	aquatic
GB GCA 902602765 1-s603|hypothetical protein GB GCA 902602765 1 d Bacteria p Pseudomonadota c Alphaproteobacteria o Rhodobacterales f Rhodobacteraceae g MED-G52 s MED-G52 sp902602765	marine/marine sediments	marine
GB GCA 002711145 1-s125|hypothetical protein GB GCA 002711145 1 d Bacteria p Pseudomonadota c Alphaproteobacteria o Rhodobacterales f Rhodobacteraceae g MED-G52 s MED-G52 sp002711145	marine/marine sediments	marine
GB GCA 902631295 1-s610|hypothetical protein GB GCA 902631295 1 d Bacteria p Pseudomonadota c Alphaproteobacteria o Rhodobacterales f Rhodobacteraceae g MED-G52 s MED-G52 sp902631295	marine/marine sediments	marine
GB GCA 902554885 1-s589|hypothetical protein GB GCA 902554885 1 d Bacteria p Pseudomonadota c Alphaproteobacteria o Rhodobacterales f Rhodobacteraceae g MED-G52 s MED-G52 sp902554885	marine/marine sediments	marine
GB GCA 902635985 1-s613|hypothetical protein GB GCA 902635985 1 d Bacteria p Pseudomonadota c Alphaproteobacteria o Rhodobacterales f Rhodobacteraceae g MED-G52 s MED-G52 sp902635985	marine/marine sediments	marine
GB GCA 002682975 1-s112|hypothetical protein GB GCA 002682975 1 d Bacteria p Pseudomonadota c Alphaproteobacteria o Rhodobacterales f Rhodobacteraceae g MED-G52 s MED-G52 sp002682975	marine/marine sediments	marine
GCA-002694085-1-ASM269408v1-C37-cds4|GCA-002694085-1-ASM269408v1-C37|hypothetical protein GCA-002694085-1-ASM269408v1 d Bacteria p Pseudomonadota c Alphaproteobacteria o Rhodobacterales f Rhodobacteraceae g MED-G52 s MED-G52 sp001627925	marine/marine sediments	marine
3300020325-3-C21-cds16|3300020325-3-C21|hypothetical protein 3300020325-3 d Bacteria p Pseudomonadota c Alphaproteobacteria o Rhodobacterales f Rhodobacteraceae g MED-G52 s MED-G52 sp002457055	marine/marine sediments	marine
GB GCA 902606585 1-s604|hypothetical protein GB GCA 902606585 1 d Bacteria p Pseudomonadota c Alphaproteobacteria o Rhodobacterales f Rhodobacteraceae g MED-G52 s MED-G52 sp902606585	marine/marine sediments	marine
GB GCA 902632125 1-s612|hypothetical protein GB GCA 902632125 1 d Bacteria p Pseudomonadota c Alphaproteobacteria o Rhodobacterales f Rhodobacteraceae g MED-G52 s MED-G52 sp902632125	marine/marine sediments	marine
GB GCA 902543185 1-s586|hypothetical protein GB GCA 902543185 1 d Bacteria p Pseudomonadota c Alphaproteobacteria o Rhodobacterales f Rhodobacteraceae g MED-G52 s MED-G52 sp902543185	marine/marine sediments	marine
GB GCA 902554705 1-s588|hypothetical protein GB GCA 902554705 1 d Bacteria p Pseudomonadota c Alphaproteobacteria o Rhodobacterales f Rhodobacteraceae g MED-G52 s MED-G52 sp902554705	marine/marine sediments	marine
3300026292-14-C51-cds10|3300026292-14-C51|hypothetical protein 3300026292-14 d Bacteria p Pseudomonadota c Alphaproteobacteria o Rhodobacterales f Rhodobacteraceae g MED-G52 s	marine/marine sediments	marine
Urs-sed-oct17-425-C33-cds8|Urs-sed-oct17-425-C33|hypothetical protein Urs-sed-oct17-425 d Bacteria p Pseudomonadota c Alphaproteobacteria o Rhodobacterales f Rhodobacteraceae g s	Saline/hypersaline lake/sediment	hypersaline
[truncated: 1,632 more rows]
