# Supplementary material for: Phenology and ecological role of aerobic anoxygenic phototrophs in freshwaters
Source: Microbiome. 2024 Mar 27;12:65. doi: 10.1186/s40168-024-01786-0 (PMC10976687; doi:10.1186/s40168-024-01786-0)
Supplement: Supplementary file 10 — Additional file 10: Supplementary file S1. Nucleotide pufM gene sequence of the database in fasta format. Supplementary file S2. ID of the pufM gene sequences from the database and their environment of origin. Supplementary file S3. File containing all the information from the amplicon sequence analysis. Reference ASVs (IDs and sequences), ASV table (ID and abundance on each sample) and Taxa (ID and taxonomic assignation of each ASV). Supplementary file S4. Primer coverage comparison of the most commonly used pufM gene primer pairs and the newly designed one with 0, 1, 2 and 3 mismatches (MM). Numbers represent the percentage of sequences from the pufM gene database covered for different phyla and classes. Supplementary file S5. Sample identification number (Sample name) and all the environmental and biological variables measured. Supplementary file S6. Draftsman plot correlation of the environmental and biological variables, samples removed due to lack of environmental variables, marginal and sequential test for DistLM for 3 years and 2 years (includes also nutrients). Supplementary file S7. Positive log fold change (lfc) values, standard error (SE) at genus and ASV levels for the spring and autumn AAP abundance peaks with the p- and q-values (p, q). [file 40168_2024_1786_MOESM10_ESM.zip › Supplementary File S3.xlsx]

## Sheet: Reference ASV
Supplementary file S3. File containing all the information from the amplicon sequence analysis. Reference ASVs (IDs and sequences), ASV table (ID and abundance on each sample) and Taxa (ID and taxonomic assignation of each ASV).
ID	Sequence
ASV1	GACGACGGGCGTGCTGTCCATCCTGTTCTTCATCCTCGCCTTCGAGATCATCGGGCTGAACATGCTCGCCTCGGTGAACTGGAATCCCCTCCAGTTCGTGCGGCAGCTGTTCTGGCTCGCCCTCGAGCCGCCGGCGCCCGAGTACGGACTGCGGCTGCCGCCGCTTGCCCAAGGCGGTTGGTGGCTGATCGCCGGCTTCTTCCTGACGCTGTCGGTCATCCTCTGGTGGATCCGGACCTATGCCTTGGCGCGCAAGCTCAAGATGGGGACGCATACCGCCTGGGCGTTCGCTTCGGCCATCTGGCTGTTCCTCGTCCTCGGCTTCATCCGGCCGGTGATGATGGGCAGCTGGTCCGAGGCCGTGCCCTTCGGCATCTTCGCCCACCTCGACTGGACGGC…
ASV2	CGGGCTGGGCATCATGTCCCTGCTCTGCGGCTTCATCGCCATCGAGATCATCGGGCTCAACATGCTGGCCTCGGTGAACTGGAACCCGATCCAGTTCGTCAGGCAATTATTCTGGCTCGGACTCGAGCCGCCGCCGGCCAAGTATGGCCTGTCGCTGGCGCCCCTGCGCGAAGGCGGCTGGTGGCAGATGGCGGGCTTCTTCCTCACCGCTTCCATCCTGCTGTGGTGGCTCAGGACATACCGCCGCGCCCGCGCACTCGGCATGGGAACCCACATCGCCTGGGCCTTCGCCGCGGCGATCTGGCTCTACCTGGTGCTGGGCTTCATCCGGCCGCTGCTGATGGGCAGCTTCGAGGAGGCCGTGCCCTTCGGCATCTTCCCCCACCTCGACTGGACGGC…
ASV3	TGGCCTGGGTGTGGCCTCGCTGGTGTTCGGTACGCTCGCCTTCAACCTCATTGGTTTCAACATGCTGGCGTCGGTGGACTGGAGTCCGCTGCGTCTGGTCCAGCAACTGTTCTGGCTCGCGCTGGAACCGCCGGCACCCCAGTACGGCCTGAGCATCCCGCCACTGGCCCAGGGCGGGTGGTGGCTCATCGTGGGCTTCATGCTCACGGTGTCGATGATGTTGTGGTGGGCCCGCACCTACCGTCGCGCCCGCCAACTCGGCATGGGCACGCACGTCGCCTGGGCCTTCGCTGCGGCGATCTGGCTGTACCTGGTGTGCGGTTTCTTCCGCCCCCTCATGATGGGCAGTTGGTCTGAAGCGGTGCCCTTTGGCATCTTCCCGCACCTGGATTGGGTGTC…
ASV4	TGGTCTTGGCGTGGCTTCGCTCATCTTGGGCACCCTGGCCTTCAATATCATCGGCTTCAACATGCTGGCCTCGGTCAACTGGGATCCGATTCAGTTTGTGCGCCAACTGTTCTGGCTGGCGCTGGAGCCACCGGCTCCGGCCTACGGCCTGAGCATCCCGCCCATGAACCAGGGTGGCTGGTGGTTGGTCACGGGCGCTTTCCTGACGGCCTCGCTGCTCCTGTGGTGGGTGCGAACCTACCGCCGCGCCCGCGAGCTGGGCATGGGAACCCATATTCCATGGGCCTTTGCCGCAGCGATTTGGCTGTACCTGGTTTTGGGATTCTTCCGCCCCATTCTGATGGGTTCCTGGTCCGAGGCCGTGCCCTTTGGCATCTTCCCGCATCTGGACTGGACGGC…
ASV5	CTCGCTGGGTGTCGCTTCGCTGATCTTCGGCATCGCGGCCTTCAACATCATCGGCTTTAATATGCTGGCCTCGGTGGACTGGAATCCGATCCAGCTACTGCGCCAACTGTTCTGGCTGGCACTGGAGCCGCCAGCGCCGGCCTATGGTCTGGGCATTCCGCCGCTGGCCCAAGGCGGCTGGTGGTTGATCGTCGGCTTTATGCTCACCGTCTCCATCCTGCTATGGTGGGCACGCACCTACCGGCGCGCACGGCAGCTGGGTTTGGGCACGCACGTGGCATGGGCTTTTGCAGCGGCGATATGGCTGTATCTGGTGTGCGGATTCTTCCGCCCCATCATGATGGGTAGCTGGTCTGAAGCGGTACCGTTTGGCATATTCCCGCACCTCGATTGGGTCTC…
ASV6	CGGCTACGGCATCGCTTCCCTCATCTGCGGCATCATCGCCTTCCAGATCATTGGCTGGAACATGCTCGCCTCGGTCGACTACAGCCCGATGGAAATGCTCAAGCAATTGCCGTGGCTGGCGCTGGAACCACCTTCACCCGCATGGGGTCTGTCGATCCCGCCGTTGAACGAGGGAGGTTGGTGGTTGATGGCAGGCTTCTTCCTGACACTCTCCATCATGCTCTGGTGGATCCGCATGTATCGCCGCGCCCGCGCGCTCGGCATGGGTACCCACATCGCCTGGGCCTTCGCCGCCGCGATCTGGCTGTACCTGGTACTCGGCTTCTTCCGCCCCGTCCTGATGGGCAGCTGGGGCGAGGCGGTGCCGTTCGGCATCTTCCCGCACCTCGACTGGACCGC…
ASV7	TGGGCTGGGCCTGGCGTCACTGCTGTTGGGCCTGCTGGCCTTCAACATCATCGGCTTCAACATGCTGGCCTCGGTGAACTGGAATCCGATCCAGTTCGTCAAGCAGCTCTTCTGGCTGGCACTGGAGCCGCCGCCCCCCGGCAACGGTCTGGCCATCCCCGCGCTCAATCAGGGTGGCTGGTGGATGATCGCCGGCCTCTTCCTCACCATCTCGGTGCTGCTCTGGTGGGCCCGCACCTACCGCCGTGCCCGTGAGCTGGGGATGGGCACACATGTGGCCTGGGCCTTTGCCGCGGCGATCTGGCTCTTCCTGGTGCTGGGCTTCATCCGCCCGTTGCTGATGGGCAGCTGGGGCGAAGCGGTGCCTTTTGGCATCTTCCCTCACCTGGACTGGACGGC…
ASV8	CTCGCTGGGCGTGGCCTCGCTGCTCTTCGGCACATTTGCCTTCAACATCATCGGCTTCAACATGCTGGCCTCGGTCGACTGGAACCCCATCCAGCTGGTCCGCCAGCTGTTTTGGTTGGCCCTGGAGCCGCCGCCGCCGCAGTATGGCCTGAGCATTCCGCCGCTGGCGCAGGGTGGCTGGTGGTTGGTCACCGGCTTCATGCTGACCGTGTCCATCCTCCTGTGGTGGGCCAGAACCTACCGGCGCGCGCGCCAGCTCGGGCTGGGCACCCACGTGGCCTGGGCCTTCGCGGCCGCTATCTGGCTCTACCTGGTGTGCGGGTTCTTTCGCCCCATCATGATGGGTAGCTGGTCCGAGGCGGTGCCGTTCGGCATATTCCCGCACCTGGACTGGGTCTC…
ASV9	TGGTCTGGGCGTCGCCTCGATCATCTGCGGGATGCTCGCCTTCAACATCATCGGCTTCAACATGCTGGCGCAGGTCAACTGGGACCCGATCCAGTTTGTGCGCCAGTTGTTCTGGCTGGCGCTGGAGCCGCCTGCACCTCAAAACGGGCTGCATTTCCCGCCCATGAATCAGGGTGGATGGTGGATGTTCGCCGGCGCCTTGCTGACGGCGTCGCTGTTTCTCTGGTTTGCTCGCACCTATCGGCGTGCTCGTGAACTCGGCATGGGCACCCACGTGGCGTGGGCGTTCCTTTCAGCAATCTGGTTGTACCTGGTGCTGGGCTTCATCCGCCCGCTGCTGATGGGCAGTTGGGGTGAGGCCGTGCCGTTTGGCATCTTCCCGCACCTGGACTGGACGGC…
ASV10	TTCCACCGGGGTGATTTCGATCATCTGCTTCATCATCGCCTTCGAAATCGTCGGCTTGAATATGCTGGCGTCAGTGAACTGGAACCCATTGCAGTTCATCAAGCAGTTGCCGTGGCTCGCGCTCGAGCCGGCCGCTCCGCAGTACGGCTTGCGTTTGCCGCCGCTGCAGCACGGCGGGTGGCACCTGATGGCGGGCTTTTTCCTGACGGTGTCGGTGCTGCTGTGGTGGGTGCGGACCTACATGCTGGCACGCAAGCTGCGGATGGGCACGCATACCGCGTGGGCCTTCGCTTCGGCGATCTGGTTGTTCCTGGTGCTGGGCTTCATTCGCCCTGTGCTGATGGGCAGCTGGTCGGAGGCAGTGCCCTTCGGAATCTTTGCTCACCTTGATTGGACCGC…
ASV11	CTGGACCGGGCTAGCTTCGCTGGTGTGCGGGTTTGTCGCGTTCGAGATCATCGGGCTCAACATGCTCGCTTCGGTAAACTGGAATCCGATCCAGTTCGTCCGACTGCTGCCTTGGCTCAGCCTTGAGCCGCCGGGGCCGGAATACGGTTTTTCGCCGTTCGTGCCGCTCGCCAAGGGCGGATGGTGGATCCTTGCCGGCATGTTCCTCACTGCCTCAGTACTGCTGTGGGCGATCCGGACTTACCGCCGCGCCAAGGCACTCGGCATGGGAACCCATGTCTTCTGGGCGTTCATGTCGGCCATCTGGCTGTTCCTGGTGCTCGGGTTCATTCGTCCGATGTTCATGGGCAACTGGGCGGAAGCCGTGCCATTCGGCATCTTCCCGCACCTTGATTGGAC…
ASV12	TGGTCTGGGCGTGGCTTCGCTCATCCTGGGTACCCTGGCTTTCAACTTCATTGGCTTCAACATGCTGGCCTCGGTGAACTGGGACCCGGTCCAGTTTGTGCGCCAATTGTTCTGGCTGGCGCTGGAGCCACCGGCACCCGCCTACGGCCTGAGCTTCCCGCCTATGAACCAGGGGGGGTGGTGGTTGCTCACGGGTGCTTTCCTGACTGCGTCGATGTTCTTTTGGTGGGCCCGTACCTACCGGCGCGCCCGCGAGTTGGGCATGGGAACCCATATTCCATGGGCCTTTGCCGCAGCCATCTGGCTGTTTTTGGTGCTGGGCTTGTTCCGCCCCGTTTTGATGGGCTCCTGGTCGGAGGCCGTGCCCTTCGGTATCTTCCCCCACCTGGATTGGACCGC…
ASV13	CTCCACGGGTTTCGCCTCCATACTTTGCTTCATCATTGCCTTCGAGATCGTCGGCCTCAACATGCTGGCGTCGGTGAACTGGAACCCGCTGCAGTTCGTGCGGCAGTTGTTCTGGCTCGCACTCGAACCGCCGGCGCCGCAATACGGCTTGCGACTGCCGCCGTTGCATGACGGCGGCTGGTGGCTCATGGCGGGCTTCTTCCTCACGATGTCGGTGCTGCTGTGGTGGGTGCGCACGTACAACCTGGCGCGCAAACTCAAGATGGGGACGCACACGGCCTGGGCATTCGCCTCGGCGATCTGGCTGTTCCTGGTGCTGGGCTTCATTCGTCCGGTGCTGATGGGCAGCTGGTCCGAAGCCGTGCCGTTCGGCATCTTCGCCCACCTCGATTGGACTGC…
ASV14	TTCGCTGGGTGTCGCTTCGCTGATCTTCGGCATTGCGGCCTTCAACATCATCGGCTTTAATATGCTGGCCTCGGTGGACTGGAATCCGATCCAGCTACTGCGCCAATTGTTCTGGTTAGCACTGGAGCCGCCAGCGCCGGCTTATGGTCTGGGCATTCCGCCGCTGGCCCAAGGCGGCTGGTGGTTGATCGTCGGCTTTATGCTCACCGTCTCCATCCTGCTATGGTGGGCACGCACTTACCGGCGCGCACGACAACTGGGTTTGGGCACGCACGTGGCCTGGGCTTTTGCAGCAGCGATATGGCTGTATCTGGTGTGCGGATTCTTCCGCCCCATCATGATGGGCAGCTGGTCTGAGGCAGTACCGTTTGGCATATTCCCGCACCTCGATTGGGTCTC…
ASV15	TGGTTTGGGCGTGGCTTCGCTCATCCTGGGTACCCTGGCTTTCAACTTCATCGGCTTCAACATGCTGGCCTCGGTGAACTGGGACCCGGTCCAGTTTGTGCGCCAATTGTTCTGGCTGGCGCTGGAGCCACCGGCACCGGCCTACGGCCTGAGCTTCCCGCCTATGAACCAGGGGGGGTGGTGGTTGCTCACGGGTGCTTTCCTGACTGCGTCGATGTTCTTTTGGTGGGCCCGTACCTACCGGCGCGCTCGCGAGTTGGGCATGGGAACCCATATTCCATGGGCCTTTGCCGCAGCCATCTGGTTGTTTTTGGTGCTGGGCTTGTTCCGCCCCGTTTTGATGGGCTCCTGGTCGGAGGCCGTGCCCTTCGGTATCTTCCCCCACCTGGATTGGACCGC…
ASV16	CAATCTGGGCGTGGCCTCGCTGATCTGCGGCTTCCTCGCCTTCGAGATCATCGGGCTCAACATGTGGGCCTCGGTGAACTGGGATCCCCGAGAATTCGTCCGGCAACTGTTCTGGCTCGCGCTGGAGCCGCCGCCGCCGCAATATGGACTGCGGGTCATGCCGCCACTGCGCGAAGGGGGCTGGTGGCTGATCGCCGGCTTCTTCCTCACTGTGTCCGTGCTGCTGTGGTGGCTGCGCATGTATCGTCGGGCGCGGGCGCTGGGCATGGGCACCCATACGGCCTGGGCTTTCGCAGCCGCCATCTGGCTCTATCTGGTGATCGGGTTCATCCGCCCGGTGCTGATGGGCCACTGGAGCGAGGCGGTGCCCTTCGGCATCTTCCCGCATCTGGACTGGAC…
ASV17	CGGGCTGGGTCTGGCCTCGATCATCTGCGGGATGCTGGCCTTCAACATCATCGGCTTCAACATGTTGGCGCAGGTCAACTGGGATCCGATCCAGTTCGTGCGGCAGCTGTTCTGGCTGGCGCTGGAGCCACCGGCTCCGCAAAACGGGCTGCACTTTCCGCCGATGAATCAGGGCGGCTGGTGGATGTTCGCCGGCGCGCTGCTCACGACGTCGCTGTTCCTGTGGTTCGCTCGCACCTATCGACGGGCTCGCGAACTGGGCATGGGCACCCACATTGCCTGGGCGTTTCTGTCGGCGATCTGGCTGTTTCTGGTGCTCGGCTTCATCCGGCCGCTGTTGATGGGCAGCTGGGGCGAGGCGGTGCCGTTCGGCATCTTCCCGCACCTGGACTGGACGGC…
ASV18	TGGTTTGGGCGTGGCTTCGCTCATCCTGGGTACCCTGGCTTTCAACTTCATCGGATTCAACATGCTGGCCTCGGTGAACTGGGACCCGGTCCAGTTTGTGCGCCAGTTGTTCTGGCTGGCGCTGGAGCCACCGGCACCCGCCTACGGCCTGAGCTTCCCGCCTATGAATCAGGGGGGGTGGTGGTTGCTCACGGGTGCTTTCCTGACTGCGTCGATGTTCTTTTGGTGGGCCCGTACCTACCGGCGCGCCCGCGAGTTGGGCATGGGAACCCATATTCCATGGGCCTTTGCCGCAGCCATCTGGTTGTTTTTGGTGCTGGGCTTGTTCCGCCCGGTTTTGATGGGCTCCTGGTCGGAGGCCGTGCCCTTCGGTATCTTCCCCCACCTGGATTGGACCGC…
ASV19	CGGCCTGGGCGTGGCGTCGCTGGTGTTTGGCATTGCTGCCTTCAACATCATCGGCTTCAACATGCTGGCCTCGGTCGGCTGGAATCCCATCGAACTCGTGCGTCAGCTGTTCTGGCTTGCATTGGAGCCGCCCGCACCCGCCTATGGCCTGAGCATCCCGCCCCTGCAACAGGGCGGCTGGTGGCTCATCGTCGGCTTTCTGCTGACCGTTTCAATGATGCTGTGGTGGGCACGCACTTATCGGCGTGCACGTCAGCTCGGTATGGGCACGCATATCGCCTGGGCGTTTGCTGCGGCCATCTGGCTCTATCTGGTGTGTGGCTTCTTCCGCCCCATCATGATGGGCAGCTGGTCTGAAGCAGTGCCCTTCGGCGTATGGCCGCACCTGGACTGGGTCTC…
ASV20	TGGTCTGGGCGTGGCTTCGCTCATCCTGGGTACCCTGGCTTTCAACTTCATCGGATTCAACATGCTGGCCTCGGTGAACTGGGACCCGGTCCAGTTTGTGCGCCAGTTGTTCTGGCTGGCGCTGGAGCCACCGGCACCCGCCTACGGCCTGAGCTTCCCGCCTATGAACCAGGGGGGGTGGTGGTTGCTCACGGGTGCTTTCCTGACTGCGTCGATGTTCTTTTGGTGGGCCCGTACCTACCGGCGCGCCCGCGAGTTGGGCATGGGAACCCATATTCCATGGGCCTTTGCCGCAGCCATCTGGCTGTTTTTGGTGCTGGGCTTGTTCCGCCCCGTTTTGATGGGCTCCTGGTCGGAGGCCGTGCCCTTCGGTATCTTCCCCCACCTGGATTGGACCGC…
ASV21	GGGACTGGGCGTCGCATCGATCATGTGCGGCATGCTCGCCTTCAACATCATCGGCTTCAACATGCTGGCACAGGTCAACTGGGATCCGATCCAGTTCGTGCGCCAACTGTTCTGGCTCGCCTTGGAGCCACCTGCACCCCAAAACGGCTTGGCCTTTCCGCCCATGAATCAGGGCGGCTGGTGGATGTTCGCTGGTGCCTTGCTGACGACCTCCTTGTTCCTGTGGTTCGCCCGGACCTACCGGCGCGCTCGTGAACTGGGCATGGGCACTCACGTGGCCTGGGCGTTCCTCGCGGCGATCTGGCTGTTTCTGGTGCTGGGCTTCATCCGGCCCCTGCTGATGGGCAGCTGGGGCGAGGCTGTGCCTTTCGGCATCTTCCCGCACCTGGATTGGACGGC…
ASV22	GCCTGGGCGTCGCATCGATCATGTGCGGCATGCTGTGCTTCAACATCATCGGCTTCAACATGCTGGCGCAGGTCAACTGGGATCCGATCCAGTTCGTGCGTCAACTGTTCTGGCTGGCGCTGGAGCCACCGGCGCCGCAAAACGGCTTGCACTTCCCGCCCATGAACCAGGGCGGCTGGTGGATGTTCGCCGGCGCCTTGCTGACGACCTCCTTGTTCCTCTGGTTCGCTCGAACCTATCGGCGAGCTCGCGAACTGGGAATGGGCACCCACGTGGCCTGGGCGTTCCTCGCAGCGATCTGGCTGTTTCTGGTGCTGGGCTTCATTCGCCCCTTGCTGATGGGCAGCTGGGGCGAGGCTGTGCCCTTCGGCATCTTCCCGCACCTTGACTGGACGGCAG…
ASV23	TGGTCTTGGCCTGGCGTCGCTGATTTTCGGCACGCTGGCATTCAACATCATCGGCTTTAACATGCTGGCGGCGGTGGACTGGAATCCGCTGCAATTAATCCGCCAATTGTTTTGGCTCGCGCTTGAACCACCGCCACCTGGCTATGGCTTGCGCTGGCCGCCGCTGAACCAGGGTGGCTGGTGGCTAATCACGGGCTTTCTGCTCACGGTGTCCCTGTTTTTGTGGTGGACACGGATGTACCGGCGCGCTCGGCAGTTGGGGTTGGGTACCCACGTGGCCTGGGCTTTCGCTGCGGCGATTTGGCTGTACCTGGTGTGTGGATTCTTCCGTCCGGTTCTGATGGGCAGTTGGTCAGAGGCCGTGCCGTTTGGCATCTTCCCGCACCTTGACTGGGTATC…
ASV24	TGGACTGGGCATCATGTCGCTGATGTTCGGCCTGGCCGCATTCACCATCATCGGCATGAACATGCTGGCATCGGTGAACTGGGATCCGGTGCAATTCATTCGTCAGTTGTTCTGGCTGGCGCTGGAACCGCCAGCACCGGGCAACGGCCTTGGGCTGGCACCGCTGAATCAGGGCGGCTGGTGGCAGATCGCCGGTCTCTCGCTGACCATCTCGATTCTGCTGTGGTGGGCCAATGTGTATCGCCGTGCACGCGCACTCAAAATGGGTACGCATATCGCGTGGGCCTTTGCCGCAGCGATCTGGTTGTTCCTCGTGCTGGGTCTGTTCCGTCCGGTGCTGATGGGCTCGTGGGGTGAAGCAGTACCGTTCGGTATCTTCCCGCACCTCGACTGGACCGC…
ASV25	CACCGCGGGCGTTGTCAGCATCGCGGCCGGCCTGATCTGGTTTGAGATCATCGGCTTTTGGTTCTGGCGTCAGGCGGGCTATGATCCGGCGGTGTTCCTGCGCGATTTGTTCTGGCTGTCGCTGGAACCGCCAGCCCCGGAATGGGGCTTGCGGATCCCACCGATGGATCAAGGCGGCATGTTCTTGCTGGCCGGGTTCTTCTTTATGATCTCGCTTTGGTCCTGGTGGCTGCGCACCTATCTTCGGGCTGAGGCTTTGGGGATGGGCAAACACATCGCTTGGGCCTTCGCCGCAGCCTTGTGGCTGGTGATGGTGCTGGGCTTTATCCGCCCCGTGCTGATGGGAAGCTGGTCAGAGGCTGTGCCTTACGGCATCTTCTCGCACCTTGATTGGACGAA…
ASV26	TGGATTGGGCGTGGCGTCGCTGGTCTTCGGAACGCTGGCATTCAACATCATCGGCTTCAACATGCTGGCCTCGGTCGACTGGAATCCCATCCAGCTCGTCCGTCAGCTCTTCTGGCTCGCGCTCGAACCGCCGCCGCCGAGTTACGGTCTGAGCATCCCGCCGCTGGCTCATGGCGGCTGGTGGCTGATCGTCGGTTTCATGTTGACCACCTCGATCCTTCTGTGGTGGGCCCGAACCTATCGGCGGGCACGGCAGCTGGGGCTCGGCACGCATGTGGCCTGGGCGTTTGCCGCAGCCATCTGGCTCTATCTGGTCTGCGGCTTTTTCCGCCCGGTCATGATGGGCAGCTGGTCGGAGGCAGTCCCCTTCGGAATCTTCCCGCACCTCGACTGGGTGTC…
ASV27	GTTCACTGGAATCGCATCGCTTCTGTGCGGCTTCATCGCGATCGAGATCATCGGTCTCAATATGTTCGCGTCGGTGGACTGGAATCCGAAGCAGTTCGTCCGCCAACTGTTCTGGCTTGCGCTTGAACCGCCTGGTGCAGAGTGGGGACTGCGCTTTCCGCCGCTCAATCAAGGCGGTTGGTGGCTGGTCGCCGGTTTCTTCCTGACCACCGCAATCCTGTTGTGGTGGGTTCGGATGTACCGCCGGGCTGTGGCGCTGGGGATGGGGACGCATGTGCCCTGGGCGTTTGCATCGGCGATCTGGCTCTATCTGGTCCTGGGGTTCATTCGCCCTGTGCTGATGGGCAGCTGGAGCGAGGCCGTGCCGTTTGGCATCTTCCCGCACCTGGACTGGACCGC…
ASV28	CAATCTGGGAGTGCTCTCGCTGATATGCGGGTTCATCTCCTTCGAGATCATCGGGCTCAACATGTGGGCCTCGGTGAACTGGAGCCCCGGCCAATTCATCCGCCAATTGTTCTGGCTCGCGCTGGAACCGCCGTCGCCGCAATATGGCTTGCGCATTGCGCCGCTGCGTGAAGGAGGCTGGTGGCTGATCGCCGGCTTCTTCATGACGGCCTCCGTGCTGCTGTGGTGGCTGCGCATGTATCGGCGGGCGCGGGCGCTGGGCATGGGCACCCATACGGCCTGGGCCTTCGCTGCGGCCATCTGGCTCTTTCTGGTGATCGGCCTCATCCGGCCGGTGCTGATGGGCCATTGGAGCGAGGCGGTGCCCTTCGGCATCTTCCCGCATCTGGATTGGACGGC…
ASV29	CACGCTCGGCCTGATCTCGCTCGTGACGGGCACGCTGTCGATCAACATCATGGGCTTCTACATGCTGGCTTCGGTCGGCTGGGACCCGATCGAGTTCATCCGCCAGCTGCCCTGGCTCGCGCTCGAGCCCCCATCCCCGAAATACGGGCTGCACTTCCCGCCGATGAACGAGGGCGGGTGGTGGATGTTCGCCTCGGGGCTGCTGCTGGTGTCGGTGTTGTCGTGGTGGCTGCGCACCTACCGCCGCGCACGCCAGCTCGGCATGGGCACCCACATCGCCTGGGCCTTCGCCGCGGCGATCTGGCTCTTCCTCGTGCTCGGCCTGTTCCGGCCCATCCTGATGGGCAGCTGGAGCGAAGGCGTGCCCTACGGCATCTTCCCGCACCTGGACTGGACGGC…
ASV30	TGGTCTGGGCGTGGCTTCGCTCATCCTGGGTACCCTGGCTTTCAACTTCATTGGCTTCAACATGCTGGCCTCGGTGAACTGGGACCCGGTCCAGTTTGTGCGCCAATTGTTCTGGCTGGCGCTGGAGCCACCGGCACCGGCCTACGGCCTGAGCTTCCCGCCTATGAACCAGGGGGGGTGGTGGTTGCTCACGGGTGCTTTCCTGACTGCGTCGATGTTCTTTTGGTGGGCCCGTACCTACCGGCGCGCCCGCGAGTTGGGCATGGGAACCCATATTCCATGGGCCTTTGCCGCAGCCATCTGGTTGTTTTTGGTGCTGGGCTTGTTCCGCCCCGTTTTGATGGGCTCCTGGTCGGAGGCCGTGCCCTTCGGTATCTTCCCCCACCTGGATTGGACCGC…
ASV31	CGGCTTGGGCCTGGCCTCGCTCATCTTGGGCACCTTGGCCTTCAACATCATTGGCTTCAACATGTTGGCTTCGGTCAACTGGGACCCGATCCAATTTGTGCGCCAGCTGTTTTGGCTGGCCCTGGAACCACCCGCGCCGGTGTATGGCCTGAGCTTTCCGCCCATGAATGAAGGCGGTTGGTGGTTGCTCACCGGTTTGTTCCTCACCGCCTCGCTGTTTTTTTGGTGGGCGCGCATGTACCGCCGCGCCAAGGCCTTGGGCCTGGGCATGCACATCCCTTGGGCCTTTGCCGCTGCGCTGTGGTTGTACCTCGTGCTTGGCTTTTTCCGCCCCATTTTGATGGGCTCATGGAGCGAGGCCGTGCCCTTTGGCATCTTCCCGCACCTGGACTGGACAGC…
ASV32	CGGCCTGGGACTGGCGTCCATTATTTTGGGTACGCTGGCTTTCAACATCATCGGCTTCAACATGCTGGCCCAGGTCGGCTGGGACCCGGTGCAGTTCGTGCGTCAGCTGTTCTGGCTGGCGCTGGAGCCGCCGCCGCCCCAGTACGGTCTGTCGCTGCCGCCGATGAACCAGGGCGGCTGGTACATGATCGCCAGCCTCTTCCTGCTGGCCTCGGTCATGCTTTGGTGGGCGCGTACCTACCGGCGTGCCCGCGAGCTGGGCATGGGCACCCATATTCCATGGGCCTTCGCTGCGGCGATTTGGCTGTTCTTGGTGCTCGGCCTGTTCCGTCCCATTCTCATGGGCTCCTGGAGCGAGGCGGTGCCCTACGGCATCTTCCCGCACCTGGACTGGACGGC…
ASV33	GACGACGGGCGTGCTGTCCATCCTGTTCTTCATCCTCGCCTTCGAGATCATCGGGCTGAACATGCTCGCCTCGGTGAACTGGAATCCCCTCCAGTTCGTGCGGCAGCTGTTCTGGCTCGCCCTCGAGCCGCCGGCGCCTGAGTACGGACTGCGGCTGCCGCCGCTTGCCCAAGGCGGTTGGTGGCTGATCGCCGGCTTCTTCCTGACGCTGTCGGTCATCCTCTGGTGGATCCGGACCTATGCCTTGGCGCGCAAGCTCAAGATGGGGACGCATACCGCCTGGGCGTTCGCTTCGGCCATCTGGCTGTTCCTCGTCCTCGGCTTCATCCGGCCGGTGATGATGGGCAGCTGGTCCGAGGCCGTGCCCTTCGGCATCTTCGCCCACCTCGACTGGACGGC…
ASV34	TGGACTGGGCATCATGTCGCTGATGTTCGGCCTGGCCGCATTCACCATCATCGGCATGAACATGCTGGCATCGGTGAACTGGGATCCGGTGCAATTCATTCGTCAGTTGTTCTGGCTGGCGCTGGAACCGCCAGCACCGGGCAACGGCCTTGGGCTGGCACCGCTGAATCAGGGCGGCTGGTGGCAGATCGCCGGTCTCTCGCTGACCATCTCGATTCTGCTGTGGTGGGCCAATGTGTATCGCCGTGCACGCGCACTCAAAATGGGTACGCATATCGCGTGGGCCTTTGCCGCAGCGATCTGGTTGTTCCTCGTGCTGGGTCTGTTCCGTCCGGTGCTGATGGGCTCGTGGGGTGAAGCAGTACCGTTCGGTATCTTCCCGCACCTCGATTGGACCGC…
ASV35	CACAATGGGCGTGGTTTCGCTGGCAACGGGCGCAATTTGGTTCATGCTGGTGGGCGCGTGGTACTGGCATCAGGCAGGGTATAACCCCGCCGTGTTTCTGCGCGATCTGTTCTGGTTCTCGCTCGAGCCGCCAGCGGCCGAATACGGGCTTGGCTTTGCGCCCATGGCCGAAGGTGGGTTGTGGCTGATTGCTTCGTTCTTCTTGTTGATCTCGGTTTTGTCATGGTGGGTGCGCACCTATCTGCGCGCCGAAGCCTTGGGCATGGGCAAGCATGTGTCTTGGGCCTTTGCGGGCGCGATCTGGCTGTTCTTGGTACTGGGCCTTATCCGCCCCGTGCTGATGGGCAGCTGGTCGGAAGCCGTGCCTTACGGCATCTTTAGCCACCTTGACTGGACGAA…
ASV36	TGGTCTTGGTGTGGCTTCGCTCATCTTGGGCACCCTGGCCTTCAATATCATCGGCTTCAACATGCTGGCCTCGGTCAACTGGGATCCGATTCAGTTTGTGCGCCAACTGTTCTGGCTGGCGCTGGAGCCACCGGCTCCGGCCTACGGCCTGAGCATCCCGCCCATGAACCAGGGTGGCTGGTGGTTGGTCACGGGCGCTTTCCTGACGGCCTCGCTGCTCCTGTGGTGGGTGCGAACCTACCGCCGCGCCCGCGAGCTGGGCATGGGAACCCATATTCCATGGGCCTTTGCCGCAGCGATTTGGCTGTACCTGGTTTTGGGATTTTTCCGCCCCATTCTGATGGGTTCCTGGTCCGAGGCCGTGCCCTTTGGCATCTTCCCGCATCTGGACTGGACGGC…
ASV37	CGGGCTGGGCATCATGTCCCTGCTCTGCGGCTTCATCGCCATCGAGATCATCGGGCTCAACATGCTGGCCTCGGTGAACTGGAACCCGATCCAGTTCGTCAGGCAATTATTCTGGCTCGGACTCGAGCCGCCGCCGGCCAAGTATGGCCTGTCGCTGGCACCCCTGCGCGAGGGCGGCTGGTGGCAGATGGCGGGCTTCTTCCTCACCGCTTCCATCCTGCTGTGGTGGCTCAGGACATACCGCCGCGCCCGCGCACTCGGCATGGGAACCCACATCGCCTGGGCCTTCGCCGCGGCGATCTGGCTCTACCTGGTGCTGGGCTTCATCCGGCCGCTGCTGATGGGCAGCTTCGAGGAGGCCGTGCCCTTCGGCATCTTCCCCCACCTCGACTGGACGGC…
ASV38	CGGCCTGGGTGTCGCTTCGTTGATGCTCGGGATGTTGTGGTTCAACATCGTCGGCTTCAACATGCTGGCCTCGGTCAACTGGGATCCGATCCAGTTCGTGCGCCAGTTGTTCTGGCTGTCGCTGGAGCCGCCGCCCCCGGGTTACGGCTTGTCGATTCCGCCCATGAACCAGGGTGGCTGGTGGCTGCTCTCGAGCGCCTTCTTGCTGGCTTCTGTTTTGTTGTGGTGGGCCCGCACCTACCGGCGCGCACGCGAGCTGGGCATGGGCACGCATGTGCCCTGGGCCTTCGCTGCGGCCATCTGGTTGTTCCTGGTGCTGGGTCTGTTCCGCCCCATCCTCATGGGCTCGTGGTCGGAGGCCGTGCCTTACGGCATCTTCAGTCACCTCGATTGGACAGC…
ASV39	CGGCCTGGGGGTGGCCTCGCTGGTGTTTGGCACCCTAGCCTTCAACATCATCGGCTTCAATATGCTGGCCATGGTGGACTGGAATCCGCTGCAATTGGTTCGTCAATTGTTCTGGCTGGCCCTTGAGCCACCGCCACCTAGCTTTGGCCTGTCCATTCCGCCGCTCAACCAGGGAGGCTGGTGGCTGATTACCGGCTTTTTGCTGACCATCTCAATCCTTCTGTGGTGGACCCGCATCTACCGGCGCGCCAGACAACTTGGCCTGGGTACCCATGTGGCCTGGGCCTTTGCTGCTGCCATCTGGCTGTACCTGGTGTGCGGTTTTTTCCGGCCGGTCCTGATGGGCAGCTGGTCAGAGGCAGTGCCCTTTGGCATCTTCCCCCACCTCGATTGGGTATC…
ASV40	TGGTCTAGGTCTGGCGTCCATCATCTTTGGCACCCTGGCCTTCAACATCATCGGCTTCAACATGCTGGCCCAGGTGAACTGGGACCCCATTCAGTTCATCCGCCAGCTGTTCTGGCTGGCCCTGGAGCCCCCCCCACCGCAATACGGGCTGACGATTCCGCCGATGAATCAGGGCGGCTGGTACCTGCTGTCAAGCTTGTTCCTGCTGATCTCTGTGCTGCTGTGGTTCGCCCGCACCTGGCGCCGAGCCCGCGAGCTGGGGATGGGCATGCATATCCCCTATGCGTTTTTATCGGCGATGTGGCTGTTCCTGGTGCTCGGCCTGTTTCGGCCGGTGCTCATGGGCAGCTGGGGCGAGGCAGTCCCGTACGGCATCTTCCCCCACTTGGACTGGACGGC…
ASV41	TACGCTGGGTGTGGCATCGCTGATCTTCGGCATCGCCGCGTTCAACATCATCGGGTTCAATATGCTGGCCTCGGTGGACTGGAACCCGATACAGTTGGTGCGCCAATTGTTTTGGCTGGCGCTGGAGCCACCGGCCCCTGCCTATGGGCTGAGCATTCCGCCCCTCAACCAAGGCGGCTGGTGGCTGATCGTCGGCTTCATGCTGACCATCTCTATTCTGCTGTGGTGGGCACGCACCTACCGGCGGGCTCGACAGCTCGGCTTGGGCACCCATGTGGCCTGGGCATTTGCTGCGGCAATCTGGCTGTATCTGGTCTGCGGCTTTTTCCGTCCCATCATGATGGGCAGCTGGTCTGAAGCGGTCCCCTTTGGCATCTTCCCGCACTTGGATTGGGTGTC…
ASV42	CTGGACCGGGCTAGCTTCGCTGGTGTGCGGGTTTGTCGCGTTCGAGATCATCGGGCTCAACATGCTCGCTTCGGTAAACTGGAACCCGATCCAGTTCATCCGACTGCTGCCTTGGCTCAGCCTTGAGCCGCCGGGGCCGGAATACGGTTTTTCGCCGTTCGTGCCGCTCGCCAAGGGCGGATGGTGGATCCTTGCCGGCATGTTCCTCACTGCCTCAGTACTGCTGTGGGCGATCCGGACTTACCGCCGCGCCAAGGCACTCGGCATGGGAACCCATGTCTTCTGGGCGTTCATGTCGGCCATCTGGCTGTTCCTGGTGCTCGGGTTCATTCGTCCGATGTTCATGGGCAGCTGGGCGGAAGCCGTGCCATTCGGCATCTTCCCGCACCTTGATTGGAC…
ASV43	ATCACTCGGTGTAGCCTCCCTGATTTTCGGCATCGCTGCGTTCAACATCATTGGTTTCAATATGTTGGCCTCTGTGGACTGGAACCCCATTCAGTTGATTCGTCAGTTATTTTGGCTGGCGCTAGAGCCACCGCCGCCTGCTTATGGCTTGAATTTCCCCCCCCTTGAACAAGGTGGATGGTGGCTTATCGTTGGCTTCATGCTGACCACTTCTATCTTGCTCTGGTGGGCGCGCACTTACCGGCGAGCACGTCAATTGGGTTTGGGAACGCATGTGGCTTGGGCTTTTGCAGCTGCTATTTGGCTCTACTTGGTCTGCGGTTTTTTCCGCCCCATCATGATGGGCAGTTGGTCTGAGGCGGTACCCTTCGGGATCTTTCCGCACTTAGATTGGGTCTC…
ASV44	CGGGCTGGGCCTGGCTTCGCTCATCTTTGGCACGCTGGCCATCAACATCATCGGCTTTAACATGCTGGCGCAGGTCAACTGGGATCCGATCCAGTTCATCCGCCAATTGTTCTGGCTGGCCCTGGAGCCACCCCCACCCCAATATGGTTTATCGCTCCCGCCCATGAACCAGGGCGGCTGGTACCTGCTGTCGAGCCTGTTCCTGCTGATCTCGGTGCTGCTGTGGTTCGCCCGAACCTGGCGACGTGCCCGCGAGCTGGGCATGGGCATGCACATCCCCTATGCCTTCTTGTCGGCGATGTGGCTGTTCCTGGTGCTTGGCCTGTTTCGGCCGGTGCTCATGGGCAGCTGGGGTGAGGCCGTGCCTTATGGCATCTTCCCCCACCTGGACTGGACGGC…
ASV45	TGGTCTGGGCGTGGCTTCGCTCATCCTGGGTACCCTGGCTTTCAACTTCATCGGCTTTAACATGCTGGCCTCGGTGAACTGGGACCCGGTCCAGTTTGTGCGCCAATTGTTCTGGCTGGCGCTGGAGCCACCGGCACCCGCCTACGGCCTGAGCTTCCCGCCTATGAATCAGGGGGGGTGGTGGTTGCTCACGGGTGCTTTCCTGACTGCGTCGATGTTCTTTTGGTGGGCCCGTACCTACCGGCGCGCCCGCGAGTTGGGCATGGGAACCCATATTCCATGGGCCTTTGCCGCAGCCATCTGGTTGTTTTTGGTGCTGGGCTTGTTCCGCCCGGTTTTGATGGGCTCCTGGTCGGAGGCCGTGCCCTTCGGTATCTTCCCCCACCTGGATTGGACCGC…
ASV46	GTTCACTGGAATCGCATCACTTCTGTGCGGCTTCATCGCGATCGAGATCATCGGTCTCAATATGTTCGCGTCGGTCGACTGGAATCCGAAGCAGTTCGTCCGCCAACTGTTCTGGCTTGCGCTTGAACCGCCTGGCGCAGAGTGGGGACTGCGCTTTCCGCCGCTCAATCAAGGCGGTTGGTGGCTGGTCGCCGGTTTCTTCCTGACCACCGCAATCCTGTTGTGGTGGGTTCGGATGTACCGCCGGGCTGTGGCGCTGGGGATGGGGACGCATGTGCCCTGGGCGTTTGCATCGGCGATCTGGCTCTATCTGGTCCTGGGGTTCATTCGCCCTGTGCTGATGGGTAGCTGGAGCGAGGCCGTGCCGTTTGGCATCTTCCCGCACCTGGACTGGACCGC…
ASV47	CACCGCGGGCGTTGTCAGCATCGCGGCCGGCCTGATCTGGTTTGAGATCATCGGCTTTTGGTTCTGGCGTCAAGCGGGCTATGATCCGGCGGTGTTCCTGCGCGACCTGTTCTGGCTGTCGCTGGAACCGCCAGCCCCGGAATGGGGCTTGCGGATCCCACCGATGGATCAAGGCGGCATGTTCTTGCTGGCCGGGTTCTTCTTTATGATCTCGCTTTGGTCCTGGTGGCTGCGCACCTATCTTCGGGCTGAGGCTTTGGGGATGGGCAAGCACATCGCTTGGGCTTTCGCCGCAGCCTTGTGGCTGGTGATGGTGCTGGGCTTTATCCGCCCCGTGCTGATGGGAAGCTGGTCAGAGGCTGTGCCTTACGGCATCTTCTCGCACCTTGATTGGACGAA…
ASV48	CTGGACCGGACTGCTCGCGATCCTGTGCGGGTTCACCGCCTTCGAGATCATCGGGCTCAACATGATGGCTTCGGTCAACTGGGATCCGATCCAGTTCGTCCGCATGCTGCCCTGGCTCAGCCTCGAGCCGCCGGGGCCGGAATACGGCTTCTCGCCCATCGTCCCGCTCGCCAAGGGCGGCTGGTGGATCCTTGCCGGCATGTTCCTCACGCTCTCGGTGCTGCTGTGGGCGATCCGGACTTACCGCCGCGCCAAGGCACTCGGCATGGGCACGCACGTCTTCTGGGCGTTCATGTCGGCGATCTGGCTGTTCCTCGTGCTCGGCTTCATCCGGCCCGCCTTCATGGGCAGCTGGTCCGAAGCGGTGCCCTTTGGCATCTTCCCGCATCTCGATTGGAC…
ASV49	TGGTTTGGGCGTGGCTTCGCTCATCCTGGGTACCCTGGCTTTCAACTTCATCGGATTCAACATGCTGGCCTCGGTGAACTGGGACCCGGTCCAGTTTGTGCGCCAGTTGTTCTGGCTGGCGCTGGAGCCACCGGCACCCGCCTACGGCCTGAGCTTCCCGCCTATGAACCAGGGGGGGTGGTGGTTGCTCACGGGTGCTTTCCTGACTGCGTCGATGTTCTTTTGGTGGGCCCGTACCTACCGGCGCGCCCGCGAGTTGGGCATGGGAACCCATATTCCATGGGCCTTTGCCGCAGCCATCTGGCTGTTTTTGGTGCTGGGCTTGTTCCGCCCCGTTTTGATGGGCTCCTGGTCGGAGGCCGTGCCCTTCGGTATCTTCCCCCACCTGGATTGGACCGC…
ASV50	TGGGCTGGGCGTCATGTCACTGATGTTCGGCCTGGCAGCGTTCACGATCATCGGCATGAACATGCTCGCCTCGGTGCACTGGGATCCGGTGCAATTCATTCGGCAGTTGTTCTGGCTGGCGCTGGAACCGCCAGCACCGGGCAATGGACTCAAGTTCGCACCGCTCAATCAGGGCGGCTGGTGGCAGATCGCCGGTCTCTCGCTGACCATCTCGATTTTGCTGTGGTGGGCCAATGTGTATCGTCGTGCACGTGCACTCAAAATGGGTACGCATATCGCGTGGGCTTTTGCGGCAGCGATCTGGTTGTTCCTCGTGCTGGGTCTGTTCCGTCCAGTGCTGATGGGCTCGTGGGGTGAAGCAGTACCGTTCGGTATCTTCCCGCACCTCGACTGGACTGC…
ASV51	TGGTTTGGGCGTGGCTTCGCTCATCTTGGGTACCCTGGCTTTCAACTTCATCGGATTCAACATGCTGGCCTCGGTGAACTGGGACCCGGTCCAGTTTGTGCGCCAGTTGTTCTGGCTGGCGCTGGAGCCACCGGCACCCGCCTACGGCCTGAGCTTCCCGCCTATGAACCAGGGGGGGTGGTGGTTGCTCACGGGTGCTTTCCTGACTGCGTCGATGTTCTTTTGGTGGGCCCGTACCTACCGGCGCGCCCGCGAGTTGGGCATGGGAACCCATATTCCATGGGCCTTTGCCGCAGCCATCTGGCTGTTTTTGGTGCTGGGCTTGTTCCGCCCCGTTTTGATGGGCTCCTGGTCTGAGGCCGTGCCCTTCGGTATCTTCCCCCACCTGGATTGGACCGC…
ASV52	CGGCCTGGGCGTAGCGTCGCTGGTATTCGGGACAGCTGCCTTCAACATCATCGGCTTCAACATGCTGGCCTCGGTCGGCTGGAATCCGATCGAACTGATCCGGCAACTGTTCTGGTTGGCGCTTGAGCCGCCCGCACCGGCTTATGGTCTGAGCATTCCGCCCCTGCAACAGGGCGGCTGGTGGCTCATCGTCGGTTTTCTGCTCACTGTCTCAATGATGCTGTGGTGGGCACGCACTTATCGGCGCGCACGTCAGCTCGGCATGGGCACGCATATCGCCTGGGCGTTTGCTGCCGCCATCTGGCTCTATCTGGTGTGCGGTTTCTTCCGCCCCATCATGATGGGCAGCTGGTCTGAAGCGGTGCCCTTCGGCGTATGGCCGCACCTGGATTGGGTCTC…
ASV53	CGGCCTGGGTGTCGCTTCGTTGATGCTCGGGATGTTGTGGTTCAACATCGTCGGCTTCAACATGCTGGCCTCGGTCAACTGGGATCCGATCCAGTTCGTGCGCCAGTTGTTCTGGCTGTCGTTGGAGCCGCCGCCTCCGGGCTACGGCTTGTCGATTCCGCCCATGAACCAGGGTGGCTGGTGGCTGCTCTCGAGCGCCTTCTTGCTGGCTTCTGTTTTGTTGTGGTGGGCCCGCACCTACCGGCGCGCACGCGAGCTGGGCATGGGCACGCATGTGCCCTGGGCCTTCGCTGCGGCCATCTGGTTGTTCCTGGTGCTGGGTCTGTTCCGCCCCATCCTCATGGGCTCGTGGTCGGAGGCCGTGCCTTACGGCATCTTCAGCCACCTCGATTGGACAGC…
ASV54	CGGCTTGGGCCTGGCCTCGCTCATCCTGGGCACCTTGGCTTTCAACATCATTGGCTTCAACATGTTGGCTTCGGTCAACTGGGACCCGATCCAATTTGTGCGCCAGCTGTTTTGGTTGGCCCTGGAACCGCCAGCGCCGGTGTATGGCCTGAGCTTTCCGCCGATGAATGAAGGCGGCTGGTGGTTGCTCACCGGCTTGTTCCTCACCGCCTCGCTGTTTTTTTGGTGGGCGCGCATGTACCGCCGCGCCAAGGCCTTGGGCCTGGGCATGCACATCCCCTGGGCCTTTGCCGCGGCGTTGTGGTTGTACTTGGTGCTTGGCTTTTTCCGCCCCATTTTGATGGGCTCATGGAGCGAGGCCGTGCCCTTTGGCATCTTCCCGCACCTGGACTGGACAGC…
ASV55	TGGTTTGGGCGTGGCTTCGCTCATCCTGGGTACCCTCGCTTTTAACTTCATTGGCTTCAACATGCTGGCCTCGGTGAACTGGGACCCGGTCCAGTTTGTGCGCCAATTGTTCTGGCTGGCGCTGGAGCCACCGGCACCGGCCTACGGCCTGAGCTTCCCGCCTATGAATCAGGGGGGGTGGTGGTTGCTCACGGGTGCTTTCCTGACTGCGTCGATGTTCTTTTGGTGGGCCCGTACCTACCGGCGCGCTCGCGAGTTGGGCATGGGAACCCATATTCCATGGGCCTTTGCCGCAGCCATCTGGTTGTTTTTGGTGCTGGGCTTGTTCCGCCCGGTTTTGATGGGCTCCTGGTCGGAGGCCGTGCCCTTCGGTATCTTCCCCCACCTGGATTGGACCGC…
ASV56	CACGCTCGGTGTCCTGTCGCTGATCTGCGGCGTCGTCGCCTTCCAGATCATCGGCTGGAACATGCTCGCGTCGGTGAACTACAGCCCGATCGAGATGCTCAGGCAGCTGCCCTGGCTCGCGCTCGAGCCGCCCGCCCCGGGCAACGGCCTGAAGATCCCGCCGCTGAACCAGGGGGGCTGGTGGCTGATCACCGGCTTCTTCCTCACCGCGTCGATGCTGATGTGGTGGGCCCGGATGTACCGGCGCGCACGCCAGCTCGGCATGGGCACCCATGTCGCCTGGGCGTTCGCCGCGGCGATCTGGCTGTACCTGGTGCTCGGCTTCTTCCGCCCGATCCTGATGGGCAGCTGGGGCGAGGCGGTGCCCTTCGGCATCTTCCCGCACCTGGACTGGACCGC…
ASV58	CACCGCGGGCGTTGTCAGCATCGCGGCTGGCCTGATCTGGTTTGAGATCATCGGCTTTTGGTTCTGGCGTCAGGCGGGCTATGATCCGGCGGTGTTCCTGCGCGACCTGTTCTGGCTGTCGCTGGAACCGCCAGCCCCGGAATGGGGCTTGCGGATCCCACCGATGGATCAAGGCGGCATGTTCTTGCTGGCCGGGTTCTTCTTTATGATCTCGCTTTGGTCCTGGTGGCTGCGCACCTATCTTCGGGCTGAGGCTTTGGGGATGGGCAAGCACATCGCTTGGGCTTTCGCCGCAGCCTTGTGGCTGGTGATGGTGCTGGGCTTTATCCGCCCCGTGCTGATGGGAAGCTGGTCAGAGGCTGTGCCTTACGGCATCTTCTCGCACCTTGATTGGACGAA…
ASV59	TTCCACCGGGGTGATTTCGATCATCTGCTTCATCATCGCCTTCGAAATCGTCGGCTTGAATATGCTGGCGTCAGTGAACTGGAACCCATTGCAGTTCATCAAGCAGTTGCCGTGGCTCGCGCTCGAGCCGGCCGCTCCGCAGTACGGCTTGCGTTTGCCGCCGCTGCAGCACGGCGGGTGGCACCTGATGGCGGGCTTTTTCCTGACGGTGTCGGTGCTGCTGTGGTGGGTGCGGACCTACATGCTGGCACGCAAGCTGCGGATGGGCACGCATACCGCGTGGGCCTTCGCTTCGGCGATCTGGTTGTTCCTGGTGCTGGGCTTCATTCGCCCTGTGCTGATGGGCAGCTGGTCGGAGGCCGTGCCCTTCGGAATCTTTGCTCACCTTGATTGGACCGC…
ASV60	CACGCTGGGCTTCGCGTCGCTGCTGTTTGGAACCTTTGCGTTCAACATCATCGGTTTCAACATGCTGGCCTCGGTGGACTGGAATCCGATCCAGTTGATCCGCCAGCTGTTCTGGCTGGCGCTGGAGCCGCCGCCCCCCGCCTATGGCCTGTCCATTCCACCACTGGCGAAAGGCGGCTGGTGGCTCATCACCGGCTTCATGCTCACCGTATCCATCCTGCTGTGGTGGGCGCGTACCTACCGCCGGGCCCGGCAACTCGGACTGGGGACCCATGTGGCTTGGGCCTATGCCGCCGCCATCTGGCTCTACCTGGTTTGCGGCTTCTTCCGCCCCATCATGATGGGAAGCTGGTCCGAGGCGGTGCCGTTTGGCGTCTTCCCGCACCTGGACTGGGTGTC…
ASV61	AGCGAGCGGATTTGCGTCCCTGATCTTCGGCTTCGCAGCCTTCGAGATCATCGGATTCAACATGCTCGCCTCGGTGAACTGGAACATCGCGGAATTCTTCCGCCAGTTACCCTGGCTCGCGCTCGAGCCACCCGCGGCCAAGTACGGCCTCGGTATCCCGCCCATGGACGAAGGCGGTTGGTGGCTGCTGTCGGGTTTCTTCCTGACGATCTCGATCCTGCTCTGGTGGTGGCGAACCTTCCAGCGCTCGAAGGCGCTCGGCATGGGTAACCACCTGGCGTGGGCCTTCGCCGGCGCAATATGGCTCTATCTGGTGCTGGGCTTCATCCGCCCGATCATGATGGGCAGCTGGAGCGAGGCGGTGCCCTTCGGAATCTTCCCGCACCTCGACTGGACCGC…
ASV62	AACGCTCGGCATCGCGTCCCTGCTCTGCGGCTTCATTGCCATCGAGATCATCGGTCTCAACATGCTGGCCTCGGTGAACTGGAACCCGATCGAGTTCGTGCGCCAGCTGTTCTGGCTCGGGCTTGAGCCGCCGCCGGCCAAATACGGCCTGGCGCTGGCGCCCCTGAACGATGGCGGCTGGTGGCAGATGGCGGGCTTCTTCCTCACCGCCTCCATCCTTCTCTGGTGGCTGAGGACCTACAGGCGGGCCCGCGCGCTCGGCATGGGCACGCACATCGCCTGGGCCTTCGCCGCGGCAATCTGGCTCTATCTGGTGCTGGGCTTCATCCGCCCGCTGCTGCTCGGCAACTTCTCGGAAGCCGTGCCCTTCGGCATCTTCCCGCACCTTGACTGGACGGC…
ASV63	GCGCCTCGGGCTGGCCTCGCTGTTCTGCGGTCTGCTCTGGTTCACCATCATCGGCTTCAATATGCTGGCCTCGGTGAACTGGAATCCCATTCAGTTCGTCAAGCAGCTGTTCTGGCTGTCACTGGACCCGCCGAGCCCGGAGTACGGCTTGTCGATCCCGCCAATCAATGATGGTGGCTGGTTCCTCATTGCAGGCTTCTTCTTTCTGGCGTCCGTGCTGTTGTGGTGGGCCCGCATGTACACCCGGGCCCGTGAATTGGGCATGGGTACCCACATTGCCTGGGCCTTCGCCGCAGCCATTTGGCTAGCCTTGGTGCTTGGTCTTCTTCGGCCTGTCCTGATGGGTTCTTGGAGCGAAGCAGTGCCCTATGGCATCTTCAGCCACCTGGACTGGACAGC…
ASV64	TAGCACCGGTGTCGCCTCCATCCTCTGTTTCATCATCGCTTTCGAGATCGTCGGCCTGAACATGTTGGCCTCAGTGAACTGGAATCCCCTGCAGTTCATTCGACAACTGTTCTGGCTGGCATTGGAACCACCTGCTCCCCAATATGGTTTGCGGTTGCCGCCACTCCGCGACGGTGGATGGCATCTGATGGCCGGGTTCTTCCTTACGATGTCGGTCTTGCTCTGGTGGGTGCGCACGTACAACCTGGCGCGCAAGCTCAAGATGGGCACGCATACGGCATGGGCGTTTGCATCAGCCATCTTCCTGTTCCTCGTGCTCGGATTCATCCGTCCGGTAATGATGGGTAGCTGGTCCGAGGCTGTGCCCTACGGCATCTTTGCGCACCTCGATTGGACGGC…
ASV65	TGGTCTGGGCGTGGCTTCGCTCATCTTGGGTACACTGGCTTTCAACTTCATCGGCTTCAATATGCTGGCGTCGGTGAATTGGGATCCGATCCAGTTTGTGCGCCAGTTGTTCTGGCTGGCGCTGGAGCCACCGGCACCCGAATACGGCCTGAGCTTCCCGCCGATGAACCAGGGGGGGTGGTGGCTGCTCACGGGTGCTTTCCTGACTGCGTCCATGCTCTTTTGGTGGGCCCGTACCTACCGGCGCGCCCGCGAGTTGGGCATGGGAACCCACATTCCATGGGCCTTTGCCGCAGCCATCTGGTTGTTTTTGGTGCTGGGCTTGTTCCGCCCCGTTTTGATGGGTTCCTGGTCGGAGGCCGTACCCTTCGGCATCTTTCCCCACCTGGATTGGACGGC…
ASV66	TACCTTTGGCGTGGTGAGCATTATCACAGGCCTTATCTGGTTCGAAATCATCGGCTTTTGGTTCTGGCGTCAGGCGGGCTATGATCCGGCGGTGTTCCTGCGCGATCTGTTCTGGCTGTCGCTGGAACCGCCAGCGCCGGAATGGGGCCTGCGGATCCCGCCTCTGGATCAGGGCGGCATGTTCTTGTTAGCGGGGTTCTTCTTTTTCATCTCGCTCTGGTCATGGTGGCTGCGCACCTATCTGCGGGCAGAGGCTTTGGGCATGGGCAAGCACATCGCTTGGGCCTTTGCTGCGGCCTTGTGGCTGGTGATGGTGTTGGGCTTGATCCGCCCGGTACTGATGGGAAGCTGGTCCGAAGCCGTGCCCTATGGCATCTTCTCGCACCTTGATTGGACCAA…
ASV67	TGGCTTTGGCGTGCTTTCATTGGTGTGCGGCATGGTCGCGTTCAACATCATTGGTTTGAACATGCTGGCGTCTGTCAATTGGGATCCGGTGCAACTGGTGCGTCAATTGTTCTGGCTGGCGCTGGAACCGCCACCCCCTGAATACGGTTTGTCCATGCCGCCGCTGAACCAAGGCGGTTGGTTTTTGATCGTGGGTTTGCTGTTGTCCATCTCGGTGTTGGCATGGTGGGTACGCATGTACCGCCGCGCCATCGCCTTGGGCATGGGCACGCATGTCGCTTGGGCGTTTGCTGCTGCGTTGTGGCTGTTTTTCGTGCTGGGTTTTTTCCGCCCGATTTTGATGGGCTCATGGGGTGAGGCAGTGCCTTACGGCATCTTCCCGCACCTGGATTGGACCGC…
ASV68	GCTTAGGCTTGGCTTCGCTGATTTTGGGCACACTGGCCTTCAATATTATCGGCCTCAATATGCTCGCGTCGGTGAATTGGGATCCGGTGCAGTTTGTGCGGCAGTTATTTTGGCTGGCCTTAGAGCCGCCGTCGCCAGCGCATGGTCTTGGCTTCGCGCCGCTTAATCAGGGTGGCTGGTGGCAGATTGCCGGCTTGTTTTTGACGGCCTCCATGCTGTTCTGGTGGGCGCGCGTGTATCGCCGCGCACGTCAGCTTGGTATGGGTACGCATGTGGCATGGGCCTTTGCTGCGGCCATCTGGCTCTTTCTTGTGCTGGGTCTGATTCGTCCGGTGCTCATGGGCACCTGGGGCGAGTCGGTTCCGTTTGGTATCTTCCCCCATCTTGATTGGACCGCCG…
ASV69	CGGCCTGGGGGTCGCCTCGCTCCTGTTCGGAACGTTCGCCTTCAACCTGATCGGCTTCAACATGCTGGCGTCGGTTGACTGGAACCCGATCCAGTTGGTGCGTCAGCTGTTCTGGCTCGCACTCGAACCGCCGGCGCCAGGCTACGGCCTGAGCATTCCGCCGCTGGCGCAGGGCGGCTGGTGGCTGATCGTGGGCTTCATGCTGACGGTGTCGATGCTGTTGTGGTGGGCCAGAACCTATCGTCGCGCCCGCCAGCTCGGACTGGGCACTCATGTCGCATGGGCGTTTGCGGCGGCCATCTGGCTCTACCTCGTCTGCGGCTTTTTCCGGCCGATCCTGATGGGCAGCTGGGCGGAGGCGGTGCCATTTGGGATTTTCCCCCACCTCGACTGGGTGTC…
ASV70	CGGCTTGGGCCTGGCCTCGCTCATCCTGGGCACCTTGGCCTTCAACATCATTGGCTTCAACATGTTGGCTTCGGTCAACTGGGACCCGATCCAATTTGTGCGCCAGCTGTTTTGGTTGGCCCTGGAACCACCAGCGCCGGTGTATGGCTTGAGCTTTCCGCCGATGAATGAAGGCGGCTGGTGGTTGCTCACCGGCTTGTTCCTCACCGCCTCGTTGTTTTTTTGGTGGGCGCGCATGTACCGCCGCGCCAAGGCATTGGGCCTGGGCATGCACATCCCTTGGGCCTTTGCCGCTGCACTGTGGTTGTACCTCGTGCTTGGCTTTTTCCGCCCCATTTTGATGGGCTCGTGGAGCGAGGCCGTGCCCTTTGGCATCTTCCCGCACCTGGACTGGACAGC…
ASV71	GCGCCTCGGGCTGGCCTCGCTGTTCTGCGGTCTGCTCTGGTTCACCATCATCGGCTTCAATATGCTGGCCTCGGTGAACTGGAATCCCATTCAGTTCGTCAAGCAGCTGTTCTGGCTGTCACTGGACCCGCCGAGCCCGGAGTACGGCTTGTCGATCCCGCCAATCAATGATGGTGGCTGGTTCCTCATTGCAGGCTTCTTCTTTCTGGCGTCCGTGCTGTTGTGGTGGGCCCGCATGTACACCCGGGCCCGTGAATTGGGCATGGGTACCCACATTGCCTGGGCCTTCGCCGCAGCCATTTGGCTGGCCTTGGTGCTTGGTCTTCTTCGGCCTGTCCTGATGGGTTCTTGGAGCGAAGCAGTGCCCTATGGCATCTTCAGCCATCTGGACTGGACAGC…
ASV72	CAATCTGGGAGTGCTCTCGCTGATATGCGGGTTCATCTCCTTCGAGATCATCGGGCTCAACATGTGGGCCTCGGTGAACTGGAGCCCCGGCCAATTCATCCGCCAATTGTTCTGGCTCGCGCTGGAACCGCCGTCGCCGCAATATGGCTTGCGCATTGCGCCGCTGCGTGAAGGAGGCTGGTGGCTGATCGCCGGCTTCTTCATGACGGCCTCCGTGCTGCTGTGGTGGCTGCGCATGTATCGGCGGGCGCGGGCGCTGGGCATGGGCACCCATACGGCCTGGGCCTTCGCTGCGGCCATCTGGCTCTTTCTGGTGATCGGCCTGATCCGGCCGGTGCTGATGGGCCATTGGAGCGAGGCGGTGCCCTTCGGCATCTTCCCGCATCTGGATTGGACGGC…
ASV73	TGGTTTGGGCGTGGCTTCGCTCATCCTGGGTACCCTGGCTTTCAACTTCATCGGATTCAACATGCTGGCCTCGGTGAACTGGGACCCGGTCCAGTTTGTGCGCCAGTTGTTCTGGCTGGCGCTGGAGCCACCGGCACCCGCCTACGGCCTGAGCTTCCCGCCTATGAACCAGGGGGGGTGGTGGTTGCTCACGGGTGCTTTCCTGACTGCGTCGATGTTCTTTTGGTGGGCCCGTACCTACCGGCGCGCCCGCGAGTTGGGCATGGGAACCCATATTCCATGGGCCTTTGCCGCAGCCATCTGGCTGTTTTTGGTGCTGGGCTTGTTCCGCCCCGTTTTGATGGGCTCCTGGTCTGAGGCCGTGCCCTTCGGTATCTTCCCCCACCTGGATTGGACCGC…
ASV74	CGGTTTTGGCGTGCTGGCTTTGGTGTGCGGAACACTGGCGTTCAACATCATTGGCCTGAACATGCTGGCCTCAGTCAACTGGGATCCAATACAACTGGTGCGTCAGCTGTTCTGGCTGGCGCTTGAACCACCCCCGCCTCAGTACGGCCTGTCCTTGCCGCCGCTGAACCAAGGTGGTTGGTTTTTGATTGTGGGTTTGTTGTTGTCCGTTTCGGTCTTGGCCTGGTGGGTTCGGATGTACCGGCGCGCCATCCAACTGGGTATGGGAACCCATGTCGCTTGGGCATTTGCCGCCGCGTTGTGGCTGTTTTTTGTGCTTGGTTTTTTTCGGCCGATTTTGATGGGCTCATGGTCTGAGGCCGTTCCCTATGGCATCTTTCCGCACCTGGACTGGACGGC…
ASV75	TGGTCTTGGCGTGGCTTCGCTCATCTTGGGCACCCTGGCCTTCAATATCATCGGCTTCAACATGCTGGCCTCGGTCAACTGGGATCCGATTCAGTTTGTGCGCCAACTGTTCTGGCTGGCGCTGGAGCCACCGGCTCCGGCCTACGGCCTGAGCATCCCGCCCATGAACCAGGGTGGCTGGTGGTTGGTCACGGGCGCCTTCCTGACGGCCTCGCTGCTCCTGTGGTGGGTGCGAACCTACCGCCGCGCCCGCGAGCTGGGCATGGGAACCCATATTCCATGGGCCTTTGCCGCAGCGATTTGGCTGTACCTGGTTTTGGGATTCTTCCGCCCCATTCTGATGGGTTCCTGGTCCGAGGCCGTGCCCTTTGGCATCTTCCCGCATCTGGACTGGACGGC…
ASV76	CGGCCTGGGCGTGGCGTCGCTGGTGTTTGGCATTGCTGCCTTCAACATCATCGGCTTCAACATGCTGGCCTCGGTCGGCTGGAATCCCATCGAACTCGTGCGTCAGCTGTTCTGGCTTGCATTGGAGCCGCCCGCACCCGCCTATGGCCTGAGCATCCCGCCCCTGCAACAGGGCGGCTGGTGGCTCATCGTCGGCTTTCTGCTGACCGTTTCAATGATGCTGTGGTGGGCACGCACTTATCGGCGTGCACGTCAGCTCGGCATGGGCACGCATATCGCCTGGGCGTTTGCTGCCGCCATCTGGCTCTATCTGGTGTGCGGTTTCTTCCGCCCCATCATGATGGGCAGCTGGTCTGAAGCGGTACCCTTCGGCGTATGGCCGCACCTGGACTGGGTCTC…
ASV77	GGGTCTGGGGGTCGCGTCGCTGGTGTTCGGCACGCTGGCCTTCAACCTCATCGGGTTCAACATGCTGGCCTCGGTGGACTGGAGTCCGCTGCGCCTGGTCCAGCAACTGTTCTGGCTGGCCCTGGAGCCGCCGGCGCCGCAGTACGGCCTGAGCATCCCACCGCTGGCGCAAGGGGGCTGGTGGCTCATCGTGGGCTTCCTGCTCACGGTCTCGATGATGCTGTGGTGGGCGCGTACCTACCGCCGAGCTCGCCAGCTGGGCATGGGCACGCACGTGGCCTGGGCCTTCGCGGCAGCCATCTGGCTGTACCTGGTGTGCGGCTTCTTCCGGCCGCTCATGATGGGCAGCTGGTCTGAGGCGGTGCCGTTTGGCATCTTCCCGCACCTGGACTGGGTGTC…
ASV78	TGGTCTTGGCGTGGCTTCGCTCATCTTGGGCACCCTGGCCTTCAATATCATCGGCTTCAACATGCTGGCCTCGGTCAACTGGGATCCGATTCAGTTTGTGCGCCAACTGTTCTGGCTGGCGCTGGAGCCACCGGCTCCGGCCTACGGCCTGAGCATCCCTCCCATGAACCAGGGTGGCTGGTGGTTGGTCACGGGCGCCTTCCTGACGGCCTCGCTGCTCCTGTGGTGGGTGCGAACCTACCGCCGCGCCCGCGAGCTGGGCATGGGAACCCATATTCCATGGGCCTTTGCCGCAGCGATTTGGCTGTACCTGGTTTTGGGATTCTTCCGCCCCATTCTGATGGGTTCCTGGTCCGAGGCCGTGCCCTTTGGCATCTTCCCGCATCTGGACTGGACGGC…
ASV79	TGGCTTTGGCGTGCTTTCATTGGTGAGCGGCATGGTCGCGTTCAACATCATTGGCTTGAACATGCTGGCGTCTGTCAATTGGGATCCGGTGCAATTGGTGCGTCAATTGTTCTGGCTGGCGCTAGAGCCGCCACCCCCTGAATACGGTTTGTCCATGCCACCGTTGAACCAAGGTGGTTGGTTTTTGATCGTGGGTTTGTTGTTGTCCATTTCTGTGTTGTCGTGGTGGGTACGCATGTACCGTCGAGCCACCGCTTTGGGCATGGGGACGCATGTTGCTTGGGCGTTTGCTGCGGCCTTGTGGTTGTTTTTCGTGCTGGGTTTTTTCCGTCCTATTTTGATGGGGTCATGGGGCGAGGCTGTGCCTTACGGCATCTTCCCGCACTTGGATTGGACAGC…
ASV80	TGGACTGGGCGTCATGTCACTGATGTTCGGCCTGGCCGCATTCACCATCATCGGCATGAACATGCTGGCATCGGTGAACTGGGATCCGGTGCAATTCATTCGTCAGTTGTTCTGGCTGGCGCTGGAACCGCCAGCACCGGGCAACGGCCTTGGGCTGGCACCGCTGAATCAGGGCGGCTGGTGGCAGATCGCCGGTCTCTCGCTGACCATCTCGATTTTGCTGTGGTGGGCCAATGTGTACCGCCGCGCACGTGCACTCAAAATGGGTACGCATATCGCGTGGGCCTTTGCCGCAGCGATCTGGCTGTTCCTCGTGCTGGGTCTGTTCCGTCCGGTGCTGATGGGCTCGTGGGGTGAAGCAGTGCCGTTCGGTATCTTCCCGCACCTCGACTGGACCGC…
ASV81	CACAATGGGCGTGGTATCCTTGGCCACGGGCGCGATTTGGTTCATGCTTGTGGGCGCGTGGTATTGGCATCAGGCAGGGTATAACCCCGCCGTGTTTCTGCGCGATCTGTTCTGGTTCTCGCTTGAACCGCCAGCGGCTGAATACGGGCTTGGTTTTGCGCCTATGGCCGAAGGCGGCCTGTGGTTGATTGCCAGTTTCTTCCTGTTGATCTCGGTTTTGTCATGGTGGGTGCGCACCTATCTGCGCGCCGATGCACTGGGCATGGGCAAGCACGTATCTTGGGCCTTTGCAGGTGCAATCTGGTTGTTCTTGGTGCTGGGCCTTATCCGCCCCGTGCTGATGGGCAGCTGGTCAGAAGCCGTGCCTTACGGCATCTTTAGCCACCTTGATTGGACGAA…
ASV82	TTGGCTGGGCTTGGCATCGCTGTTATTTGGCACGCTGGCCTTCAACATCATTGGCTTCAATATGTTGGCACAAGTGGACTGGAATCCATTGCAAATGATTCGCCAGCTGTTTTGGTTGGCGCTTGACCCGCCAGCGCCCAAATACGGTTTGAGTATTGCGCCACTCAATGACGGGGGTTGGTGGAATATTGCGGGATTGTTTCTGACCGTGTCACTGATTTTGTGGTGGGCACGCATGTACCGCCGCGCGCGTCAGCTTGGCTTGGGCACGCATGTGGCTTGGGCGTTTGCTGCTGCTATCTGGCTTTATTTGGTGGTTGGATTTTTCCGCCCTGTGCTGATGGGCAGCTGGTCTGAATCCGTGCCCTTCGGTATCTTTCCGCACCTGGACTGGACAGC…
ASV83	TGGTCTTGGCGTGGCTTCGCTCATCTTGGGCACCCTGGCCTTCAATATCATCGGCTTCAACATGCTGGCCTCGGTCAACTGGGATCCGATTCAGTTTGTGCGCCAACTGTTCTGGCTGGCGTTGGAGCCACCGGCTCCGGCCTACGGCCTGAGCATCCCGCCCATGAACCAGGGTGGCTGGTGGTTGGTCACGGGCGCTTTCCTGACGGCCTCGCTGCTCCTGTGGTGGGTGCGAACCTACCGCCGCGCCCGCGAGCTGGGCATGGGAACCCATATTCCATGGGCCTTTGCCGCAGCGATTTGGCTGTACCTGGTTTTGGGATTCTTCCGCCCCATTCTGATGGGTTCCTGGTCCGAGGCCGTGCCCTTTGGCATCTTCCCGCATCTGGACTGGACGGC…
ASV84	CTCGCTGGGGGTGGCATCGCTGCTCTTCGGCACCTTTGCCTTCAACATCATCGGCTTCAACATGCTGGCCTCGGTCGACTGGAACCCCATCCAGCTGATCCGCCAGCTGTTCTGGCTGGCCCTGGAGCCGCCGCCGCCGCAGTATGGCCTGAGCATTCCGCCGCTGGCCCAAGGCGGCTGGTGGTTGGTCACCGGCTTCATGCTGACCGTGTCCATCCTCCTGTGGTGGGCCAGAACCTACCGGCGTGCGCGCCAACTCGGGCTGGGCACCCACGTGGCCTGGGCCTTCGCGGCCGCCATCTGGCTGTACCTGGTGTGCGGGTTCTTTCGCCCCATCATGATGGGTAGCTGGTCCGAGGCGGTGCCGTTCGGCATATTCCCGCACCTGGACTGGGTCTC…
ASV85	CACCGCGGGCGTTGTCAGCATCGCGGCCGGCCTGATCTGGTTCGAAATCATCGGCTTTTGGTTCTGGCGTCAGGCGGGCTATGATCCGGCGGTGTTCCTGCGCGACCTGTTCTGGCTGTCGCTGGAACCGCCAGCCCCGGAATGGGGCCTGCGGATTCCGCCGATGGATCAAGGCGGCATGTTCTTGCTGGCCGGGTTCTTCTTTATGATCTCGCTTTGGTCCTGGTGGCTGCGCACCTATCTTCGGGCTGAGGCTTTGGGGATGGGCAAGCACATCGCTTGGGCTTTCGCCGCAGCCTTGTGGCTGGTGATGGTGCTTGGCTTGATCCGCCCCGTGCTTATGGGAAGCTGGTCCGAGGCTGTGCCTTACGGCATCTTCTCGCACCTTGATTGGACGAA…
ASV88	TTCCACCGGGGTGATTTCGATCATCTGCTTCATCATCGCCTTCGAAATCGTCGGCTTGAATATGCTGGCGTCAGTGAACTGGAACCCATTGCAGTTCATCAAGCAGTTGCCGTGGCTCGCGCTCGAGCCGGCCGCTCCGCAGTACGGCTTACGTTTGCCGCCGCTGCAGCACGGCGGGTGGCACCTGATGGCGGGCTTTTTCCTGACGGTGTCGGTGCTGCTGTGGTGGGTGCGGACCTACATGCTGGCACGCAAGCTGCGGATGGGCACGCATACCGCGTGGGCCTTCGCTTCGGCGATCTGGTTGTTCCTGGTGCTGGGCTTCATTCGCCCTGTGCTGATGGGCAGCTGGTCGGAGGCAGTGCCCTTCGGAATCTTTGCTCACCTTGATTGGACCGC…
ASV89	GCGCCTCGGGCTGGCCTCGCTGTTCTGCGGTCTGCTCTGGTTCACCATCATCGGCTTCAATATGCTGGCCTCGGTGAACTGGAATCCCATTCAGTTCGTCAAGCAGCTGTTCTGGCTGTCACTGGACCCGCCGAGCCCGGAGTACGGCTTGTCGATCCCGCCAATCAATGATGGTGGCTGGTTCCTCATTGCAGGCTTCTTCTTTCTGGCGTCCGTGCTGTTGTGGTGGGCCCGCATGTACACCCGGGCCCGTGAATTGGGCATGGGTACCCACATTGCCTGGGCCTTCGCCGCAGCCATTTGGCTGGCCTTGGTGCTTGGTCTTCTTCGGCCTGTCCTGATGGGTTCTTGGAGCGAAGCAGTGCCCTATGGCATCTTCAGCCACCTGGACTGGACAGC…
ASV90	CACCCTGGGGGTGGCTTCGCTGCTCTTCGGCATTGCCGCGTTCAACATCATCGGCCTGAACATGCTGGCATCCGTAGACTGGAACCCCATCCAGTTGGTGCGACAGTTGTTCTGGCTGGCGCTCGAGCCGCCGGCACCGGCTTATGGGCTCAGCATTCCGCCGCTTAACCAAGGTGGTTGGTGGCTGATCGTCGGCTTCATGCTAACCGTGTCGATTCTGCTCTGGTGGACACGAACTTATCGGCGAGCACGGCAGCTTGGCCTGGGTACCCATGTGGCCTGGGCATATGCCGCAGCGATATGGCTGTATTTGGTCTGCGGATTGTTCCGACCGATCATGATGGGCAGTTGGTCTGAGGCGGTCCCCTTTGGAATTTTTCCGCATTTGGATTGGGTGTC…
ASV93	CGGCTTGGGCCTGGCCTCGCTCATCCTGGGCACCTTGGCCTTCAACATCATTGGCTTCAACATGTTGGCTTCGGTCAACTGGGACCCGATCCAATTTGTGCGCCAGCTGTTTTGGCTGGCCCTGGAACCACCAGCGCCGGTGTATGGCCTGAGCTTTCCGCCCATGAATGAAGGCGGCTGGTGGTTGCTCACCGGCTTGTTCCTCACCGCCTCGCTGTTTTTTTGGTGGGCGCGCATGTACCGCCGCGCCAAGGCATTGGGCCTGGGCATGCACATCCCCTGGGCCTTTGCCGCTGCGCTGTGGTTGTACCTCGTGCTTGGCTTTTTCCGCCCCATTTTGATGGGCTCGTGGAGCGAGGCCGTGCCCTTTGGCATCTTCCCGCACCTGGACTGGACAGC…
ASV94	AGCGAGCGGGCTGGCCTCGTTGATCTTCGGCTTTGCAGCCTTCGAGATCATCGGGTTCAACATGCTCGCTTCCGTCAACTGGAACATCGGCGAGTTCTTCCGGCAGTTGCCGTGGCTCGCGCTCGAGCCGCCGGCCCCGAAGTACGGGCTCAGCATTCCGCCCATGGCCGAGGGTGGCTGGTGGTTGCTCGCGGGCTTCTTCCTGACGGTCTCGATCCTGCTCTGGTGGTGGCGTACCTTCCAGCGCTCTGCCGCGCTGGGGATGGGCAATCACCTTGCGTGGGCTTTCGCGGGTGCGATCTGGCTGTATCTCGTGCTGGGCTTCATCCGCCCGATCATGATGGGTAGCTGGAGTGAGGCAGTGCCGTTCGGGATTTTCCCGCACCTCGACTGGACCTC…
ASV95	CGGCTTGGGCCTGGCCTCGCTCATCCTGGGCACCTTGGCCTTCAACATCATTGGCTTCAACATGTTGGCTTCGGTCAACTGGGACCCGATCCAATTTGTGCGCCAGCTGTTTTGGCTGGCCCTGGAACCACCAGCGCCGGTGTATGGCCTGAGCTTTCCGCCCATGAATGAAGGCGGCTGGTGGTTGCTCACCGGCTTGTTCCTCACCGCCTCGCTGTTTTTTTGGTGGGCGCGCATGTACCGCCGCGCCAAGGCCTTGGGCCTGGGCATGCACATCCCTTGGGCCTTTGCCGCTGCGCTGTGGTTGTATTTGGTGCTGGGCTTTTTCCGCCCCATTTTGATGGGCTCGTGGAGCGAGGCCGTGCCCTTTGGCATCTTCCCGCACCTGGACTGGACAGC…
ASV96	CGGCTTGGGCCTGGCCTCGCTCATCCTGGGCACCTTGGCCTTCAACATCATTGGCTTCAACATGTTGGCTTCGGTGGACTGGAACCCGATCCAATTTGTGCGCCAGCTGTTTTGGCTGGCCCTGGAACCACCAGCGCCGGTGTATGGCCTGAGCTTTCCGCCGATGAATGAAGGCGGCTGGTGGTTGCTCACCGGCTTGTTCCTCACCGCCTCGTTGTTTTTTTGGTGGGCGCGCATGTACCGCCGCGCCAAGGCATTGGGCCTGGGCATGCACATCCCTTGGGCCTTTGCCGCTGCGCTGTGGTTGTACCTCGTGCTTGGCTTTTTCCGCCCCATTTTGATGGGCTCATGGAGCGAGGCCGTGCCCTTTGGCATCTTCCCGCACCTGGACTGGACAGC…
ASV98	CGGCTTGGGCCTGGCCTCGCTCATCCTGGGCACCTTGGCCTTCAACATCATTGGCTTCAACATGTTGGCTTCGGTGGACTGGAACCCGATCCAATTTGTGCGCCAGTTGTTTTGGCTGGCCCTGGAACCACCAGCGCCGGTGTATGGCCTGAGTTTTCCGCCGATGAATGAAGGCGGCTGGTGGTTGCTCACTGGTTTGTTCCTCACCGCCTCGCTGTTTTTTTGGTGGGCGCGCATGTACCGCCGCGCCAAGGCATTGGGCCTGGGCATGCACATCCCCTGGGCCTTTGCCGCCGCGCTGTGGCTGTATTTGGTGCTGGGCTTTTTCCGCCCCATCTTGATGGGCTCGTGGAGCGAGGCCGTGCCCTTTGGCATCTTCCCGCACCTGGACTGGACAGC…
ASV99	TGGCTTTGGCGTGCTTTCATTGGTGAGCGGCATGGTCGCGTTCAACATCATTGGCTTGAACATGCTGGCGTCTGTCAATTGGGATCCGGTGCAATTGGTGCGTCAATTGTTCTGGCTGGCGCTAGAGCCGCCACCCCCTGAATACGGTTTGTCCATGCCACCGTTGAACCAAGGCGGTTGGTTTTTGATCGTGGGTTTGTTGTTGTCCATTTCTGTGTTGTCGTGGTGGGTACGCATGTACCGTCGAGCCACCGCTTTGGGCATGGGGACGCATGTTGCTTGGGCGTTTGCTGCGGCCTTGTGGTTGTTTTTCGTGCTGGGTTTTTTCCGTCCTATTTTGATGGGGTCATGGGGCGAGGCTGTGCCTTACGGCATCTTCCCGCACTTGGATTGGACAGC…
ASV100	TGGACTGGGTGTGGCCTCGCTGGTGTTCGGTACGCTCGCCTTCAACCTCATTGGTTTCAACATGCTGGCGTCGGTGGACTGGAGTCCGCTGCGTCTGGTCCAGCAACTGTTCTGGCTCGCGCTGGAACCGCCGGCACCCCAGTACGGCCTGAGCATCCCGCCACTGGCCCAGGGCGGGTGGTGGCTCATTGTGGGCTTCATGCTCACGGTGTCGATGATGTTGTGGTGGGCCCGCACCTACCGTCGCGCCCGCCAACTCGGCATGGGCACGCACGTCGCCTGGGCCTTCGCTGCGGCGATCTGGCTGTACCTGGTGTGCGGTTTCTTCCGCCCCCTCATGATGGGCAGTTGGTCTGAAGCGGTGCCCTTTGGCATCTTCCCGCACCTGGATTGGGTGTC…
ASV101	TGGTCTGGGCGTGGCTTCGCTCATCCTGGGTACCCTGGCTTTCAACTTCATTGGCTTCAACATGCTGGCCTCGGTGAACTGGGACCCGGTCCAGTTTGTGCGCCAATTGTTCTGGCTTGCGCTGGAGCCACCGGCACCGGCCTACGGCCTGAGCTTCCCGCCTATGAATCAGGGGGGGTGGTGGTTGCTCACGGGTGCTTTCCTGACTGCGTCGATGTTCTTTTGGTGGGCCCGTACCTACCGGCGCGCCCGCGAGTTGGGCATGGGAACCCATATTCCATGGGCCTTTGCCGCAGCCATCTGGTTGTTTTTGGTGCTGGGCTTGTTCCGCCCCGTTTTGATGGGCTCCTGGTCGGAGGCCGTGCCCTTCGGTATCTTCCCCCACCTGGATTGGACCGC…
ASV102	CTGGACTGGCATGGCCTCGCTGATCTGCGGCCTTATCGGCTTCGAGATCATCGGGCTGAACATGCTGGCCTCGGTGAACTGGGATCCCATCCAGTTCGTCCGTCAGCTGCCCTGGCTGGCGCTGGAGCCGCCGTCGGCCGCCTATGGGCTCAGCATACCACCCCTGAACGAGGGCGGCTGGTGGCTGATCGCGGGCTTTTTCCTCACGGCGTCGATCCTGCTGTGGTGGATGCGGGTCTATCGCCGGGCACGTCAGCTTGGCATGGGCACGCACATTGCCTGGGCCTTTGCCTCGGCGATCTGGCTCTACCTGGTGCTGGGCTTCATCCGGCCGGTGGCCATGGGCAGCTGGTCCGAGGCGGTGCCCTTTGGCATCTTCCCGCACCTTGACTGGACGGC…
ASV103	TGGCTTGGGCTTGGCCTCGCTGATTTGCGGCATGATCGCCTTCAACATCATCGGCATGAACATGCTGGCCTCGGTGCATTACGACCCGGTGCAGTTCGTGCGTCAATTGTTTTGGCTGGCACTGGAGCCGCCACCCCCTGAATACGGTTTGTCATGGCCACCCCTGAACCAAGGCGGTTGGTTTTTGATCACCGGTATTTTCTTGAGTGCCTCCGTGCTGTTGTGGTGGGTGCGCATGTACCGCCGCGCCACCCAACTCGGCTTGGGCACCCATGTCGCTTGGGCTTTCGCGGCCGCCTTGTGGTTGATGTTTGTGTTGGGCTTCATCCGCCCCATCCTGATGGGTTCTTGGTCAGAAGCCGTGCCTTACGGCATCTTCCCGCACCTGGACTGGACTGC…
ASV105	CAATCTGGGGGTAGCCTCGCTGATATGCGGGTTCCTCTCCTTCGAAATCATCGGCCTCAACATGTGGGCTTCGGTGAACTGGAGCCCTGGCGAATTCATCCGCCAGTTGTTCTGGCTCGGGCTGGAGCCGCCACCTCCGCAATATGGCCTGCGCTTGCCGCCGCTGCGCGAAGGCGGTTGGTGGCTGATCGCCGGGTTCTTCATGACGGCGTCGCTGCTGCTGTGGTGGCTGCGCATGTATCGTCGGGCGCGCGCGCTGGGCATGGGCACCCATACGGCCTGGGCCTTCGCGGCCGCCATCTGGCTTTGTCTGGTGCTGGGCTTCATCCGCCCCGTGCTGATGGGCCACTGGAGCGAGGCTGTGCCCTTCGGCATCTTCCCGCATCTGGATTGGACGGC…
ASV106	TACGCTGGGCGTGGCTTCGCTGCTGTTTGGCACGCTGGCTTTCAACATCATTGGCTTCAATATGCTGGCCTCGGTGGACTGGAGTCCGATTGAGCTGATCCGCCAGTTGTTCTGGCTGGCGCTTGAGCCGCCGCCTCCGGCCTTTGGTCTGGGTATTCCGCCGCTGGCGCAAGGCGGCTGGTGGTTGATTGTGGGCTTTATGCTGACGGTGTCGATTTTGCTGTGGTGGACACGCACCTACCGCCGCGCGCGCCAACTTGGGCTGGGCACGCACGTGGCCTGGGCCTATGCGGCGGCCATTTGGCTGTACCTGGTGTGCGGTCTGTTCCGGCCCATCATGATGGGCAGCTGGTCGGAGGCGGTACCGTTTGGCATCTTTCCGCACCTGGACTGGGTGTC…
ASV107	TAGCACCGGTGTCGCCTCCATCCTCTGTTTCATCATCGCTTTCGAGATCGTCGGCCTGAACATGTTGGCCTCAGTGAACTGGAATCCCCTGCAGTTCATTCGACAACTGTTCTGGCTAGCATTGGAACCACCTGCTCCCCAATATGGTTTGCGGTTACCGCCACTCCGCGACGGTGGATGGCATCTGATGGCCGGCTTCTTCCTTACGATGTCGGTCTTGCTCTGGTGGGTGCGCACGTACAACCTGGCGCGCAAGCTCAAGATGGGCACGCACACGGCATGGGCGTTTGCATCAGCCATCTTCCTGTTCCTCGTGCTCGGATTCATCCGTCCGGTAATGATGGGTAGCTGGTCCGAGGCTGTGCCCTACGGCATCTTTGCGCACCTCGATTGGACGGC…
ASV108	CGGCTTGGGCCTGGCCTCGCTCATCCTGGGCACCTTGGCCTTCAACATCATTGGCTTCAACATGTTGGCTTCGGTCAACTGGGACCCGATCCAATTTGTGCGCCAGCTGTTTTGGCTGGCCCTGGAACCACCAGCGCCGGTGTATGGCCTGAGCTTTCCGCCGATGAATGAAGGCGGCTGGTGGTTGCTCACCGGCTTGTTCCTCACCGCCTCGTTGTTTTTTTGGTGGGCGCGCATGTACCGCCGCGCCAAGGCCTTGGGCCTGGGCATGCACATCCCCTGGGCCTTTGCCGCGGCGCTGTGGCTGTACTTGGTGCTCGGCTTTTTCCGCCCCATCTTGATGGGCTCGTGGAGCGAGGCTGTGCCCTTTGGCATCTTTCCGCACCTGGACTGGACAGC…
ASV109	TGGTCTGGGCGTGGCTTCGCTCATCCTGGGTACCCTCGCTTTTAACTTCATTGGCTTCAACATGCTGGCCTCGGTGAACTGGGACCCGGTCCAGTTTGTGCGCCAATTGTTCTGGCTGGCGCTGGAGCCACCGGCACCGGCCTACGGCCTGAGCTTCCCGCCTATGAATCAGGGGGGGTGGTGGTTGCTCACGGGTGCTTTCCTGACTGCGTCGATGTTCTTTTGGTGGGTCCGTACCTACCGGCGCGCTCGCGAGTTGGGCATGGGAACCCATATTCCATGGGCCTTTGCCGCAGCCATCTGGTTGTTTTTGGTGCTGGGCTTGTTCCGCCCGGTTTTGATGGGCTCCTGGTCGGAGGCCGTGCCCTTCGGTATCTTCCCCCACCTGGATTGGACCGC…
ASV110	CTCGCTGGGTGTCGCTTCGCTGATCTTCGGCATCGCGGCCTTCAACATCATCGGCTTTAATATGCTGGCCTCGGTGGATTGGAATCCGATCCAGCTACTGCGCCAACTGTTCTGGCTGGCACTGGAGCCGCCAGCGCCGGCCTATGGTCTGGGCATTCCGCCGCTGGCCCAAGGCGGCTGGTGGTTGATCGTCGGCTTTATGCTCACCGTCTCCATCCTGCTATGGTGGGCACGCACCTACCGGCGCGCACGGCAGCTGGGTTTGGGCACGCACGTGGCATGGGCTTTTGCAGCGGCGATATGGCTGTATCTGGTGTGCGGATTCTTCCGCCCCATCATGATGGGCAGCTGGTCTGAAGCGGTACCGTTTGGCATATTCCCGCACCTCGATTGGGTCTC…
ASV111	CACCGCGGGCGTTGTCAGCATCGCGGCTGGCCTGATCTGGTTTGAGATCATCGGCTTTTGGTTCTGGCGTCAAGCGGGCTATGATCCGGCGGTGTTCCTGCGCGATCTGTTCTGGCTGTCGCTGGAACCGCCAGCCTCGGAATGGGGCTTGCGGATCCCACCGATGGATCAAGGCGGCATGTTCTTGCTGGCCGGGTTCTTCTTTATGATCTCGCTTTGGTCCTGGTGGCTGCGCACCTATCTTCGGGCTGAGGCTTTGGGGATGGGCAAGCACATCGCTTGGGCTTTCGCCGCAGCCTTGTGGCTGGTGATGGTGCTGGGCTTTATCCGCCCCGTGCTGATGGGAAGCTGGTCAGAGGCTGTGCCTTACGGCATCTTCTCGCACCTTGATTGGACGAA…
ASV112	CGGTTTGGGCCTGGCCTCGCTCATCCTGGGCACCTTGGCCTTCAACATCATTGGCTTCAACATGTTGGCTTCGGTGGACTGGAACCCGATCCAATTTGTGCGCCAGCTGTTTTGGCTGGCCCTGGAACCACCAGCGCCGGTGTATGGCCTGAGCTTTCCGCCCATGAATGAAGGCGGCTGGTGGTTGCTCACCGGCTTGTTCCTCACCGCCTCGCTGTTTTTTTGGTGGGCGCGCATGTACCGCCGCGCCAAGGCATTGGGCCTGGGCATGCACATCCCCTGGGCCTTTGCCGCTGCGCTGTGGCTGTATTTGGTGCTGGGCTTTTTCCGCCCTATTTTGATGGGCTCATGGAGCGAGGCCGTGCCCTTTGGCATCTTCCCGCACCTGGACTGGACAGC…
ASV113	GTTCACTGGAATCGCATCGCTTCTGTGCGGCTTCATCGCGATCGAGATCATCGGTCTCAATATGTTCGCGTCGGTGGACTGGAATCCGAAGCAGTTCGTCCGCCAACTGTTCTGGCTTGCGCTTGAACCGCCTAGTGCAGAGTGGGGACTGCGCTTTCCGCCGCTCAATCAAGGCGGTTGGTGGCTGGTCGCCGGTTTCTTCCTGACCACCGCAATCCTGTTGTGGTGGGTTCGAATGTACCGCCGGGCTGTGGCGCTGGGGATGGGGACGCATGTGCCCTGGGCGTTTGCATCGGCGATCTGGCTCTATCTGGTCCTGGGGTTCATTCGCCCTGTGCTGATGGGCAGCTGGAGCGAGGCCGTGCCGTTTGGCATCTTCCCGCACCTGGACTGGACCGC…
ASV114	CACGCTGGGCGTGGCCTCGCTGCTGTTTGGCACGCTGGCTTTCAACATCATCGGCTTCAATATGCTGGCCTCGGTGGACTGGAGTCCGATTGAGCTGATCCGCCAGTTGTTCTGGTTGGCGCTTGAGCCGCCGCCTCCGGCCTTTGGCCTGGGCATTCCGCCGCTGGCCCAAGGAGGCTGGTGGTTGATTGTGGGCTTTATGCTGACGGTGTCGATTTTGCTTTGGTGGGCACGCACCTACCGCCGCGCACGACGGTTGGGGCTGGGCACGCACGTGGCCTGGGCCTATGCGGCGGCTATTTGGCTTTACTTGGTGTGTGGCCTCTTTCGGCCCATCATGATGGGCAGCTGGTCTGAGGCGGTACCGTTTGGCATCTTCCCGCACCTGGACTGGGTGTC…
ASV115	TGGTCTGGGCGTGGCTTCGCTCATCTTGGGTACACTGGCTTTCAACTTCATCGGCTTCAATATGCTGGCGTCGGTGAATTGGGATCCGATCCAGTTTGTGCGCCAGTTGTTCTGGCTGGCGCTGGAGCCACCGGCACCCGAATACGGCCTGAGCTTCCCGCCGATGAACCAGGGGGGGTGGTGGCTGCTCACGGGTGCTTTCCTGACTGCGTCCATGCTCTTTTGGTGGGCCCGTACCTACCGGCGCGCTCGCGAGTTGGGCATGGGAACCCACATTCCATGGGCCTTTGCCGCAGCCATCTGGTTGTTTTTGGTGCTGGGCTTGTTCCGCCCCGTTTTGATGGGTTCCTGGTCGGAGGCCGTACCCTTCGGCATCTTTCCCCACCTGGATTGGACGGC…
ASV116	AACGCTCGGCATCGCGTCCCTGCTCTGCGGCTTCATCGCCATCGAGATCATCGGCCTCAACATGCTGGCCTCGGTGAACTGGAACCCCATCGAGTTCGTGCGCCAGCTGTTCTGGCTCGGGCTTGAGCCGCCGCCGGCCAAATACGGCCTGGCGCTGGCGCCCCTGAACGATGGCGGCTGGTGGCAGATGGCGGGCTTCTTCCTCACCGCCTCCATCCTTCTCTGGTGGCTGAGGACCTACAGGCGGGCCCGCGCGCTCGGCATGGGCACGCACATCGCCTGGGCCTTCGCCGCGGCAATCTGGCTCTATCTGGTGCTGGGCTTCATCCGCCCGCTGCTGCTCGGCAACTTCTCGGAAGCCGTGCCCTTCGGCATCTTCCCGCACCTTGACTGGACGGC…
ASV117	TTCCACCGGGGTGATTTCGATCATCTGCTTCATCATCGCCTTCGAAATCGTCGGCTTGAATATGCTGGCGTCAGTGAACTGGAACCCATTGCAGTTTATCAAGCAGTTGCCGTGGCTCGCGCTCGAGCCGGCCGCTCCGCAGTACGGCTTGCGTTTGCCGCCGCTGCAGCACGGCGGGTGGCACCTGATGGCGGGCTTTTTCCTGACGGTGTCGGTGCTGCTGTGGTGGGTGCGGACCTACATGCTGGCACGCAAGCTGCGGATGGGCACGCATACCGCGTGGGCCTTCGCTTCGGCGATCTGGTTGTTCCTGGTGCTGGGCTTCATTCGCCCTGTGCTGATGGGCAGCTGGTCGGAGGCAGTGCCCTTCGGAATCTTTGCTCACCTTGATTGGACCGC…
ASV118	GGGTCTGGGGGTCGCGTCGCTGGTGTTCGGCACGCTGGCCTTCAACCTCATCGGGTTCAACATGCTGGCCTCGGTGGACTGGAGTCCGCTGCGCCTGGTCCAGCAACTGTTCTGGCTGGCCCTGGAGCCGCCGGCGCCGCAGTACGGCCTGAGCATCCCGCCGCTGGCGCAAGGGGGCTGGTGGCTCATCGTGGGCTTCCTGCTCACGGTCTCGATGATGCTTTGGTGGGCGCGAACCTACCGCCGAGCTCGCCAGCTGGGCATGGGCACGCACGTGGCCTGGGCCTTCGCGGCAGCCATCTGGCTGTACCTGGTGTGCGGCTTCTTCCGGCCGCTCATGATGGGCAGCTGGTCTGAGGCGGTGCCGTTTGGCATCTTCCCGCACCTGGATTGGGTGTC…
ASV119	AACGCTGGGCATCCTGTCGCTCGTCACGTTCTCGCTGGGTTTCGTCATCATCGGCCTGAACATGCTGGCCTCCGTGCACTGGAACCCCATCCAGTTCATCCGTCAGCTGCCCTGGCTGGCGCTGGAGCCGCCAGCGCCCTCGCAGGGGCTCAAGATCATCCCCCCGCTCAATCAGGGTGGCTGGTGGAACATCGCGGGCTTCTTCATCACGGCCTCGATCCTGCTGTGGTGGGCGCGGACCTACATGCGGGCACGCGCGCTCGGCATGGGAACGCACGTTTCGTGGGCCTTTGCCTCGGCGATCTGGCTCTACCTGGTACTGGGCTTCATCCGGCCCGTCCTGATGGGCAGCTGGAGCGAGGCGGTGCCCTTCGGAATCTTTCCCCACCTCGATTGGAC…
ASV120	TGGTCTGGGCGTGGCTTCGCTCATCCTGGGTACCCTGGCTTTCAACTTCATCGGCTTCAATATGCTGGCCTCGGTGAACTGGGATCCGATCCAGTTTGTGCGCCAGTTGTTCTGGCTGGCGCTCGAGCCACCAGCACCCGAATACGGCCTGAGCTTCCCACCTATGAACCAGGGGGGTTGGTGGTTGCTCACGGGTGCTTTCCTGACTGCATCCATGTTCTTTTGGTGGGCCCGTACCTACCGGCGCGCCCGCGAGTTAGGCATGGGAACCCATATTCCATGGGCCTTTGCCGCAGCCATCTGGTTGTTTTTGGTGCTGGGCTTGTTCCGCCCCGTTTTGATGGGTTCCTGGTCGGAGGCCGTACCCTTCGGTATCTTCCCCCACCTGGATTGGACGGC…
ASV121	CGGCTTGGGCCTGGCCTCGCTCATCCTGGGCACCTTGGCCTTCAACATCATTGGCTTCAACATGTTGGCTTCGGTCAACTGGGACCCGATCCAATTTGTGCGCCAGCTGTTTTGGCTGGCCCTGGAACCACCAGCGCCGGTGTATGGCCTGAGTTTTCCGCCGATGAATGAAGGCGGCTGGTGGTTGCTCACCGGCTTGTTCCTCACCGCCTCGCTGTTTTTTTGGTGGGCGCGCATGTACCGCCGCGCCAAGGCATTGGGCCTGGGCATGCACATCCCCTGGGCCTTTGCCGCCGCGCTGTGGCTGTATTTGGTGCTGGGCTTTTTCCGCCCCATCTTGATGGGCTCGTGGAGCGAGGCCGTGCCCTTTGGCATCTTCCCGCACCTGGACTGGACAGC…
ASV122	CTCGCTGGGCGTGGCCTCGCTGCTCTTCGGCACATTTGCCTTCAACATCATCGGCTTCAACATGCTGGCCTCGGTCGACTGGAACCCCATCCAGCTGGTCCGCCAGCTGTTTTGGTTGGCCCTGGAGCCGCCGCCGCCGCAGTATGGCCTGAGCATTCCGCCGCTGGCGCAGGGTGGCTGGTGGTTGGTCACCGGCTTCATGCTGACCGTGTCCATCCTCCTGTGGTGGGCCAGAACCTACCGGCGTGCGCGCCAGCTCGGGCTGGGCACCCACGTGGCCTGGGCCTTCGCGGCCGCTATCTGGCTCTACCTGGTGTGCGGGTTCTTTCGCCCCATCATGATGGGCAGCTGGTCCGAGGCGGTGCCGTTCGGCATATTCCCGCACCTGGACTGGGTCTC…
ASV123	CGGCCTGGGGGTGGCCTCGCTGGTGTTTGGCACCCTGGCCTTCAACATCATCGGCTTCAATATGCTGGCCATGGTGGACTGGAATCCGCTGCAATTGGTTCGTCAATTGTTCTGGCTGGCCCTTGAGCCACCGCCACCTAGCTTTGGCCTGTCCATTCCGCCGCTCAACCAGGGTGGCTGGTGGCTGATTACCGGCTTTTTGCTGACCATATCCATACTTTTGTGGTGGACACGCATCTACCGGCGTGCCAGACAACTTGGCCTGGGTACCCATGTGGCCTGGGCCTTTGCTGCTGCCATCTGGCTGTACCTGGTGTGCGGTTTTTTCCGGCCGGTCCTGATGGGCAGCTGGTCAGAGGCAGTGCCCTTTGGCATCTTCCCCCACCTCGATTGGGTCTC…
ASV124	CGGCTTGGGCCTGGCCTCGCTCATCCTGGGCACCTTGGCTTTCAACATCATTGGCTTCAACATGTTGGCTTCGGTCAACTGGGACCCCATCCAATTTGTGCGCCAGCTGTTTTGGCTGGCCCTGGAACCACCAGCGCCGGTGTATGGCCTGAGTTTTCCGCCCATGAATGAAGGCGGCTGGTGGTTGCTCACCGGTTTGTTCCTCACTGCCTCGCTGTTTTTTTGGTGGGCGCGCATGTACCGCCGCGCCAAGGCCTTGGGCCTGGGCATGCACATCCCTTGGGCCTTTGCCGCTGCGCTGTGGTTGTACCTGGTGCTTGGCTTTTTCCGCCCCATTTTGATGGGCTCATGGAGCGAGGCCGTGCCCTTTGGCATCTTCCCGCACCTGGACTGGACAGC…
ASV125	GCTTAGGATTGGCTTCGCTGATTTTGGGCACACTGGCCTTCAATATCATCGGCCTCAATATGCTCGCGTCGGTGAATTGGGATCCGGTGCAATTTGTGCGGCAGTTATTTTGGTTGGCCTTAGAGCCGCCGTCGCCGGCGCATGGTCTCGGCTTCGCGCCGCTTAATCAGGGTGGCTGGTGGCAGATTGCCGGCTTGTTTTTGACGGCCTCCATGTTGTTCTGGTGGGCGCGCGTGTATCGCCGCGCACGTCAGCTTGGTATGGGTACGCATGTGGCATGGGCCTTTGCTGCGGCCATCTGGCTCTTTCTTGTGCTGGGTCTGATTCGTCCGGTGCTCATGGGCACCTGGGGCGAGTCGGTTCCGTTTGGTATCTTCCCCCATCTTGATTGGACCGCCG…
ASV126	TGGCCTGGGGGTCGCCTCGCTCCTGTTCGGGACGTTCGCGTTCAACCTGATCGGCTTCAACATGCTGGCGTCGGTCGACTGGAATCCGATCCAACTGGTGCGTCAGCTGTTCTGGCTGGCGCTCGAACCGCCGGCGCCAGGCTACGGCCTGAGCATTCCACCGCTGGCGCAGGGCGGCTGGTGGCTGATCGTCGGCTTCATGCTGACGGTGTCGATGCTCTTGTGGTGGGCCAGGACCTATCGGCGCGCGCGCCAGCTCGGACTGGGCACACACGTCGCCTGGGCCTTTGCTGCGGCCATCTGGCTTTACCTCGTCTGCGGCTTTTTCCGGCCTATCCTGATGGGCAGCTGGGCGGAGGCAGTGCCGTTTGGCATCTTCCCCCACCTCGACTGGGTGTC…
ASV127	CGGGCTGGGCCTCGCCTCGCTCATGTGCGGGCTGTTCGCGTTCTGGATCATCGGCTTCAACATGCTGGCCTCGGTCAGCTGGGACCCGATCCAGTTCGTCCGGCAGCTGTTCTGGCTCGCGCTGGAACCGCCGCCGCCGAGCTACGGGCTGAGCCTGCCGCCGCTGAACGACGGCGGCTGGTGGATGATGGCGGGCTTCTTCCTGACCGTGTCCTTGCTGCTCTGGTGGGCGCGCATGTACACCCGTGCCCGCGCCCTTGGCATGGGCACGCACGTGGCCTGGGCGTTCGCGGCGGCGATCTGGCTGTACCTGGTACTGGGCTTCATCCGGCCGTTGCTGATGGGCAGCTGGGGCGAGGCGGTACCGTTCGGCATCTTCCCGCACCTTGACTGGACCGC…
ASV128	CACCGCGGGCGTTGTCAGCATCGCGGCCGGCCTGATCTGGTTTGAGATCATCGGCTTTTGGTTCTGGCGTCAGGCGGGCTATGATCCGGCGGTGTTCCTGCGCGACCTGTTCTGGCTGTCGCTGGAACCGCCAGCCCCGGAATGGGGCTTGCGGATCCCACCGATGGATCAAGGCGGCATGTTCTTGCTGGCCGGGTTCTTCTTTATGATCTCGCTTTGGTCATGGTGGCTGCGCACCTATCTTCGGGCTGAGGCTTTGGGGATGGGCAAGCACATCGCTTGGGCTTTCGCCGCAGCCTTGTGGCTGGTGATGGTGCTGGGCTTTATCCGCCCCGTGCTGATGGGAAGCTGGTCAGAGGCTGTGCCTTACGGCATCTTCTCGCACCTTGATTGGACGAA…
ASV129	GGGGCTGGGCGTCGCATCTCTCATGTGCGGCTTGCTCTGCTTCAACATCATCGGCTTCAACATGCTGGCGCAGGTCAACTGGGATCCGATCCAGTTCGTGCGCCAACTGTTCTGGCTGGCCTTGGAGCCACCTGCACCCCAAAACGGCTTGGCCTTTCCGCCCATGAATCAGGGTGGCTGGTGGATGTTCGCCGGTGCCTTGTTGACGGCGTCGCTGTTCCTCTGGTTCGCTCGGACCTACCGGCGCGCTCGTGAACTGGGCATGGGCACCCACGTGGCCTGGGCGTTCCTCGCGGCGATCTGGTTGTTTCTGGTGCTGGGCTTCATCCGCCCCTTGCTGATGGGCAGTTGGGGCGAGGCTGTGCCCTTCGGCATCTTCCCGCACCTGGACTGGACGGC…
ASV131	CACGCTGGGCGTGGCCTCGCTGCTGTTTGGCACGCTGGCTTTCAACATCATCGGCTTCAACATGCTGGCCTCGGTGGACTGGAGCCCGATTGAGCTGATCCGCCAGTTGTTCTGGCTGGCGCTAGAGCCGCCGCCCCCGGCCTTTGGCCTGGGCATTCCGCCGCTGGCCCAAGGCGGCTGGTGGCTGATTGTGGGCTTTATGCTAACGGTGTCGATTTTGCTGTGGTGGACACGCACCTACCGCCGCGCACGACAGTTGGGGCTGGGCACGCACGTGGCCTGGGCCTATGCGGCGGCCATTTGGCTGTACCTGGTGTGCGGCCTGTTTCGTCCCATCATGATGGGAAGCTGGTCGGAGGCGGTACCGTTTGGCATCTTTCCGCACCTGGACTGGGTGTC…
ASV132	GTTCACTGGAATCGCATCGCTTCTGTGCGGCTTCATCGCGTTCGAGATCATCGGTCTCAATATGTTCGCGTCGGTCGACTGGAATCCGAAGCAGTTCGTCCGCCAACTGTTCTGGCTTGCGCTTGAACCGCCTGGTGCAGAGTGGGGACTGCGCTTTCCGCCGCTCAATCAAGGCGGTTGGTGGCTGGTCGCCGGTTTCTTCCTGACCACCGCAATCCTGTTGTGGTGGGTTCGGATGTACCGCCGGGCTGTGGCGCTGGGGATGGGGACGCATGTGCCCTGGGCGTTTGCATCGGCGATCTGGCTCTATCTGGTCCTGGGGTTCATTCGCCCTGTGCTGATGGGCAGCTGGAGCGAGGCCGTACCGTTTGGCATCTTCCCGCACCTGGACTGGACCGC…
ASV133	CGGGCTGGGTCTGGCCTCGATCATCTGCGGGATGCTGGCCTTCAACATCATCGGCTTCAACATGTTGGCGCAGGTCAACTGGGATCCGATCCAGTTCGTGCGGCAGCTGTTCTGGCTGGCGCTGGAGCCACCGGCTCCGCAAAACGGGCTGCACTTTCCGCCGATGAATCAGGGCGGCTGGTGGATGTTCGCCGGCGCGCTGCTCACGACGTCGCTGTTCCTGTGGTTCGCTCGCACCTATCGACGGGCTCGCGAACTGGGCATGGGCACCCACATTGCCTGGGCGTTTCTGTCGGCGATCTGGCTGTTTCTGGTGCTCGGCTTCATCCGGCCGCTGCTGATGGGCAGCTGGGGCGAGGCGGTGCCGTTCGGCATCTTCCCGCACCTGGACTGGACGGC…
ASV134	AGCGAGCGGATTTGCGTCCCTGATCTTCGGCTTCGCAGCCTTCGAGATCATCGGATTCAACATGCTCGCCTCGGTGAACTGGAACATCGCGGAATTCTTCCGCCAGTTACCCTGGCTCGCGCTCGAGCCACCCGCGGCCAAGTACGGCCTCGGTATCCCGCCCATGGACGAAGGCGGTTGGTGGCTGCTGTCGGGTTTCTTCCTGACGATCTCGATCCTGCTCTGGTGGTGGCGCACATTCCAGCGTTCCAAGGCGCTCGGCATGGGTAACCACCTGGCGTGGGCCTTCGCCGGCGCAATATGGCTCTATCTGGTGCTGGGCTTCATCCGCCCGATCATGATGGGCAGCTGGAGCGAGGCGGTGCCCTTCGGGATCTTCCCGCACCTCGACTGGACCGC…
ASV135	CACAATGGGCGTGGTTTCGCTGGCAACGGGCGCAATTTGGTTCATGCTGGTGGGCGCGTGGTACTGGCATCAGGCAGGGTATAACCCCGCCGTGTTTCTGCGCGATCTGTTCTGGTTCTCGCTCGAGCCGCCAGCGGCCGAATACGGGCTTGGCTTTGCGCCCATGGCCGAAGGTGGGTTGTGGCTGATTGCTTCGTTCTTCTTGTTGATCTCGGTTTTGTCATGGTGGGTGCGCACCTATCTGCGCGCCGATGCACTGGGCATGGGCAAGCACGTGTCTTGGGCCTTTGCAGGCGCGATCTGGTTGTTCTTGGTGCTGGGCCTTATCCGCCCCGTGCTGATGGGAAGCTGGAGCGAAGCTGTACCTTACGGCATCTTTAGCCACCTTGATTGGACGAA…
ASV136	CACCGCGGGCGTTGTCAGCATCGCGGCCGGCCTGATCTGGTTTGAGATCATCGGCTTTTGGTTCTGGCGTCAGGCGGGCTATGATCCGGCGGTGTTCCTGCGCGACCTGTTCTGGCTGTCGCTGGAACCGCCCGCCCCGGAATGGGGCTTGCGGATCCCACCGATGGATCAAGGCGGCATGTTCTTGCTGGCCGGGTTCTTCTTTATGATCTCGCTTTGGTCATGGTGGCTGCGCACCTATCTTCGGGCTGAGGCTTTGGGGATGGGCAAGCACATCGCTTGGGCTTTCGCCGCAGCCTTGTGGCTGGTGATGGTGCTGGGCTTTATCCGCCCCGTGCTGATGGGAAGCTGGTCAGAGGCTGTGCCTTACGGTATCTTCTCGCACCTTGATTGGACGAA…
ASV137	CTCGCTGGGCGTCGCTTCGCTGCTCTTTGGCATCGCGGCCTTCAACATCATCGGCTTCAATATGCTGGCCTCGGTGGACTGGAACCCCATCCAGCTGCTGCGCCAACTGTTCTGGCTGGCACTGGAGCCGCCAGCGCCGGCCTATGGTCTGGGCATTCCGCCCCTGGCACAAGGCGGCTGGTGGTTGATTGTGGGCTTTATGCTGACCGTTTCCATCCTGCTGTGGTGGGCGCGCACTTACCGTCGCGCACGACAACTGGGTTTGGGCACGCACGTGGCCTGGGCTTTTGCAGCGGCGATCTGGCTGTACCTGGTGTGCGGATTCTTCCGTCCCATCATGATGGGCAGCTGGTCAGAGGCGGTACCGTTTGGCATCTTCCCGCACCTAGACTGGGTGTC…
ASV139	CTCGCTGGGGGTGGCATCGCTGCTCTTCGGCACCTTTGCCTTCAACATCATCGGCTTCAACATGCTGGCCTCGGTCGACTGGAACCCCATCCAGCTGATCCGCCAGCTGTTCTGGCTGGCCCTGGAGCCGCCGCCGCCGCAGTATGGCCTGAGCATTCCGCCGCTGGCGCAGGGTGGCTGGTGGTTGGTCACCGGCTTCATGCTGACCGTGTCCATCCTCCTGTGGTGGGCCAGAACCTACCGGCGTGCGCGCCAACTCGGGCTGGGCACCCACGTGGCCTGGGCCTTCGCGGCCGCCATCTGGCTGTACCTGGTGTGCGGGTTCTTTCGCCCCATCATGATGGGTAGCTGGTCCGAGGCGGTGCCGTTCGGCATATTCCCGCACCTGGACTGGGTCTC…
ASV141	CACCGCGGGCGTTGTCAGCATCGCGGCTGGCCTGATCTGGTTTGAGATCATCGGCTTTTGGTTCTGGCGTCAAGCGGGCTATGATCCGGCGGTGTTCCTGCGCGATCTGTTCTGGCTGTCGCTGGAACCGCCAGCCCCGGAATGGGGCTTGCGGATCCCACCGATGGATCAAGGCGGCATGTTCTTGCTGGCCGGGTTCTTCTTTATGATCTCGCTTTGGTCATGGTGGCTGCGCACCTATCTTCGGGCTGAGGCTTTGGGGATGGGCAAGCACATCGCTTGGGCTTTCGCCGCAGCCTTGTGGCTGGTGATGGTGCTGGGCTTTATCCGCCCCGTGCTGATGGGAAGCTGGTCAGAGGCTGTGCCTTACGGTATCTTCTCGCACCTTGATTGGACGAA…
ASV142	CGGGCTGGGTGTGGCTTCTCTGGTGTTTGGAACGCTCGCGTTCAACATCATCGGCTTCAACATGCTCGCATCGGTGGGCTGGAATCCGCTGCAGTTGATCAAGCAGCTTTTCTGGCTGGCCCTGGAACCACCACCGCCGTCCTACGGACTGAGCATTCCGCCGCTGGCACAGGGCGGATGGTGGCTGGTCGTTGGGTTCATGCTGACGGTCTCGATCCTGCTGTGGTGGGCGCGGACCTACCGCCGCGCACGCCAGCTGGGCTTGGGTACCCACGTGGCCTGGGCCTTCGCCGCGGCGATCTGGCTGTACCTGGTGTGCGGCTTCTTCCGCCCGATCATGATGGGCAGCTGGTCAGAAGCAGTGCCGTTCGGCATCTTCCCGCACCTGGACTGGGTGGC…
ASV144	TGGTCTGGGCGTGGCTTCGCTCATCCTGGGTACCCTGGCTTTCAACTTCATCGGCTTCAATATGCTGGCCTCGGTGAACTGGGATCCGATCCAGTTTGTACGCCAGTTGTTCTGGCTGGCGCTGGAGCCACCGGCACCCGAATACGGCCTGAGCTTCCCGCCCATGAACCAGGGGGGCTGGTGGTTGCTCACGGGTGCTTTCCTGACTGCGTCGATGTTCTTTTGGTGGGCCCGTACCTACCGGCGCGCCCGCGAGTTGGGCATGGGAACCCACATTCCATGGGCCTTTGCCGCAGCCATCTGGTTGTTTTTGGTGCTGGGCTTGTTCCGCCCCGTTTTGATGGGTTCCTGGTCGGAGGCCGTACCCTTCGGTATCTTCCCCCACCTGGATTGGACGGC…
ASV145	CGGTTTGGGCCTGGCCTCGCTCATCCTGGGCACCTTGGCCTTCAACATCATTGGCTTCAACATGTTGGCTTCGGTGGACTGGAACCCGATCCAATTTGTGCGCCAGCTGTTTTGGCTGGCCCTGGAACCACCAGCGCCGGTGTATGGCCTGAGTTTTCCGCCGATGAATGAAGGCGGCTGGTGGTTGCTCACTGGTTTGTTCCTCACCGCCTCGCTGTTTTTTTGGTGGGCGCGCATGTACCGCCGCGCCAAGGCATTGGGCCTGGGCATGCACATCCCCTGGGCCTTTGCCGCCGCGCTGTGGCTGTACCTCGTGCTGGGCTTTTTCCGCCCCATCTTGATGGGCTCGTGGAGCGAGGCCGTGCCCTTTGGCATCTTCCCGCACCTGGACTGGACAGC…
ASV146	CGGCTTGGGCCTGGCCTCACTCATCCTGGGCACCTTGGCCTTCAACATCATTGGCTTCAACATGTTGGCTTCGGTGGACTGGAACCCGATCCAATTTGTGCGCCAGCTGTTTTGGCTGGCCCTGGAACCACCAGCGCCGGTGTATGGCCTGAGCTTTCCGCCGATGAATGAAGGCGGCTGGTGGTTGCTCACCGGCTTGTTCCTCACTGCCTCGCTGTTTTTTTGGTGGGCGCGCATGTACCGCCGCGCCAAGGCATTGGGCCTGGGCATGCACATCCCTTGGGCCTTTGCCGCTGCGCTGTGGTTGTACCTCGTGCTTGGCTTTTTCCGCCCCATTTTGATGGGCTCATGGAGCGAGGCCGTGCCCTTTGGCATCTTCCCGCACCTGGACTGGACAGC…
ASV147	GGGTCTGGGGGTCGCGTCGCTGGTGTTCGGCACGCTGGCCTTCAACCTCATCGGGTTCAACATGCTGGCCTCGGTGGACTGGAGTCCGCTGCGCCTGATCCAGCAACTGTTCTGGCTGGCCCTGGAGCCGCCGGCGCCGCAATACGGCCTGAGTATCCCGCCGCTGGCGCAAGGAGGCTGGTGGCTCATCGTGGGCTTCCTGCTCACGGTCTCGATGATGCTGTGGTGGGCGCGCACCTACCGCCGAGCCCGCCAGCTGGGCATGGGGACGCACGTGGCCTGGGCCTTTGCGGCCGCGATCTGGCTCTACCTGGTGTGCGGCTTCTTCCGGCCGCTCATGATGGGCAGCTGGTCTGAGGCGGTACCTTTCGGCATCTTCCCGCACCTGGACTGGGTGTC…
ASV148	TGGTCTGGGCGTGGCTTCGCTCATCTTGGGTACCCTGGCTTTCAACTTCATCGGCTTCAATATGCTGGCGTCGGTGAATTGGGATCCGATCCAGTTTGTACGCCAGTTGTTCTGGCTGGCGCTGGAGCCACCGGCACCCGAATACGGCCTGAGCTTCCCGCCGATGAACCAGGGGGGGTGGTGGCTGCTCACGGGTGCTTTCCTGACTGCGTCCATGCTCTTTTGGTGGGCCCGTACCTACCGGCGCGCCCGCGAGTTGGGCATGGGAACCCACATTCCATGGGCCTTTGCCGCAGCCATCTGGTTGTTTTTGGTGCTGGGCTTGTTCCGCCCCGTTTTGATGGGTTCCTGGTCGGAGGCCGTACCCTTCGGCATCTTTCCCCACCTGGATTGGACGGC…
ASV149	CGGCTTGGGCCTGGCCTCGCTCATCCTGGGCACCTTGGCCTTCAACATCATTGGCTTCAACATGTTGGCTTCGGTCAACTGGGACCCGATCCAATTTGTGCGCCAGCTGTTTTGGCTGGCCCTGGAACCACCAGCGCCGGTGTATGGCCTGAGCTTTCCGCCGATGAATGAAGGCGGCTGGTGGTTGCTCACCGGCTTGTTCCTCACCGCCTCGTTGTTTTTTTGGTGGGCGCGCATGTACCGCCGCGCCAAGGCATTGGGCCTGGGCATGCACATCCCTTGGGCCTTTGCCGCTGCACTGTGGTTGTACCTCGTGCTTGGCTTTTTCCGCCCCATTTTGATGGGCTCATGGAGCGAGGCTGTGCCCTTTGGCATCTTCCCGCACCTGGACTGGACAGC…
ASV150	CTCGCTGGGTGTCGCTTCGCTGATCTTCGGCATCGCGGCCTTCAATATCATCGGCTTCAATATGCTGGCCTCAGTGGACTGGAACCCGATCCAGCTGCTGCGCCAACTGTTCTGGTTGGCACTGGAGCCGCCAGCGCCTGCTTATGGTCTAGGCATTCCGCCGCTGGCACAAGGCGGCTGGTGGTTGATCGTCGGCTTTATGCTCACTGTCTCTATCCTGCTATGGTGGGCACGCACTTACCGGCGCGCACGACAACTGGGTTTAGGCACGCACGTGGCATGGGCTTTTGCAGCGGCGATCTGGCTGTACCTGGTGTGCGGATTCTTCCGCCCCATCATGATGGGCAGCTGGTCTGAAGCGGTACCGTTTGGCATCTTCCCGCACCTCGATTGGGTCTC…
ASV151	CACCTTCGGCGTGATCTCGGTCGCGACTGGTGCGATCTGGTTCATGCTGTGCGGGGCCTGGTTCTGGCACGTGGCCGGATACAACCCGGGTGTGTTCATGCGCGATCTGTTCTGGATGGCGCTGGAGCCGCCGGGGCCGGAGTGGGGCCTGCGGGTGCCGCCGATGGCTGAGGGCGGGTTGTGGTTGCTGGCGTCGTTCTTCCTGCTGATCTCGGTGCTGACCTGGTGGGTTCGCACCTATCTGCGGGCCGAGGCGCTGGGCATGGGCAAGCATGTCTCTTGGGCGTTTGCCGGGGCGATCTGGTTGTTCCTGGTGCTGGGTCTGATCCGGCCGGTGATGATGGGCAGCTGGTCCGAGGCGGTGCCTTATGGCATCTTCCCGCACCTGGACTGGACTAA…
ASV152	CGGCTTAGGACTGGCATCCCTGGTCTGCGGTATGTTGGCATTCAACATCATCGGCTTGAACATGTTGGCCTCGGTCAACTGGGACCCGATCCAACTGGTGCGTCAACTGTTTTGGCTGGCGCTGGAGCCGCCGGCACCTGAATACGGTTTATCGTTGCCGCCGCTAAACCAAGGTGGCTGGTTTCTGATCACCGGTTTGCTGCTGAGCGTGTCTGTGTTGCTCTGGTGGGCGCGTATGTACCGTCGCGCCAAGCAGCTTGGTATGGGCACGCATGTGGCTTGGGCATTTGCGGCTGCATTGTGGTTGTTCTTTGTACTTGGTTTGTTCCGCCCGATTTTGATGGGTTCATGGGGTGAGGCTGTGCCTTACGGCATCTTCCCTCACTTGGACTGGACGGC…
ASV153	TGGTCTGGGCGTGGCTTCGCTCATCCTGGGTACCCTCGCTTTTAACTTCATTGGCTTCAACATGCTGGCCTCGGTGAACTGGGACCCGGTCCAGTTTGTGCGCCAATTGTTCTGGCTGGCGCTGGAGCCACCGGCACCGGCCTACGGCCTGAGCTTCCCGCCTATGAATCAGGGGGGGTGGTGGTTGCTCACGGGTGCTTTCCTGACTGCGTCGATGTTCTTTTGGTGGGCCCGTACCTACCGGCGCGCTCGCGAGTTGGGCATGGGAACCCATATTCCATGGGCCTTTGCCGCAGCCATCTGGTTGTTTTTGGTGCTTGGCTTGTTCCGCCCGGTTTTGATGGGCTCCTGGTCGGAGGCCGTGCCCTTCGGTATCTTCCCCCACCTGGATTGGACCGC…
ASV154	AACCGCTGGCGTTGTGAGCATCGCGGCCGGCCTGATCTGGTTTGAAATCATCGGCTTTTGGTTCTGGCGTCAGGCGGGCTATGATCCAGCGGTGTTCCTGCGCGATCTGTTCTGGCTGTCGCTGGAACCGCCAGCCCCGGAATGGGGTCTGCGGATCCCACCTTTGGATCAGGGCGGCATGTTCTTGCTGGCCGGGTTCTTCTTTATGATCTCGCTCTGGTCCTGGTGGCTGCGCACCTATCTTCGGGCCGAGGCCTTGGGCATGGGCAAGCATATCGCTTGGGCCTTTGCCGCGGCCTTGTGGCTGGTGATGGTGCTTGGTTTGATCCGCCCAGTGCTGATGGGAAGCTGGTCTGAGGCTGTGCCTTACGGCATCTTCTCGCACCTGGATTGGACGAA…
ASV155	CTATCTCGGGGCACTGTCCTTCGCCTGCGGGCTGATCGCCTTCGAGATCATCGGCCTCAACATGTGGGCCAGCGTGAACTGGGATCCGATCCAGTTCGTGCGCCAGTTGCCCTGGCTGGCGCTGGAGCCGCCGCTGCCCAAGTACGGGCTCAAGGTGCTGCCGCCGCTCAACGAGGGCGGCTGGTGGCTGATCGCTGGCTTCTTCCTCACCGCCTCGATTCTGCTGTGGTGGGTGCGGATGTATCGCCGCGCCCGCGCACTCGGTATGGGCACGCATGTACCTTGGGCGTTCGCGAGCGCCATCTGGCTCTACCTCGTGCTCGGCTTCATCCGCCCGCTGCTGATGGGCTCGTGGAGCGAGGCGGTGCCCTTCGGCCTCTTCCCGCACCTCGATTGGAC…
ASV156	CGTGCTTGGCACGATGTCGCTGATGTTCGGGCTGTTCGCCTTCACCATCATCGGTATGAACATGCTGGCGTCGGTGAACTGGGATCCAGTGCAATTCATTCGCCAGCTGTTCTGGCTCTCGCTTGATCCACCCGCGCCAGGTAATGGCCTGAAATTCGCACCGTTGAATCAAGGCGGTTGGTGGCAAATCTGCGGTCTGTTTCTGACGATCTCGGTGCTGCTGTGGTGGGCGAATGTGTATCGCCGCGCACGCGCGCTGCAAATGGGGACGCATATCGCGTGGGCGTTTGCTGCTGCGATTTGGTTGTTCCTGGTGCTAGGTCTGTTCCGCCCAGTACTGATGGGTAGCTGGGGCGAAGCGGTACCGTTCGGTATCTTCCCGCACCTTGACTGGACGGC…
ASV157	CTCGCTGGGTGTCGCTTCGCTGATCTTCGGCATCGCGGCCTTCAACATCATCGGCTTTAATATGCTGGCCTCGGTGGATTGGAATCCGATCCAGCTACTGCGCCAACTGTTCTGGCTGGCACTGGAGCCGCCAGCGCCGGCCTATGGTCTGGGCATTCCGCCGCTGGCCCAAGGCGGCTGGTGGTTGATCGTCGGCTTTATGCTCACCGTCTCCATCCTGCTATGGTGGGCACGCACCTACCGGCGCGCACGGCAGCTGGGTTTGGGCACGCACGTGGCATGGGCTTTTGCAGCGGCGATATGGCTGTATCTGGTGTGCGGATTCTTCCGCCCCATCATGATGGGCAGCTGGTCTGAAGCGGTACCGTTTGGCATATTCCCGCACCTCGATTGGGTCTC…
ASV158	AGCGAGCGGATTTGCGTCCCTGATCTTCGGCTTCGCGGCCTTCGAGATCATCGGATTCAACATGCTCGCCTCGGTGAACTGGAACATCGCGGAATTCTTCCGCCAGTTACCCTGGCTCGCGCTCGAGCCACCCGCGGCCAAGTACGGCCTCGGTATCCCGCCCATGGACGAAGGCGGTTGGTGGCTGCTGTCGGGTTTCTTCCTGACGATCTCGATCCTGCTCTGGTGGTGGCGCACATTCCAGCGCTCCAAGGCGCTCGGCATGGGTAACCACCTGGCGTGGGCCTTCGCCGGCGCGATCTGGCTCTATCTGGTGCTGGGCTTCATCCGCCCGATCATGATGGGCAGCTGGAGCGAGGCGGTGCCCTTCGGGATCTTCCCGCACCTCGACTGGACCGC…
ASV159	CGGGCTGGGTCTGGCCTCGATCATCTGCGGGATGCTGGCCTTCAACATCATCGGCTTCAACATGTTGGCGCAGGTCAACTGGGATCCGATCCAGTTCGTGCGGCAGCTGTTCTGGCTGGCGCTGGAGCCACCGGCTCCGCAAAACGGGCTGCACTTTCCGCCGATGAATCAGGGCGGCTGGTGGATGTTCGCCGGCGCGCTGCTCACGACGTCGCTGTTCCTGTGGTTCGCTCGCACCTACCGACGGGCCCGTGAACTGGGCATGGGCACCCACATTGCCTGGGCGTTTCTGTCGGCGATCTGGCTGTTTCTGGTGCTCGGCTTCATCCGGCCGCTGCTGATGGGCAGCTGGGGCGAGGCGGTGCCGTTCGGCATCTTCCCGCACCTGGACTGGACGGC…
ASV160	CGGCTTGGGCCTGGCCTCGCTCATCCTGGGCACCTTGGCCTTCAACATCATTGGCTTCAACATGTTGGCTTCGGTCAACTGGGACCCGATCCAATTTGTGCGCCAGCTGTTTTGGCTGGCCCTGGAACCACCAGCGCCGGTGTATGGCCTGAGCTTTCCGCCCATGAATGAAGGCGGCTGGTGGTTGCTCACCGGCTTGTTCCTCACCGCCTCGCTGTTTTTTTGGTGGGCGCGCATGTACCGCCGCGCCAAGGCATTGGGCCTGGGCATGCACATCCCCTGGGCCTTTGCCGCTGCGCTGTGGTTGTACCTGGTGCTTGGCTTTTTCCGCCCCATTTTGATGGGCTCGTGGAGCGAGGCCGTGCCCTTTGGCATCTTCCCGCACCTGGACTGGACAGC…
ASV161	CACCGCGGGCGTTGTCAGCATCGCGGCCGGCCTGATCTGGTTTGAGATCATCGGCTTTTGGTTCTGGCGTCAGGCGGGCTATGATCCGGCGGTGTTCCTGCGCGACCTGTTCTGGCTGTCGCTGGAACCGCCAGCCCCGGAATGGGGCTTGCGGATCCCACCGATGGATCAAGGCGGCATGTTCTTGCTGGCCGGGTTCTTCTTTATGATCTCGCTTTGGTCCTGGTGGCTGCGCACCTATCTTCGGGCTGAGGCTTTGGGGATGGGCAAGCACATCGCTTGGGCTTTCGCCGCAGCCTTGTGGCTGGTGATGGTGCTGGGCTTTATCCGCCCCGTGCTGATGGGAAGCTGGTCAGAGGCTGTGCCTTACGGCATCTTCTCGCACCTTGATTGGACGAA…
ASV162	TTGGCTGGGCTTGGCATCGCTGTTATTTGGCACGCTGGCCTTCAACATCATTGGCTTCAATATGTTGGCACAAGTGGACTGGAATCCATTGCAAATGATTCGCCAGCTGTTTTGGTTGGCGCTTGACCCGCCAGCGCCCAAATACGGTTTGAGTATTGCGCCACTCAATGACGGGGGTTGGTGGAATATTGCGGGATTGTTTCTGACCGTGTCACTGATTTTGTGGTGGGCACGCATGTACCGCCGCGCGCGTCAGCTTGGCTTGGGCACGCATGTGGCTTGGGCGTTTGCTGCTGCTATATGGCTTTATTTGGTGGTTGGATTTTTCCGCCCTGTGCTGATGGGCAGCTGGTCTGAATCCGTGCCCTTCGGTATCTTTCCGCACCTGGACTGGACAGC…
ASV163	CAATCTGGGCGTGGCCTCGCTGTTCTGCGGCTTCCTCGCCTTCGAGATCATCGGGCTCAACATGTGGGCCTCGGTGAACTGGGATCCCCGAGAATTCGTCCGGCAACTATTCTGGCTCGCGCTGGAGCCGCCTCCGCCGCAATATGGACTGCGGGTCATGCCACCGCTGCGTGAAGGGGGCTGGTGGCTGATCGCCGGCTTCTTCCTCACGGCGTCCGTGCTGCTGTGGTGGCTGCGCATGTATCGTCGGGCGCGGGCGCTGGGCATGGGCACCCATACGGCCTGGGCCTTCGCCGCCGCCATCTGGCTCTATCTGGTGATCGGATTCATCCGGCCGGTGCTGATGGGCCACTGGAGCGAGGCGGTGCCCTTTGGCATCTTCCCGCATCTGGACTGGAC…
ASV164	CTCGCTGGGTGTCGCTTCGCTGATCTTCGGCATCGCGGCCTTCAACATCATCGGCTTTAATATGCTGGCCTCGGTGGACTGGAATCCGATCCAGCTACTGCGCCAACTGTTCTGGCTGGCACTGGAGCCGCCAGCGCCGGCCTATGGTCTGGGCATTCCGCCGCTGGCCCAAGGCGGCTGGTGGTTGATTGTGGGTTTTATGCTCACCGTCTCCATCCTGCTATGGTGGGCACGCACCTACCGGCGCGCACGGCAGCTGGGTTTGGGTACGCACGTGGCATGGGCTTTTGCAGCGGCGATATGGCTGTATCTGGTGTGCGGATTCTTCCGCCCCATCATGATGGGTAGCTGGTCTGAAGCGGTACCGTTTGGCATATTCCCGCACCTCGATTGGGTCTC…
ASV165	TAGCACCGGTGTCGCCTCCATCCTCTGTTTCATCATCGCTTTCGAGATCGTCGGCCTGAACATGTTGGCCTCAGTGAACTGGAATCCCCTGCAGTTCATTCGACAACTGTTCTGGCTGGCATTGGAACCACCTGCTCCCCAATATGGTTTGCGGTTGCCGCCACTCCGCGACGGTGGATGGCATCTGATGGCCGGGTTCTTCCTTACGATGTCGGTCTTGCTCTGGTGGGTGCGCACGTACAACCTGGCGCGCAAGCTCAAGATGGGTACGCATACGGCATGGGCGTTTGCATCAGCCATCTTCCTGTTCCTCGTGCTCGGATTCATCCGTCCGGTAATGATGGGTAGCTGGTCCGAGGCTGTGCCCTACGGCATCTTTGCGCACCTCGATTGGACGGC…
ASV166	CGGTCTGGGACTGGCGTCCCTCATTTTGGGCACGCTGGCTTTCAACATCATCGGCTTCAACATGCTGGCCCAGGTCGGCTGGGACCCGGTGCAGTTCGTGCGTCAGCTGTTCTGGCTGGCGCTGGAGCCGCCGCCGCCCCAGTACGGTCTGTCGCTGCCGCCGATGAACCAGGGCGGCTGGTACATGATCGCCAGCCTCTTCCTGCTGGCCTCGGTCATGCTTTGGTGGGCGCGTACCTACCGGCGTGCCCGCGAGCTGGGCATGGGCACCCATATTCCATGGGCCTTCGCTGCGGCGATTTGGCTGTTCTTGGTGCTCGGCCTGTTCCGTCCCATTCTCATGGGCTCCTGGAGCGAGGCGGTGCCCTACGGCATCTTCCCGCACCTGGACTGGACGGC…
ASV167	CGGGCTGGGTGTGGCTTCTCTGGTGTTTGGAACGCTCGCGTTCAACATCATCGGCTTCAACATGCTCGCATCGGTGGGCTGGAATCCGCTGCAGTTGATCAAGCAGCTCTTCTGGCTGGCCCTGGAACCACCACCGCCGTCCTACGGACTGAGCATTCCGCCGCTGGCACAGGGCGGATGGTGGCTGGTCGTCGGGTTCATGCTGACGGTCTCGATCCTGCTGTGGTGGGCGCGGACCTACCGCCGCGCACGCCAGCTGGGCTTGGGTACCCACGTGGCCTGGGCCTTCGCCGCGGCGATCTGGCTGTACCTGGTGTGCGGCTTCTTCCGCCCGATCATGATGGGCAGTTGGTCAGAAGCAGTGCCGTTCGGCATCTTCCCGCACCTGGACTGGGTGGC…
ASV168	CAATCTGGGCGTGGCCTCGCTGATATGCGGGTTCCTCTCCTTCGAGATCATCGGCCTCAACATGTGGGCCTCGGTGAACTGGAGCCCGGGCGAATTCATCCGCCAGTTGTTCTGGCTCGGGCTGGAGCCGCCGTCGCCGCAATATGGCCTGCGCCTGGCGCCGCTGCGCGAAGGAGGCTGGTGGCTGATCGCCGGCTTCTTCCTCACGGCGTCCGTGCTGCTGTGGTGGCTGCGCATGTATCGGCGGGCGCGGGCGCTGGGCATGGGCACCCATACGGCCTGGGCCTTCGCGGCGGCCATCTGGCTCTTTCTGGTGATCGGCCTCATCCGGCCGGTGCTGATGGGCCACTGGAGCGAGGCGGTGCCCTTCGGCATCTTCCCCCATCTGGATTGGACGGC…
ASV169	CTCCACGGGTTTCGCCTCCATACTTTGCTTCATCATTGCCTTCGAGATCGTCGGCCTCAACATGCTGGCGTCGGTGAACTGGAACCCGCTGCAGTTCGTGCGGCAGTTGTTCTGGCTCGCACTCGAACCGCCGGCGCCGCAATACGGCTTGCGACTGCCGCCGTTGCATGACGGCGGCTGGTGGCTCATGGCGGGCTTCTTCCTCACGATGTCGGTGCTGCTGTGGTGGGTTCGCACCTACAACTTGGCGCGCAAGCTCAAGATGGGGACGCATACGGCCTGGGCATTCGCCTCGGCGATCTGGCTCTTCCTGGTGCTGGGCTTCATTCGTCCGGTGCTGATGGGCAGCTGGTCCGAAGCCGTGCCGTTCGGCATCTTCGCCCACCTCGATTGGACTGC…
ASV170	CGGGCTGGGTCTGGCCTCGATCATCTGCGGGATGCTGGCCTTCAACATCATCGGCTTCAACATGTTGGCGCAGGTCAACTGGGATCCGATCCAGTTCGTGCGGCAGCTGTTCTGGCTGGCGCTGGAGCCACCGGCTCCGCAAAACGGGCTGCACTTTCCGCCGATGAATCAGGGCGGCTGGTGGATGTTCGCCGGCGCGCTGCTCACGACGTCGCTGTTCCTGTGGTTCGCTCGCACCTACCGACGGGCCCGTGAACTGGGCATGGGCACCCACATTGCCTGGGCGTTTCTGTCGGCGATCTGGCTGTTTCTGGTGCTCGGCTTCATCCGGCCGCTGTTGATGGGCAGCTGGGGCGAGGCGGTGCCGTTCGGCATCTTCCCTCACCTGGACTGGACGGC…
ASV171	TTGGCTGGGCTTGGCATCGCTGTTATTTGGCACGCTGGCCTTCAACATCATTGGCTTCAATATGTTGGCCCAAGTGGACTGGAATCCATTGCAAATGATTCGCCAGCTGTTTTGGTTGGCGCTTGACCCGCCAGCGCCCAAATACGGTTTGAGTATTGCGCCACTCAATGACGGGGGTTGGTGGAATATTGCGGGATTGTTTCTGACCGTGTCACTGATTTTGTGGTGGGCTCGCATGTACCGCCGCGCTCGTCAGCTCGGCTTGGGCACACATGTGGCTTGGGCATTTGCTGCTGCCATCTGGCTTTATTTGGTCGTCGGATTTTTCCGCCCTGTGCTGATGGGCAGCTGGTCTGAATCCGTGCCCTTCGGTATCTTTCCGCACCTGGACTGGACCGC…
ASV172	CGGTCTCGGTTTGGCCTCACTGATCTTTGGGTTGATCGCCTTCACGCTGATTGGCATGAACATGCTGGCTTCGGTGAACTACGACCCCATCCAATTTGTGCGCCAGCTGTTCTGGTTGTCTCTGGAGCCCCCACCGCCCAGCTACGGCTTGAGCATGCCCCCGCTCAACCAGGGCGGTTGGTTCCTCATCGTGGGCCTGTTCTTGACCGCATCGGTCTTGTTCTGGTGGGCGCGCACTTACCGCCGTGCGGTGGAGCTGGGCATGGGCACGCACATCGCTTGGGCTTTTGCCGCCGCCATCTGGTTGTTCTTGGTGCTGGGTTTGTTTCGCCCCATCTTGATGGGTTCATGGGGTGAGGCTGTGCCCTACGGCATCTTCTCCCACCTGGACTGGACGGC…
ASV173	GTTCACTGGAATCGCATCGCTTCTGTGCGGCTTCATCGCGATCGAGATCATCGGTCTCAATATGTTCGCGTCGGTGGACTGGAATCCGAAGCAGTTCGTCCGCCAACTGTTCTGGCTTGCGCTTGAACCGCCTGGTGCAGAGTGGGGACTGCGCTTTCCGCCGCTCAATCAAGGCGGTTGGTGGCTGGTCGCCGGTTTCTTCCTGACCACCGCAATCCTGTTGTGGTGGGTTCGGATGTACCGCCGGGCTGTGGCGCTGGGGATGGGGACGCATGTGCCCTGGGCGTTTGCATCGGCGATCTGGCTCTATCTGGTCCTGGGGTTCATTCGCCCTGTGCTGATGGGCAGCTGGAGCGAGGCCGTGCCGTTTGGCATCTTCCCGCACCTGGACTGGACCGC…
ASV174	CTCGCTGGGCGTGGCCTCGCTGCTCTTCGGCACATTTGCCTTCAACATCATCGGCTTCAACATGCTGGCCTCGGTCGACTGGAACCCCATCCAGCTGGTCCGCCAGCTGTTTTGGTTGGCCCTAGAGCCGCCGCCGCCGCAGTATGGCCTGAGCATTCCGCCGCTGGCGCAGGGTGGCTGGTGGTTGGTCACCGGCTTCATGCTGACCGTGTCCATCCTCCTGTGGTGGGCCAGAACCTACCGGCGTGCGCGCCAGCTCGGGCTGGGCACCCACGTGGCCTGGGCCTTCGCGGCCGCTATCTGGCTCTACCTGGTGTGCGGGTTCTTTCGCCCCATCATGATGGGTAGCTGGTCCGAGGCGGTGCCGTTCGGCATATTCCCGCACCTGGACTGGGTCTC…
ASV175	CGGCCTGGGCGTAGCGTCGCTGGTATTCGGGACAGCTGCCTTCAACATCATCGGCTTCAATATGCTGGCCTCGGTCGGCTGGAATCCGATCGAACTGATCCGGCAACTGTTCTGGTTGGCCCTGGAGCCGCCCGCACCGGCTTATGGTCTGAGCATTCCGCCCCTGCAACAGGGCGGCTGGTGGCTCATCGTCGGTTTCCTGCTCACTGTCTCAATGATGCTGTGGTGGGCACGCACTTATCGGCGTGCACGTCAGCTCGGCATGGGCACGCATATCGCCTGGGCGTTTGCTGCCGCCATCTGGCTCTATCTGGTGTGCGGTTTCTTCCGCCCCATCATGATGGGCAGCTGGTCTGAAGCGGTACCCTTCGGCGTATGGCCGCACCTGGACTGGGTCTC…
ASV176	CGGCTTGGGCGTGGCTTCGCTCATCCTGGGCACTCTGGCTTTCAACATCATCGGCTTCAACATGCTGGCCTCGGTCAACTGGGATCCGATCCAGTTTGTGCGCCAGTTGTTCTGGTTGGCGCTGGAGCCACCGGCACCTGCCTACGGCCTGGGCATCCCGCCCATGAACCAGGGTGGTTGGTGGTTGCTGACGGGTGCATTTCTGACGGCATCGATGTTCTTTTGGTGGGCTCGCACCTACCGCCGCGCCCGCGAGTTGGGCATGGGAACCCATATTCCATGGGCCTTTGCAGCGGCGATTTGGCTGTACTTGGTTTTGGGCTTTTTCCGCCCCATCCTGATGGGTTCCTGGTCCGAGGCGGTGCCCTTCGGCATCTTCCCGCACCTGGACTGGACGGC…
ASV177	TACCTTTGGCGTGGTGAGCATTATCACAGGCCTTATCTGGTTCGAAATCATCGGCTTTTGGTTCTGGCGTCAGGCGGGCTATGATCCGGCGGTGTTCCTGCGCGATCTGTTCTGGCTGTCGCTGGAACCGCCAGCGCCGGAATGGGGCCTGCGGATCCCGCCTCTGGATCAGGGCGGCATGTTCTTGTTGGCGGGGTTCTTCTTTTTCATCTCGCTCTGGTCATGGTGGCTGCGCACCTATCTGCGGGCAGAGGCTTTGGGCATGGGCAAGCACATCGCTTGGGCCTTTGCTGCGGCCTTGTGGCTGGTGATGGTGTTGGGCTTGATCCGCCCGGTACTGATGGGAAGCTGGTCCGAAGCCGTGCCCTATGGCATCTTCTCGCACCTTGATTGGACCAA…
ASV178	CGGCCTGGGCGTAGCGTCGCTGGTGTTCGGGACAGCTGCCTTCAACATCATCGGCTTCAACATGCTGGCCTCGGTTGGCTGGAATCCGATTGAACTGATCCGGCAACTGTTCTGGTTGGCGCTTGAGCCGCCCGCACCGGCTTATGGTCTGAGCATCCCGCCCCTGCAACAGGGCGGCTGGTGGCTCATCGTCGGTTTCCTACTCACTGTCTCAATGATGCTGTGGTGGGCACGCACTTATCGGCGCGCACGTCAGCTCGGCATGGGCACGCATATCGCCTGGGCGTTTGCTGCCGCCATCTGGCTCTATCTGGTGTGCGGTTTCTTCCGCCCCATCATGATGGGCAGCTGGTCTGAAGCGGTGCCCTTCGGCGTATGGCCGCACCTGGATTGGGTCTC…
ASV179	CGGCATCGGCATCATGTCGCTGCTCTGCGGCTTCATCGCCATCGAGATCATCGGGCTCAACATGCTGGCCTCGGTCAACTGGAACCCGATCCAGTTCGTGCGGCAGCTGTTCTGGCTCGGCCTCGAGCCGCCGCCGGCCAAATATGGCCTGGCACTCGCTCCCCTTCGTGAGGGCGGCTGGTGGCAGATGGCGGGCTTCTTCCTCACCCTTTCCATCCTGCTCTGGTGGGTGCGCACCTACAGGCGCGCCCGCGCGCTGGGCATGGGCACGCACATTGCCTGGGCCTTCGCCGCGGCGATCTGGCTCTACCTGGTGCTGGGCTTCATCCGCCCGCTGCTCATGGGCAACTTCTCGGAAGCCGTGCCCTTCGGCATCTTCCCGCACCTCGATTGGACGGC…
ASV180	CACCGCTGGCGTTGTCAGCATCGCGGCCGGCCTGATCTGGTTTGAGATCATCGGCTTTTGGTTCTGGCGTCAGGCGGGCTATGATCCGGCGGTGTTCCTGCGCGATCTGTTCTGGCTGTCGCTGGAACCGCCAGCCCCGGAATGGGGCTTGCGGATCCCACCGATGGATCAAGGCGGCATGTTCTTGCTGGCCGGGTTCTTCTTTATGATCTCTCTTTGGTCATGGTGGCTGCGCACCTATCTTCGGGCTGAGGCTTTGGGGATGGGCAAGCACATCGCTTGGGCTTTCGCCGCAGCCTTGTGGCTGGTGATGGTGCTGGGCTTTATCCGCCCCGTGCTTATGGGAAGCTGGTCAGAGGCTGTGCCTTACGGCATCTTCTCGCACCTTGATTGGACGAA…
ASV181	ATGGCTCGGCACTATTTCGCTCGTCTGCGGGTTCATCGCGTTCGAAATCATCGGCCTCAATATGTGGGCATCGGTGAATTGGGATCCGGTGCAATTCATTCGTCAGCTGTTCTGGCTTTCGCTTGAACCGCCGCCGGCGAAATATGGTCTCCACTTCCCGCCTTTGCGTGAAGGCGGCTGGTGGTTGATTGCCGGTCTCTTCCTCACAACAAGCGTTTTGTTGTGGTGGGTTCGTACCTATCGCCGCGCCCGCGCGCTCGGCATGGGCACGCATGTCGCTTGGGCTTTCGCCGCCGCGATCTGGCTCTATCTGGTGCTGGGCTTTATCCGCCCTGTGCTGATGGGCAATTTCTCGGAAGCCGTACCTTTCGGCATCTTCCCGCATCTTGATTGGACGGC…
ASV182	TTCGCTGGGCTTAGCCTCGCTGGTTCTCGGCACTTTTGCGTTCAACATCATCGGCTTCAATATGCTGGCCGCGGTGGACTGGAACATTGCACAATTCATCCGGCAGTTGTTCTGGCTGGCGCTCGAGCCGCCACCACCGCAGTACGGATTGAGCATCCCGCCATTGGAGCAAGGTGGCTGGTGGTTGATCACCGGCTTCATGTTGACCCTGTCGATTCTCCTGTGGTGGGCAAGAACCTACCGGCGCGCGCGCCAGTTGGGGCTGGGCACCCATGTGGCCTGGGCCTTCGCAGCTGCCATCTGGTTGTTTTTGGTCTGCGGCTTTTTCCGTCCCGTCATGATGGGAAGCTGGTCTGAGGCGGTGCCTTTCGGTATCTTCCCGCACCTGGACTGGGTTTC…
ASV183	CGGTTTGGGCCTGGCCTCGCTCATCCTGGGCACCTTGGCTTTCAACATCATTGGCTTCAACATGTTGGCTTCGGTGGACTGGAACCCGATCCAATTTGTGCGCCAGCTGTTTTGGCTGGCCCTGGAACCACCAGCGCCGGTGTATGGCCTGAGTTTTCCGCCCATGAATGAAGGCGGCTGGTGGTTGCTCACCGGTTTGTTCCTCACCGCCTCGCTGTTTTTTTGGTGGGCGCGCATGTACCGCCGCGCCAAGGCATTGGGCCTGGGCATGCACATCCCTTGGGCCTTTGCCGCTGCGCTGTGGTTGTACCTCGTGCTTGGCTTTTTCCGCCCCATTTTGATGGGCTCATGGAGCGAGGCCGTGCCCTTTGGCATCTTCCCGCACCTGGACTGGACAGC…
ASV185	CGGTTTGGGCCTGGCCTCGCTCATCCTGGGCACCTTGGCCTTCAACATCATTGGCTTCAACATGTTGGCTTCGGTGGACTGGAACCCGATCCAATTTGTGCGCCAGCTGTTTTGGCTGGCCCTGGAACCACCAGCGCCGGTGTATGGCCTGAGTTTTCCGCCCATGAATGAAGGCGGCTGGTGGTTGCTCACCGGCTTGTTCCTCACCGCCTCGCTGTTTTTTTGGTGGGCGCGCATGTACCGCCGCGCCAAGGCCTTGGGCCTGGGCATGCACATCCCCTGGGCCTTTGCCGCCGCGCTGTGGCTGTATTTGGTGCTGGGCTTTTTCCGCCCCATTTTGATGGGCTCATGGAGCGAGGCCGTGCCCTTTGGCATCTTCCCGCACCTGGACTGGACAGC…
ASV186	CTCGCTGGGTGTCGCTTCGCTGATCTTCGGCATCGCGGCCTTCAACATCATCGGCTTTAATATGCTGGCCTCGGTGGACTGGAATCCGATCCAGCTACTGCGCCAACTGTTCTGGCTGGCACTGGAGCCGCCAGCGCCGGCCTATGGTCTGGGCATTCCGCCGCTGGCCCAAGGCGGCTGGTGGTTGATCGTCGGCTTTATGCTCACCGTCTCCATCCTGCTATGGTGGGCACGCACCTACCGGCGTGCACGACAGCTGGGTTTGGGCACGCACGTGGCCTGGGCTTTTGCAGCGGCGATCTGGCTATACCTGGTGTGCGGATTCTTCCGCCCCATCATGATGGGCAGCTGGTCTGAAGCGGTACCGTTTGGCATATTCCCGCACCTCGATTGGGTCTC…
ASV187	CGGCTTGGGCCTGGCCTCGCTCATCCTGGGCACCTTGGCCTTCAACATCATTGGCTTCAACATGTTGGCTTCGGTGGACTGGAACCCGATCCAATTTGTGCGCCAGCTGTTTTGGCTGGCCCTGGAACCACCAGCGCCGGTGTATGGCCTGAGCTTTCCGCCGATGAATGAAGGCGGCTGGTGGTTGCTCACCGGCTTGTTCCTCACCGCCTCGTTGTTTTTTTGGTGGGCGCGCATGTACCGCCGCGCCAAGGCATTGGGCCTGGGCATGCACATCCCTTGGGCCTTTGCCGCTGCGCTGTGGTTGTACCTCGTGCTTGGCTTTTTCCGCCCCATTTTGATGGGCTCATGGAGCGAGGCCGTGCCCTTTGGCATCTTCCCGCACCTGGACTGGACAGC…
ASV188	TACGCTGGGCGTGGCCTCGCTGCTGTTTGGCACGCTGGCTTTCAACATCATCGGCTTCAATATGCTGGCCTCGGTGGACTGGAGTCCGATTGAGCTGATCCGCCAGTTGTTCTGGCTGGCGCTTGAGCCGCCGCCCCCGGCCTTTGGCCTGGGCATTCCGCCGCTGGCGCAAGGTGGCTGGTGGTTGATTGTGGGCTTTATGCTGACGGTGTCGATTTTGCTGTGGTGGACACGCACCTACCGCCGCGCACGACAGTTGGGGCTGGGCACGCACGTGGCCTGGGCCTATGCAGCGGCCATTTGGCTGTACCTGGTGTGCGGCCTGTTTCGGCCCATCATGATGGGCAGTTGGTCGGAGGCGGTACCGTTTGGCATCTTCCCGCACCTGGACTGGGTGTC…
ASV189	CAATCTGGGGGTGGCCTCGCTGATCTGCGGGTTCCTCTCCTTCGAGATCATCGGCCTCAACATGTGGGCCTCGGTGAATTGGAGCCCCGGCGAATTCATCCGCCAGTTGTTCTGGCTCGGGCTGGAGCCGCCGCCGCCGCAATATGGCCTGCGCCTCGCGCCGCTGCGCGAAGGCGGCTGGTGGCTGATCGCCGGCTTCTTCATGACGGCGTCGCTGCTGCTGTGGTGGCTGCGCATGTATCGCCGGGCGCGCGCGCTGGGCATGGGCACCCATACGGCCTGGGCCTTCGCGGCCGCCATCTGGCTCTGTCTGGTGCTGGGCTTGATCCGGCCGGTGCTGATGGGCCACTGGAGCGAGGCTGTGCCCTTCGGCATCTTCCCGCATCTGGATTGGACGGC…
ASV190	AGCGAGCGGATTTGCGTCCCTGATCTTCGGCTTCGCAGCCTTCGAGATCATCGGATTCAACATGCTCGCCTCGGTGAACTGGAACATCGCGGAATTCTTCCGCCAGTTACCCTGGCTCGCGCTCGAGCCACCCGCGGCCAAGTACGGCCTCGGTATCCCGCCCATGGACGAAGGCGGTTGGTGGCTGCTGTCGGGCTTCTTCCTGACGATCTCGATCCTGCTCTGGTGGTGGCGAACCTTCCAGCGCTCCAAGGCGCTCGGCATGGGTAACCACCTGGCGTGGGCCTTTGCCGGCGCAATATGGCTATATCTGGTGCTGGGCTTCATCCGCCCGATCATGATGGGCAGCTGGAGCGAGGCGGTGCCCTTCGGGATCTTCCCGCACCTCGACTGGACTGC…
ASV191	CTCGCTGGGTGTCGCTTCGCTGATCTTCGGCATCGCGGCCTTCAACATCATCGGCTTCAATATGCTGGCCTCAGTGGACTGGAACCCGATCCAGCTGCTGCGCCAACTGTTCTGGTTGGCACTGGAGCCGCCAGCGCCTGCTTATGGTCTAGGCATTCCGCCGCTGGCACAAGGCGGCTGGTGGTTGATCGTCGGCTTTATGCTCACTGTCTCTATCCTGCTATGGTGGGCACGCACTTACCGGCGCGCACGACAACTGGGTTTAGGCACGCACGTGGCATGGGCTTTTGCAGCGGCGATCTGGCTGTACCTGGTGTGCGGATTCTTCCGCCCCATCATGATGGGCAGCTGGTCTGAAGCGGTACCGTTTGGCATCTTCCCGCACCTCGATTGGGTCTC…
ASV192	ATGGGCAGGCGTCCTGTCGCTCATCTTCGGCTTCGTGGCCTTCGAGATCATCGGTCTCAACATGTGGGCCTCGGTGGGCTGGGATCCGGTGGAGTTCATCCGCCAGCTTCCCTGGCTCGCCCTCGAACCCCCTCCACCGCAGTACGGCCTGCACGTACCGCCCCTGGCACAGGGTGGCTGGTACCTGATGGCGGGTTTCTTCCTGACGATCAGCATCCTGCTCTGGTGGGTTCGCGTGTATCGTCGGGCGCGCGCCCTCAACATGGGCACGCACCTCCCGTGGGCCTTCGCCAGCGCGATCTTCCTGTACACCACGTTCTTCTTCCAGCCGCTGCTCGTCGGGAGCTGGAGCGAGATGGTGCCCTTCGGCATCTTCCCGCACCTGGATTGGACGTCGGC…
ASV193	CAATCTGGGCGTGGCCTCGCTGTTCTGCGGCTTCCTCGCCTTCGAGATCATCGGGCTCAACATGTGGGCCTCGGTGAACTGGGATCCCCGAGAATTCGTCCGGCAACTATTCTGGCTCGCGCTGGAGCCGCCTCCGCCGCAATATGGACTGCGGGTCATGCCGCCGCTGCGTGAAGGGGGCTGGTGGCTGATCGCCGGCTTCTTCCTCACGGCGTCCGTGCTGCTATGGTGGCTGCGCATGTATCGTCGGGCGCGGGCGCTGGGCATGGGCACCCATACGGCCTGGGCCTTCGCCGCCGCCATCTGGCTCTATCTGGTGATCGGGTTCATCCGGCCGGTGCTGATGGGTCACTGGAGCGAGGCGGTGCCCTTTGGCATCTTCCCGCATCTGGACTGGAC…
ASV194	TGGCTTGGGCTTGGCCTCGCTGATTTGCGGCATGATCGCCTTCAACATCATCGGCATGAACATGCTGGCCTCGGTGCATTACGACCCGGTGCAGTTCGTGCGTCAATTGTTTTGGCTGGCACTGGAGCCGCCACCCCCTGAATACGGTTTGTCATGGCCGCCCCTGAACCAAGGCGGTTGGTTTTTGATCACCGGTATTTTCTTGAGTGCCTCCGTGCTGTTGTGGTGGGTGCGCATGTACCGCCGCGCCACCCAACTCGGCTTGGGCACCCATGTCGCTTGGGCTTTCGCGGCCGCCTTGTGGTTGATGTTTGTGTTGGGCTTCATCCGCCCCATCCTGATGGGTTCTTGGTCAGAAGCCGTGCCTTACGGCATCTTCCCGCACCTGGACTGGACCGC…
ASV196	CGGTTTGGGCCTGGCCTCGCTCATCCTGGGCACCTTGGCCTTCAACATCATTGGCTTCAACATGTTGGCTTCGGTGGACTGGAACCCGATCCAATTTGTGCGCCAGCTGTTTTGGCTGGCCCTGGAACCACCAGCGCCGGTGTATGGCCTGAGTTTTCCGCCGATGAATGAAGGCGGCTGGTGGTTGCTCACTGGTTTGTTCCTCACCGCCTCGCTGTTTTTTTGGTGGGCGCGCATGTACCGCCGCGCCAAGGCATTGGGCCTGGGCATGCACATCCCCTGGGCCTTTGCCGCTGCGCTGTGGCTGTATTTGGTGCTGGGCTTTTTCCGCCCCATCTTGATGGGCTCGTGGAGCGAGGCCGTGCCCTTTGGCATCTTCCCGCACCTGGACTGGACAGC…
ASV197	CGGTCTGGGCCTGGCGTCCATCATCTTTGGCACCCTGGCTTTTAACATCATCGGCTTCAACATGCTGGCGCAGGTGAACTGGGACCCGATCCAGTTCATTCGTCAGTTGTTCTGGCTGGCGCTGGAGCCACCTCCGCCGCAATACGGGCTGACGATTCCGCCTATGAATCAGGGTGGCTGGTACCTGCTGTCCAGCCTGTTCCTGCTGATCTCTGTGCTGCTGTGGTTCGCCCGCACTTGGCGCCGAGCCCGCGAGCTGGGGCTGGGCATGCATATTCCCTATGCGTTTTTGTCGGCCATGTGGTTGTTCCTGGTGCTCGGTCTGTTCAGGCCCGTGCTCATGGGCAGCTGGGGCGAGGCCGTTCCCTACGGCATCTTCCCCCACTTGGACTGGACGGC…
ASV198	TGGTTACGGCATCGCGTCGATCATCTGCGGCATTATCGCCATCCAGATCATGGGCTGGAACATGCTCGCCTCGGTCGATTACAGTCCGATCGAGATGATCAAGCAGCTTCCCTGGCTGGCGCTGGAGCCCCCGTCGCCCGCTTGGGGATTGTCTATCCCCCCCTTGAACGAGGGTGGGTGGTGGCTGATGGCGGGCTTCTTCCTGACCCTTTCCATCCTGCTGTGGTGGATTCGCATGTACCGGCGCGCCCGCGCGCTTGGCATGGGCACGCATGTGGCGTGGGCGTTTGCTTCCGCCATCTGGCTTTATCTGGTACTCGGCTTCTTCCGCCCCTTGCTGATGGGCAGCTGGGGCGAGGCGGTTCCGTTCGGCATCTTCCCGCACCTGGACTGGACGGC…
ASV199	TGGACTGGGCGTGGCTTCGCTCGTTTTCGGCACGCTGGCGTTCAACATCATCGGCTTCAACATGCTGGCGTCGGTGGACTGGAGCCCCATCCAACTGATACGGCAACTGTTCTGGCTGGCGCTTGAGCCGCCCGCGCCCCAGTACGGACTGAGCATCCCGCCGTTGGCCCAGGGGGGCTGGTGGTTGATCGTGGGCTTCATGTTGACCGTCTCCATCATGTTGTGGTGGGCCCGCACCTACCGTCGTGCCCGCCAGCTTGGAATGGGCACACACGTGGCCTGGGCCTTCGCGGCCGCAATCTGGCTGTACCTGGTGTGCGGCTTCTTTCGCCCCATCATGATGGGCAGCTGGAGCGAGGCGGTGCCCTTTGGCATCTTCCCTCACCTGGACTGGGTCTC…
ASV200	GGGTCTGGGGGTCGCGTCGCTGGTGTTCGGCACGCTGGCCTTCAACCTCATCGGGTTCAACATGCTGGCCTCGGTGGACTGGAGTCCGCTGCGCCTGATCCAGCAACTGTTCTGGCTGGCCCTGGAGCCGCCGGCGCCGCAATACGGCCTGAGCATCCCGCCGCTGGCGCAAGGGGGCTGGTGGCTCATCGTGGGCTTCCTGCTCACGGTCTCGATGATGCTGTGGTGGGCGCGCACCTACCGCCGAGCCCGCCAGCTGGGCATGGGGACGCACGTGGCCTGGGCCTTTGCGGCCGCGATCTGGCTCTACCTGGTGTGCGGCTTCTTCCGGCCGCTCATGATGGGCAGCTGGTCTGAGGCGGTGCCTTTCGGCATCTTCCCGCACCTGGACTGGGTGTC…
ASV202	CGGCTTGGGCCTGGCCTCGCTCATCCTGGGCACCTTGGCCTTCAACATCATTGGCTTCAACATGTTGGCTTCGGTCAACTGGGACCCGATCCAATTTGTGCGCCAGCTGTTTTGGCTGGCCCTGGAACCACCAGCGCCGGTGTATGGCCTGAGCTTTCCGCCGATGAATGAAGGCGGCTGGTGGTTGCTCACCGGCTTGTTCCTCACCGCCTCGTTGCTTTTTTGGTGGGCGCGCATGTACCGCCGCGCCAAGGCATTGGGCCTGGGCATGCACATCCCTTGGGCCTTTGCCGCGGCGCTGTGGCTGTACTTGGTGCTCGGCTTTTTCCGCCCCATTTTGATGGGCTCATGGAGCGAGGCTGTGCCCTTTGGCATCTTCCCGCACCTGGACTGGACAGC…
ASV203	TTGGCTGGGCTTGGCATCGCTGCTGTTTGGCACGCTGGCCTTCAACATCATTGGCTTCAATATGTTGGCCCAGGTGGATTGGAATCCACTGCAAATGATTCGCCAGCTGTTTTGGTTGGCGCTTGACCCGCCGGCGCCCAAATACGGTTTGAGTATTGCGCCACTCAATGACGGGGGTTGGTGGAATATTGCGGGGTTGTTTCTGACCGTGTCACTGATTTTGTGGTGGGCACGTATGTACCGCCGCGCGCGTCAGCTTGGCTTGGGCACGCATGTGGCTTGGGCGTTTGCTGCTGCTATCTGGCTTTATTTGGTGGTTGGATTTTTCCGCCCTGTGCTGATGGGCAGCTGGTCTGAATCCGTGCCCTTCGGTATCTTTCCGCACCTGGACTGGACAGC…
ASV204	GTTCACTGGAATCGCATCGCTTCTGTGCGGCTTCATCGCGATCGAGATCATCGGTCTCAATATGTTCGCGTCGGTGGACTGGAATCCGAAGCAGTTCGTCCGCCAACTGTTCTGGCTTGCGCTTGAACCGCCTGGTGCAGAGTGGGGACTGCGCTTTCCGCCGCTCAATCAAGGCGGTTGGTGGCTGGTCGCCGGTTTCTTCCTGACCACCGCAATCCTGTTGTGGTGGGTTCGGATGTACCGCCGGGCTGTGGCGCTGGGGATGGGGACGCATGTGCCCTGGGCGTTTGCATCGGCGATCTGGCTCTATCTGGTCCTGGGGTTCATTCGCCCTGTGCTGATGGGTAGCTGGAGCGAGGCCGTGCCGTTTGGCATCTTCCCGCACCTGGACTGGACCGC…
ASV205	CGGTTTGGGCCTGGCCTCGCTCATCCTGGGCACCTTGGCTTTCAACATCATTGGCTTCAACATGTTGGCTTCGGTCAACTGGGACCCGATCCAATTTGTGCGCCAGCTGTTTTGGCTGGCCCTGGAACCACCAGCGCCGGTGTATGGCCTGAGTTTTCCGCCGATGAATGAAGGCGGCTGGTGGTTGCTCACCGGCTTGTTCCTCACCGCCTCGCTGTTTTTTTGGTGGGCGCGCATGTACCGCCGCGCCAAGGCATTGGGCCTGGGCATGCACATCCCCTGGGCCTTTGCCGCCGCGCTGTGGCTGTATTTGGTGCTGGGCTTTTTCCGCCCCATCTTGATGGGCTCGTGGAGCGAGGCCGTGCCCTTTGGCATCTTCCCGCACCTGGACTGGACAGC…
ASV206	TGGGCTGGGTTTGGCCTCGATCATCTGCGGGATGTTGGCCTTCAACATCATTGGCTTGAACATGCTGGCGCAGGTCAACTGGGATCCGATCCAGTTCGTCCGGCAGTTGTTCTGGCTGGCTCTGGAGCCGCCACCACCACAAAACGGCCTGCACTGGCCGGCCATGAATCAAGGCGGGTGGTGGATGCTGGCGGGCGCCTTGCTCACGACATCGCTGTTCCTGTGGGTAGCGCGCACCTACCGCCGTGCCCGCGAACTCGGCATGGGCACGCACATCGCCTGGGCATTCCTGTCGGCGATCTGGCTGTATCTGGTGCTCGGGTTCATTCGCCCGCTGCTCATGGGCAGCTGGGGTGAGGCGGTGCCGTTCGGGATCTTCCCCCACCTCGACTGGACGGC…
ASV207	TGGGCTTGGCCTGGCATCGCTGATTTTTGGCATGCTGGCGTTCAACATCATCGGCTTCAACATGCTGGCTGCGGTGGATTGGAACCCGCTGCAATTGATTCGCCAACTGTTTTGGTTGGCGCTGGAGCCACCACCACCAGGCTATGGCCTGCGCTGGCCACCACTGAACCAAGGCGGCTGGTGGTTGATCACGGGCTTTTTGCTTACCGTATCGCTGTTTTTGTGGTGGACACGGATGTACCGGCGCGCCCGGCAATTGGGGTTGGGTACCCACGTAGCCTGGGCATTCGCTGCGGCGATCTGGCTGTACTTGGTGTGTGGATTCTTCCGCCCGGTGCTGATGGGCAGTTGGTCGGAGGCGGTGCCGTTTGGCATCTTCCCGCACCTTGACTGGGTCTC…
ASV208	GACGCTCGGCGTTGCCTCTCTGCTGACCGGTACGATTGCTTTCCTGATCATCGGTTTCAACTTCTGGGCGCAGGTCAATTGGGATCCCATCCAGTTTGTCCGCCAGCTGTTCTGGTTGTCGCTTGAGCCGCCTCCCGCCAAATATGGCCTGAAGATCCTGCCGCCGCTGGCCGAAGGTGGCTGGTGGCTTATCACCGGCGCATTGCTCACCGCATCGGTGCTGCTCTGGTGGGCGCGCACCTATCGCCGCGCCGTCGAATTGCAGATGGGCACGCACGTTGCCTGGGCCTTTGCCTCGGCAATCTGGCTCTATCTCGTGCTCGGTTTCATCCGGCCGCTCGCCATGGGCAGCTGGGCTGAAGCGGTGCCCTTTGGCATCTTCCCGCACCTCGATTGGAC…
ASV210	CAACCTGGGGGTGGCCTCGCTGCTGTGCGGGTTCCTTTCCTTCGAGATCATCGGCCTCAACATGTGGGCCTCGGTCAACTGGAGTCCGGGCCAATTCATCCGCCAGTTGTTCTGGCTCGCGCTGGAGCCGCCGCCGCCGCAATATGGCCTGCGGATACCACCGCTGCGCGAAGGCGGCTGGTGGCTGATCGCCGGTTTCTTCATGACGGCGTCGCTGCTGCTGTGGTGGCTGCGCATGTATCGGCGGGCGCGCGCGCTGGGCATGGGCACCCATACGGCCTGGGCCTTCGCGGCCGCCATCTGGCTCTGTCTGGTGCTGGGCTTCATCCGGCCGGTGCTGATGGGCCATTGGAGCGAGGCTGTGCCCTTCGGCATCTTCCCCCATCTGGACTGGACGGC…
ASV211	CGGCCTGGGCGTAGCGTCGCTGGTATTCGGGACAGCTGCCTTCAACATCATCGGCTTCAATATGCTGGCCTCGGTCGGCTGGAATCCGATCGAACTGATCCGGCAACTGTTCTGGTTGGCCCTGGAGCCGCCCGCACCGGCTTATGGTCTGAGCATTCCGCCCCTGCAACAGGGCGGCTGGTGGCTCATCGTCGGTTTCCTGCTCACTGTCTCAATGATGCTGTGGTGGGCACGCACTTATCGGCGTGCACGTCAGCTCGGCATGGGCACGCATATCGCCTGGGCGTTTGCTGCCGCCATCTGGCTCTATCTGGTGTGCGGTTTCTTCCGCCCCATCATGATGGGCAGCTGGTCTGAAGCGGTGCCCTTCGGCGTATGGCCGCACCTGGACTGGGTCTC…
ASV212	TACGCTGGGTGTCCTGTCGACGATCTGTTTTGTGGTCGCCTTCCAGATCATCGGCTTCAACATGCTCGCGTCGGTGAACTACAGCCCGATCGAGATGCTCAAGCAGCTGCCCTGGCTCGCACTCGAACCGCCCGCCCCAGGCTACGGCCTGAGGATTCCGCCACTGAACCAGGGTGGCTGGTGGCTGATCACCGGCTTCTTCCTGACCGCGTCGCTGCTGCTCTGGTGCGCCAGGATGTACCGCCGGGCCCGCGCGCTCGGGATGGGCACCCATGTGGCCTGGGCCTTCGCCGCTGCGATCTGGTTGTACCTGGTGCTCGGCTTCTTCCGGCCGATCCTGATGGGCAGCTGGGGCGAGGCGGTGCCCTTCGGCATCTTCCCGCACCTGGACTGGACAGC…
ASV213	AGGCTTGGGCTTTGCATCCCTCCTGTTTGGCACATTGGCCTTCAACATCATCGGCTTCAATATGCTGGCTGCGGTGGACTGGAATCCGCTGCAGCTGATACGGCAGTTGTTCTGGCTCGCGCTTGAACCGCCTGCACCAAGCTATGGACTGAGCTGGCCGCCGCTGAACCAGGGTGGCTGGTGGCTGATCACCGGTTTTCTGCTGACGGTGTCGCTGTTCTTGTGGTGGGCCCGGATTTATCGCCGTGCACGGCAGCTTGGCCTGGGAACCCATATTGCCTGGGCGTTCGCGGCAGCGATCTGGCTGTATCTGGTTTGTGGTTTTTTCAGGCCCGTCCTGATGGGCAGTTGGTCTGAGGCGGTTCCGTTCGGCATCTTTCCCCACCTCGACTGGGTTTC…
ASV214	TTTTCTGGGCATAGCCGCGCTGATTTTCTTCGTGATCGGCTTTACCGCTATCGGCTGGAACATGCTGGTGCAGGTGAACTACAGTCCGATCGAATTTGTGAAGCAACTCTTCTGGCTGTCGGTCGACCCGCCATCAGCCAAATATGGCCTGCGCCTGCCGCCCATGAATGAAGGTGGCTGGTGGTTGTTCTCAGGCTTCTTCATCACCGTGTCCATTCTGCTCTGGTGGGCTCGGGTCTATCGGCGGGCACGCGCACTGGGTCTGGGCACGCACATCGCCTGGGGGTTTGCGGCAGCCATCTGGCTGTTCCTGGTGCTGGGCTTTTTCCGGCCGGTGTTGATGGGTTCGTGGTCAGAGGCAGTGCCGTTTGGAATCTTCTCCCATCTCGACTGGACCAC…
ASV215	CACGCTGGGCGTGATGTCGCTGCTCTCGGGCTTCCTCGCGATCGAGATCATCGGGCTCAACATGTGGGCCTCGGTCAACTGGGATCCCGTGCAGTTCATCCGGCAACTGCCCTGGCTGGCGCTGGAACCGCCCGCACCTGGCTACGGTTTGTCGCTGCCGCCGCTGCAGGACGGCGGCTGGTGGCTCATGGCCGGTTTCTTCCTGACCCTAGCGATTCTCCTCTGGTGGCTGCGAACGTACCGCCTCGCGCGCAAGCTCGAGATGGGTACGCACGTGGCGTGGGCCTTCGCCTCGGCGATCTGGCTGTACCTCGTGCTGGGTTTCATCCGGCCGGTGCTGATGGGCAGCTGGTCGGAGGCCGTGCCGTTCGGCATTTTCCCGCACCTCGACTGGACCTC…
ASV216	CGGCCTGGGCGTAGCGTCGCTGGTATTCGGGACAGCTGCCTTCAACATCATCGGCTTCAACATGCTGGCCTCGGTCGGCTGGAATCCGATCGAACTGATCCGGCAACTGTTCTGGTTGGCGCTTGAGCCGCCCGCACCGGCTTATGGTCTGAGCATTCCGCCCCTGCAACAGGGCGGCTGGTGGCTCATCGTCGGTTTCCTACTCACTGTCTCAATGATGCTGTGGTGGGCACGCACTTATCGGCGCGCACGTCAGCTCGGCATGGGCACGCATATCGCCTGGGCGTTTGCTGCCGCCATCTGGCTCTATCTGGTTTGCGGTTTCTTCCGCCCCATCATGATGGGCAGCTGGTCTGAAGCGGTACCCTTCGGCGTATGGCCGCACCTGGACTGGGTCTC…
ASV217	TTACACCGGTCTCCTGTCGCTGATCTCTGGCTTCATCGCCTTCGAGATCATCGGCCTGAACATGTGGGCCTCCGTGAATTGGGATCCCGTTCAGTTCGTGCGTCAGCTGCCCTGGCTCGCCCTGGAGCCCCCGAAGCCTCAATATGGCCTCCAGATCCTGCCGCCCTTGCGCGATGGCGGCTGGTGGCTCATCGCCGGCTTCTTCCTCACCACATCCGTGTTGCTGTGGTGGTGGCGCATGTATCGCCGCGCGCGCGCGCTGGGGCTCGGCACCCATACGGCATGGGCGTTCCTTTCGGCGATCTGGCTCTATCTCGTGCTCGGCTTCATCCGGCCGCTGCTGATGGGGAGCTGGAGCGAGGCCGTGCCTTTCGGCATCTTCCCGCATCTCGACTGGAC…
ASV218	CGGCTTGGGCCTGGCCTCGCTCATCTTGGGCACCTTGGCCTTCAACATCATTGGCTTCAACATGTTGGCTTCGGTCAACTGGGACCCGATCCAATTTGTGCGCCAGCTGTTTTGGCTGGCCCTGGAACCACCCGCGCCGGTGTATGGCCTGAGCTTTCCGCCCATGAATGAAGGCGGTTGGTGGTTGCTCACCGGTTTGTTCCTCACCGCCTCGCTGTTTTTTTGGTGGGCGCGCATGTACCGCCGCGCCAAGGCCTTGGGCCTGGGCATGCACATCCCTTGGGCCTTTGCCGCTGCGCTGTGGTTGTACCTCGTGCTTGGCTTTTTCCGCCCCATTTTGATGGGCTCATGGAGCGAGGCCGTGCCCTTTGGCATCTTCCCGCACCTGGACTGGACGGC…
ASV219	CACATTGGGGTTGGCCTCTTTGCTCTCGGGCCTGCTGGCATTCGAGATCATCGGCCTCAATATGTGGGCCTCCGTGGGCTGGAGCCCGCTGCAATTCATTAGACAGTTAGCGTGGCTTGCACTTGAGCCTCCTGCGCCTGGGTATGGTCTGACCATCCCACCGCTGAAGGATGGTGGCTGGTGGCTGATGGCCGGCTTCTTCCTGACGCTGTCAGTGATGTTGTGGTGGGCGCGGACCTATCGTCTGGCTCGAAAGCTCGAGATGGGAACACATGTGGCCTGGGCCTTCGCGGCCGCCATATGGTTGTTCCTGGTTCTCGGCTTCATCCGCCCGGTGTTAATGGGTAGTTGGTCAGAGGCTGTGCCCTTTGGCATCTTCCCGCATCTGGACTGGACCTC…
ASV220	GTTCACTGGAATCGCATCGCTTCTGTGCGGCTTCATCGCGATCGAGATCATCGGTCTCAATATGTTCGCGTCGGTGGACTGGAATCCGAAGCAGTTCGTCCGCCAACTGTTCTGGCTTGCGCTTGAACCGCCTGGTGCAGAGTGGGGACTGCGCTTTCCGCCGCTCAATCAAGGCGGTTGGTGGCTGGTCGCCGGTTTCTTCCTGACCACCGCAATCCTGTTGTGGTGGGTTCGAATGTACCGCCGGGCTGTGGCGCTGGGGATGGGGACGCATGTGCCCTGGGCGTTTGCATCGGCGATCTGGCTCTATCTGGTCCTGGGTTTCATTCGCCCTGTGCTGATGGGCAGCTGGAGCGAGGCCGTGCCGTTTGGCATCTTCCCGCACCTGGACTGGACCGC…
ASV221	CACCTTTGGCGTGGTGAGCATTATCACCGGCCTTATCTGGTTCGAAATCATCGGCTTTTGGTTCTGGCGTCAGGCGGGCTATGATCCGGCTGTGTTCCTGCGCGATCTGTTCTGGCTGTCACTGGAACCGCCAGCGCCGGAATGGGGCCTGCGGATCCCGCCTCTGGATCAGGGCGGCATGTTCTTGTTGGCGGGGTTCTTCTTTTTCATCTCGCTCTGGTCATGGTGGCTGCGCACCTATCTGCGGGCAGAGGCTTTGGGCATGGGCAAGCACATCGCTTGGGCCTTTGCTGCGGCCTTGTGGCTGGTGATGGTGTTGGGCTTGATCCGCCCGGTACTGATGGGAAGCTGGTCCGAAGCCGTGCCCTATGGCATCTTCTCGCACCTTGATTGGACCAA…
ASV222	CGGCTTGGGCCTGGCCTCGCTCATCCTGGGCACCTTGGCCTTCAACATCATTGGCTTCAACATGTTGGCTTCGGTCAACTGGGACCCGATCCAATTTGTGCGCCAGCTGTTTTGGCTGGCCCTGGAACCACCAGCGCCGGTGTATGGCCTGAGCTTTCCGCCGATGAATGAAGGCGGCTGGTGGTTGCTCACTGGTTTGTTCCTCACCGCCTCGCTGTTTTTTTGGTGGGCGCGCATGTACCGCCGTGCCAAGGCATTGGGCCTGGGCATGCACATCCCCTGGGCCTTTGCCGCTGCGTTGTGGTTGTACCTGGTGCTTGGCTTTTTCCGCCCCATTTTGATGGGCTCATGGAGCGAGGCCGTGCCCTTTGGTATCTTCCCGCACCTGGACTGGACAGC…
ASV223	TGGTTTGGGCGTGGCTTCGCTCATCCTGGGTACCCTGGCTTTCAACTTCATCGGCTTCAACATGCTGGCCTCGGTGAACTGGGACCCGGTCCAGTTTGTGCGCCAATTGTTCTGGCTGGCGCTGGAGCCACCGGCACCGGCCTACGGCCTGAGCTTCCCGCCTATGAATCAGGGGGGGTGGTGGTTGCTCACGGGTGCTTTCCTGACTGCGTCGATGTTCTTTTGGTGGGCCCGTACCTACCGGCGCGCCCGCGAGTTGGGCATGGGAACCCATATTCCATGGGCCTTTGCCGCAGCCATCTGGCTGTTTTTGGTGCTGGGCTTGTTCCGCCCCGTTTTGATGGGTTCCTGGTCTGAGGCCGTGCCCTTCGGTATCTTCCCCCACCTGGATTGGACCGC…
ASV224	AGGCCTGGGCATCGCATCGATCATGTGCGGCATGCTCGCCTTCAACATCATCGGCTTCAACATGCTGGCGCAGGTCAACTGGGATCCGATCGAGTTCGTGCGCCAGCTGTTCTGGCTGGCTCTCGAGCCACCCGCACCCCAAAACGGCTTGGCCTTTCCGCCCATGAATCAAGGCGGCTGGTGGATGTTTGCTGGCGCCTTGCTGACGACCTCCTTGTTCCTCTGGTTCGCTCGCACCTATCGGCGCGCTCGTGAACTGGGCATGGGCACCCACGTGGCCTGGGCGTTCCTCGCGGCGATCTGGCTGTTTCTGGTGCTGGGCTTCATCCGCCCCTTGCTGATGGGCAGCTGGGGCGAGGCGGTGCCGTTTGGCATCTTCCCGCACCTTGACTGGACGGC…
ASV225	TTGGCTGGGCTTGGCATCGCTGTTATTTGGCACGCTGGCCTTCAACATCATTGGCTTCAATATGTTGGCACAAGTGGACTGGAATCCATTGCAAATGATTCGCCAGCTGTTTTGGTTGGCGCTTGACCCGCCAGCGCCCAAATACGGTTTGAGTATTGCGCCACTCAATGACGGGGGTTGGTGGAATATTGCGGGATTGTTTCTTACAGTGTCACTGATTTTGTGGTGGGCTCGCATGTACCGCCGTGCTCGTCAGCTCGGCTTGGGCACGCATGTGGCTTGGGCATTTGCTGCTGCTATATGGCTTTATTTGGTGGTTGGATTTTTCCGCCCTGTGCTGATGGGCAGCTGGTCTGAATCGGTGCCCTTCGGTATCTTTCCGCACCTGGACTGGACCGC…
ASV226	ATCACTCGGTGTAGCCTCCCTGATTTTCGGCATCGCTGCGTTCAACATCATTGGTTTCAATATGTTGGCCTCTGTGGACTGGAACCCCATTCAGTTGATTCGTCAGTTATTTTGGCTGGCGCTAGAGCCACCGCCGCCTGCTTATGGCTTGAATTTCCCCCCCCTTGAACAAGGTGGATGGTGGCTTATCGTTGGCTTCATGCTGACCACTTCCATCTTGCTTTGGTGGGCGCGCACTTACCGGCGAGCACGTCAATTGGGTTTGGGAACGCATGTGGCTTGGGCTTTTGCAGCTGCTATTTGGCTCTACTTGGTCTGCGGTTTTTTCCGCCCCATCATGATGGGCAGTTGGTCTGAGGCGGTACCCTTCGGGATCTTTCCGCACTTAGATTGGGTCTC…
ASV227	TGGCCTGGGGGTCGCCTCGCTCCTGTTCGGGACGTTCGCGTTCAACCTGATCGGCTTCAACATGCTGGCTTCGGTCGACTGGAATCCGATCCAACTGGTGCGTCAGCTGTTCTGGCTGGCGCTCGAACCGCCGGCGCCAGGCTACGGCCTGAGCATTCCACCGCTGGCGCAGGGCGGCTGGTGGCTGATCGTCGGCTTCATGCTGACGGTGTCGATGCTCTTGTGGTGGGCCAGGACCTATCGGCGCGCGCGCCAGCTCGGACTGGGCACACACGTCGCCTGGGCCTTTGCTGCGGCCATCTGGCTTTACCTCGTCTGCGGCTTTTTCCGGCCTATCCTGATGGGCAGCTGGGCGGAGGCAGTGCCGTTTGGCATCTTCCCCCACCTCGACTGGGTGTC…
ASV229	TGGACTGGGCGTCATGTCACTGATGTTCGGCCTGGCCGCATTCACCATCATCGGCATGAACATGCTGGCATCGGTGAACTGGGATCCGGTGCAATTCATTCGTCAGTTGTTCTGGCTGGCGCTGGAACCGCCAGCACCGGGCAACGGCCTTGGGCTGGCACCGCTGAATCAGGGCGGCTGGTGGCAGATCGCCGGTCTCTCGCTGACCATCTCGATTTTGCTGTGGTGGGCCAATGTGTACCGCCGCGCACGTGCACTCAAAATGGGTACGCATATCGCGTGGGCCTTTGCCGCAGCGATCTGGCTGTTCCTCGTGCTGGGTCTGTTCCGTCCGGTGCTGATGGGCTCGTGGGGTGAAGCAGTACCGTTCGGTATCTTCCCGCACCTCGACTGGACCGC…
ASV230	GTTCACTGGAATCGCATCACTTCTGTGCGGCTTCATCGCGATCGAGATCATCGGTCTCAATATGTTCGCGTCGGTGGACTGGAATCCGAAGCAGTTCGTCCGCCAACTGTTCTGGCTTGCGCTTGAACCGCCTGGTGCAGAGTGGGGACTGCGCTTTCCGCCGCTCAATCAAGGTGGTTGGTGGCTGGTCGCCGGTTTCTTCCTGACCACCGCAATCCTGTTGTGGTGGGTTCGGATGTACCGCCGGGCTGTGGCGCTGGGGATGGGGACGCATGTGCCCTGGGCGTTTGCATCGGCGATCTGGCTCTATCTGGTCCTGGGGTTCATTCGCCCTGTGCTGATGGGCAGCTGGAGCGAGGCCGTGCCGTTTGGCATCTTCCCGCACCTGGACTGGACCGC…
ASV231	TTACACCGGTCTCCTGTCGCTGATCTCTGGCTTCATCGCCTTCGAGATCATCGGCCTGAACATGTGGGCCTCCGTGAATTGGGATCCCGTTCAGTTCGTGCGTCAGCTGCCCTGGCTCGCCCTGGAGCCCCCGAAGCCTCAATATGGCCTCCAGATCCTGCCGCCCTTGCGCGATGGCGGCTGGTGGCTCATCGCCGGCTTCTTCCTCACCACATCCGTGTTGCTGTGGTGGTGGCGCATGTATCGGCGCGCGCGCGCGCTGGGGCTCGGCACCCATACGGCATGGGCGTTCCTTTCGGCGATCTGGCTCTATCTCGTGCTCGGCTTCATCCGGCCGCTGCTGATGGGGAGCTGGAGCGAGGCCGTGCCTTTCGGCATCTTCCCGCATCTCGACTGGAC…
ASV232	CGGCTTGGGCGTGGCTTCGCTCATCCTGGGCACTCTGGCTTTCAACATCATCGGCTTCAACATGCTGGCCTCGGTCAACTGGGATCCGATCCAGTTTGTGCGCCAGTTGTTCTGGTTGGCGCTGGAGCCACCGGCACCTGCCTACGGCCTGGGCATCCCGCCCATGAACCAGGGTGGTTGGTGGTTGCTGACAGGTGCATTTCTGACGGCATCGATGTTCTTTTGGTGGGCTCGCACCTACCGCCGCGCCCGCGAGTTGGGCATGGGAACCCATATTCCATGGGCCTTTGCAGCGGCGATTTGGCTGTACTTGGTTTTGGGCTTTTTCCGCCCCATCCTGATGGGTTCCTGGTCCGAGGCGGTGCCCTTCGGCATCTTCCCGCACCTGGACTGGACGGC…
ASV233	TGGTCTGGGCGTGGCTTCGCTCATCCTGGGTACCCTCGCTTTTAACTTCATTGGCTTCAACATGCTGGCCTCGGTGAACTGGGACCCGGTCCAGTTTGTGCGCCAATTGTTCTGGCTGGCGCTGGAGCCACCGGCACCGGCCTACGGCCTGAGCTTCCCGCCTATGAATCAGGGGGGGTGGTGGTTGCTCACGGGTGCTTTCCTGACTGCGTCGATGTTCTTTTGGTGGGCCCGTACCTACCGGCGCGCTCGCGAGTTGGGCATGGGAACCCATATTCCATGGGCCTTTGCCGCAGCCATCTGGTTGTTTTTGGTGCTGGGCTTGTTCCGCCCGGTTTTGATGGGCTCCTGGTCGGAGGCCGTGCCCTTCGGTATCTTCCCCCACCTGGATTGGACCGC…
ASV234	GGGCCTGGGCGTGGCCTCGCTGGTGTTCGGCACGCTGGCCTTCAACATCATCGGCTTCAACATGCTGGCCTCGGTGGACTGGAGTCCGCTGCGCCTGATCCAGCAACTGTTCTGGCTGGCCCTGGAGCCGCCGGCGCCGCAATACGGCCTGAGCATCCCGCCGCTGGCGCAAGGAGGCTGGTGGCTCATCGTGGGCTTCCTGCTGACGGTGTCCATCATGTTGTGGTGGGCCCGCACCTACCGCCGCGCGCGTCAGCTGGGCATGGGCACGCACGTGGCCTGGGCTTTCGCTGCGGCGATCTGGCTGTACCTGGTGTGCGGCTTCTTCCGCCCGCTCATGATGGGCAGCTGGTCTGAGGCGGTGCCTTTCGGCATCTTCCCGCACCTGGACTGGGTGTC…
ASV235	TGGCTTTGGCGTGCTTTCATTGGTGAGCGGCATGGTCGCGTTCAACATCATTGGCTTGAACATGCTGGCGTCTGTCAATTGGGATCCGGTGCAATTGGTGCGTCAATTGTTCTGGCTGGCGCTAGAGCCGCCACCCCCTGAATACGGTTTGTCCATGCCACCGTTGAACCAAGGCGGTTGGTTTTTGATCGTGGGTTTGTTGTTGTCTATTTCTGTGTTGTCGTGGTGGGTACGCATGTACCGTCGAGCCACCGCTTTGGGCATGGGGACGCATGTTGCTTGGGCGTTTGCTGCGGCCTTGTGGTTGTTTTTCGTGCTGGGTTTTTTTCGTCCTATTTTGATGGGGTCATGGGGCGAGGCTGTGCCTTACGGCATCTTCCCGCACTTGGATTGGACAGC…
ASV236	GTTCACTGGAATCGCATCGCTTCTGTGCGGCTTCATCGCGATCGAGATCATCGGTCTCAATATGTTCGCGTCGGTGGACTGGAATCCGAAGCAGTTCGTCCGCCAACTGTTCTGGCTTGCGCTTGAACCGCCTGGTGCAGAGTGGGGACTGCGCTTTCCGCCGCTCAATCAAGGCGGTTGGTGGCTGGTCGCCGGTTTCTTCCTGACCACCGCAATCCTGTTGTGGTGGGTTCGGATGTACCGCCGGGCTGTGGCGCTGGGGATGGGGACGCATGTGCCCTGGGCGTTTGCATCGGCGATCTGGCTCTATCTGGTCCTGGGGTTCATTCGCCCTGTGCTGATGGGTAGCTGGAGCGAGGCCGTGCCGTTTGGCATCTTCCCGCACCTGGACTGGACCGC…
ASV237	CAGCCTGGGCGTGGCCTCGCTGATCTTCGGCGTGCTGTCGATCAACATCATCGGCTTCAACATGCTGGCGCAGGTCAACTGGGACCCGGTGCAGTTCGTGCGGCAACTGTTTTGGCTGTCGCTCGAGCCGCCGCGGCCGCAGTACGGCCTGTCGCTGCCGCCGCTGAACCAGGGCGGATGGTGGCTGATGGCCGGCGGTTTCCTGACCACGTCGATCCTGCTGTGGTGGGTGCGGATGTACACCCGTGCCCGCGCACTCGGCCTGGGCACGCACGTGGCCTGGGCCTTCGCCGCGGCGATCTGGCTGTTCCTGGTGCTGGGCTTCATCCGGCCGGTGCTGATGGGCAGCTGGAGCGAAGCGGTGCCCTTCGGCATTTTCCCGCACCTGGACTGGACGGC…
ASV238	TAGCACCGGTGTCGCCTCCATCCTCTGTTTCATCATCGCTTTCGAGATCGTCGGCCTGAACATGTTGGCCTCAGTGAACTGGAATCCCCTGCAGTTCATTCGACAACTGTTCTGGCTAGCATTGGAACCACCTGCTCCCCAATATGGTTTGCGGTTGCCGCCACTCCGCGACGGTGGATGGCATCTGATGGCCGGCTTCTTTCTTACGATGTCGGTCTTGCTCTGGTGGGTGCGCACGTACAACCTGGCGCGCAAGCTCAAGATGGGCACGCATACGGCATGGGCGTTTGCATCAGCCATCTTCCTGTTCCTCGTGCTCGGATTCATCCGTCCGGTAATGATGGGTAGCTGGTCCGAGGCTGTGCCCTACGGCATCTTTGCGCACCTCGATTGGACGGC…
ASV240	TGGTCTGGGCGTGGCTTCGCTCATCTTGGGTACACTGGCTTTCAACTTCATCGGCTTCAATATGCTGGCCTCGGTGAACTGGGATCCGATCCAGTTTGTACGCCAGTTGTTCTGGCTGGCGCTGGAGCCACCGGCACCCGAATACGGCCTGAGCTTCCCGCCCATGAACCAGGGGGGGTGGTGGTTGCTCACGGGTGCTTTCCTGACTGCATCCATGTTCTTTTGGTGGGCCCGTACCTACCGGCGCGCCCGCGAGTTGGGCATGGGAACCCACATTCCATGGGCCTTTGCCGCAGCCATCTGGTTGTTTTTGGTGCTGGGCTTGTTCCGCCCCGTTTTGATGGGTTCCTGGTCGGAGGCCGTACCCTTCGGTATCTTCCCCCACCTGGATTGGACGGC…
ASV241	GGGCCTGGGCGTGGCCTCGCTGGTGTTCGGCACGCTGGCCTTCAACATCATCGGCTTCAACATGCTGGCCTCGGTGGACTGGAGTCCGCTGCGCCTGATCCAGCAACTGTTCTGGCTGGCCCTGGAGCCGCCGGCGCCGCAATACGGCCTGAGCATCCCGCCGCTGGCGCAAGGAGGCTGGTGGCTCATCGTGGGCTTCCTGCTGACGGTGTCCATCATGTTGTGGTGGGCCCGCACCTACCGCCGCGCGCGTCAGCTGGGCATGGGCACGCACGTGGCCTGGGCTTTCGCTGCGGCGATCTGGCTGTACCTGGTGTGCGGCTTCTTCCGCCCGCTCATGATGGGCAGCTGGTCTGAGGCGGTGCCTTTCGGCATCTTCCCGCACCTGGACTGGGTGTC…
ASV242	CGGCTTGGGCCTGGCCTCGCTCATCCTGGGCACCTTGGCCTTCAACATCATTGGCTTCAACATGTTGGCTTCGGTCAACTGGGACCCGATCCAATTTGTGCGCCAGCTGTTTTGGCTGGCCCTGGAACCACCAGCGCCGGTGTATGGCCTGAGCTTTCCGCCGATGAATGAAGGCGGCTGGTGGTTGCTCACTGGTTTGTTCCTCACCGCCTCGCTGTTTTTTTGGTGGGCGCGCATGTACCGCCGCGCCAAGGCATTGGGCCTGGGCATGCACATCCCTTGGGCCTTTGCCGCTGCGCTGTGGTTGTATTTGGTGCTGGGCTTTTTCCGCCCCATTTTGATGGGCTCGTGGAGCGAGGCCGTGCCCTTTGGCATCTTCCCGCACCTGGACTGGACAGC…
ASV243	CTCGCTGGGTGTCGCTTCGCTGATCTTCGGCATCGCGGCCTTCAACATCATCGGCTTCAATATGCTGGCCTCAGTGGACTGGAACCCGATCCAGCTGCTGCGCCAATTGTTCTGGTTAGCACTGGAGCCGCCAGCACCTGCTTATGGTCTAGGCATTCCGCCGCTGGCCCAAGGCGGCTGGTGGTTGATCGTCGGCTTTATGCTCACCGTCTCCATCCTGCTATGGTGGGCACGCACTTACCGGCGCGCACGACAACTGGGTTTGGGCACGCACGTGGCATGGGCTTTTGCAGCGGCGATCTGGCTGTACCTGGTGTGCGGGTTCTTCCGCCCCATCATGATGGGCAGCTGGTCTGAAGCGGTACCCTTTGGCATCTTTCCCCATCTAGACTGGGTGTC…
ASV244	TGGTCTGGGCGTGGCTTCGCTCATCCTGGGTACTCTGGCTTTCAACATCATTGGCTTCAACATGCTGGCCTCGGTGAACTGGGACCCGATCCAGTTTGTGCGCCAATTGTTCTGGCTGGCGCTGGAGCCACCTGCACCCGCCTACGGCCTGAGCTTCCCGCCTATGAACCAGGGGGGGTGGTGGTTGCTCACGGGTGCTTTCCTGACTGCATCGATGTTCTTTTGGTGGGCCCGTACCTACCGGCGCGCCCGCGAGTTGGGCATGGGAACCCATATTCCATGGGCATTCGCTGCGGCGATTTGGCTGTACTTGGTGCTGGGCTTGTTCCGCCCCGTTTTGATGGGTTCCTGGTCGGAGGCCGTGCCCTTCGGTATCTTCCCCCACCTGGATTGGACCGC…
ASV245	CAATCTGGGAGTGCTCTCGTTGATATGCGGGTTCATCTCCTTCGAGATCATCGGGCTCAACATGTGGGCCTCGGTGAACTGGAGCCCCGGCCAATTCATCCGCCAATTGTTCTGGCTCGCGCTGGAACCGCCGTCGCCGCAATATGGCTTGCGCATTGCGCCGCTGCGCGAAGGAGGCTGGTGGCTGATCGCCGGCTTCTTCATGACGGCGTCCGTGCTGCTGTGGTGGCTGCGCATGTATCGGCGGGCGCGGGCGCTGGGCATGGGCACCCATACGGCCTGGGCCTTCGCTGCGGCCATCTGGCTCTTTCTGGTGATCGGCCTGATCCGGCCGGTGCTGATGGGCCATTGGAGCGAGGCGGTGCCCTTCGGCATCTTCCCGCATCTGGATTGGACGGC…
ASV246	CAAGCTCGGCATCGCCTCGTTGCTGACTGGCTTCATCGCCATCGAGATCATGGGTCTCAACATGGCGGCATCGGTGAACTGGGATCCGATCCAGTTCGTGCGCCAGTTCTTCTGGCTCGCACTTGAACCGCCGGCCGCCAAATATGGCTTCACCGTTGGCGTGCCGTTGAACGAAGGCGGCTGGTGGATTGCCGCCGGCTTCTTCCTCACGGCTTCAATCTTGCTGTGGTGGGCCCGCACCTATGTGCGCGCCAAGGAACTGGGCATGGGCACGCACGTGGCCTGGGCCTTCGGTTCGGCGATCTGGCTCTACCTCGTCCTCGGCTTCATCCGCCCGATGATGATGGGCAGCTGGGCCGAAGCGGTGCCATTCGGCATCTTCCCGCACCTGGATTGGAC…
ASV247	CTCGCTGGGCGTTGCTTCGCTGCTCTTTGGCATCGCGGCCTTCAACATCATCGGCTTTAATATGCTGGCCTCGGTGGACTGGAACCCCATCCAGCTGCTGCGCCAACTGTTCTGGCTGGCACTGGAGCCGCCAGCGCCGGCCTATGGTCTGGGCATTCCGCCACTGGCCCAAGGCGGCTGGTGGTTGATCGTCGGCTTTATGCTCACCGTCTCCATCCTGCTGTGGTGGGCACGCACTTACCGGCGCGCACGCCAGTTAGGGCTGGGAACGCATGTGGCCTGGGCTTTTGCAGCGGCGATCTGGCTGTACCTGGTGTGCGGATTCTTCCGCCCCATCATGATGGGCAGCTGGTCAGAAGCGGTACCGTTTGGCATCTTCCCGCACCTAGACTGGGTGTC…
ASV249	AGCGAGCGGATTTGCGTCCCTGATCTTCGGCTTCGCAGCCTTCGAGATCATCGGATTCAACATGCTCGCCTCGGTGAACTGGAACATCGCGGAATTCTTCCGCCAGTTACCCTGGCTCGCGCTCGAGCCACCCGCGGCCAAGTACGGCCTCGGTATCCCGCCCATGGACGAAGGCGGTTGGTGGCTGCTGTCGGGTTTCTTCCTGACGATCTCGATCCTGCTCTGGTGGTGGCGAACCTTCCAGCGCTCCAAGGCGCTCGGCATGGGTAACCACCTGGCGTGGGCCTTCGCCGGCGCAATATGGCTCTATCTGGTGCTGGGCTTCATCCGCCCGATCATGATGGGCAGCTGGAGCGAGGCGGTGCCCTTCGGGATCTTCCCGCACCTCGACTGGACCGC…
ASV250	CTATCTGGGCGTGGCCTCGCTGGTGTGCGGCTTCGTGGCCTTTGAGATCATCGGCCTCAACATGCTCGCGCAGGTGAACTGGGATCCCATCCAGTTCGTGCGGCAATTGTTCTGGCTGGCGCTTGAGCCGCCTGCGCCCAAGCACGGGCTGAGCATTCCTCCGCTGGCGGAAGGCGGGTGGTGGCTGATGGCGGGCGGCTTCCTCACCGCTTCCATCATGCTGTGGTGGGCGCGCATGTATCGGCGCGCGCGTCAGCTGGGCATGGGCACGCATGTGGCCTGGGCCTTCGCCGCCGCGATCTGGCTTTATCTCGTGCTCGGTTTCATCCGCCCGATCCTGATGGGATCGTGGAGCGAGGCGGTGCCCTTCGGCATCTTCCCGCATCTGGATTGGACCGC…
ASV251	CACGCTGGGCCTGATGTCGCTGCTCTCGGGCTTCCTCGCGATCGAGATCATCGGGCTCAACATGTGGGCCTCGGTCAACTGGGATCCCGTGCAGTTCATCCGGCAGCTGCCCTGGCTGGCGCTGGAACCGCCGGCGCCTGGCTACGGACTGTCTCTGCCGCCGCTGCAGGACGGCGGCTGGTGGCTCATGGCCGGCTTCTTCCTGACCCTCGCGATTCTCCTCTGGTGGCTGCGAACGTACCGCCTCGCGCGCAAGCTCGAGATGGGTACGCACGTGGCGTGGGCCTTCGCCTCGGCGATCTGGCTGTACCTCGTGCTGGGTTTCATCCGCCCGGTGCTGATGGGCAGCTGGTCGGAGGCCGTACCGTTCGGCATTTTCCCGCACCTCGACTGGACCTC…
ASV252	TGGTCTGGGCGTGGCTTCGCTCATCCTGGGTACCCTGGCTTTCAACTTCATTGGCTTCAACATGCTGGCCTCGGTGAACTGGGACCCGGTCCAGTTTGTGCGCCAGTTGTTCTGGCTGGCGCTGGAGCCACCGGCACCCGCCTACGGCCTGAGCTTCCCGCCTATGAACCAGGGGGGGTGGTGGTTGCTCACGGGTGCTTTCCTGACTGCGTCGATGTTCTTTTGGTGGGCCCGTACCTACCGGCGCGCCCGCGAGTTGGGCATGGGAACCCATATTCCATGGGCCTTTGCCGCAGCCATCTGGCTGTTTTTGGTGCTGGGCTTGTTCCGCCCCGTTTTGATGGGCTCCTGGTCGGAGGCCGTGCCCTTCGGTATCTTCCCCCACCTGGATTGGACCGC…
ASV253	CACCCTTGGCATCCTCTCGATCTTCTTCGGCTTCATTGCCTTCGAGATCATCGGCCTGAACATGCTGGCGTCGGTGGGCTGGGATGTCCGCCAGTTCGTCAAGCAGCTGTTCTGGCTCGCGCTCGAACCGCCGCCGGCGCATTACGGCCTGCGCATGCCGCCCCTGCGCGAAGGCGGTTGGTGGCTGGTCGCCGGCTTCTTCCTCACGATGTCGATCATGCTCTGGTGGCTGCGCACCTATCGCCGCGCACGCCAGCTTGGCATGGGCACGCATGTCGCCTGGGCCTTCGCGGCCGCGATCTGGCTCTACCTGGTGCTGGGCTTCATCCGCCCGATCTTGATGGGGTCCTGGAGCGAGGCGGTGCCCTTCGGCATCTTCCCGCACCTCGATTGGACGGC…
ASV254	CAGCTTGGGCCTGGCCTCGCTCATCTTGGGCACCTTGGCCTTCAACATCATTGGCTTCAACATGTTGGCTTCTGTCAACTGGGACCCAATCCAATTTGTGCGCCAGTTGTTTTGGTTGGCGCTGGAGCCGCCCGCACCGGTATATGGTTTGAGCTTTCCGCCCATGAACGAAGGCGGCTGGTGGTTGCTGACCGGTTTGTTCCTCACCGCCTCGCTGTTTTTTTGGTGGGCGCGCATGTATCGCCGTGCCAAGGCGCTGGGCTTGGGCATGCACATCCCTTGGGCCTTTGCCGCTGCGCTGTGGTTGTACCTGGTGCTGGGCTTTTTCCGCCCCATCTTGATGGGCTCATGGAGCGAGGCCGTGCCCTTTGGCATCTTCCCGCACCTGGACTGGACCGC…
ASV255	CTTCTGGGGCATCGTCTCGCTGCTGTTCGGCTTCCTCGCCTTCGAGATCATCGGGCTGAACATGATGAAGTCGGTCGGGTGGAGCCCGGTCGAGTTCATTCGCCAGCTGCCGTGGCTCGCGCTCGAGCCGCCGTCGCCGGAGTACGGCCTCAAGATCCTGCCGCCGCTGGCGAAGGGCGGGTGGTACCTGATCGCCGGCTTCTTCCTGACCTTCAGCATCCTGTGCTGGTGGATCCGGACCTACACCCGCGCGCGCGCCCTCGGGATGGGGACGCACCTCGCCTGGGCGTTCGGCGCCGCGATCTTCCTCTACCTCTCGTTCTTCTTCCAACCGCTGCTGATCGGGAGCTGGAGCGAGATGGTGCCGTTCGGGCTGCTCGCGCACCTCGACTGGACGTC…
ASV256	CACGCTCGGTGTCCTGTCCACGATCTGTTTTCTGGTCGCCTTCCAGATCATCGGCTTCAACATGCTCGCATCGGTGAACTACAGCCCGATCGAGATGCTCAAGCAGCTGCCCTGGCTTGCACTTGAGCCGCCTGCCCCGGGCAACGGCCTGCGGATCCCGCCGCTGAACCAGGGTGGCTGGTGGTTGATCACTGGCTTTTTCCTCACCGCGTCGCTGCTGCTCTGGTGCGCCAGGATGTACCGTCGGGCGCGCGCGCTCGGGATGGGCACACACGTGGCCTGGGCCTTCGCCTCTGCGATCTGGCTGTACTTGGTGCTCGGCTTTTTCCGGCCGATCCTGATGGGCAGCTGGGGCGAAGCGGTGCCTTTCGGCATCTTCCCGCACCTGGACTGGACCGC…
ASV258	CGGCTTGGGCCTGGCCTCGCTCATCTTGGGCACCTTGGCCTTCAACATCATTGGCTTCAACATGTTGGCTTCGGTCAACTGGGACCCGATCCAATTTGTGCGCCAGCTGTTTTGGCTGGCCCTGGAACCACCCGCGCCCGTGTATGGCCTGAGCTTTCCGCCCATGAATGAAGGCGGCTGGTGGTTGCTCACCGGTTTGTTCCTCACCGCCTCGCTGTTTTTTTGGTGGGCGCGCATGTACCGCCGCGCCAAGGCCTTGGGCCTGGGCATGCACATCCCTTGGGCCTTTGCCGCTGCGCTGTGGTTATACCTTGTGCTTGGCTTTTTCCGCCCCATTTTGATGGGCTCGTGGAGCGAGGCCGTGCCCTTTGGCATCTTCCCGCACCTGGACTGGACGGC…
ASV259	GGGTCTGGGGGTCGCGTCGCTGGTGTTCGGCACGCTGGCCTTCAACCTCATCGGGTTCAACATGCTGGCCTCGGTGGACTGGAGTCCGCTGCGCCTGATCCAGCAACTGTTCTGGCTGGCCCTGGAGCCGCCGGCGCCGCAATACGGCCTGAGCATCCCGCCGCTGGCGCAAGGGGGCTGGTGGCTCATTGTGGGCTTCCTGCTCACGGTCTCGATGATGCTGTGGTGGGCGCGCACCTACCGCCGAGCCCGCCAGCTGGGCATGGGGACGCACGTGGCCTGGGCCTTTGCGGCCGCGATCTGGCTCTACCTGGTGTGCGGCTTCTTCCGGCCGCTCATGATGGGCAGCTGGTCTGAGGCGGTGCCTTTCGGCATCTTCCCGCACCTGGACTGGGTGTC…
ASV260	CTGGACTGGCATGGCCTCGCTGATCTGCGGCCTTATTGGCTTCGAGATCATCGGGCTGAACATGCTGGCCTCGGTGAACTGGGATCCCATCCAGTTCGTCCGTCAGCTGCCCTGGCTGGCGCTGGAGCCGCCGTCGGCCGCCTATGGCCTCAGCATACCACCCCTGAATGAGGGCGGCTGGTGGCTGATCGCGGGCTTCTTCCTCACGGCGTCGATCCTGCTGTGGTGGATGCGGGTCTATCGCCGGGCACGTCAGCTTGGCATGGGCACGCACATTGCCTGGGCCTTTGCCTCGGCGATCTGGCTCTACCTGGTGCTGGGCTTCATCCGGCCGGTGGCCATGGGCAGCTGGTCCGAGGCGGTGCCCTTTGGCATCTTCCCGCACCTTGACTGGACGGC…
ASV261	CAGCTTGGGCCTGGCCTCGCTCATCTTGGGCACCTTGGCCTTCAACATCATTGGTTTCAACATGTTGGCTTCTGTCAACTGGGACCCAATCCAATTTGTGCGCCAGTTGTTTTGGTTGGCGCTGGAGCCGCCCGCACCGGTGTATGGTTTGAGCTTTCCGCCCATGAACGAAGGCGGCTGGTGGTTGCTGACCGGTTTGTTCCTCACCGCCTCGCTGTTTTTTTGGTGGGCGCGCATGTATCGCCGTGCCAAGGCGCTGGGCTTGGGCATGCACATCCCCTGGGCCTTTGCCGCTGCGCTGTGGTTGTACCTGGTGCTGGGCTTTTTCCGCCCCATCTTGATGGGCTCATGGAGCGAGGCCGTGCCCTTTGGCATCTTCCCGCACCTGGACTGGACCGC…
ASV263	GTTCACTGGAATCGCATCACTTCTGTGCGGCTTCATCGCGATCGAGATCATCGGTCTCAATATGTTCGCGTCGGTCGACTGGAATCCGAAGCAGTTCGTCCGCCAACTGTTCTGGCTTGCGCTTGAACCGCCTGGCGCAGAGTGGGGACTGCGCTTTCCGCCGCTCAATCAAGGCGGTTGGTGGCTGGTCGCCGGTTTCTTCCTGACCACCGCAATCCTGTTGTGGTGGGTTCGGATGTACCGCCGGGCTGTGGCGCTGGGGATGGGGACGCATGTGCCCTGGGCGTTTGCATCGGCGATCTGGCTCTATCTGGTCCTGGGGTTCATTCGCCCTGTGCTGATGGGCAGCTGGAGCGAGGCCGTGCCGTTTGGCATCTTCCCGCACCTGGACTGGACCGC…
ASV264	GCGCCTCGGGCTGGCCTCGCTGTTCTGCGGTCTGCTCTGGTTCACCATCATCGGCTTCAATATGCTGGCCTCGGTGAACTGGAATCCCATTCAGTTCGTCAAGCAGATGTTCTGGCTGTCACTGGACCCGCCGAGCCCGGAGTACGGCTTGTCGATCCCGCCAATCAATGATGGTGGCTGGTTCCTCATTGCAGGCTTCTTCTTTCTGGCGTCCGTGCTGTTGTGGTGGGCCCGCATGTACACCCGGGCCCGTGAATTGGGCATGGGTACCCACATTGCCTGGGCCTTCGCCGCAGCCATTTGGCTAGCCTTGGTGCTTGGTCTTCTTCGGCCTGTCCTGATGGGTTCTTGGAGCGAAGCAGTGCCCTATGGCATCTTCAGCCACCTGGACTGGACAGC…
ASV265	TGGCTTTGGCGTGCTTTCATTGGTGAGCGGCATGGTCGCGTTCAACATCATTGGCTTGAACATGCTGGCGTCTGTCAATTGGGATCCGGTGCAATTGGTGCGTCAATTGTTCTGGCTGGCGCTAGAGCCGCCACCCCCTGAATACGGTTTGTCCATGCCACCGTTGAACCAAGGTGGTTGGTTTTTGATCGTGGGTTTGTTGTTGTCCATTTCTGTGTTGTCGTGGTGGGTACGCATGTACCGTCGAGCCACCGCTTTGGGCATGGGGACGCATGTTGCTTGGGCGTTTGCTGCAGCCTTGTGGTTGTTTTTCGTGCTGGGTTTTTTCCGTCCTATTTTGATGGGGTCATGGGGCGAGGCTGTGCCTTACGGCATCTTCCCGCACTTGGATTGGACAGC…
ASV266	CACCTATGGCGTGCTCTCCCTGATGCTGGGCTTCATCGCCTTCGAGATCATCGGGCTGAACATGCTGGCCTCGGTGAACTGGAACCCGGTGCTCTTCGTGCGGGACCTCTTTTGGCTCTCGCTCGATCCGCCGCTGCCCCAGCATGGCCTGCGGTTGATGATGCCCATGCATGAGGGCGGCTGGTGGCTGCTTGCGGGCGCCTGCCTCACCGCCTCGCTGCTGCTGTGGTGCGCACGCACCTATGCCAGGGCGAAGTCGCTGGGCCTGGGCACCCACACCACCTGGGCCTTCATGGGCGCCATCTGGCTCTTCCTGGTGCTCGGCTTCATCCGCCCCATCATGATGGGCAGCTGGAGTGAGGCGGTGCCCTTTGGCATCTTCTCGCACCTGGATTGGAC…
ASV267	CAATCTGGGGGTGGCCTCGCTGATATGCGGGTTCCTCTCCTTCGAGATCATCGGGCTCAACATGTGGGCCTCGGTGAACTGGAGCCCCGGCGAATTCATCCGCCAGCTGTTCTGGCTCGGGCTGGAGCCGCCGCCGCCGCAATATGGCCTGCGCCTGCCGCCGCTGCGGGAAGGCGGCTGGTGGCTGATCGCCGGCTTCTTCATGACGGCGTCGCTGCTGCTGTGGTGGCTGCGCATGTATCGCCGGGCGCGCGCGCTGGGCATGGGCACCCATACGGCCTGGGCCTTCGCGGCCGCCATCTGGCTCTGTCTGGTGCTGGGCTTCATCCGGCCCGTGCTGATGGGCCACTGGAGCGAGGCGGTGCCCTTCGGCATCTTCCCGCATCTGGATTGGACGGC…
ASV268	CAATCTGGGGGTGGTCTCGCTGATGTGCGGGTTCATCGCCTTCGAGATCATCGGCCTCAACATGTGGGCCTCGGTGAACTGGGATCCCCGCGAATTCGTGCGGCAACTCTTCTGGTTGGCGCTTGAACCGCCGCCCCCGCAATATGGCCTTCGTGCAATGCCGCCACTGCGGGAAGGCGGGTGGTGGCTGATCGCCGGCTTCTTCCTCACGGCGTCCTTGCTGCTCTGGTGGCTGCGCATGTATCGCCGGGCGCGAGCCCTGGGCATGGGCACTCATACGGCCTGGGCCTTTGCGGCCGCCATCTGGCTCTATCTGGTGATCGGGTTCATCCGTCCGATCCTGATGGGGCATTGGAGCGAGGCTGTGCCCTTCGGCATTTTCCCTCATCTTGATTGGAC…
ASV269	GCGCCTCGGGCTGGCCTCGCTGTTCTGCGGTCTGCTTTGGTTCACCATCATCGGCTTCAATATGCTGGCCTCGGTGAACTGGAATCCCATTCAGTTCGTCAAGCAGCTGTTCTGGCTGTCACTGGACCCGCCGAGCCCGGAGTACGGCTTGTCGATCCCGCCAATCAATGATGGTGGCTGGTTCCTCATTGCAGGCTTCTTCTTTCTGGCGTCCGTGCTGTTGTGGTGGGCCCGCATGTACACCCGGGCCCGTGAATTGGGCATGGGTACCCACATTGCCTGGGCCTTCGCCGCAGCTATTTGGCTAGCCTTGGTGCTTGGTCTTCTTCGGCCTGTCCTGATGGGTTCTTGGAGCGAAGCAGTGCCCTATGGCATCTTCAGCCACCTGGACTGGACAGC…
ASV270	CGGGCTGGGCGTGGCCTCGCTGGTGTTCGGCACGCTGGCCTTCAACATCATCGGCTTCAACATGCTGGCCAGCGTCGACTGGAGCCCGCTGCAACTGATACGCCAGCTGTTCTGGCTGGCGCTGGAGCCACCGCCGCCCGCCTTCGGCCTGAGCATCCCGCCGCTGGCGCAGGGCGGCTGGTGGCTGATCGTCGGCTTCCTGCTCACCGTGTCGATCCTGCTGTGGTGGGCACGCACCTACCGGCGCGCAAGGCAGCTCGGGTTGGGTACCCACGTGGCCTGGGCGTTTGCCGCGGCCATCTGGCTGTACCTGGTGTGCGGCTTCTTCCGCCCGATCATGATGGGCAGCTGGAGCGAGGCGGTGCCCTTCGGCATCTTCCCGCACCTGGACTGGGTGTC…
ASV271	TGCGTTGGGCTTGGCCTCGATCTTCTTCGGCACGCTCGCGATCAACATCATGGGCTTCAACATGCTGGCGTCGGTGAACTGGGACCCCATCCAGTTCGTCCGCCAGCTCTTCTGGCTCGCGCTGGAACCACCGGCACCCAGCAATGGGCTGGGGCTGGCACCGCTGAACCAGGGTGGCTGGTGGCAGATCGCCGGCTTGTTCCTGACGATGTCCATCCTGTTGTGGTGGGCGCGAACCTACCGTCGCGCTCGCGAACTGGGGATGGGCACACACGTGGCCTGGGCCTTTCTGTCCCCGATCTGGCTTTTCCTCGTGCTGGGTCTTTTCCGTCCAGTACTGATGGGCAATTGGGGTGAGGGCGTGCCGTTCGGCATATTCCCGCACCTGGACTGGACGGC…
ASV272	CTTCCTGGGCTCGGCGTCGCTGATCTCGGGGCTCATCGCGTTCGAGATCATCGGCCTCAACATGCTGGCTTCGGTCAATTGGGATCCGGTGCAGTTCGTCCGCCAGCTCTTCTGGCTCGCACTCGAGCCGCCCAATCCCAAATACGGCCTGCGCATTCCGCCGCTCAACGAGGGCGGCTGGTGGCTGATGGCAGGCTTCTTCCTTACCGTGTCGCTGCTGCTCTGGTGGGGCCGCATGTATCGGCGCGCCCGCGCACTCGGCATGGGCACGCATGTGGCCTGGGCCTTTGCCGCCGCGATATGGCTCTTTCTGGTGCTCGGCTTCATCCGGCCGGTGCTGATGGGCAATTGGGGCGAGGCCGTCCCGTTCGGCATCTTCCCGCATCTCGACTGGACGGC…
ASV273	CTCGCTGGGCGTTGCTTCGCTGCTCTTTGGCATCGCGGCCTTCAACATCATCGGCTTTAATATGCTGGCCTCGGTGGACTGGAACCCCATCCAGCTGCTGCGCCAACTGTTCTGGCTGGCACTGGAGCCGCCAGCGCCGGCCTATGGTCTGGGCATTCCGCCACTGGCCCAAGGCGGCTGGTGGTTGATCGTCGGCTTTATGCTCACCGTCTCCATCCTGCTGTGGTGGGCACGCACTTACCGGCGCGCACGCCAGTTAGGGCTGGGAACGCATGTGGCCTGGGCTTTTGCAGCGGCGATCTGGCTGTACCTGGTGTGCGGATTCTTCCGCCCCATCATGATGGGCAGCTGGTCAGAAGCGGTACCGTTTGGCATCTTCCCGCACCTAGACTGGGTCTC…
ASV274	TGGTCTGGGCGTGGCTTCGCTCATCCTGGGTACCCTGGCTTTCAACTTCATCGGCTTCAATATGCTGGCCTCGGTGAACTGGGATCCGATCCAGTTTGTACGCCAGTTGTTCTGGCTGGCGCTGGAGCCACCGGCACCCGAATACGGCCTGAGCTTCCCACCTATGAACCAGGGGGGTTGGTGGTTGCTCACGGGTGCTTTCCTGACTGCGTCGATGTTCTTTTGGTGGGCCCGTACCTACCGGCGCGCCCGCGAGTTGGGCATGGGAACCCACATTCCATGGGCCTTTGCCGCAGCCATCTGGTTGTTTTTGGTGCTGGGCTTGTTCCGCCCCGTTTTGATGGGTTCCTGGTCGGAGGCCGTACCCTTCGGTATCTTCCCCCACCTGGATTGGACGGC…
ASV275	AGGCTTGGGCTTTGCATCCCTCCTGTTTGGCACATTGGCCTTCAACATCATCGGCTTCAATATGCTGGCTGCGGTGGACTGGAATCCGCTGCAGCTGATACGGCAGTTGTTCTGGCTCGCGCTTGAACCGCCTGCACCAAGCTATGGACTGAGCTGGCCGCCGCTGAACCAGGGTGGCTGGTGGCTGATCACCGGTTTTCTGCTGACGGTGTCGCTGTTCTTGTGGTGGGCCCGGATTTATCGCCGTGCACGGCAGCTTGGCCTGGGAACCCATATTGCCTGGGCGTTCGCGGCAGCGATCTGGCTGTATCTGGTTTGTGGTTTTTTCAGGCCCGTCCTGATGGGCAGTTGGTCTGAGGCGGTTCCGTTCGGCATCTTTCCCCACCTCGACTGGGTTTC…
ASV276	TGGTCTGGGCGTGGCTTCGCTCATCCTGGGTACCCTGGCTTTCAACTTCATTGGCTTCAACATGCTGGCCTCGGTGAACTGGGACCCGGTCCAGTTTGTGCGCCAATTGTTCTGGCTGGCGCTGGAGCCACCGGCACCGGCCTACGGCCTGAGCTTCCCGCCTATGAATCAGGGGGGGTGGTGGTTGCTCACGGGTGCTTTCCTGACTGCGTCGATGTTCTTTTGGTGGGCCCGTACCTACCGGCGCGCTCGCGAGTTGGGCATGGGAACCCATATTCCATGGGCCTTTGCCGCAGCCATCTGGTTGTTTTTGGTGCTGGGCTTGTTCCGCCCGGTTTTGATGGGCTCCTGGTCGGAGGCCGTGCCCTTCGGTATCTTCCCCCACCTGGATTGGACCGC…
ASV277	CGGGCTCGGCATCATGTCGCTGCTCTGCGGCTTCATCGCCATCGAGATCATCGGCCTCAACATGCTGGCCTCGGTGAACTGGAACCCGATCCAGTTCGTGCGCCAGCTTTTCTGGCTCGGCCTTGAGCCGCCGCCGGCGAAATACGGCCTGGGCCTTGCTCCGCTGCGCGAGGGCGGCTGGTGGCAGATGGCGGGCTTCTTCCTCACCGCCTCCATCCTGCTGTGGTGGCTGCGCACCTATCGCCGCGCCCGCGCGCTCGGCATGGGCACCCATATCGCCTGGGCCTTCGCCGCCGCGATCTGGCTCTACCTCGTGCTCGGCTTCATCCGCCCGCTGCTGATGGGCAACTTCTCGGAAGCCGTGCCCTTCGGCATCTTCCCCCACCTCGACTGGACGGC…
ASV278	TTGGCTGGGCTTGGCATCGCTGTTGTTTGGCACGCTGGCCTTCAACATCATTGGCTTCAATATGTTGGCCCAAGTGGACTGGAATCCATTGCAAATGATTCGCCAGCTGTTTTGGTTGGCGCTTGACCCGCCAGCGCCCAAATACGGTTTGAGTATTGCGCCACTCAACGACGGGGGTTGGTGGAACATTGCGGGATTGTTTCTGACGGTGTCACTGCTTTTATGGTGGGCACGCATGTACCGCCGCGCTCGTCAGCTCGGCTTGGGCACGCATGTGGCCTGGGCATTTGCTGCAGCCATCTGGCTTTATTTGGTCGTCGGGTTTTTCCGCCCGGTGCTGATGGGCAGCTGGTCTGAATCGGTGCCTTTCGGTATCTTTCCACACCTGGACTGGACCGC…
ASV279	TGGTCTAGGTCTGGCGTCCATCATCTTTGGCACCCTGGCCTTCAACATCATCGGCTTCAACATGCTGGCCCAGGTGAACTGGGACCCCATTCAGTTCATCCGCCAGCTGTTCTGGCTGGCCCTGGAGCCCCCCCCACCGCAATACGGGCTGACGATTCCTCCGATGAATCAGGGCGGCTGGTACCTGCTGTCAAGCCTGTTCCTGCTGATCTCTGTGCTGCTGTGGTTCGCCCGCACCTGGCGCCGAGCCCGCGAGCTGGGGATGGGCATGCATATCCCCTATGCGTTTTTATCGGCGATGTGGCTGTTCCTGGTGCTCGGCCTGTTTCGGCCGGTGCTCATGGGCAGCTGGGGCGAGGCAGTCCCGTACGGCATCTTCCCCCACTTGGACTGGACGGC…
ASV280	CTTCTGGGGCATCGTCTCGCTGCTGTTCGGCTTCCTCGCCTTCGAGATTATCGGGCTGAACATGATGAAGTCGGTCGGGTGGAGCCCGGTCGAGTTCATTCGCCAGCTGCCGTGGCTCGCGCTCGAGCCGCCGTCGCCGGAGTACGGCCTCAAGATCCTGCCGCCGCTGGCGAAGGGCGGGTGGTACCTGATCGCCGGCTTCTTCCTGACCTTCAGCATCCTGTGCTGGTGGATCCGGACCTACACCCGCGCGCGCGCCCTCGGGATGGGGACGCACCTCGCCTGGGCGTTCGGCGCCGCGATCTTCCTCTACCTCTCGTTCTTCTTCCAGCCGCTGCTGATCGGGAGCTGGAGCGAGATGGTGCCGTTCGGGCTGCTCGCGCACCTCGACTGGACGTC…
ASV281	AGGCCTGGGGGTTGCGTCGCTGGTGTTCGGCACGCTGGCCTTCAACCTCATCGGGTTCAACATGCTGGCCTCGGTGGACTGGAGTCCGCTGCGCCTGATCCAGCAGCTGTTCTGGCTGGCCCTGGAGCCGCCGGCGCCGCAGTACGGCCTGAGCATCCCGCCGCTGGCGCAAGGGGGCTGGTGGCTCATTGTGGGCTTCCTGCTCACGGTCTCGATGATGCTGTGGTGGGCGCGTACCTATCGCCGAGCTCGTCAGCTGGGCATGGGCACGCACGTGGCCTGGGCCTTTGCGGCGGCGATCTGGCTGTACCTGGTGTGCGGCTTCTTCCGGCCGCTCATGATGGGCAGCTGGTCTGAGGCGGTGCCTTTCGGGATCTTCCCGCACCTGGACTGGGTGTC…
ASV283	CTATCTCGGGGCGCTGTCCTTCGCCTGCGGTCTGATCGCCTTCGAGATCATCGGCCTCAATATGTGGGCCAGCGTGAACTGGGACCCAATCCAGTTCGTGCGCCAGCTCCCCTGGTTGGCCCTGGAGCCGCCGCTGCCCAAGTACGGTCTCAAGGTGTTGCCGCCGCTCAACGAGGGCGGCTGGTGGCTGATCGCCGGCTTCTTCCTCACCGCCTCGATCCTGCTGTGGTGGGTTCGGATGTATCGTCGCGCCCGCGCGCTCGGCCTCGGCACGCACGTCCCTTGGGCATTCGCCTCGGCGATCTGGCTCTATCTCGTGCTCGGTTTCATCCGCCCGCTTCTGATGGGCTCCTGGAGCGAGGCTGTGCCCTTCGGCCTATTCCCTCACCTCGATTGGAC…
ASV284	CTATCTCGGCGCGCTCTCGCTCGCCTGCGGGCTGATCGCCTTCGAGATCATCGGGCTCAACATGTGGGCTAGCGTGAACTGGGATCCGGTTCAGTTCGTGCGCCAGCTGCCCTGGCTGGCGCTTGAGCCGCCGCTCCCGAAGCACGGGCTCAAGGTGCTGCCGCCCTTGAACGAGGGCGGCTGGTGGCTGATCGCCGGCTTCTTCCTCACGGTCTCGATCCTGCTCTGGTGGCTCAGGCTCTACCGGCGGGCCCGGGCGCTCGGCCTCGGCACCCACGTGCCCTGGGCCTTCGCCAGCGCCATCTGGCTCTACCTCGTGCTCGGCTTCATCCGGCCGCTGATGATGGGCTCATGGTCGGAAGCGGTGCCCTTCGGCATCTTCCCCCACCTCGACTGGAC…
ASV285	CCCGCTGGGTGTCATGTCGCTTATGTTCGGCATGGTCTCGTTCAATATCATCGGCATGAACATGCTCGCTTCGGTGAATTGGGATCCGGTTCAATTCATTCGCCAGCTATTCTGGCTTGCACTCGAACCGCCCGCGCCCGGCCATGGACTCGGACTGGCGCCGTTGAACCAGGGCGGTTGGTGGCAGATTGCCGGTCTTTCTCTGACTGTCTCGATTTTGCTGTGGTGGGCGAATGTGTATCGCCGCGCACGCGCCCTAAAAATGGGAACGCATGTCGCGTGGGCGTTTGCAGCAGCGATCTGGTTGTTCCTCGTGCTGGGTCTGTTCCGTCCTGTGCTGATGGGATCCTGGGGTGAAGCGGTGCCGTTTGGGATATTCCCGCATCTCGATTGGACGGC…
ASV287	TACGCTCGGTGTCCTGTCGACGATCTGTTTCCTGGTCGCCTTCCAGATCATTGGCTGGAACATGCTCGCATCGGTCAACTACAGCCCGATCGAGATGCTCAAGCAGCTGCCCTGGCTTGCCCTCGAGCCGCCCGCTCCGGGCAACGGCCTGAAGATCCCACCGCTGAATCAGGGTGGCTGGTGGCTGATCACCGGCTTCTTCCTGACCGCGTCGCTGCTGCTCTGGTGCGCCAGGATGTACCGGCGCGCACGCCAGCTCGGCATGGGCACGCACGTCGCCTGGGCATTCGCCGCGGCAATCTGGCTGTACCTGGTGCTGGGCTTCTTCCGCCCGATCCTGATGGGCAGCTGGGGCGAGGCGGTGCCCTTCGGCATCTTCCCGCACCTGGACTGGACCGC…
ASV288	CGTGCTTGGCACGATGTCGCTGATGTTCGGGCTGTTCGCCTTCACCATCATCGGTATGAACATGCTGGCGTCGGTGAACTGGGATCCAGTGCAATTCATTCGCCAGCTGTTCTGGCTCTCGCTTGATCCACCCGCGCCAGGTAATGGCCTGAAATTCGCACCGTTGAATCAAGGCGGTTGGTGGCAAATCTGCGGTCTGTTTCTGACGATCTCGGTGCTGCTGTGGTGGGCGAATGTGTATCGTCGCGCACGCGCGCTGCAAATGGGGACGCATATCGCGTGGGCGTTTGCTGCTGCGATTTGGTTGTTCCTTGTGCTCGGTCTGTTCCGCCCAGTACTGATGGGTAGCTGGGGCGAAGCGGTACCGTTCGGTATCTTCCCGCACCTTGACTGGACGGC…
ASV289	CGGCTTGGGCCTGGCCTCGCTCATCCTGGGCACCTTGGCTTTCAACATCATTGGCTTCAACATGTTGGCTTCGGTCAACTGGGACCCGATCCAATTTGTGCGCCAGCTGTTTTGGCTGGCCCTGGAACCACCAGCGCCGGTGTATGGCCTGAGTTTTCCGCCGATGAATGAAGGCGGCTGGTGGTTGCTCACCGGCTTGTTCCTCACCGCCTCGTTGTTTTTTTGGTGGGCGCGCATGTACCGCCGCGCCAAGGCCTTGGGCCTGGGCATGCACATCCCCTGGGCCTTTGCCGCCGCGCTGTGGCTGTATTTGGTGCTGGGCTTTTTCCGCCCCATCTTGATGGGCTCGTGGAGCGAGGCCGTGCCCTTTGGCATCTTCCCGCACCTGGACTGGACAGC…
ASV290	CGGGCTCGGCATCATGTCCCTGCTCTGCGGCTTCATCGCCATCGAGATCATCGGCCTCAACATGCTGGCCTCGGTGAACTGGAACCCGATCCAGTTCGTGCGGCAGCTGTTCTGGCTCGGCCTCGAGCCGCCGCCGGCGAAATATGGCCTGGGCCTCGCACCGCTGCGCGAAGGCGGCTGGTGGCAGATGGCAGGCTTCTTCCTCACCGCCTCCATCCTGCTGTGGTGGCTGCGCACCTATCGCCGCGCCCGCGCGCTCGGCATGGGAACCCACATCGCCTGGGCCTTCGCCGCGGCGATCTGGCTCTACCTGGTGCTGGGCTTCATCCGCCCGCTGCTGATGGGCAGCTTCGAGGAGGCCGTGCCCTTCGGCATCTTCCCCCACCTCGACTGGACGGC…
ASV291	CCGGCTGGGATTGGCTTCGCTGATCTGCGGTCTGTTTGCGTTCACCATCATCGGTTTGAACATGCTGGCTTCGGTGAACTGGAATCCGATCCAGTTCGTCAAACAGTTGTTCTGGCTGTCCCTGGACCCGCCGAGCCCGGCCTATGGGCTTTCCATACCGCCGCTCAACGATGGGGGCTGGTTCATCATCGTCGGCTTTTTCTTCGTGGTGTCGGTGATGCTCTGGTGGGCGCGCATGTACACCCGTGCACGTGAGCTCGGCATGGGGACTCATATCGCCTGGGCCTTTGCCGCAGCGATCTGGCTCATGCTGGTGCTGGGACTGTTTCGTCCGGTGTTGATGGGCAGTTGGAGCGAGGCCGTTCCCTACGGCATCTTCAGCCATCTCGACTGGACCGC…
ASV292	CAATCTGGGAGTGCTCTCGCTGATATGCGGGTTCATCTCCTTCGAGATCATCGGGCTCAACATGTGGGCCTCGGTGAACTGGAGCCCCGGCCAATTCATCCGCCAATTGTTCTGGCTCGCGCTGGAACCGCCGTCGCCGCAATATGGCTTGCGCATTGCGCCGCTGCGCGAAGGAGGCTGGTGGCTGATCGCCGGCTTCTTCATGACGGCCTCCGTGCTGCTGTGGTGGCTGCGCATGTATCGGCGGGCGCGGGCGCTGGGCATGGGCACCCATACGGCCTGGGCCTTCGCTGCGGCCATCTGGCTCTTTCTGGTGATCGGCCTCATCCGGCCGGTGCTGATGGGCCATTGGAGCGAGGCGGTGCCCTTCGGCATCTTCCCGCATCTGGATTGGACAGC…
ASV293	TACGCTGGGTGTCCTGTCGACGATCTGTTTTGTGGTCGCCTTCCAGATCATCGGCTTCAACATGCTCGCGTCGGTGAACTACAGCCCGATCGAGATGCTCAAGCAGCTGCCCTGGCTCGCACTCGAACCGCCCGCCCCAGGCTACGGCCTGACGATTCCGCCACTGAACCAGGGTGGCTGGTGGCTGATCACCGGCTTCTTCCTGACCGCGTCGCTGCTGCTCTGGTGCGCCAGGATGTACCGCCGGGCCCGCGCGCTCGGGATGGGCACCCATGTGGCCTGGGCCTTCGCCGCTGCGATCTGGTTGTACCTGGTGCTCGGCTTCTTCCGGCCGATCCTGATGGGCAGCTGGGGCGAGGCGGTGCCCTTCGGCATCTTCCCGCACCTGGACTGGACAGC…
ASV294	GTATCTCGGCGCGCTCTCCTTCGCCTGCGGCCTGATCGCCTTCGAGATCATCGGCCTCAATATGTGGGCGAGCGTGAACTGGGACCCGGTCCAGTTCGTGCGCCAGCTCCCCTGGCTGGCGCTCGAGCCGCCGCGCCCGCAATACGGCCTCAAGATCCTGCCCCCGCTCGCCGAGGGCGGATGGTGGCTGATCGCCGGCTTCTTCCTCACCGCCTCGGTGCTGCTCTGGTGGCTGCGCCTGTTCCGGCGGGCCAAGGCGCTCGGCCTCGGCTACCACGTGCCCTGGGCCTTCGCCTCCGCGATCTGGCTGTTCCTGGTGCTGGGCTTCATCCGGCCGCTGCTGATGGGCTCGTGGAGCGAGGCGGTGCCCTTCGGCATCTTCCCGCACCTCGATTGGAC…
ASV295	TTGGCTCGGCCTGGCGTCGATCCTGTGCGGCGTGATCGCGATCGAAATCATCGGCCTGAACATGTGGGCCTCGGTCAACTGGAACCTCGTCGAGTTCATCCGCCAGCTTCCCTGGCTCGCGCTTGAGCCGCCGCCGCCGCAGCACGGGCTGGGTATTCCGCCGCTGAATCAGGGCGGCTGGTGGCTGATGGCCGGCTTCTTCCTGACACTGTCGATCCTGCTGTGGTGGGCCCGCACTTTCCGCCGCGCACGGGCGCTGGGGCTTGGCACGCACGTCGCCTGGGCCTTTGCCTCGGCGATCTGGCTGTATCTCGTGCTGGGCTTCATCCGTCCGCTGCTAATGGGATCCTGGTCCGAAGCGGTGCCATTCGGCGTCTTTCCGCACCTCGACTGGACGAC…
ASV296	CTTTCTTGGCGTGGCCTCGCTCGTATTCTTTCTGATCGGCTTTACCGCGATCGGATTCAACATGCTGGTGCAGGTCAACTACAGCCCGATCGAATTCGTCAAGCAACTGTTCTGGCTGTCGGTGGATCCGCCCTCAGCGAAGTACGGCCTGCGCCTGCCGCCGATGAACGAGGGCGGCTGGTGGCTCTTCTCGGGCTTCTTCATCACCGTCTCCATCCTGCTGTGGTGGGCTCGCGTATACCGTCGCGCGCGGGCGCTGGGGCTGGGCACCCACATTGCGTGGGCCTTCGCCGCGGCCATCTGGCTCTATCTGGTGCTGGGTTTCTTTCGCCCGGTCCTGATGGGCTCGTGGTCCGAGGCGGTGCCCTTCGGCATCTTCTCGCACCTCGACTGGACAAC…
ASV297	CGGCTTGGGCCTGGCCTCGCTCATCCTGGGCACCTTGGCTTTCAACATCATTGGCTTCAATATGTTGGCTTCGGTCAACTGGGACCCGATCCAATTTGTGCGCCAGCTGTTTTGGTTGGCCCTGGAACCACCAGCGCCGGTGTATGGTCTGAGCTTTCCGCCGATGAATGAAGGCGGCTGGTGGTTGCTCACCGGCTTGTTCCTCACCGCCTCGCTGTTTTTTTGGTGGGCGCGCATGTACCGCCGCGCCAAGGCCTTGGGCCTGGGCATGCACATCCCCTGGGCCTTTGCCGCGGCGCTGTGGCTGTACTTGGTGCTCGGCTTTTTCCGCCCCATCTTGATGGGCTCGTGGAGCGAGGCTGTGCCCTTTGGCATCTTTCCGCACCTGGACTGGACAGC…
ASV298	GGGTCTGGGGGTCGCGTCGCTGGTGTTCGGCACGCTGGCCTTCAACCTCATCGGGTTCAACATGCTGGCCTCGGTGGACTGGAGTCCGCTGCGCCTGATCCAGCAACTGTTCTGGCTGGCCCTGGAGCCGCCGGCGCCGCAATACGGCCTGAGCATCCCGCCGCTGGCGCAAGGAGGCTGGTGGCTCATCGTGGGCTTCCTGCTCACGGTCTCGATGATGCTGTGGTGGGCGCGCACCTACCGCCGAGCCCGCCAGCTGGGCATGGGGACGCACGTGGCCTGGGCCTTTGCGGCCGCGATCTGGCTCTACCTGGTGTGCGGCTTCTTCCGGCCGCTCATGATGGGCAGCTGGTCTGAGGCGGTACCTTTCGGCATCTTCCCGCACCTGGACTGGGTGTC…
ASV299	AGCGAGCGGGCTGGCCTCGTTGATCTTCGGCTTTGCAGCCTTCGAGATCATCGGGTTCAACATGCTCGCTTCCGTCAACTGGAACATCGGCGAGTTCTTCCGGCAGTTGCCGTGGCTCGCGCTCGAGCCGCCGGCCCCGAAGTACGGCCTCAGCATTCCGCCCATGGCCGAAGGGGGCTGGTGGTTGCTCGCGGGCTTCTTCCTGACGGTCTCGATCCTGCTCTGGTGGTGGCGTACCTTCCAGCGCTCTGCCGCGCTGGGGATGGGCAATCACCTTGCGTGGGCTTTCGCGGGTGCGATCTGGCTGTATCTCGTGCTGGGCTTCATCCGCCCGATCATGATGGGTAGCTGGAGTGAGGCAGTGCCGTTCGGGATTTTCCCGCACCTCGACTGGACCTC…
ASV300	CTTCTGGGGCATCGTCTCGCTGCTGTTCGGCTTCCTCGCCTTCGAGATTATCGGGCTGAACATGATGAAGTCGGTCGGGTGGAGCCCGGTCGAGTTCATTCGCCAGCTGCCGTGGCTCGCGCTCGAGCCGCCGTCGCCGGAGTACGGCCTCAAGATCCTGCCGCCGCTGGCGAAGGGCGGGTGGTACCTGATCGCCGGCTTCTTCCTGACCTTCAGCATCCTTTCCTGGTGGATCCGGACCTACACCCGCGCGCGCGCTCTCGGGATGGGGACGCACCTCGCCTGGGCGTTCGGCGCCGCGATCTTCCTCTACCTCTCGTTCTTCTTCCAGCCGCTGCTGATCGGGAGCTGGAGCGAGATGGTGCCGTTCGGGCTGCTCGCGCACCTCGACTGGACGTC…
ASV301	TGGTCTGGGCGTGGCTTCGCTCATCCTGGGTACCCTGGCTTTCAACTTCATCGGCTTCAATATGCTGGCCTCGGTGAACTGGGATCCGATCCAGTTTGTACGCCAGTTGTTCTGGCTGGCGCTGGAGCCACCGGCACCCGAATACGGCCTGAGCTTCCCACCTATGAACCAGGGGGGCTGGTGGTTGCTCACGGGTGCTTTCCTGACTGCGTCGATGTTCTTTTGGTGGGCCCGTACCTACCGGCGCGCCCGCGAGTTGGGCATGGGAACCCACATTCCATGGGCCTTTGCCGCAGCCATCTGGTTGTTTTTGGTGCTGGGCTTGTTCCGCCCCGTTTTGATGGGTTCCTGGTCGGAGGCCGTACCCTTCGGTATCTTCCCCCACCTGGATTGGACGGC…
ASV302	TAGCACCGGTGTCGCCTCCATCCTCTGTTTCATCATCGCTTTCGAGATCGTCGGCCTGAACATGTTGGCCTCAGTGAACTGGAATCCCCTGCAGTTCATTCGACAACTGTTCTGGCTGGCATTGGAACCACCTGCTCCCCAATATGGTTTGCGGTTGCCGCCACTCCGCGACGGTGGATGGCATCTGATGGCCGGGTTCTTCCTTACGATGTCGGTCTTGCTCTGGTGGGTGCGCACGTACAACCTGGCGCGCAAGCTCAAGATGGGCACGCATACGGCATGGGCGTTTGCATCAGCCATCTTCCTGTTCCTCGTGCTCGGATTCATCCGTCCGGTAATGATGGGTAGCTGGTCCGAGGCTGTGCCCTACGGCATCTTTGCGCACCTCGATTGGAC
ASV303	CGGCCTGGGCGTAGCGTCGCTGGTATTCGGGACAGCTGCCTTCAACATCATCGGCTTCAACATGCTGGCCTCGGTCGGCTGGAATCCGATCGAACTGATCCGGCAACTGTTCTGGTTGGCGCTTGAGCCGCCCGCACCGGCTTATGGTCTGAGCATTCCGCCCCTGCAACAGGGCGGCTGGTGGCTCATCGTCGGTTTCCTGCTCACTGTCTCAATGATGCTGTGGTGGGCACGCACTTATCGGCGCGCACGTCAGCTCGGCATGGGCACGCATATCGCCTGGGCGTTTGCTGCCGCCATCTGGCTCTATCTGGTGTGCGGTTTCTTCCGCCCCATCATGATGGGCAGCTGGTCTGAAGCGGTGCCCTTCGGCGTATGGCCGCACCTGGATTGGGTCTC…
ASV304	CCCGCTGGGTGTCATGTCGCTTATGTTCGGCATGGTCTCGTTCAATATCATCGGCATGAACATGCTCGCGTCAGTGAATTGGGATCCGGTTCAATTCATTCGCCAGCTGTTCTGGCTTGCACTCGAACCACCCGCGCCCGGCCATGGACTCGGACTGGCGCCGTTGAACCAGGGCGGTTGGTGGCAGATTGCCGGTCTTTCTCTGACTGTCTCGATTTTGCTGTGGTGGGCGAATGTGTATCGCCGCGCACGCGCACTCAAAATGGGAACGCATGTCGCGTGGGCGTTTGCAGCAGCGATCTGGTTGTTCCTCGTGCTGGGACTGTTCCGTCCTGTGTTGATGGGATCCTGGGGTGAAGCTGTACCGTTTGGGATCTTCCCGCATCTCGATTGGACGGC…
ASV305	CGGCCTGGGCGTGGCGTCGCTGGTGTTTGGCATTGCTGCCTTCAACATCATCGGCTTCAACATGCTGGCCTCGGTCGGCTGGAATCCCATCGAACTCGTGCGTCAGCTGTTCTGGCTTGCATTGGAGCCGCCCGCACCCGCCTATGGCCTGAGCATCCCGCCCCTGCAACAGGGCGGCTGGTGGCTGATCGTCGGCTTTCTGCTGACCGTTTCAATGATGCTGTGGTGGGCACGCACTTATCGGCGTGCACGTCAGCTCGGTATGGGCACGCATATCGCCTGGGCGTTTGCTGCGGCCATCTGGCTCTATCTGGTGTGTGGCTTCTTCCGCCCCATCATGATGGGCAGCTGGTCTGAAGCAGTGCCCTTCGGCGTATGGCCGCACCTGGACTGGGTCTC…
ASV306	CGGTCTGGGACTGGCGTCCCTTATTTTGGGCACGCTGGCTTTCAACATCATCGGCTTTAACATGCTGGCCCAGGTCGGCTGGGACCCGGTGCAGTTCGTGCGTCAGCTGTTCTGGCTGGCGCTGGAGCCGCCGCCGCCCCAGTACGGTCTGTCGCTGCCGCCGATGAACCAGGGCGGCTGGTACATGATCGCCAGCCTCTTCCTGCTGGCCTCGGTCATGCTTTGGTGGGCGCGTACCTACCGGCGTGCCCGCGAGCTGGGCATGGGCACCCATATTCCATGGGCCTTCGCTGCGGCGATTTGGCTGTTCTTGGTGCTCGGCCTGTTCCGTCCCATTCTCATGGGCTCCTGGAGCGAGGCGGTGCCCTACGGCATCTTCCCGCACCTGGACTGGACGGC…
ASV308	ATGGGCAGGCGTCCTGTCGCTCATCTTCGGCTTCGTGGCCTTCGAGATCATCGGTCTCAACATGTGGGCCTCGGTGGGCTGGGATCCGGTGGAGTTCATCCGCCAGCTTCCCTGGCTCGCCCTCGAACCCCCTCCACCGCAGTACGGCCTGCACGTACCGCCCCTGGCACAGGGTGGCTGGTACCTGATGGCGGGTTTCTTCCTGACGATCAGCATCCTGCTCTGGTGGGTTCGCGTGTATCGTCGGGCGCGCGCCCTCAACATGGGCACGCACCTCCCGTGGGCCTTCGCCAGCGCGATCTTCCTGTACACCACGTTCTTCTTCCAGCCGCTGCTCGTCGGGAGCTGGAGCGAGATGGTGCCCTTCGGCATCTTCCCGCACCTCGACTGGACGTCGGC…
ASV309	TGGAATCGGTTTGGCGTCGCTGATTTTTGGCACGCTGGCCTTCAACATCATCGGCTTGAACATGCTGGCATCGGTCAACTACGACCCGATCCAGTTCATCCGCCAACTTTTTTGGCTGGCACTGGAGCCACCAGCTCCAGCCAATGGCCTGGCGCTGGCGCCGCTCAACCAAGGCGGCTGGTGGCAAATTGCCGGTTTGTTTTTGACCATCTCCATTTTGCTGTGGTGGGTGCGCACCTACAGGCGGGCCAGAGAGCTGGGCATGGGCACGCATGTAGCCTGGGCTTTTGCAGGCGCCATTTGGCTGTACTTGGTGCTGGGCCTGATTCGACCCGTGCTCATGGGCTCGTGGGGTGAGGCGGTGCCCTTTGGCATCTTCCCGCACCTGGACTGGACAGC…
ASV310	CAATCTGGGCGTGGCCTCGCTGTTCTGCGGCTTCCTCGCCTTCGAGATCATCGGGCTCAACATGTGGGCCTCGGTGAACTGGGATCCCCGAGAATTCGTCCGGCAACTATTCTGGCTCGCGCTGGAGCCGCCTCCGCCGCAATATGGACTGCGGGTCATGCCGCCGCTGCGTGAAGGGGGCTGGTGGCTGATCGCCGGCTTCTTCCTCACGGCGTCCGTGCTGCTGTGGTGGCTGCGCATGTATCGTCGGGCGCGGGCGCTGGGCATGGGCACCCATACGGCCTGGGCCTTCGCCGCCGCCATCTGGCTCTATCTGGTGATCGGGTTCATCCGGCCGGTGCTGATGGGTCACTGGAGCGAGGCGGTGCCCTTTGGCATCTTCCCGCATCTGGACTGGAC…
ASV311	CGGCCTGGGGGTGGCCTCGCTGGTGTTTGGCACACTAGCCTTCAACATCATCGGCTTCAATATGCTGGCCATGGTGGACTGGAATCCGCTGCAATTGGTTCGTCAATTGTTCTGGCTGGCCCTTGAGCCACCGCCACCTAGCTTTGGCCTGTCCATTCCGCCGCTCAACCAGGGAGGCTGGTGGCTGATTACCGGCTTTTTGCTGACCATCTCAATCCTTCTGTGGTGGACCCGCATCTACCGGCGCGCCAGACAACTTGGCCTGGGTACCCATGTGGCCTGGGCCTTTGCTGCTGCCATCTGGCTGTACCTGGTGTGCGGTTTTTTCCGGCCGGTCCTGATGGGCAGCTGGTCAGAGGCAGTGCCCTTTGGCATCTTCCCCCACCTCGATTGGGTATC…
ASV312	GCCCATCGGGCTCGCGTCGCTCATCATGGGCTGCCTCGCGATCAACATCATGGGCCTCAACATGCTGGCCCAGGTGAACTGGAACCCGATCGAGTTCGCCAAGCAGTTCTTCTGGCTCTCGCTGGATCCGCCCGCGCCGAAGTACGGGCTCGCGTTCGCGCCGCTGCGCGAGGGCGGCTGGTGGCAGATCGCCGGCCTTCTCCTCACCACCTCCATCCTGCTGTGGTGGGTGCGGATGTACACCCGCGCGCGGGCGCTCGGCATGGGCACGCACGTGGCCTGGGCGTTCGCCGCGGCGATCTGGCTGTACCTCGTCCTCGGCCTGATCCGGCCGGTGCTGATGGGCAGCTGGGCGGAGGCGGTGCCGTTCGGGATCTTCTCGCACCTCGACTGGACCGC…
ASV313	TGGCTTTGGCGTGCTTTCATTGGTGAGCGGCATGGTCGCGTTCAACATCATTGGCTTGAACATGCTGGCGTCTGTCAATTGGGATCCGGTGCAATTGGTGCGTCAATTGTTCTGGCTGGCGCTAGAGCCGCCACCCCCTGAATACGGTTTGTCCATGCCACCGTTGAACCAAGGCGGTTGGTTTTTGATCGTGGGTTTGTTGTTGTCCATTTCTGTGTTGTCGTGGTGGGTACGCATGTACCGTCGAGCCACCGCTTTGGGCATGGGGACGCATGTTGCTTGGGCGTTTGCTGCAGCCTTGTGGTTGTTTTTCGTATTGGGTTTTTTCCGTCCTATTTTGATGGGGTCATGGGGCGAGGCTGTGCCTTACGGCATCTTCCCGCACTTGGATTGGACAGC…
ASV315	CAATCTGGGAGTGCTCTCGCTGATGTGCGGGTTCATCTCCTTCGAGATCATCGGCCTCAACATGTGGGCCTCGGTGAACTGGAACCTTGGTCAATTCATCCGCCAGTTGTTCTGGCTCGGGCTGGAGCCCCCATCGCCGCAATATGGGCTGCGGATACCCCCGCTGCGCGAGGGCGGCTGGTGGCTCATCGCCGGCTTCTTCATGACGGCGTCGCTGCTGCTGTGGTGGGTGCGCATGTATCGGCGGGCGCGCGCGCTGGGCATGGGCACCCATACGGCCTGGGCCTTCGCAGCCGCCATCTGGCTCTGTCTGGTGCTGGGCTTCATCCGCCCCGTGCTGATGGGCCACTGGAGCGAGGCGGTGCCCTTCGGCATCTTCCCCCATCTGGATTGGACGGC…
ASV316	TGGACTGGGCGTGGCTTCGCTCGTTTTCGGCACGCTGGCGTTCAACATCATCGGCTTCAACATGCTGGCGTCGGTGGACTGGAGCCCCATCCAACTGATACGGCAACTGTTCTGGCTGGCGCTTGAGCCGCCCGCGCCCCAGTACGGACTGAGCATCCCGCCGTTGGCCCAGGGGGGCTGGTGGTTGATCGTGGGCTTCATGTTGACCGTCTCCATCATGTTGTGGTGGGCCCGCACCTACCGTCGTGCCCGCCAGCTTGGAATGGGCACACACGTGGCCTGGGCCTTCGCGGCCGCAATCTGGCTGTACCTGGTGTGCGGCTTCTTTCGTCCCATCATGATGGGCAGCTGGAGCGAGGCGGTGCCCTTTGGCATCTTCCCTCACTTGGACTGGGTCTC…
ASV317	CACGCTGGGCGTGATGTCGCTGCTCTCGGGCTTCCTCGCGATCGAGATCATCGGGCTCAACATGTGGGCTTCGGTCCACTGGGATCCCGTGCAGTTCATCCGGCAGCTGCCCTGGCTGGCGCTCGAACCGCCCGCGCCCGGCTACGGACTGTCTCTGCCGCCGCTGCAGGACGGCGGCTGGTGGCTCATGGCCGGTTTCTTCCTTACCCTCGCGATTCTCCTCTGGTGGCTGCGAACGTACCGCCTCGCGCGCAAGCTCGAGATGGGTACGCACGTGGCGTGGGCCTTCGCCTCGGCGATCTGGCTGTACCTCGTGCTGGGTTTCATCCGGCCGGTGCTGATGGGCAGCTGGTCGGAGGCTGTGCCGTTCGGCATCTTCCCGCACCTCGACTGGACCTC…
ASV318	CTGGACTGGCATGGCCTCGCTGATCTGCGGCCTTATCGGCTTCGAGATCATCGGGCTGAACATGCTGGCCTCGGTCAACTGGGATCCCATCCAGTTCGTCCGTCAGCTGCCCTGGCTGGCGCTGGAGCCACCGTCGGCCGCCTATGGCCTCAGCATACCACCCCTGAATGAGGGCGGCTGGTGGCTGATCGCGGGCTTCTTCCTCACGGCGTCGATCCTGCTGTGGTGGATGCGGGTCTATCGCCGGGCACGCCAGCTTGGCATGGGCACGCACATTGCCTGGGCCTTTGCCTCGGCGATCTGGCTCTATCTGGTGCTGGGCTTCATCCGGCCGGTGGCCATGGGCAGCTGGTCCGAGGCGGTGCCCTTTGGCATCTTCCCGCACCTTGACTGGACGGC…
ASV319	CGGTTTGGGCCTGGCCTCGCTCATCCTGGGCACCTTGGCCTTCAACATCATTGGCTTCAACATGTTGGCTTCGGTGGACTGGAACCCGATCCAATTTGTGCGCCAGCTGTTTTGGCTGGCCCTGGAACCACCAGCGCCGGTGTATGGCCTGAGTTTTCCGCCGATGAATGAAGGCGGCTGGTGGTTGCTCACTGGTTTGTTCCTCACCGCCTCGCTGTTTTTTTGGTGGGCGCGCATGTACCGCCGCGCCAAGGCATTGGGCCTGGGCATGCACATCCCCTGGGCCTTTGCCGCCGCGCTGTGGCTGTATTTGGTGCTGGGCTTTTTCCGCCCCATCTTGATGGGCTCGTGGAGCGAGGCCGTGCCCTTTGGCATCTTCCCGCACCTGGACTGGACAGC…
ASV320	GCTTAGGATTGGCTTCGCTGATTTTGGGCACACTGGCCTTCAATATCATCGGCCTCAATATGCTCGCGTCGGTGAATTGGGATCCGGTGCAATTTGTGCGGCAGTTATTTTGGCTGGCCTTAGAGCCGCCGTCGCCGGCGCATGGTCTCGGCTTCGCGCCGCTTAATCAGGGTGGCTGGTGGCAGATTGCCGGCTTGTTTTTGACGGCCTCCATGTTGTTCTGGTGGGCGCGCGTGTATCGCCGCGCACGTCAGCTTGGTATGGGTACGCATGTGGCATGGGCCTTTGCTGCGGCCATCTGGCTCTTTCTTGTGCTGGGTCTGATTCGTCCGGTGCTCATGGGCACCTGGGGCGAGTCGGTTCCGTTTGGTATCTTCCCCCATCTTGATTGGACCGCCG…
ASV321	CGGCTTGGGCTTGGCCTCGCTCATCCTGGGCACCTTGGCCTTCAACATCATTGGCTTCAACATGTTGGCTTCGGTGGACTGGAACCCGATCCAATTTGTGCGCCAGTTGTTTTGGCTGGCCCTGGAACCACCAGCGCCGGTGTATGGCCTGAGTTTTCCGCCCATGAATGAAGGCGGCTGGTGGTTGCTCACCGGCTTGTTCCTCACCGCCTCGCTGTTTTTTTGGTGGGCGCGCATGTACCGCCGCGCCAAGGCCTTGGGCCTGGGCATGCACATCCCCTGGGCCTTTGCCGCCGCGCTGTGGCTGTATTTGGTGCTGGGCTTTTTCCGCCCCATTTTGATGGGCTCATGGAGCGAGGCCGTGCCCTTTGGCATCTTCCCGCACCTGGACTGGACAGC…
ASV322	CACCTTTGGTGTGATCTCTTTGGCGACCGGTCTGATCTGGTTCATGATCATCGGGGGCTGGTTCTGGCATCTGGCCGGCTATAACCCGGCGGTGTTCTTCCGCGATCTATTCTGGATGTCGCTGGAGCCGCCGGCGCCGGAATACGGCCTGTCCATTCCGCCGATGGCGGAGGGGGGATTGTTCTTGCTGGCCGGGTTCTTCTTCTTGATCTCGCTCAGCACGTGGTGGGTGCGCACCTATTTGCGCGCCGAAGCGCTGGGCCTTGGCAAACATGTGTCCTGGGCTTTTGCCGGGGCGCTATGGCTGGTGCTGGTGCTGGGTCTGATCCGCCCGGTTTTGATGGGAAGCTGGTCGGAGGCTGTGCCCTATGGCATCTTCCCGCATCTTGACTGGACCAA…
ASV323	CTGGACGGGATTGGCCTCGCTCATCTGCGGCTTTATCGCGATTGAGATCATCGGCCTCAACATGTGGGCGTCGGTGAACTGGGATCCGGTCCAATTCCTGCGGCAATTGCCGTGGCTCGCGCTCGAGCCGCCGGCGCCGGCGTATGGCCTGTCCATCCCGCCGCTCAACGAAGGCGGATGGTGGCTGATGGCCGGCTTCTTCCTGACGGCGGCGATCCTGCTGTGGTGGCTGCGGGTCTATCGCCGTGCCATCGCGCTCGGCATGGGCACGCATGTGGCCTGGGCCTTCGCCGCTGCCATCTGGCTCTATCTGGTTCTGGGCTTCATCCGGCCGCTGTTGATGGGGAGTTGGGCCGAGGCCGTCCCGTTCGGCATCTTCCCGCATCTCGACTGGACGGC…
ASV324	TACGCTGGGCGTGGCCTCGCTGCTGTTTGGCACGCTGGCTTTCAACATCATTGGCTTCAATATGCTGGCCTCGGTGGACTGGAGCCCGATTGAGCTGATCCGCCAGTTGTTCTGGCTGGCGCTTGAGCCGCCGCCCCCGGCCTTTGGCCTGGGCATTCCGCCGCTGGCGCAAGGTGGCTGGTGGCTGATTGTGGGCTTTATGCTGACGGTGTCGATTTTGCTGTGGTGGACACGCACCTACCGCCGCGCACGACAGTTGGGGCTGGGCACGCACGTGGCCTGGGCCTATGCGGCGGCCATTTGGCTGTACCTGGTGTGCGGTCTGTTCCGGCCCATCATGATGGGCAGTTGGTCGGAGGCGGTACCGTTTGGCATCTTTCCGCACCTGGACTGGGTGTC…
ASV325	CGGCTTGGGCCTGGCCTCGCTCATCCTGGGCACCTTGGCCTTCAACATCATTGGCTTCAATATGTTGGCTTCGGTCAACTGGGACCCGATCCAATTTGTGCGCCAGCTGTTTTGGTTGGCCCTGGAACCACCAGCGCCGGTGTATGGCCTGAGCTTTCCGCCGATGAATGAAGGCGGCTGGTGGTTGCTCACCGGCTTGTTCCTCACCGCCTCGCTGTTTTTTTGGTGGGCGCGCATGTACCGCCGCGCCAAGGCCTTGGGCCTGGGCATGCACATCCCCTGGGCCTTTGCCGCGGCGCTGTGGCTGTACTTGGTGCTCGGCTTTTTCCGCCCCATCTTGATGGGCTCGTGGAGCGAGGCTGTGCCCTTTGGCATCTTTCCGCACCTGGACTGGACAGC…
ASV326	CACCTTTGGTGTGGTTAGTCTGGCCTGTGGCGCGATCTGGTTCATGATCATTGGCGGCTGGTATTGGCATGTTGCGGGTTATAATCCCGCCGTGTTTATGCGTGATCTGTTCTGGATGTCGTTGGAACCGCCAGCCCCTGAATGGGGTCTGCGCGTGCCACCGATGGCCGAAGGTGGCTTGTTCTTGCTGGCGGGCTTTTTCTTTTTGGTCTCGCTTTGGACATGGTGGCTGCGGACATATCTGCGCGCCGAGGCCTTGGGTCTGGGCAAGCATGTCTCTTGGGCCTTTGCCGCCGCCTTGTGGTTGGTGATGGTTCTGGGTCTGATCCGTCCTCTTTTGATGGGCAGTTGGTCCGAGGCTGTGCCTTATGGCATCTTCACCCATCTGGATTGGACCAA…
ASV327	CAATCTGGGCGTGGCCTCGCTGATATGCGGGTTCCTCTCCTTCGAGATCATCGGCCTCAACATGTGGGCCTCGGTGAACTGGAGCCCGGGCGAATTCATCCGCCAGTTGTTCTGGCTCGGGCTGGAGCCGCCGTCGCCGAAATATGGCCTGCGCCTGGCGCCGCTGCGCGAAGGCGGCTGGTGGCTGATCGCCGGCTTCTTCCTCACGGCGTCCGTGCTGCTGTGGTGGCTGCGCATGTATCGGCGGGCGCGGGCGCTGGGCATGGGCACCCATACGGCCTGGGCCTTCGCGGCGGCCATCTGGCTCTTTCTGGTGATCGGCCTCATCCGGCCGGTGCTGATGGGCCACTGGAGCGAGGCGGTGCCCTTCGGCATCTTCCCCCATCTGGATTGGACGGC…
ASV328	CTGGACCGGCATGGCGTCGCTGATCTGTGGCTTTGTCGCCATCGAGATCATCGGGCTCAACATGCTGGCCTCGGTGAACTGGGATCCCGTCCAGTTCATCCGGCAGCTGCCCTGGCTGGCGCTTGAGCCGCCGTCTGCCGCCTATGGCCTCAGCATACCGCCACTTAATGAGGGTGGCTGGTGGCTGATCGCGGGCTTCTTCCTGACGGCCTCCATCCTGCTGTGGTGGATGCGGGTCTATCGCCGGGCCCGCCAACTGGGTATGGGCACGCACATTGCCTGGGCCTTTGCCTCGGCGATCTGGCTTTACCTGGTGCTGGGCTTTATCCGGCCGGTGGCCATGGGCAGCTGGTCCGAGGCGGTGCCCTTTGGCATCTTCCCGCACCTTGACTGGACCGC…
ASV329	CTCGCTGGGTGTCGCTTCGCTGATCTTCGGCATCGCGGCCTTCAACATCATCGGCTTTAATATGCTGGCCTCGGTGGACTGGAACCCGATTCAGCTGCTGCGCCAACTGTTCTGGCTGGCACTGGAGCCGCCAGCGCCGGCCTATGGTCTGGGCATTCCGCCGCTGGCCCAAGGCGGCTGGTGGTTGATCGTCGGCTTTATGCTCACCGTCTCCATCCTGCTGTGGTGGGCACGCACTTACCGGCGCGCACGGCAGCTGGGTTTGGGCACGCACGTGGCCTGGGCTTTTGCAGCGGCGATCTGGCTGTACCTGGTGTGCGGATTCTTTCGCCCCATCATGATGGGCAGCTGGTCTGAAGCGGTACCGTTTGGCATCTTCCCGCACCTCGATTGGGTCTC…
ASV330	CACGGCCGGTGTCCTATCGTTGCTGTGTGGCTTCATCGCCTTCGAGATCATCGGCCTGAACATGTGGGCCTCTGTGGGCTGGAATCCGGTGGAGTTTGTCCGCCAGCTCCCCTGGCTTGCCCTCGAGCCGCCTCCACCGCAGTACGGTCTTCGCGTGCCACCACTGCAGCAGGGCGGTTGGTACTTGATGGCCGGCTTCTTCCTGACGATCAGTATCCTGCTCTGGTGGGTTCGCACCTATCGACGCGCCCGGGCACTGCAGATGGGCACGCAGCTGCCGTGGGCCTTCGCGAGCGCGATCTTCCTGTACTCGACGTTCTTCTTCCAGCCGCTGCTGGTCGGCAGCTGGAGCGAGATGGTGCCCTTCGGCATCTTCCCGCACCTCGACTGGACGTCGGC…
ASV331	GTCACTCGGCGTGGCATCCTTGATTTTCGGTATCGCGGCATTCAACATCATCGGCTTTAACATGCTGGCCTCGGTGGACTGGAACCCTATCCAGCTGCTGCGCCAGTTATTCTGGCTGGCACTGGAGCCGCCAGCGCCCGCCTATGGCCTGAGTATTCCTCCCTTGGCCCAAGGCGGCTGGTGGTTGATCGTCGGCTTTATGCTTACCGTCTCCATCCTGCTGTGGTGGGCTCGCACTTACCGTCGCGCACGCCAGTTAGGGCTGGGAACGCATGTGGCCTGGGCTTTTGCAGCGGCGATCTGGTTGTACCTGGTGTGCGGCTTGTTCCGCCCCATCATGATGGGCAGTTGGTCTGAAGCGGTACCGTTTGGCATCTTCCCGCATCTGGACTGGGTGTC…
ASV332	CTGGACTGGCATGGCCTCGCTGATCTGCGGCCTTATCGGCTTCGAGATCATCGGGCTGAACATGCTGGCCTCGGTGAACTGGGATCCCATCCAGTTCGTCCGTCAGCTGCCCTGGCTGGCGCTGGAGCCACCGTCGGCCGCCTATGGGCTCAGCATACCACCCCTGAATGAGGGCGGCTGGTGGCTGATCGCGGGCTTCTTCCTCACGGCGTCGATCCTGCTGTGGTGGATGCGGGTCTATCGCCGGGCACGCCAGCTTGGCATGGGCACGCACATTGCCTGGGCCTTTGCCTCGGCGATCTGGCTCTACCTGGTGCTGGGCTTCATCCGGCCGGTGGCCATGGGCAGCTGGTCCGAGGCGGTGCCCTTTGGCATCTTCCCGCACCTTGACTGGACGGC…
ASV333	TGGGCTGGGCCTGGCGTCACTGCTGTTGGGCCTGCTGGCCTTCAACATCATCGGCTTCAACATGCTGGCCTCGGTGAACTGGAATCCGATCCAGTTCGTCAAGCAGCTCTTCTGGCTGGCACTGGAGCCGCCGCCCCCCGGCAACGGTCTGGCCATCCCCGCGCTCAATCAGGGTGGCTGGTGGATGATCGCCGGCCTCTTCCTCACCATCTCGGTGCTGCTCTGGTGGGCTCGCACCTACCGCCGTGCCCGTGAGCTGGGGATGGGCACACATGTGGCCTGGGCCTTTGCCGCGGCGATCTGGCTCTTCCTGGTGCTGGGCTTCATCCGCCCGTTGCTGATGGGCAGCTGGGGCGAAGCGGTGCCTTTTGGCATCTTCCCTCACCTTGACTGGACGGC…
ASV334	TGGCTTTGGTGTGCTGTCGTTGGTCTGCGGCATGCTGGCATTCAACATCATCGGTTTGAACATGCTGGCTTCTGTCAACTGGGATCCGGTGCAACTGGTGCGTCAGTTGTTCTGGCTGGCGCTGGAACCACCGCCGCCTGAGTACGGTTTGTCAATGCCACCGCTGAACCAAGGAGGATGGTTTTTGATTGTGGGTTTGTTGTTGTCCATCTCGGTATTGGCATGGTGGGTGCGTATGTACCGCCGCGCTATAGCCTTGGGTATGGGTACGCATGTGGCCTGGGCGTTTGCCGCAGCTTTGTGGCTGTTTTTTGTACTTGGTTTTTTTCGTCCGATTTTGATGGGTTCATGGGGTGAGGCCGTGCCTTACGGCATCTTCCCGCACCTGGATTGGACGGC…
ASV335	CAGCTTGGGCCTGGCCTCGCTGGTCTTGGGCACCTTGGCTTTCAACATCATTGGCTTCAACATGTTGGCTTCGGTCAACTGGGACCCGATCCAATTTGTGCGCCAGCTGTTTTGGTTGGCCCTGGAACCACCAGCGCCGGTGTATGGCTTGAGCTTTCCGCCGATGAATGAAGGCGGCTGGTGGTTGCTCACCGGCTTGTTCCTCACCGCCTCGCTGTTTTTTTGGTGGGCGCGCATGTACCGCCGCGCCAAGGCCTTGGGCCTGGGCATGCACATCCCCTGGGCCTTTGCCGCCGCGCTGTGGCTGTATTTGGTGCTGGGCTTTTTCCGCCCCATCTTGATGGGCTCGTGGAGCGAGGCCGTGCCCTTTGGCATCTTCCCGCACCTGGACTGGACGGC…
ASV336	GCTTAGGATTGGCTTCGCTGATTTTGGGCACACTGGCCTTCAATATCATCGGCCTCAATATGCTCGCGTCGGTGAATTGGGATCCGGTGCAATTTGTGCGGCAGTTATTTTGGCTGGCCTTAGAGCCGCCATCGCCGGCGCATGGTCTCGGCTTCGCGCCGCTTAATCAGGGTGGCTGGTGGCAGATTGCCGGCTTGTTTTTGACGGCCTCCATGTTGTTCTGGTGGGCGCGCGTGTATCGCCGCGCACGTCAGCTTGGTATGGGTACGCATGTGGCATGGGCCTTTGCTGCGGCCATCTGGCTCTTTCTTGTGCTGGGTCTGATTCGTCCGGTGCTCATGGGCACCTGGGGCGAGTCGGTTCCGTTTGGTATCTTCCCCCATCTTGATTGGACCGCCG…
ASV337	TACGCTGGGCGTGGCCTCGCTGCTGTTTGGCACGCTGGCTTTCAACATCATCGGCTTCAATATGCTGGCCTCGGTGGACTGGAGCCCGATTGAGCTGATCCGCCAGTTGTTCTGGCTGGCGCTAGAGCCGCCGCCCCCGGCCTTTGGCCTGGGCATTCCGCCGCTGGCGCAAGGTGGCTGGTGGCTGATTGTGGGCTTTATGCTGACGGTGTCGATTTTGCTGTGGTGGACACGCACCTACCGCCGCGCACGACAGTTGGGGCTGGGCACGCACGTGGCCTGGGCCTATGCGGCGGCCATTTGGCTGTACCTGGTGTGCGGTCTGTTCCGGCCCATCATGATGGGCAGCTGGTCGGAGGCGGTACCGTTTGGCATCTTCCCGCACCTGGACTGGGTGTC…
ASV338	CTGGACCGGGCTGACCTCGCTGCTGTTCGGCTTCATCGCCTTCGAGATCATCGGCCTGAACATGCTGGCCTCGGTCGGCTGGAACTGGATCGAGTTCGTCCGTCAGCTGCCGTGGCTGGCACTGGAGCCGCCGCCACCGTCGTACGGCCTGAGTTTTCCGCCGCTGAATCAGGGCGGCTGGTGGCTGATCGCCGGCTTCTTCCTGACCGCCTCGGTGCTGCTCTGGTGGCTGCGCACTTACCAGCGCGCAAAAGCGCACGGCATGGGTCCGCATATCGCCTGGGCCTTCGGTGCGGCGATCTGGCTGTACCTGGTGCTCGGCTTCTTCCGGCCGATCCTGATGGGCAGCTGGGGCGAGGCGGTGCCGTTCGGCATCTTCCCGCATCTGGACTGGACCGC…
ASV339	GCGCCTCGGGCTGGCCTCGCTGTTCTGCGGTCTGCTCTGGTTCACCATCATCGGCTTCAATATGCTGGCCTCGGTGAACTGGAATCCCATTCAGTTCGTCAAGCAGCTGTTCTGGCTGTCACTGGACCCGCCGAGCCCGGAGTACGGCTTATCGATCCCGCCAATCAATGATGGTGGCTGGTTCCTCATTGCAGGCTTCTTCTTTCTGGCGTCCGTGCTGTTGTGGTGGGCCCGCATGTACACCCGGGCCCGTGAATTGGGCATGGGTACCCACATTGCCTGGGCCTTCGCCGCAGCCATTTGGCTGGCCTTGGTGCTTGGTCTTCTTCGGCCTGTCCTGATGGGTTCTTGGAGCGAAGCAGTGCCCTATGGCATCTTCAGCCACCTGGACTGGACAGC…
ASV340	CACCGCGGGCGTTGTCAGCATCGCGGCCGGCCTGATCTGGTTTGAGATTATCGGCTTTTGGTTCTGGCGTCAGGCGGGCTATGATCCGGCGGTGTTCCTGCGCGACCTGTTCTGGCTGTCGCTGGAACCGCCAGCCCCGGAATGGGGCTTGCGGATCCCACCGATGGATCAAGGCGGCATGTTCTTGCTGGCCGGGTTCTTCTTTATGATCTCGCTTTGGTCCTGGTGGCTGCGCACCTATCTTCGGGCCGAGGCTTTGGGGATGGGCAAGCACATCGCTTGGGCCTTCGCCGCAGCCTTGTGGCTGGTGATGGTGCTGGGCTTTATCCGCCCCGTGCTGATGGGAAGCTGGTCAGAGGCTGTGCCTTACGGCATCTTCTCGCACCTTGATTGGACGAA…
ASV341	CGGCCTGGGCGTGGCCTCGCTGGTGTTCGGCACGCTGGCCTTCAACATCATCGGCTTCAACATGCTGGCCTCGGTGGACTGGAGCCCGCTGCAACTCATCCGACAGCTGTTCTGGCTCGCGCTGGAGCCGCCACCCCCGGCCTTTGGTCTGAGCATTCCGCCGCTGGCACAAGGCGGCTGGTGGCTGGTCGTCGGCTTCTTGCTCACCGTGTCGATCCTGCTGTGGTGGGTGCGCACCTACCGCCGCGCGCGTCAACTCGGTCTGGGCACACATGTGGCCTGGGCATTCGCCGCGGCGATCTGGCTCTACCTGGTGTGCGGCTTCTTCCGCCCCATCATGATGGGCAGTTGGAGCGAAGCGGTGCCCTTCGGCATCTTCCCGCACCTGGACTGGGTCTC…
ASV342	CAATCTGGGCGTGGCCTCGCTGATATGCGGGTTCCTCTCCTTCGAGATCATCGGCCTCAACATGTGGGCCTCGGTGAACTGGAGCCCCGGCGAATTCATCCGCCAGTTGTTCTGGCTCGGGCTGGAGCCGCCGTCGCCGAAATATGGCCTGCGCCTGGCGCCGCTGCGCGAAGGCGGCTGGTGGCTGATCGCCGGCTTCTTCCTCACGGCGTCCGTTCTGCTGTGGTGGCTGCGCATGTATCGGCGGGCGCGGGCGCTGGGCATGGGCACCCATACGGCCTGGGCCTTCGCGGCGGCCATCTGGCTCTTTCTGGTGATCGGCCTCATCCGGCCGGTGCTGATGGGCCACTGGAGCGAGGCGGTGCCCTTTGGCATCTTCCCCCATCTGGATTGGACGGC…
ASV343	TGGTTTGGGCGTGGCTTCGCTCATCCTGGGTACCCTCGCTTTTAACTTCATTGGCTTCAACATGCTGGCCTCGGTGAACTGGGACCCGGTCCAGTTTGTGCGCCAATTGTTCTGGCTGGCGCTGGAGCCACCGGCACCGGCCTACGGCCTGAGCTTCCCGCCTATGAATCAGGGGGGGTGGTGGTTGCTCACGGGTGCTTTCCTGACTGCGTCGATGTTCTTTTGGTGGGCCCGTACCTACCGGCGCGCTCGCGAGTTGGGCATGGGAACCCATATTCCATGGGCCTTTGCCGCAGCCATCTGGTTGTTTTTGGTGCTGGGCTTGTTCCGCCCCGTTTTGATGGGCTCCTGGTCGGAGGCCGTGCCCTTCGGTATCTTCCCCCACCTGGATTGGACCGC…
ASV344	CTTCACGGGACTGGCATCGCTGATCTGCGGCTTCATCGCGATCGAGATCATCGGCCTCAACATGTGGGCGTCAGTGAACTGGGATCCGGTGCAGTTCGTGCGGCAGTTGCCGTGGCTTGCACTCGAGCCGCCGGGACCGCAGTGGGGCCTGTCGATCCCGCCGCTCAATGAAGGCGGCTGGTGGCTGATGGCCGGCTTCTTCCTGACCGCGTCGATCCTGCTGTGGTGGGTGCGCACCTACCGTCGCGCACGCGCGTTGGGCCTCGGCACGCATGTGGCCTGGGCGTTCCTGTCGGCGATCTGGCTGTACCTCGTGCTCGGCTTCATCCGCCCGGTGCTGATGGGCAGCTGGTCCGAGGCGGTGCCGTTCGGGATCTTCCCGCATCTCGACTGGACGGC…
ASV345	CCCGCTGGGTATCGCGTCGATCATCTTCGGTGTTGCGTCGTTCAACATCATCGGCTTCAACATGCTGGCCCAGGTCAACTGGGACATCGTGCAGTTCGTGCGCCAGCTGTTCTGGCTGTCGCTGGAGCCGCCTGCGCCGGAGTACGGCCTGTCGCTGCCGCCGCTCAACAAGGGCGGCTGGTGGTTGATGGCCGGCGGCTTCCTCACCGTATCGATCCTGCTGTGGTGGGTGCGCATGTACACCCGCGCACGAGCTCTGGGCATGGGCACGCACGTGGCCTGGGCGTTCGCTGCGGCGATCTGGCTGTTCCTGGTACTGGGCTTCATTCGCCCGGTACTGATGGGCAGCTGGTCCGAGGCCGTGCCTTTTGGCATCTTCCCGCACCTGGACTGGACGGC…
ASV346	CTGGACGGGGCTTGCCTCGCTCATGTGCGGGTTCCTTGCGTTCGAGATCATCGGGCTCAACATGTTCGCTTCGGTCAACTGGGACCCGGTCCAGTTCATCCGCCAGCTGCCGTGGCTTTCGCTTGAACCGCCCGGGCCGCAATGGGGCTTCACACCTATTGTGCCGCTGGCACAAGGCGGCTGGTGGATCTTGGCCGGGTTCTTCCTCACCGCCTCGGTGCTGCTGTGGTTCGTGCGGACGTATCGCCGCGCCGTGGCGCTTGGGATGGGCACGCACGTCGCTTGGGCCTTTCTCTCGGCGATATGGTTGTTCCTTGTCCTCGGGTTTATCCGCCCGCTCTTCATGGGGCACTGGTCGGAAGCCGTGCCGTTCGGCATCTTCCCGCACCTCGATTGGAC…
ASV347	CGGCTACGGCATCGCCTCGATCATCTGCGGCATCATCGCCATCCAGATCATGGGCTGGAACATGCTTGCCTCGGTGGACTACAGCCCGCTAGAGATGCTCAAGCAACTGCCGTGGCTTGCCCTTGAGCCGCCGTCGCCCGCATGGGGCCTGTCAATCCCGCCCCTGAACGAGGGCGGATGGTGGCTGATGGCGGGCTTCTTCCTGACGCTTTCCATCCTGCTCTGGTGGATCCGCATGTATCGGCGCGCCCGCGCGCTCGGCATGGGCACCCACATCGCCTGGGCCTTCGCCTCCGCGATCTGGCTGTACCTGGTACTCGGCTTCTTCCGCCCCGTTCTGATGGGCAGTTGGGGCGAGGCGGTGCCCTTCGGCATCTTCCCGCACCTCGACTGGACCGC…
ASV349	CACACTCGGGGTCTTGTCGACGATCTGCTTCGTAGTGGCCTTTCAGATCATCGGCTGGAACATGCTCGCTTCAGTCCACTACAGCCCAATCGAGATGCTCAAGCAGTTGCCCTGGCTCGCACTCGAGCCGCCTGCCCCGGGTAACGGGCTGAAGATCCCGCCGCTCAACCAGGGCGGCTGGTGGCTGATGACCGGCTTCTTCCTAACCGCCTCGCTGCTGCTCTGGTGCGCCAGGATGTACCGCCGCGCGCGCGCGCTCGGCTTGGGCACCCATGTGGCCTGGGCCTTTGCCTCGGCGATCTGGCTGTACCTGGTGCTTGGCTTCTTCCGGCCGATCTTGATGGGCAGCTGGGGCGAAGCAGTGCCGTTTGGCATCTTCCCCCACCTGGACTGGACCGC…
ASV350	CAGCTTGGGCCTGGCCTCGCTCATCTTGGGCACCTTGGCCTTCAACATCATTGGTTTCAACATGTTGGCTTCTGTCAACTGGGACCCAATCCAATTTGTGCGCCAGTTGTTTTGGTTGGCGCTGGAGCCGCCCGCACCGGTGTATGGTTTGAGCTTTCCGCCCATGAACGAAGGCGGCTGGTGGTTGCTGACCGGTTTGTTCCTCACCGCCTCGCTGTTTTTTTGGTGGGCGCGCATGTATCGCCGTGCCAAGGCGCTGGGCTTGGGCATGCACATCCCCTGGGCCTTTGCCGCTGCGCTGTGGTTGTACCTGGTGCTGGGCTTTTTCCGCCCCATCTTGATGGGCTCATGGAGCGAGGCCGTGCCCTTTGGCATCTTCCCGCACCTGGACTGGACAGC…
ASV352	CAGCCTGGGCGTGGCCTCGCTGATCTTCGGCGTGCTGTCGATCAACATCATCGGCCTGAACATGCTGGCGCAGGTCAACTGGGACCCGGTGCAGTTCGTGCGGCAGTTGTTCTGGCTGTCGCTCGAGCCGCCGCGGCCGCAGTACGGGCTGTCGCTGCCGCCGCTGAACCAGGGCGGATGGTGGCTGATGGCCGGCGGTTTCCTGACCACGTCGATCCTGCTGTGGTGGGTGCGGATGTACACCCGTGCCCGCGCACTCGGCCTGGGCACGCACGTGGCCTGGGCCTTCGCCGCGGCGATCTGGCTGTTCCTGGTGCTGGGCTTCGTCAGGCCTGTGCTGATGGGCAGCTGGTCCGAAGCGGTGCCTTTCGGCATCTTCCCGCACCTGGACTGGACGGC…
ASV353	CGGTCTGGGCCTGGCGTCGATCATCCTGGGCGTGCTGTCGATCAATATCATGGGTTTCAACATGTTGGCCTCGGTCAACTGGAACCCGGTGGAGTTCATCCGCCAGTTGCCCTGGCTCGCACTCGAGCCGCCGCCGCCCGGTTACGGCCTGGACTTCCCGCCGATGAACCAGGGTGGCTGGTGGCTGCTCGCCGGCGGTGCGCTCACCGCTTCGATGCTGCTGTGGTGGGCGCGCACCTATCGGCGCGCCAAGCAGCTGGGCCTGGGCACGCACATCCCCTGGGCCTTCGCGTCGGCGATATGGCTCTTCCTCGTGCTGGGCTTCTTCCGCCCGGTGCTGATGGGCTCGTGGGGCGAGGCGGTGCCCTTCGGCATCTTTCCGCACCTCGACTGGACAGC…
ASV354	CACAATGGGCGTGGTATCCTTGGCCACGGGCGCGATTTGGTTCATGCTTTGCGGCGCTTGGTTCTGGCATCAGGCAGGGTACAACCCAGCCGTATTTCTGCGCGATCTGTTCTGGTTCTCGCTAGAACCACCAGCGGCTGAATACGGGCTTGGCTTTGCGCCCATGGCCGAAGGCGGTCTGTGGCTGATTGCGTCGTTCTTTTTGCTGATTTCGGTTTTGTCATGGTGGATGCGCACCTATCTGCGCGCCGAAGCACTGGGCATGGGCAAGCATGTGTCTTGGGCCTTTGCGGGTGCGATCTGGCTGTTCTTGGTACTGGGCCTTATCCGCCCCGTGCTGATGGGCAGCTGGTCGGAAGCCGTGCCTTACGGCATCTTCAGCCACCTTGATTGGACGAA…
ASV355	CGGTCTCGGTTTGGCCTCACTGATCTTTGGGTTGATCGCCTTCACGCTGATTGGCATGAACATGCTGGCTTCGGTGAACTACGACCCCATCCAATTTGTGCGCCAGCTGTTCTGGTTGTCTCTGGAGCCCCCACCGCCCAGCTACGGCTTGAGCATGCCCCCGCTCAACCAGGGCGGTTGGTTCCTCATCGTGGGCCTGTTCTTGACCGCATCGGTCTTGTTCTGGTGGGCGCGCACTTACCGCCGTGCGGTGGAGCTGGGCATGGGCACGCACATCGCTTGGGCTTTTGCCGCCGCCATCTGGTTGTTCTTGGTGCTGGGTTTGTTTCGCCCCATCTTGATGGGTTCATGGGGTGAGGCTGTGCCCTACGGCATATTCTCCCACCTGGACTGGACTGC…
ASV356	CGGCCTGGGTGTCGCTTCGTTGATGCTCGGGATGTTGTGGTTCAACATCGTCGGCTTCAACATGCTGGCCTCGGTCAACTGGGATCCGATCCAGTTCGTGCGCCAGTTGTTCTGGCTGTCGTTGGAGCCGCCGCCTCCGGGCTACGGCTTGTCGATTCCGCCCATGAACCAGGGTGGCTGGTGGCTGCTCTCGAGCGCCTTCTTGCTGGCTTCTGTTTTGTTGTGGTGGGCCCGCACCTACCGGCGCGCACGCGAGCTGGGCATGGGCACGCATGTGCCCTGGGCCTTCGCTGCGGCCATCTGGTTGTTCCTGGTGCTGGGTCTGTTCCGCCCCATCCTCATGGGCTCGTGGTCGGAGGCCGTGCCTTACGGCATCTTCAGTCACCTCGATTGGACAGC…
ASV357	CGGCCTGGGCGTAGCGTCCTTGATGCTCGGGATGCTGTGGTTCAACATCGTGGGTTTCAACATGCTGGCCTCGGTGAACTGGGATCCGATCCAGTTCGTGCGCCAGTTGTTCTGGCTCTCGCTGGAGCCCCCGCCCCCGGGCTACGGTCTGGGCATCCCACCAATGAACCAGGGTGGCTGGTATTTGCTGTCCAGCGCTTTCTTGCTCGCTTCGGTGCTTTTGTGGTGGGCCCGCACCTACCGGCGCGCGCGTGAACTGGGCATGGGCACGCACGTGCCATGGGCTTTCGCTGCTGCGATCTGGTTGTTCCTGGTGCTCGGTTTGTTCCGTCCGATCCTCATGGGATCGTGGGGCGAGGCAGTGCCCTATGGCATCTTCAGCCACCTCGATTGGACAGC…
ASV358	GACGACGGGCGTGCTGTCCATCCTGTTCTTCATCCTCGCCTTCGAGATCATCGGGCTGAACATGCTCGCCTCGGTGAACTGGAATCCCCTCCAGTTCGTGCGGCAGCTGTTCTGGCTCGCCCTCGAGCCGCCGGCGCCCGAGTACGGACTGCGGCTGCCGCCGCTTGCCCAAGGCGGTTGGTGGCTGATCGCCGGCTTCTTCCTGACGCTGTCGGTCATCCTCTGGTGGATCCGGACCTATGCCTTGGCGCGCAAGCTCAAGATGGGGACGCATACCGCCTGGGCGTTCGCTTCGGCCATCTGGCTGTTCCTCGTCCTCGGCTTCATCCGGCCGGTGATGATGGGCAGCTGGTCCGAGGCCGTGCCCTTCGGCATCTTTGCCCACCTCGACTGGACGGC…
ASV359	CACCTTCGGCGTGATCTCGGTCGCGACTGGTGCGATCTGGTTCATGCTGTGCGGGGCCTGGTTCTGGCACGTGGCCGGATACAACCCGGGTGTGTTCATGCGCGATCTGTTCTGGATGGCGCTGGAGCCGCCGGGGCCGGAGTGGGGCCTGCGGGTGCCGCCGATGGCTGAGGGCGGGTTGTGGTTGCTGGCGTCGTTCTTCCTGCTGATCTCGGTGCTGACCTGGTGGGTTCGCACCTATCTGCGGGCCGAGGCGCTGGGGATGGGCAAGCATGTCTCTTGGGCGTTTGCCGGGGCGATTTGGTTGTTCCTGGTGCTGGGTCTGATCCGGCCGGTGATGATGGGCAGCTGGTCCGAGGCGGTGCCTTATGGCATCTTCCCGCACCTGGACTGGACCAA…
ASV360	CGGTTTGGGCCTGGCCTCGCTCATCCTGGGCACCTTGGCTTTCAACATCATTGGCTTCAACATGTTGGCTTCGGTGGACTGGAACCCGATCCAATTTGTGCGCCAGCTGTTTTGGCTGGCCCTGGAACCACCAGCGCCGGTGTATGGCCTGAGCTTTCCGCCGATGAATGAGGGCGGCTGGTGGTTGCTCACCGGCTTGTTCCTCACCGCCTCGCTGTTTTTTTGGTGGGCGCGGATGTACCGCCGCGCCAAGGCCTTGGGCCTGGGCATGCACATCCCCTGGGCCTTTGCCGCCGCGCTGTGGCTGTATTTGGTGCTGGGCTTTTTCCGCCCCATCTTGATGGGCTCGTGGAGCGAGGCCGTGCCCTTTGGCATCTTCCCGCACCTGGACTGGACGGC…
ASV362	AGCGAGCGGATTTGCGTCCCTGATCTTCGGCTTCGCGGCCTTCGAGATCATCGGATTCAACATGCTCGCCTCGGTGAACTGGAACATCGCGGAATTCTTCCGCCAGTTACCCTGGCTCGCGCTCGAGCCACCCGCGGCCAAGTACGGCCTCGGTATCCCGCCCATGGACGAAGGCGGTTGGTGGCTGCTGTCGGGTTTCTTCCTGACGATCTCGATCCTGCTCTGGTGGTGGCGAACCTTCCAGCGCTCCAAGGCGCTCGGCATGGGTAACCACCTGGCGTGGGCCTTCGCCGGCGCAATATGGCTCTATCTGGTGCTGGGCTTCATCCGCCCGATCATGATGGGCAGCTGGAGCGAGGCGGTGCCCTTCGGGATCTTCCCGCACCTCGACTGGACCGC…
ASV363	CACGCTGGGCTTCGCGTCGCTACTGTTTGGAACCTTTGCGTTCAACATCATCGGCTTCAACATGCTGGCCTCGGTGGACTGGAATCCGATCCAGTTGATCCGCCAGCTGTTCTGGCTGGCGCTGGAGCCGCCGCCCCCCGCCTATGGCCTGTCCATTCCACCACTGGCGAAAGGCGGCTGGTGGCTCATCACCGGCTTCATGCTCACCGTATCCATCCTGCTGTGGTGGGCGCGTACCTACCGCCGGGCCCGGCAACTCGGACTGGGGACCCATGTGGCTTGGGCCTATGCCGCCGCCATCTGGCTCTACCTGGTTTGCGGCTTCTTCCGCCCCATCATGATGGGAAGCTGGTCCGAGGCGGTGCCGTTTGGCGTCTTCCCGCACCTGGACTGGGTGTC…
ASV364	CAATCTGGGCGTGGCCTCGCTGATATGCGGGTTCCTCTCCTTCGAGATCATCGGCCTCAACATGTGGGCCTCGGTGAACTGGAGCCCCGGCGAATTCATCCGCCAGTTGTTCTGGCTCGGGCTGGAGCCGCCGTCGCCGAAATATGGCCTGCGCCTGGCGCCGCTGCGCGAAGGCGGCTGGTGGCTGATCGCCGGCTTCTTCCTCACGGCGTCCGTTCTGCTGTGGTGGCTGCGCATGTATCGGCGGGCGCGGGCGCTGGGCATGGGCACCCATACGGCCTGGGCCTTCGCGGCGGCCATCTGGCTCTTTCTGGTGATCGGCCTCATCCGGCCGGTGCTGATGGGCCACTGGAGCGAGGCGGTGCCCTTTGGCATCTTCCCCCATCTGGATTGGACGGC…
ASV365	CGGCATCGGCATCATGTCGCTGCTCTGCGGCTTCATCGCCATCGAGATCATCGGCCTCAACATGCTGGCTTCGGTGAACTGGAACCCGATCCAGTTCGTGCGCCAGCTGTTCTGGCTCGGGCTCGAGCCGCCGCCGGCCAAGTATGGCCTGGCGCTCGCACCGCTGCGCGAGGGCGGCTGGTGGCAGATGGCCGGCTTCTTCCTCACCATCTCCATCCTGCTCTGGTGGGTGCGCACCTACAGGCGCGCCCGCGCGCTGGGCATGGGCACGCACATTGCCTGGGCCTTCGCCGCGGCAATCTGGCTCTACCTGGTGCTGGGCTTCATCCGCCCGCTGATCATGGGCAACTTCTCGGAAGCCGTGCCCTTCGGCATCTTCCCGCACCTCGACTGGACGGC…
ASV366	CGGTTTGGGCCTGGCCTCGCTCATCCTGGGCACCTTGGCCTTCAACATCATTGGCTTCAACATGTTGGCTTCGGTGGACTGGAACCCGATCCAATTTGTGCGCCAGCTGTTTTGGCTGGCCCTGGAACCACCAGCGCCGGTGTATGGCCTGAGTTTTCCGCCGATGAATGAAGGCGGCTGGTGGTTGCTCACTGGTTTGTTCCTCACCGCCTCGCTGTTTTTTTGGTGGGCGCGCATGTACCGCCGCGCCAAGGCATTGGGCCTGGGCATGCACATCCCCTGGGCCTTTGCCGCTGCGCTGTGGCTGTATTTGGTGCTGGGCTTTTTCCGCCCCATCTTGATGGGCTCGTGGAGCGAGGCCGTGCCCTTTGGCATCTTCCCGCACCTGGACTGGACGGC…
ASV367	CAGCTTGGGCCTGGCCTCGCTGGTCTTGGGCACCTTGGCTTTCAACATCATTGGCTTCAACATGTTGGCTTCGGTCAACTGGGACCCGATCCAATTTGTGCGCCAGCTGTTTTGGCTGGCCCTGGAACCACCAGCGCCGGTGTATGGCCTGAGCTTTCCGCCGATGAATGAAGGCGGCTGGTGGTTGCTCACCGGCTTGTTCCTCACCGCCTCGCTGTTTTTTTGGTGGGCGCGCATGTACCGCCGCGCCAAGGCGCTGGGCCTGGGCATGCACATCCCCTGGGCCTTTGCCGCCGCGCTGTGGCTGTATTTGGTGCTGGGCTTTTTTCGCCCCATCTTGATGGGCTCGTGGAGCGAGGCCGTGCCCTTTGGCATCTTCCCGCACCTGGACTGGACGGC…
ASV368	CGGACTGGGCATCATGTCGCTGATGTTCGGCCTTGCCGCCTTCACGATCATTGGCATGAACATGCTGGCTTCGGTGAACTGGGATCCGATTCAATTCATTCGTCAGTTGTTTTGGCTGGCGCTGGAGCCACCGGCACCGGGTAATGGTCTCGGTCTGGCACCGCTGAATCAGGGTGGCTGGTGGCAGATCGCCGGTCTTTCTTTGACGATCTCGATTCTTCTGTGGTGGGCGAATGTGTATCGCCGCGCACGCGCACTTAAAATGGGTACACATATCGCTTGGGCCTTTGCTGCAGCGATCTGGTTGTTCCTTGTGCTGGGTCTGTTCCGTCCGGTGCTGATGGGCTCCTGGGGTGAGGCGGTACCGTTTGGTATCTTCCCGCACCTCGATTGGACGGC…
ASV369	CGGCCTGGGTGTGGCGTCGCTCGTGTTCGGAACGCTCGCGTTCAACATCATCGGCTTCAACATGCTGGCCTCGGTGGACTGGAATCCGCTCCAGCTGCTGCGTCAACTCTTCTGGCTCGCGCTCGAGCCGCCGCCGCCCGCATTCGGCCTCAGCATCCCGCCGCTGGCGCAAGGCGGTTGGTGGCTGCTCGTGGGGTTCCTGCTCACTGTGTCCCTCCTGCTCTGGTGGGCGAGAACCTACCGCAGAGCCCGCCAACTGGGGATGGGCACGCACGTGGCCTGGGCCTTTGCCGCTGCGATCTGGCTCTACCTGGTGTGCGGCTTCTTCCGGCCGATCATGATGGGTAGCTGGTCGGAGGCGGTGCCGTTCGGCATCTTCCCGCACCTGGACTGGGTGTC…
ASV370	TGGTCTGGGCGTGGCTTCGCTCATCCTGGGTACCCTGGCTTTCAACTTCATCGGCTTCAATATGCTGGCTTCGGTGAACTGGGATCCGATCCAGTTTGTACGCCAGTTGTTCTGGCTGGCGCTGGAGCCACCGGCACCCGAATACGGCCTGAGCTTCCCACCTATGAACCAGGGGGGGTGGTGGTTGCTCACGGGTGCTTTCCTGACTGCATCCATGTTCTTTTGGTGGGCCCGTACCTACCGGCGCGCCCGCGAGTTGGGCATGGGAACCCACATTCCATGGGCCTTTGCCGCAGCCATCTGGTTGTTTTTGGTGTTGGGCTTGTTCCGCCCCGTTTTGATGGGTTCCTGGTCTGAAGCCGTACCCTTCGGTATCTTCCCCCACCTGGATTGGACGGC…
ASV371	CACCGCGGGCGTTGTCAGCATCGCGGCCGGCCTGATCTGGTTTGAGATCATCGGCTTTTGGTTCTGGCGTCAGGCGGGCTATGATCCGGCGGTGTTCCTGCGCGATTTGTTCTGGCTGTCGCTGGAACCGCCAGCCCCGGAATGGGGCTTGCGGATCCCACCGATGGATCAAGGCGGCATGTTCTTGCTGGCCGGGTTCTTCTTTATGATCTCGCTTTGGTCCTGGTGGCTGCGCACCTATCTTCGGGCTGAGGCTTTGGGGATGGGCAAGCACATCGCTTGGGCTTTCGCCGCAGCCTTGTGGCTGGTGATGGTGCTGGGCTTTATCCGCCCCGTGCTGATGGGAAGCTGGTCAGAGGCTGTGCCTTACGGCATCTTCTCGCACCTTGATTGGACGAA…
ASV372	CGGCCTGGGCGTAGCGTCGCTGGTATTCGGGACAGCTGCCTTCAACATCATCGGCTTCAACATGCTGGCCTCGGTCGGCTGGAATCCGATCGAACTGATCCGGCAACTGTTCTGGTTGGCGCTTGAGCCGCCCGCACCGGCTTATGGTCTGAGCATTCCGCCCCTGCAACAGGGCGGCTGGTGGCTCATCGTCGGTTTCCTGCTCACTGTTTCAATGATGCTGTGGTGGGCACGCACTTATCGGCGCGCACGTCAGCTCGGCATGGGCACGCATATCGCCTGGGCGTTTGCTGCCGCCATCTGGCTCTATCTGGTGTGCGGTTTCTTCCGCCCCATCATGATGGGCAGCTGGTCTGAAGCGGTGCCCTTCGGCGTATGGCCGCACCTGGACTGGGTCTC…
ASV373	CAAGCTCGGCATCGCCTCGTTGCTGAGTGGCTTCATCGCCATCGAGATCATGGGTCTCAACATGGCGGCCTCGGTGAACTGGGATCCGATCCAGTTCGTGCGCCAGTTCTTCTGGCTCGCGCTTGAACCGCCGGCCGCCAAATATGGCTTCACCGTTGGCGTGCCGTTGAACGAAGGCGGCTGGTGGATTGCCGCCGGCTTCTTCCTCACGGCGTCCATCTTGCTGTGGTGGGCCCGCACTTATGTGCGCGCCAAGGAACTGGGCATGGGCACGCACGTGGCCTGGGCCTTCGGCTCGGCGATCTGGCTCTACCTCGTGCTCGGCTTCATCCGCCCGATGATGATGGGCAGCTGGGCCGAAGCGGTGCCGTTCGGCATCTTCCCGCACCTGGATTGGAC…
ASV374	GGGGTTGGGCGTCGCATCGATCATGTGCGGCATGCTCGCCTTCAACATCATTGGATTCAACATGCTGGCACAGGTGAACTGGGACCCGATCCAGTTCGTGCGCCAACTGTTCTGGCTGGCGCTGGAGCCACCGGCGCCACAGAACGGTCTGCACTTTCCTCCCATGAACCAGGGGGGCTGGTGGATGTTCGCCGGTGCCTTGCTGACGACTTCGTTGTTCCTCTGGTTCGCTCGGACCTATCGGCGGGCTCGCGAACTGGGAATGGGCACCCACGTGGCCTGGGCGTTCCTCGCGGCGATCTGGCTGTTTCTGGTGCTGGGCTTCATCCGCCCCTTGCTGATGGGCAGTTGGGGCGAGGCTGTGCCTTTCGGCATCTTCCCGCATCTGGACTGGACGGC…
ASV375	TGGTCTGGGCGTCGCGTCACTGGTGTTCGGCACGCTGGCCTTCAACATCATCGGCTTCAACATGCTGGCCTCGGTGGACTGGAACCCGCTGCAGCTGATTCGCCAGCTCTTCTGGCTCGCGCTGGAGCCGCCGCCACCGGCATTCGGCCTGAGCATTCCGCCGTTGGCGCAGGGCGGCTGGTGGCTCGTCGTCGGCTTCCTGCTCACGGTGTCGATCCTGTTGTGGTGGGCTCGCACCTACCGCCGGGCCCGCCAGTTGGGCATGGGCACCCACGTGGCCTGGGCGTTTGCGGCTGCCATCTGGCTTTACCTGGTTTGCGGCTTCTTCCGCCCGATCATGATGGGCAGCTGGTCGGAGGCGGTGCCGTTCGGCATCTTCCCGCACCTGGACTGGGTGTC…
ASV376	CTCGCTGGGCGTTGCTTCGCTGCTCTTTGGCATCGCGGCCTTCAACATCATCGGCTTTAATATGCTGGCCTCGGTGGACTGGAACCCCATCCAGCTGCTGCGCCAACTGTTCTGGCTGGCACTGGAGCCGCCCGCGCCGGCCTATGGTCTGGGCATTCCGCCACTGGCCCAAGGCGGCTGGTGGTTGATCGTCGGCTTTATGCTTACCGTCTCCATCCTGCTGTGGTGGGCTCGCACTTACCGTCGCGCACGCCAGTTAGGGCTGGGAACGCATGTGGCCTGGGCTTTTGCAGCGGCGATCTGGTTGTACCTGGTGTGCGGCTTGTTCCGCCCCATCATGATGGGCAGTTGGTCTGAAGCGGTACCGTTTGGCATCTTCCCGCATCTGGACTGGGTGTC…
ASV377	CACGCTGGGCGTGGCCTCGCTGCTGTTTGGCACGCTGGCTTTCAACATCATTGGCTTCAATATGCTGGCCTCGGTGGACTGGAGTCCGATTGAGCTGATCCGCCAGTTGTTCTGGCTGGCGCTTGAGCCGCCGCCTCCGGCCTTTGGTCTGGGTATTCCGCCGCTGGCGCAAGGCGGCTGGTGGTTGATTGTGGGCTTTATGCTGACGGTGTCGATTTTGCTGTGGTGGACACGCACCTACCGCCGCGCGCGCCAACTTGGGCTGGGCACGCACGTGGCCTGGGCCTATGCGGCGGCCATTTGGCTGTACCTGGTGTGCGGTCTGTTCCGGCCCATCATGATGGGCAGCTGGTCGGAGGCGGTACCGTTTGGCATCTTTCCGCACCTGGACTGGGTGTC…
ASV378	CTTCTGGGGCTTCACCTCGCTCCTCTGCGGCTTCCTCGCGTTCGAGATCATCGGTCTCAACATGTGGAGGTCCGTCGGCTGGAGTCCGGTGGAGTTCATCCGGCAGCTGCCGTGGCTCGCGCTCGAACCGCCCTCGCCGGAGTACGGCCTGCGCATCCCGCCGCTCGCGAAGGGCGGATGGTACCTGATCGCCGGCTTCTTCCTCACGGCGAGCATCGTCCTGTGGTGGATCCGCACCTACACCCGTGCGCGCGCCCTCGGCATGGGCACGCACCTCGCGTGGGCCTTCGGGTCGGCGATCTTCCTCTACGCCTCGTTCTTCTTCCAGCCGCTGCTGGTGGGCAGCTGGAGCGAGATGGTGCCGTTCGGCCTCTTCGCCCATCTCGACTGGACGTCGGC…
ASV379	CTGGACTGGCATGGCCTCGCTGATCTGCGGCCTTATCGGCTTCGAGATCATCGGGCTGAACATGCTGGCCTCGGTGAACTGGGATCCCATCCAGTTCGTCCGTCAGCTGCCCTGGCTGGCGCTGGAGCCACCGTCGGCCGCCTATGGCCTCAGCATACCACCCCTGAATGAGGGCGGCTGGTGGCTGATCGCGGGCTTCTTCCTCACGGCGTCGATCCTGCTGTGGTGGATGCGGGTCTATCGCCGGGCACGTCAGCTTGGCATGGGCACGCACATTGCCTGGGCCTTTGCCTCGGCGATCTGGCTCTACCTGGTGCTGGGCTTCATCCGGCCGGTGGCCATGGGCAGCTGGTCCGAGGCGGTGCCCTTTGGCATCTTCCCGCACCTTGACTGGACGGC…
ASV380	CGGCCTGGGTGTCGCTTCGTTGATGCTCGGGATGTTGTGGTTCAACATCGTCGGCTTCAACATGCTGGCCTCGGTCAACTGGGATCCGATCCAGTTCGTGCGCCAGTTGTTCTGGCTGTCGCTGGAGCCGCCGCCCCCGGGTTACGGCTTGTCGATTCCGCCCATGAACCAGGGTGGCTGGTGGCTGCTCTCGAGCGCCTTCTTGCTGGCTTCTGTTTTGTTGTGGTGGGCCCGCACCTACCGGCGCGCACGCGAGCTGGGCATGGGCACGCATGTGCCCTGGGCCTTCGCTGCGGCCATCTGGTTGTTCCTGGTGCTGGGTCTGTTCCGCCCCATCCTCATGGGCTCGTGGTCGGAGGCCGTGCCTTACGGCATCTTCAGCCACCTCGATTGGACAGC…
ASV381	CGGCTACGGCATCGCTTCCCTCATCTGCGGCATCATCGCCTTCCAGATCATTGGCTGGAACATGCTCGCCTCGGTCGATTACAGCCCGATGGAAATGCTCAAGCAATTGCCGTGGCTGGCGCTGGAACCACCTTCACCCGCATGGGGTCTGTCGATCCCGCCGTTGAACGAGGGAGGCTGGTGGTTGATGGCAGGCTTCTTCCTGACACTCTCCATCATGCTCTGGTGGATCCGCATGTATCGCCGCGCCCGCGCGCTCGGCATGGGCACCCACATCGCCTGGGCCTTCGCCGCCGCGATCTGGCTGTACCTGGTACTCGGCTTCTTCCGCCCCGTCCTGATGGGCAGCTGGGGCGAGGCGGTGCCGTTCGGCATCTTCCCGCACCTGGACTGGACGGC…
ASV382	CAGCTTGGGCCTGGCCTCGCTGGTCTTGGGCACCTTGGCTTTCAACATCATTGGCTTCAACATGTTGGCTTCGGTCAACTGGGACCCGATCCAATTTGTGCGCCAGCTGTTTTGGCTGGCCCTGGAACCACCAGCGCCGGTGTATGGCCTGAGCTTTCCGCCGATGAATGAAGGCGGCTGGTGGTTGCTCACCGGCTTGTTCCTCACCGCCTCGCTGTTTTTTTGGTGGGCGCGCATGTACCGCCGCGCCAAGGCCTTGGGCCTGGGCATGCACATCCCCTGGGCCTTTGCCGCCGCGCTGTGGCTGTATTTGGTGCTGGGCTTTTTCCGCCCCATCTTGATGGGCTCGTGGAGCGAGGCCGTGCCCTTTGGCATCTTCCCGCACCTGGACTGGACGGC…
ASV383	CTCGCTGGGTGTCGCTTCGCTGATCTTCGGCATCGCGGCCTTCAACATCATCGGCTTTAATATGCTGGCCTCGGTGGATTGGAATCCGATCCAGCTACTGCGCCAACTGTTCTGGCTGGCACTGGAGCCGCCAGCGCCGGCCTATGGTCTGGGCATTCCGCCGCTGGCCCAAGGCGGCTGGTGGTTGATCGTCGGCTTTATGCTCACCGTCTCCATCCTGCTATGGTGGGCACGCACCTACCGGCGCGCACGGCAGCTGGGTTTGGGCACGCACGTGGCATGGGCTTTTGCAGCGGCGATATGGCTGTATCTGGTGTGCGGATTCTTCCGCCCCATCATGATGGGTAGCTGGTCTGAAGCGGTACCGTTTGGCATATTCCCGCACCTCGATTGGGTCTC…
ASV384	CACCTTTGGTGTGATCTCTTTGGCGACCGGTCTGATCTGGTTCATGATCATCGGGGGCTGGTTCTGGCATCTGGCCGGCTATAACCCGGCGGTGTTCCTGCGCGATCTGTTCTGGATGTCGCTGGAGCCGCCGGCCCCGGAATACGGCCTGTCCATTCCGCCGATGGCGGAGGGGGGATTGTTCTTGCTGGCCGGGTTCTTCTTCTTGATCTCGCTGAGCACGTGGTGGGTGCGCACCTATTTGCGCGCCGAAGCGCTGGGCCTTGGCAAACATGTGTCCTGGGCTTTTGCCGGGGCGCTGTGGTTGGTGCTGGTGTTGGGTCTGATCCGCCCGGTTTTGATGGGAAGCTGGTCGGAGGCTGTGCCCTATGGCATCTTCCCGCATCTTGACTGGACCAA…
ASV385	CGGCTTGGGCCTGGCCTCGCTCATCCTGGGCACCTTGGCTTTCAACATCATTGGCTTCAACATGTTGGCTTCGGTCAACTGGGACCCGATCCAATTTGTGCGCCAGCTGTTTTGGCTGGCCCTGGAACCACCAGCGCCGGTGTATGGTCTGAGTTTTCCGCCGATGAATGAAGGCGGCTGGTGGTTGCTCACCGGCTTGTTCCTCACCGCCTCGTTGTTTTTTTGGTGGGCGCGCATGTACCGCCGCGCCAAGGCATTGGGCCTGGGCATGCACATCCCTTGGGCCTTTGCCGCTGCGCTGTGGTTGTACCTCGTGCTTGGCTTTTTCCGCCCCATTTTGATGGGCTCATGGAGCGAGGCCGTGCCCTTTGGCATCTTCCCGCACCTGGACTGGACAGC…
ASV386	CTGGCTCGGCATTGCGTCACTGCTGTGCGGCTTCATCGCCATCGAGATCATCGGGCTCAACATGCTTGCGTCGGTGAACTGGAACCCGATCCAGTTCGTGCGCCAGTTGCCCTGGCTGGCCCTGGAGCCGCCGGCGAACGGGTTGAACCCCTTCCCACCGCTCAACCAGGGCGGCTGGTGGCTGATGGCGGGCTTCTTCCTCACGGCCGCCATCCTGCTGTGGTGGCTGCGCATGTACCGCCGCGCCCGCGCGCTGGGCATGGGCACGCACGTGGCTTGGGCCTTTGCGTCGGCGATCTGGTTGTACCTGGTGCTTGGGTTCATCCGCCCGGTGCTGATGGGAAGCTTCGGCGAGGCCGTGCCGTTCGGCATCTTCCCGCACCTGGATTGGACGGCCGC…
ASV387	TTCGATGGGCGTGATCTCGCTGGCCTCGGGGCTGATCTGGTTCACCATGGTCGGCGGCTGGTACTGGTACCAGGCAGGGTTCAACCCTGCGGTCTTCATGCGCGACCTGTTCTGGCTGTCGCTTGATCCGCCGGCACCGGAGTACGGCCTGTCCTTCCCGCCGCTGGCGGAAGGGGGATACTTCCTGATCGCGGGGTTCTTCTTCCTCATCTCGCTCTGCACCTGGTGGGTGCGGACCTATCTGCGCGCCGAAGCTCTGGGGATGGGCAAGCATGTGGCCTGGGCCTTCGCCTCTGCGATCTGGCTGGTGCTGGTGCTGGGCCTCTTCCGCCCCATCCTGATGGGGTCTTGGTCAGAGGCGGTGCCCTACGGCATCTTCACCCACCTCGACTGGACCAA…
ASV389	CCCTCTGGGTATCGCGTCGATCATCTTCGGTGTTGCGTCGTTCAACATCATCGGCTTCAACATGCTGGCCCAGGTCAACTGGGACATCGTGCAGTTCGTGCGCCAGCTGTTCTGGCTGTCGCTGGAGCCGCCTGCGCCGGAGTACGGCCTGTCGCTGCCGCCGCTCAACAAGGGCGGCTGGTGGTTGATGGCCGGCGGCTTCCTCACCGTATCGATCCTGCTGTGGTGGGTGCGCATGTACACCCGCGCACGAGCTCTGGGCATGGGCACGCACGTGGCCTGGGCGTTCGCTGCGGCTATCTGGCTGTTCCTGGTACTGGGCTTCATTCGCCCGGTACTGATGGGCAGCTGGTCCGAGGCCGTGCCTTTTGGCATCTTCCCGCACCTGGACTGGACGGC…
ASV390	CGGCTACGGCATCGCTTCCCTCATCTGCGGCATCATCGCCTTCCAGATCATTGGCTGGAACATGCTCGCCTCGGTCGACTACAGCCCGATGGAAATGCTCAAGCAATTGCCGTGGCTGGCGCTGGAACCACCTTCACCCGCATGGGGTCTGTCGATCCCGCCGTTGAACGAGGGAGGTTGGTGGTTGATGGCAGGCTTCTTCCTGACACTCTCCATCATGCTCTGGTGGATCCGCATGTATCGCCGCGCCCGCGCGCTCGGCATGGGTACCCACATCGCCTGGGCCTTCGCCACCGCGATCTGGCTGTACCTGGTACTCGGCTTCTTCCGCCCCGTCCTGATGGGCAGCTGGGGCGAGGCGGTGCCGTTCGGCATCTTCCCGCACCTCGACTGGACCGC…
ASV391	CGGCTTGGGCCTGGCCTCGCTCATCCTGGGCACCTTGGCCTTCAACATCATTGGCTTCAATATGTTGGCTTCGGTCAACTGGGACCCGATCCAATTTGTGCGCCAGCTGTTTTGGTTGGCCCTGGAACCACCAGCGCCGGTGTATGGCCTGAGCTTTCCGCCGATGAATGAAGGCGGCTGGTGGTTGCTCACCGGCTTGTTCCTCACCGCCTCGCTGTTTTTTTGGTGGGCGCGCATGTACCGCCGCGCCAAGGCCTTGGGCCTGGGCATGCACATCCCCTGGGCCTTTGCCGCCGCGCTGTGGCTGTATTTGGTGCTGGGCTTTTTCCGCCCCATCTTGATGGGCTCGTGGAGCGAGGCCGTGCCCTTTGGCATCTTCCCGCACCTGGACTGGACGGC…
ASV392	GGGCCTGGGTGTTGCCTCGCTGGTGTTCGGCACGCTGGCGTTCAACATCATCGGTTTCAACATGCTCGCCTCGGTGGACTGGAGCCCGATCCAGCTCATCCGCCAGCTCTTCTGGCTGGCGCTCGAACCACCGCCGCCAGCCTACGGGCTGAGCATCCCGCCGCTCGCTCAGGGTGGGTGGTGGCTGGTCGTGGGTTTCATGCTCACCACCTCGCTGCTGCTCTGGTGGGCGCGTACTTATCGTCGGGCCCGGCAGCTCGGCATGGGCACGCACGTGGCATGGGCATTCGCGGCGGCGATCTGGCTCTACCTGGTATGCGGATTCTTCCGACCCATCCTCATGGGCAGCTGGTCCGAGGCCGTGCCGTTCGGCATCTTCCCGCATCTGGACTGGGTGTC…
ASV393	TGGTCTGGGCGTGGCTTCGCTCATCCTGGGTACCCTGGCTTTCAACTTCATCGGCTTCAATATGCTGGCCTCGGTGAACTGGGATCCGATCCAGTTTGTACGCCAGTTGTTCTGGCTGGCGCTGGAGCCACCGGCACCCGAATACGGCCTGAGCTTCCCACCTATGAACCAGGGGGGTTGGTGGTTGCTCACGGGTGCTTTCCTGACTGCGTCGATGTTTTTTTGGTGGGCCCGTACCTACCGGCGCGCCCGCGAGTTGGGCATGGGAACCCACATTCCATGGGCCTTTGCCGCAGCCATCTGGTTGTTTTTGGTGCTGGGCTTGTTTCGCCCCGTTTTGATGGGTTCCTGGTCGGAGGCCGTACCCTTCGGTATCTTCCCCCACCTGGATTGGACGGC…
ASV394	CTGGCTGGGCATCGCCTCGCTGATCTTCGGCTTCGCGGCCTTCGAGATCATCGGGCTCAACATGTGGGCCAGCGTGGGCTGGAACCCAATCCAGTTCGTGCGGCAGCTGCCCTGGCTGGCGCTGGAGCCGCCACCGCCGGCCTACGGCCTGACGCTGCCGCCGCTGAACCAGGGCGGCTGGTGGCTGCTGGCGGGCTTGTGCATGACCACCTCGGTGCTGCTGTGGTGGGCGCGCATGTACCGCAGGGCGCGGGCGCTGGGCATGGGCACGCACGTGGCCTGGGCCTTTGCCGCCGCCATCTGGTTGATGCTGGTGCTGGGCATCATCCGCCCGGTGCTGATGGGCTCGTTCGGTGAGGCGGTGCCCTTCGGCCTGTTCCCGCACCTGGACTGGACGGC…
ASV395	CTATCTCGGGATTGCCTCACTGTTCTGCGGTTTCATCGCCATCGAGATCATCGGTCTCAACATGGCTGCATCAGTGAACTGGAATCCCGTCCAGTTCGTGCGTCAGCTCCCTTGGCTCGCGCTTGAGCCGCCCGGTCCTGAATATGGGCTGAAGATATTTCCACCGCTCGCAAAGGGCGGATGGTGGCTCATCGCCGGCTTCTTCCTTACGCTGTCCATCCTTCTCTGGTGGGTACGCATGTATCGGCGCGCGCGTGCCCTGGGTCTCGGCACGCACACCGCTTGGGCTTTTGCCGCAGCCATATGGCTCTATCTGGTTCTCGGCTTCATTCGGCCAGTCCTGATGGGCAGCTGGAGTGAAGCGGTACCATTTGGCATCTTCCCGCATCTGGATTGGAC…
ASV396	GTTCACTGGAATCGCATCGCTTCTGTGCGGCTTCATCGCGTTCGAGATCATCGGTCTCAATATGTTCGCGTCGGTCGACTGGAATCCGAAGCAGTTCGTCCGCCAACTGTTCTGGCTTGCGCTTGAACCGCCTGGTGCAGAGTGGGGACTGCGCTTTCCGCCGCTCAATCAAGGCGGTTGGTGGCTGGTCGCCGGTTTCTTCCTGACCACCGCAATCCTGTTGTGGTGGGTTCGGATGTACCGCCGGGCTGTGGCGCTGGGGATGGGGACGCATGTGCCCTGGGCGTTTGCATCGGCGATCTGGCTCTATCTGGTCCTGGGGTTCATTCGCCCTGTGCTGATGGGCAGCTGGAGCGAGGCCGTGCCGTTTGGCATCTTCCCGCACCTGGACTGGACCGC…
ASV397	CACAATGGGCGTAGTATCCTTGGCCACGGGCGCGATTTGGTTCATGCTTTGCGGCGCTTGGTTTTGGCATCAGGCAGGGTATAACCCAGCCGTGTTTCTGCGCGATCTGTTCTGGTTCTCGCTAGAACCGCCAGCGGCTGAATACGGGCTTGGCTTTGCGCCCATGGCCGAAGGCGGTCTGTGGCTGATTGCGTCGTTCTTTTTGCTGATTTCGGTTTTGTCATGGTGGGTGCGCACCTATCTGCGCGCCGAAGCCTTGGGCATGGGCAAGCATGTGTCTTGGGCCTTTGCGGGTGCGATCTGGCTGTTCTTGGTACTGGGCCTTATCCGCCCCGTGCTGATGGGCAGCTGGTCGGAAGCCGTGCCTTACGGCATCTTCAGCCACCTTGATTGGACGAA…
ASV398	CGGTCTCGGTTTGGCCTCACTGGTCTTTGGGTTGATCGCCTTCACGCTGATTGGCATGAACATGCTGGCTTCGGTGAACTACGACCCCATCCAATTTGTGCGCCAGCTGTTCTGGTTGTCTCTGGAGCCCCCACCGCCCAGCTACGGCTTGAGCATGCCCCCGCTCAACCAGGGCGGTTGGTTCCTCATCGTGGGCCTGTTCTTGACCGCATCGGTCTTGTTCTGGTGGGCGCGCACTTACCGCCGTGCGGTGGAGCTGGGCATGGGCACGCACATCGCTTGGGCTTTTGCCGCCGCCATCTGGTTGTTCTTGGTGCTGGGTTTGTTTCGCCCCATCTTGATGGGTTCATGGGGTGAGGCTGTGCCCTACGGCATCTTCTCCCACCTGGACTGGACGGC…
ASV399	GGGACTCGGGATCGCGTCGGTGCTGTGCGGGCTCTTCGCCATCCAGATCATCGGGTGGAACATGCTTGCCTCGGTCAACTGGAACTGGGTGGAGATGCTGCGTCAACTCCCCTGGCTCGCGCTCGAACCGCCTTCGCCGGCCTATGGGCTGCGCATCCCGCCCCTCAACGAGGGCGGGTGGTGGCTCATGGCGGGATTCTTCCTGACGCTGTCCATCCTGCTGTGGTGGGCAAGGACATATCGCCGGGCGGTGGCGCTCGGGATGGGGACACACATCGCCTGGGCTTTCGCCGCGGCGATCTGGCTCTTCCTGGTTCTCGGCTTCTTCCGGCCAGTGTTGATGGGAAGCTGGGGCGAGGCGGTCCCGTTCGGGATCTTCCCGCACCTCGACTGGACTGC…
ASV400	TGGCTTTGGCGTGCTTTCATTGGTGAGCGGCATGGTCGCGTTCAACATCATTGGCTTGAACATGCTGGCGTCTGTCAATTGGGATCCGGTGCAATTGGTGCGTCAATTGTTCTGGCTGGCGCTAGAGCCGCCACCCCCTGAATACGGTTTGTCCATGCCACCGTTGAACCAAGGCGGTTGGTTTTTGATCGTAGGTTTGTTGTTGTCCATTTCTGTGTTGTCGTGGTGGGTACGCATGTACCGTCGAGCCACCGCTTTGGGCATGGGGACGCATGTTGCTTGGGCGTTTGCTGCGGCCTTGTGGTTGTTTTTCGTGCTGGGTTTTTTCCGTCCTATTTTGATGGGGTCATGGGGCGAGGCTGTGCCTTACGGCATCTTCCCGCACTTGGATTGGACAGC…
ASV402	CGGCCTGGGTTTGGCTTCGCTGGTGTTTGGCTTGATCGCCTTCACCCTGATCGGCATGAACATGCTGGCCTCGGTCAACTACGACCCGATCCAGTTCGTGCGCCAGTTGTTCTGGCTCTCGCTGGAGCCACCGCCACCGAGCTACGGCCTGAGCATGCCACCGCTCAACCAGGGCGGCTGGTTCCTCATCGTGGGTTTGTTCCTCACCGCATCGGTCATGTTCTGGTGGGCCCGCACTTACCGCCGTGCGGTTGAGTTGGGCATGGGCACACACATCGCTTGGGCCTTTGCAGCGGCCATCTGGTTGTTCCTGGTGCTGGGCTTGTTCCGCCCCATCTTGATGGGTTCATGGGGTGAGGCTGTGCCCTACGGCATCTTCTCCCACCTGGACTGGACGGC…
ASV403	TGGTCTGGGCGTGGCTTCGCTCATCCTGGGTACCCTGGCTTTCAACTTCATTGGCTTCAACATGCTGGCCTCGGTGAACTGGGACCCGGTCCAGTTTGTGCGCCAATTGTTCTGGCTTGCGCTGGAGCCACCGGCACCGGCCTACGGCCTGAGCTTCCCGCCTATGAATCAGGGGGGGTGGTGGTTGCTCACGGGTGCTTTCCTGACTGCGTCGATGTTCTTTTGGTGGGCCCGTACCTACCGGCGCGCCCGCGAGTTGGGCATGGGAACCCATATTCCATGGGCCTTTGCCGCAGCCATCTGGCTGTTTTTGGTGCTGGGCTTGTTCCGCCCCGTTTTGATGGGCTCCTGGTCGGAGGCCGTGCCCTTCGGTATCTTCCCCCACCTGGATTGGACCGC…
ASV404	CGGCCTCGGTCTGGCCTCGCTGATCTTCGGGGTGCTGGCGATCAACATCATCGGCTTCAACATGCTGGCCCAGGTCAACTGGGATCCGGTGCAGTTCGTGCGGCAGCTGTTCTGGCTGTCGCTCGAGCCGCCGCGGCCGCAATACGGGCTGTCGCTGCCGCCGCTGAACCAGGGCGGCTGGTGGTTGATCGCCGGCGGCTTCCTGACCACGTCGATCCTGCTGTGGTGGGTGCGCATGTACACACGTGCCCGCGCGCTCGGGCTGGGCACGCACGTGGCCTGGGCCTTCGCGTCGGCGATCTGGCTGTTCCTGGTGCTGGGCTTCATCCGGCCGGTGCTGATGGGCAGCTGGTCCGAGGCGGTGCCCTTCGGCATCTTCCCGCACCTGGACTGGACGGC…
ASV405	CTGGCTCGGTCTCGCTTCGCTGCTCTGCGGCTTCATCGCGATCGAGATCATCGGCCTCAACATGTGGGCGTCGGTGAACTGGGATCCGATCCAGTTCGTCCGGCAGTTGCCGTGGCTCGCGCTCGAGCCGCCGCCCGCGAAGTACGGCCTGCACCTCCCGCCGCTGCAGGAAGGCGGCTGGTGGCTGATGGCCGGCTTCTTCCTCACGGCCTCGATCCTGCTCTGGTGGCTGCGCATGTACCGCCGGGCGCGCGCGCTCGGCATGGGTACGCACACAGCGTGGGCCTTCGCTGCGGCGATCTGGCTGTACCTCGTGCTGGGTTTCATCCGCCCGGTGCTGATGGGCAGCTGGTCGGAAGCGGTGCCATTCGGCATCTTCCCGCACCTCGACTGGACGGC…
ASV406	TACGCTGGGTGTGGCATCGCTGATCTTCGGCATCGCCGCGTTCAACATCATCGGGTTCAATATGCTGGCCTCGGTGGACTGGAACCCGATACAGTTGGTGCGCCAATTGTTTTGGCTGGCGCTGGAGCCACCGGCCCCTGCCTATGGGCTGAGCATTCCGCCTCTCAACCAAGGCGGCTGGTGGCTGATCGTCGGCTTCATGCTGACCATCTCTATTCTGCTGTGGTGGGCACGCACCTACCGGCGGGCTCGACAGCTCGGCTTGGGCACCCATGTGGCCTGGGCATTTGCTGCGGCAATCTGGCTGTATCTGGTCTGCGGCTTTTTCCGTCCCATCATGATGGGCAGCTGGTCTGAAGCGGTCCCCTTTGGCATCTTCCCGCACTTGGATTGGGTGTC…
ASV407	CTGGCTCGGTCTCGCGTCGCTGCTCTGCGGCTTCATCGCGATCGAGATCATCGGCCTCAACATGTGGGCGTCGGTGAACTGGGATCCGATCCAGTTCGTCCGGCAGTTGCCGTGGCTCGCGCTCGAGCCGCCGCCCGCGAAGTACGGCCTGCACCTCCCGCCGCTGCAGGAAGGCGGCTGGTGGTTGATGGCCGGCTTCTTCCTCACGGCCTCGATCCTGCTCTGGTGGCTGCGCATGTACCGCCGGGCGCGCGCGCTCGGCATGGGTACGCACACAGCGTGGGCCTTCGCTGCGGCGATCTGGCTGTACCTCGTGCTGGGTTTCATCCGCCCGGTGCTGATGGGCAGCTGGTCGGAAGCGGTGCCATTCGGCATCTTCCCGCACCTCGACTGGACGGC…
ASV408	TAGCACCGGTGTCGCCTCCATCCTCTGTTTCATCATCGCTTTCGAGATCGTCGGCCTGAACATGTTGGCCTCAGTGAACTGGAATCCCCTGCAGTTCATTCGACAACTGTTCTGGCTAGCATTGGAACCACCTGCTCCCCAATATGGTTTGCGGTTACCGCCACTCCGCGACGGTGGATGGCATCTGATGGCCGGCTTCTTCCTTACGATGTCGGTCTTGCTCTGGTGGGTGCGCACGTACAACCTGGCGCGCAAGCTCAAGATGGGCACGCACACGGCATGGGCGTTTGCATCAGCCATCTTCCTGTTCCTCGTGCTCGGATTCATCCGTCCGGTAATGATGGGTAGCTGGTCCGAGGCTGTGCCCTACGGCATCTTTGCGCACCTCGATTGGAC
ASV409	GGCCTGGGCGTCGCATCGATCATCTGCGGCATGCTGTGCTTCAACATCATCGGCTTCAACATGCTGGCGCAGGTCAACTGGGATCCCATCCAGTTCGTGCGCCAACTGTTCTGGCTGGCACTCGAGCCACCGGCGCCACAAAACGGCCTGCACTTCCCGCCGATGAACCAAGGCGGCTGGTGGATGTTCGCCGGCGCCTTGCTGACGGCGTCGCTGTTCCTGTGGTTCGCTCGCACCTATCGACGCGCTCGCGAGCTCGGAATGGGCACCCATGTCGCTTGGGCGTTCCTCGCCGCGATCTGGCTGTTTCTGGTGCTGGGCTTCATCCGCCCCTTGTTGATGGGCAGCTGGGGCGAGGCTGTGCCCTTTGGCATCTTCCCGCACCTGGACTGGACGGCA…
ASV410	CGGCCTGGGGCTGGCCTCGCTGGTGTTTGGCACCCTGGCCTTCAACATCATCGGCTTCAATATGCTGGCCATGGTGGATTGGAATCCGCTGCAATTGGTTCGTCAATTGTTCTGGCTGGCCCTTGAGCCACCGCCACCTAGCTTTGGCCTGTCCATTCCGCCGCTCAACCAGGGTGGCTGGTGGCTGATTACCGGCTTTTTGCTGACCATATCCATACTTTTGTGGTGGACCCGCATCTACCGGCGTGCCAGACAACTTGGCCTGGGTACCCATGTGGCCTGGGCCTTTGCTGCTGCCATCTGGCTGTACCTGGTGTGCGGTTTTTTCCGGCCGGTCCTGATGGGCAGCTGGTCAGAGGCAGTGCCCTTTGGCATCTTCCCCCACCTCGATTGGGTCTC…
ASV411	TGGTCTGGGCGTGGCTTCGCTCATCCTGGGTACCCTGGCTTTCAACTTCATCGGCTTCAATATGCTGGCCTCGGTGAACTGGGATCCGATCCAGTTTGTGCGCCAGTTGTTCTGGCTGGCGCTGGAGCCACCGGCACCCGAATACGGCCTGAGCTTCCCACCTATGAACCAGGGGGGGTGGTGGTTGCTCACGGGTGCTTTCCTGACTGCATCCATGTTCTTTTGGTGGGCCCGTACCTACCGGCGCGCCCGCGAGTTGGGCATGGGAACCCACATTCCATGGGCCTTTGCCGCAGCCATCTGGTTGTTTTTGGTGCTGGGCTTGTTCCGCCCCGTTTTGATGGGTTCCTGGTCGGAGGCCGTACCCTTCGGTATCTTCCCCCACCTGGATTGGACGGC…
ASV412	CGGGCTGGGCCTGGCTTCGCTCATCTTCGGCACGCTGGCCATCAACATCATCGGCTTTAACATGCTGGCGCAGGTCAACTGGGATCCGATCCAGTTCATTCGCCAACTGTTCTGGCTGGCCCTGGAGCCGCCACCACCCCAATATGGTTTATCGCTCCCGCCCATGAACCAGGGCGGCTGGTACCTGCTGTCGAGCCTGTTCCTGCTGATCTCGGTGCTGCTGTGGTTCGCCCGCACCTGGCGCAGAGCGCGTGAGCTGGGCATGGGCATGCACATCCCCTATGCGTTCTTGTCGGCGATGTGGCTGTTCCTGGTGCTTGGCCTGTTTCGGCCGGTGCTCATGGGCAGCTGGGGTGAGGCCGTGCCTTATGGCATCTTCCCCCACCTGGACTGGACGGC…
ASV413	AGCGAGCGGATTTGCATCCCTGATCTTCGGCTTCGCAGCCTTCGAGATCATCGGATTCAACATGCTCGCCTCGGTGAACTGGAACATCGCGGAATTCTTCCGCCAGTTACCCTGGCTCGCGCTTGAGCCACCCGCGGCCAAGTACGGCCTCGGTATCCCGCCCATGGACGAAGGCGGTTGGTGGTTGCTGTCGGGTTTCTTCCTGACGATCTCGATCCTGCTCTGGTGGTGGCGAACCTTCCAGCGCTCCAAGGCGCTCGGTATGGGTAACCACCTCGCGTGGGCCTTTGCCGGCGCAATATGGCTCTATCTGGTGCTGGGCTTCATCCGCCCGATCATGATGGGCAGCTGGAGCGAGGCGGTGCCCTTCGGGATCTTCCCGCACCTCGACTGGACCGC…
ASV414	CACGCTGGGCGTGGCCTCGCTGCTGTTTGGCACGCTGGCTTTCAACATCATCGGCTTCAATATGCTGGCCTCGGTGGACTGGAGTCCGATTGAGCTGATCCGCCAGTTGTTCTGGTTGGCGCTTGAGCCGCCGCCTCCGGCCTTTGGCCTGGGCATTCCGCCGCTGGCCCAAGGAGGCTGGTGGTTGATTGTGGGCTTTATGCTGACGGTGTCGATTTTGCTTTGGTGGGCACGCACCTACCGCCGCGCACGACAGTTGGGGCTGGGCACGCACGTGGCCTGGGCCTATGCGGCGGCTATTTGGCTTTACTTGGTGTGTGGCCTCTTTCGGCCCATCATGATGGGCAGCTGGTCTGAGGCGGTACCGTTTGGCATCTTCCCGCACCTGGACTGGGTATC…
ASV415	AGCGAGCGGGCTGGCCTCGTTGATCTTCGGCTTTGCAGCCTTCGAGATCATCGGGTTCAACATGCTCGCTTCCGTCAACTGGAACATCGGCGAGTTCTTCCGGCAGTTGCCGTGGCTCGCGCTCGAGCCGCCGGCCCCGAAGTACGGCCTCAGTATTCCGCCCATGGCCGAGGGTGGCTGGTGGTTGCTCGCAGGCTTCTTCCTGACGATCTCGATCCTGCTCTGGTGGTGGCGTACCTTCCAGCGCTCTGCCGCGCTGGGGATGGGCAATCACCTTGCGTGGGCCTTCGCTGGCGCGATCTGGCTGTATCTTGTGCTGGGCTTCATCCGCCCGATCATGATGGGCAGCTGGAGTGAGGCAGTGCCGTTCGGGATTTTCCCGCACCTCGACTGGACCTC…
ASV416	TGGCTTTGGCGTGCTTTCATTGGTGTGCGGCATGGTCGCGTTCAACATCATTGGTTTGAACATGCTGGCGTCTGTCAATTGGGATCCGGTGCAACTGGTGCGTCAATTGTTCTGGCTGGCGCTGGAACCGCCACCCCCTGAATACGGTTTGTCCATGCCGCCGCTGAACCAAGGCGGTTGGTTTTTGATCGTGGGTTTGCTGTTGTCCATCTCGGTGTTGGCATGGTGGGTACGCATGTACCGCCGCGCCATCGCCTTGGGCATGGGCACGCATGTCGCTTGGGCGTTTGCTGCTGCGTTGTGGCTGTTTTTCGTGCTGGGTTTTTTCCGCCCGATTTTGATGGGCTCATGGGGTGAGGCAGTGCCTTACGGCATCTTCCCGCATTTGGACTGGACGGC…
ASV417	CACGCTGGGCATGATGGCGACCATCTGCTTCAGCATCGGCTTCGTCATCATCGGCCTGAACATGCTGGCCTCGGTGCACTGGAACCCCATCCAGTTCATCCGGCAGCTGCCCTGGCTGGCGCTCGAGCCGCCGGCGCCCTCGCAGGGGCTGCGCATGATCCCGCCGCTCAACCAGGGCGGCTGGTGGAACATCGCCGGCTTCTTCATCACCATCTCGGTGCTGTTGTGGTGGGTGCGCATGTACCGCCGGGCCCGGGCGCTCGGCATGGGCACGCATGTGCCGTGGGCCTTTGCCTCGGCCATCTGGCTGTTCCTGGTGCTGGGCTTCATCCGCCCCGTGCTGATGGGCAGCTGGAGCGAGGCGGTGCCCTTCGGCATCTTCCCGCACCTGGACTGGAC…
ASV418	CGGCTTGGGCCTGGCCTCGCTCATCCTGGGCACCTTGGCTTTCAACATCATTGGCTTCAACATGTTGGCTTCGGTCAACTGGGACCCGATCCAATTTGTGCGCCAGCTGTTTTGGTTGGCCCTGGAACCACCAGCGCCGGTGTATGGCCTGAGCTTTCCGCCGATGAATGAAGGCGGCTGGTGGTTGCTCACCGGCTTGTTCCTCACCGCCTCGCTGTTTTTTTGGTGGGCGCGCATGTACCGCCGCGCCAAGGCCTTGGGCCTGGGCATGCACATCCCCTGGGCCTTTGCCGCTGCGTTGTGGTTGTACCTGGTGCTTGGCTTTTTCCGCCCCATCTTGATGGGCTCGTGGAGCGAGGCCGTGCCCTTTGGCATCTTTCCGCACCTGGACTGGACAGC…
ASV419	CGCGCTGGGGATGGCGTCGCTGATCTGCTTCACGTTCGGCTTCACCATCATCGGCTTCAACATGCTGGCGTCGGTGCACTGGAACCCCATCGAGTTCATCCGCCAGCTGCCCTGGCTGGCGCTGGAGCCGCCGCCGCCCTCGGAGGGGCTCAAGCTCATCCCACCGCTCAACAAGGGCGGCTGGTGGAACATCTCCGGCATGTTCCTGACCCTCTCGATCCTGCTGTGGTGGGCGCGAACCTACCGCCGCGCCCGGGCGCTGGGCATGGGAACCCACGTGTCGTGGGCGTTCGCCTCGGCCATCTGGCTGTTCCTGGTCCTCGGCCTGATCCGGCCGGTGCTGCTGGGCAGCTGGAGCGAGGGCGTGCCCTTCGGCATCTTCCCCCATCTCGACTGGAC…
ASV420	GGGTCTGGGGGTCGCGTCGCTGGTGTTCGGCACGCTGGCCTTCAACCTCATCGGGTTCAACATGCTGGCCTCGGTGGACTGGAGTCCGCTGCGCCTGATCCAGCAACTGTTCTGGCTGGCCCTGGAGCCGCCGGCGCCGCAATACGGCCTGAGCATCCCGCCGCTGGCGCAAGGGGGCTGGTGGCTCATCGTGGGCTTCCTGCTCACGGTCTCGATGATGCTGTGGTGGGCGCGCACCTACCGCCGAGCCCGCCAGCTGGGCATGGGGACGCACGTGGCCTGGGCCTTTGCGGCCGCGATCTGGCTCTACCTGGTGTGCGGCTTCTTCCGGCCGCTCATGATGGGCAGCTGGTCTGAGGCGGTGCCTTTCGGCATCTTCCCGCACCTGGACTGGGTGTC…
ASV421	TGGCTTTGGTGTGCTGTCGTTGGTCTGCGGCATGCTGGCATTCAACATCATCGGTTTGAACATGCTGGCTTCTGTCAACTGGGATCCGGTGCAACTGGTGCGTCAGTTGTTCTGGCTGGCGCTGGAACCACCGCCGCCTGAGTACGGTTTGTCAATGCCACCGCTGAACCAAGGAGGATGGTTTTTGATTGTGGGTTTGTTGTTGTCCATCTCGGTATTGGCATGGTGGGTGCGTATGTACCGCCGCGCTATAGCCTTGGGTATGGGTACGCATGTGGCCTGGGCGTTTGCCGCAGCCTTGTGGCTGTTTTTTGTACTTGGTTTTTTTCGTCCGATTTTGATGGGTTCATGGGGTGAGGCCGTGCCTTACGGCATCTTCCCGCACCTGGATTGGACGGC…
ASV422	TGGTCTGGGCGTGGCTTCGCTCATCCTGGGTACCCTGGCTTTCAACTTCATCGGCTTCAATATGCTGGCCTCGGTGAACTGGGATCCGATCCAGTTTGTACGCCAGTTGTTCTGGCTGGCGCTGGAGCCACCGGCGCCCGAATACGGCCTGAGCTTCCCGCCCATGAACCAGGGGGGCTGGTGGTTGCTCACGGGTGCTTTCCTGACTGCGTCGATGTTCTTTTGGTGGGCCCGTACCTACCGGCGCGCCCGCGAGTTGGGCATGGGAACCCATATTCCATGGGCATTCGCTGCGGCTATCTGGTTGTTTTTGGTGCTGGGCTTGTTCCGCCCCGTTTTGATGGGTTCCTGGTCGGAGGCCGTACCCTTCGGTATCTTCCCCCACCTGGATTGGACGGC…
ASV423	TTCGCTAGGACTAGCCTCGCTGGTTCTCGGCACCTTTGCATTCAACATCATCGGCTTCAATATGCTGGCTGCGGTCGACTGGAACGTCGCGCAGTTTATCCGGCAGTTGTTCTGGCTGGCACTCGAACCGCCACCACCCCAGTACGGATTGAGCATCCCGCCATTGGAGCAAGGTGGCTGGTGGTTGATCACCGGTTTCATGTTGACCCTGTCGATTCTCCTGTGGTGGGCCAGAACATACCGCCGCGCGCGCCAGTTAGGGCTTGGCACCCATGTGGCATGGGCCTTCGCAGCTGCCATCTGGTTGTATTTGGTCTGCGGCTTTTTCCGTCCCATCATGATGGGTAGTTGGTCCGAGGCTGTGCCTTTCGGCATCTTTCCGCACCTTGACTGGGTGTC…
ASV424	CTCGCTGGGCGTGGCCTCGCTGCTCTTCGGCACATTTGCCTTCAACATCATCGGCTTCAACATGCTGGCCTCGGTCGACTGGAACCCCATCCAGCTGGTCCGCCAGCTGTTTTGGTTGGCCCTAGAGCCGCCGCCGCCGCAGTATGGCCTGAGCATTCCGCCGCTGGCGCAGGGTGGCTGGTGGTTGGTCACCGGCTTCATGCTGACCGTGTCCATCCTCCTGTGGTGGGCCAGAACCTACCGGCGCGCGCGCCAGCTCGGGCTGGGCACCCACGTGGCCTGGGCCTTCGCGGCCGCTATCTGGCTCTACCTGGTGTGCGGGTTCTTTCGCCCCATCATGATGGGTAGCTGGTCCGAGGCGGTGCCGTTCGGCATATTCCCGCACCTGGACTGGGTCTC…
ASV425	GGGCTTGGGCGTCGCATCGATCATGTGCGGCATGCTGTGCTTCAACATCATCGGCTTCAACATGCTGGCGCAGGTCAACTGGGATCCGATCCAGTTCGTGCGTCAACTGTTCTGGCTGGCGCTGGAGCCACCGGCGCCGCAAAACGGCTTGCACTTCCCGCCCATGAACCAGGGCGGCTGGTGGATGTTCGCCGGCGCCTTGCTGACGACCTCCTTGTTCCTCTGGTTCGCTCGGACCTACCGGCGGGCTCGTGAGCTGGGAATGGGTACCCACGTGGCCTGGGCGTTCCTCGCAGCGATCTGGCTGTTTCTGGTGTTGGGCTTCATCCGCCCCTTGCTGATGGGCAGCTGGGGCGAGGCTGTGCCGTTCGGCATCTTCCCGCACCTGGATTGGACGGC…
ASV426	GTGGTTTGGCCTCGCGTCGGCGTTGTGCTTCATCATCGCGTTCGAGATCATCGGCTTCAACATGCTCGCGTCGGTGCACTGGAACCCGATCCAGTTCGTCCGCCTGCTGCCGTGGCTCGCGCTGGAGCCGCCGCCGCCGTCCTACGGCCTCCACATTCCGCCGCTCAATCAGGGCGGGTGGTGGCTCTGGACCGGCATGTTCCTCACGCTGTCGATCGTGCTGTGGTGGGTCCGAAGCTACCGCCGCGCCAGGGCGCTCGGCATGGGCACCCACGTCGCGTGGGCGTTCGCGTCGGCCATCTGGCTGTACCTGGTGCTCGGCTTCATCCGGCCGATCCTGATGGGGAGCTGGGGCGAGGCGGTGCCATTCGGCATCTTCCCGCACCTGGACTGGACCGC…
ASV427	CACGCTGGGCGTGGCCTCGCTGCTGTTTGGCACGCTGGCTTTCAACATCATCGGCTTCAATATGCTGGCCTCGGTGGACTGGAGCCCGATTGAGCTGATCCGCCAGTTGTTCTGGCTGGCGCTTGAGCCGCCGCCCCCGGCCTTTGGCCTGGGCATTCCGCCGCTGGCGCAAGGCGGCTGGTGGTTGATTGTGGGCTTTATGCTGACGGTGTCGATTTTGCTGTGGTGGACACGCACCTACCGCCGCGCACGACAGTTGGGGCTGGGCACGCACGTGGCCTGGGCCTATGCGGCGGCCATTTGGCTGTACCTGGTGTGCGGCCTGTTTCGTCCCATCATGATGGGCAGTTGGTCGGAGGCGGTACCGTTTGGCATCTTCCCGCACCTGGACTGGGTGTC…
ASV428	CTCGCTCGGCGTAGCGTCCTTGATTTTCGGTATCGCAGCATTCAACATCATCGGCTTCAATATGCTCGCTTCGGTGGACTGGAACCCTATCCAGTTGCTGCGCCAATTGTTCTGGCTAGCACTGGAGCCGCCAGCGCCCGCCTATGGTCTGGGCATTCCACCCTTGGCCCAAGGCGGCTGGTGGTTGATTGTCGGCTTTATGCTTACCGTGTCCATCTTGCTGTGGTGGGCCCGCACCTACCGGCGCGCACGCCAGCTGGGTTTGGGTACGCACGTGGCCTGGGCTTTTGCAGCGGCAATTTGGCTGTATCTGGTATGCGGATTGTTCCGCCCCATCATGATGGGCAGCTGGTCTGAAGCGGTACCCTTTGGCATCTTTCCCCATCTAGACTGGGTGTC…
ASV429	CGGCCTGGGTGTGGCGTCGCTCGTGTTCGGAACGCTCGCGTTCAACATCATCGGCTTCAACATGCTGGCCTCGGTGGACTGGAATCCGCTCCAGCTGCTGCGTCAACTCTTCTGGCTCGCGCTCGAGCCGCCGCCGCCCGCATTCGGCCTCAGCATCCCGCCGCTGGCGCAAGGCGGTTGGTGGCTGCTCGTGGGGTTCCTGCTCACTGTGTCCCTCCTGCTCTGGTGGGCGAGAACCTACCGGAGAGCCCGCCAACTGGGGATGGGCACGCACGTGGCCTGGGCCTTTGCCGCGGCGATCTGGCTCTACCTGGTGTGCGGCTTCTTCCGGCCGATCATGATGGGTAGCTGGTCGGAGGCGGTGCCCTTTGGCATCTTCCCGCACCTGGACTGGGTATC…
ASV430	TGGCTTTGGCGTGCTTTCATTGGTGAGCGGCATGGTCGCGTTCAACATCATTGGCTTGAACATGCTGGCGTCTGTCAATTGGGATCCGGTGCAATTGGTGCGTCAATTGTTCTGGCTGGCGCTAGAGCCGCCACCCCCTGAATACGGTTTGTCCATGCCACCGTTGAACCAAGGCGGTTGGTTTTTGATCGTGGGTTTGTTGTTGTCTATTTCTGTGTTGTCGTGGTGGGTACGCATGTACCGTCGAGCCACCGCTTTGGGCATGGGGACGCATGTTGCTTGGGCGTTTGCTGCGGCCTTGTGGTTGTTTTTCGTGCTGGGTTTTTTCCGTCCTATTTTGATGGGGTCGTGGGGCGAGGCTGTGCCTTACGGCATCTTCCCGCACTTGGATTGGACAGC…
ASV431	CGGCCTCGGCTTCTGCTCGCTGCTCTTCGGTTTCATCGCGATCGAGATCATCGGGCTCAACATGTGGGCGTCGGTCGGCTGGGACCCGGTCAAGTTCATCGTCCACCTGCCGTGGCTGACCTTGAACCCACCGCCGCCGGCCTACGGCCTCAGCATCTTCCCGCCGCTCCAGGAGGGCGGCTGGTGGCTCATGGCCGGGTTCTTCCTGACCGCGTCGATCCTGATGTGGTGGTTGCGCACCTACCGTCGCGCCCGGCAGCTCGGCCTCGGCACCCATGTGTGCTGGGCCTTCGCCTCGGCGATCTGGCTCTACCTGGTGCTGGGCTTCATCCGGCCGGTCATGATGGGCAGCTGGAGCGAAGCGGTGCCGTTCGGGATCTTCACGCATCTCGACTGGAC…
ASV432	CTTCACGGGACTGGCATCGCTGATCTGCGGCTTCATCGCGATCGAGATCATCGGGCTCAACATGTGGGCGTCGGTGAACTGGGATCCGGTGCAGTTCGTGCGGCAGCTGCCGTGGCTTGCACTCGAGCCGCCCGGACCGCAGTGGGGCCTGTCGATTCCGCCCTTGAATGAAGGTGGCTGGTGGCTGATGGCCGGCTTCTTCCTGACCGCGTCGATCATGCTGTGGTGGGTGCGCACGTATCGGCGTGCGCGCGCGCTGGGCCTCGGCACGCACGTGGCCTGGGCGTTCCTCTCGGCGATCTGGCTGTACCTCGTGCTCGGCTTCATCCGCCCGGTGCTGATGGGCAGCTGGTCTGAGGCGGTACCGTTCGGGATCTTCCCGCACCTCGACTGGACGGC…
ASV433	TGGACTGGGCATCATGTCGCTGATGTTCGGCCTGGCCGCATTCACCATCATCGGCATGAACATGCTGGCATCGGTGAACTGGGATCCGGTGCAATTCATTCGTCAGTTGTTCTGGCTGGCGCTGGAACCGCCAGCACCGGGCAACGGCCTTGGGCTGGCACCGCTGAATCAGGGCGGCTGGTGGCAGATCGCCGGTCTTTCGCTGACTATCTCGATTTTGCTGTGGTGGGCCAATGTGTACCGCCGCGCACGTGCACTCAAAATGGGTACGCATATCGCGTGGGCCTTTGCCGCAGCGATCTGGTTGTTCCTCGTGCTGGGTCTGTTCCGTCCGGTGCTGATGGGCTCGTGGGGTGAAGCAGTACCGTTCGGTATCTTCCCGCACCTCGATTGGACCGC…
ASV434	CACAATGGGCGTGGTATCCGTGGCTACAGGCGCGATTTGGTTCATGCTTTGCGGCGCTTGGTTTTGGCATCAGGCAGGGTACAACCCAGCCGTGTTTCTGCGCGATTTGTTCTGGTTCTCGCTAGAACCGCCAGCGGCTGAATACGGGCTTGGCTTTGCGCCCATGGCCGAAGGCGGACTGTGGCTGATTGCGTCGTTCTTCTTACTGATCTCGGTGATGGCATGGTGGATGCGCACCTATCTGCGCGCCGAAGCACTGGGCATGGGCAAGCATGTGTCTTGGGCCTTTGCGGGTGCGATCTGGCTGTTCTTGGTACTGGGCCTTATTCGCCCCGTGCTGATGGGCAGCTGGTCAGAAGCCGTGCCTTACGGCATCTTTAGCCACCTTGACTGGACGAA…
ASV435	CAGCTTGGGCCTGGCCTCGCTGGTCTTGGGCACCTTGGCTTTCAACATCATTGGCTTCAATATGTTGGCTTCGGTCAACTGGGACCCGATCCAATTTGTGCGCCAGCTGTTTTGGTTGGCCCTGGAACCACCAGCGCCCGTGTATGGCCTTAGCTTTCCGCCGATGAATGAAGGCGGCTGGTGGTTGCTCACCGGCTTGTTTCTCACCGCCTCGCTGTTTTTTTGGTGGGCGCGCATGTACCGCCGCGCCAAGGCGCTGGGCTTGGGCATGCACATCCCCTGGGCCTTTGCCGCCGCGCTGTGGCTGTATTTGGTGCTGGGCTTTTTCCGCCCCATCTTGATGGGCTCGTGGAGCGAGGCCGTGCCCTTTGGCATCTTCCCGCACCTGGACTGGACGGC…
ASV438	CACGCTGGGCGTGATGTCGCTGCTCTCGGGCTTCCTCGCGATCGAGATCATCGGGCTCAACATGTGGGCCTCGGTCAACTGGGATCCCGTGCAGTTCATCCGGCAACTGCCCTGGCTGGCGCTGGAACCGCCCGCACCTGGCTACGGTCTGTCGCTGCCGCCGCTGCAGGACGGCGGCTGGTGGCTCATGGCCGGTTTCTTCCTGACCCTCGCGATTCTCCTCTGGTGGCTGCGAACGTACCGCCTCGCGCGCAAGCTCGAGATGGGTACGCACGTGGCGTGGGCCTTCGCCTCGGCGATCTGGCTGTACCTCGTGCTGGGTTTCATCCGGCCGGTGCTGATGGGCAGCTGGTCGGAGGCCGTGCCGTTCGGCATTTTCCCGCACCTCGACTGGACCTC…
ASV439	TGGTCTGGGCGTGGCTTCGCTCATCCTGGGTACCCTGGCTTTCAACTTCATCGGCTTCAATATGCTGGCTTCGGTGAACTGGGATCCGATCCAGTTTGTACGCCAGTTGTTCTGGCTGGCGCTGGAGCCACCGGCACCCGAATACGGCCTGAGCTTCCCACCTATGAACCAGGGGGGCTGGTGGTTGCTCACGGGTGCTTTCCTGACTGCGTCGATGTTCTTTTGGTGGGCCCGTACCTACCGGCGCGCCCGCGAGTTGGGCATGGGAACCCACATTCCATGGGCCTTTGCCGCAGCCATCTGGTTGTTTTTGGTGCTGGGCTTGTTCCGCCCCGTTTTGATGGGTTCCTGGTCGGAGGCCGTACCCTTCGGTATCTTCCCCCACCTGGATTGGACGGC…
ASV440	CAAGGTCGGGCTTGTGTCTGCACTCTGTTTCATCTTCGCCTTTACGATCGTTGGTTTCAATATGCTGGTACAGGTTAACTACGATCCTATCCAGTTTGTGCGGCAGCTGTTCTGGCTCTCGTTAGACCCTCCTGCGCCTGAGTATGGATTGACGCTTGCGCCCTTAAATCAGGGCGGATGGTGGAATATTGCAGGCTTTTTCCTCACCGTATCGGTCCTCTTATGGTGGGTTCGTGTCTATCGGCGCGCTCGGGCCTTGCAGATGGGAACTCATGTGGCATGGGCTTTTGCCGCCGCCATATGGTTGTTTCTGGTACTCGGTCTGATCCGCCCCGTATTGATGGGGAGCTGGGCCGAGGCGGTGCCGTTTGGAATTTTTTCGCACCTCGATTGGACTGC…
ASV441	CACCTTCGGCGTGATCTCGGTCGCGACTGGTGCGATCTGGTTCATGCTGTGCGGGGCCTGGTTCTGGCACGTGGCCGGATACAACCCGGGTGTGTTCATGCGCGATCTGTTCTGGATGGCGCTGGAGCCCCCGGGGCCGGAGTGGGGTCTGCGGGTGCCGCCGATGGCTGAGGGCGGGTTGTGGTTGCTGGCGTCGTTCTTCCTGCTGATCTCGGTGCTGACCTGGTGGGTTCGCACCTATCTGCGGGCCGAGGCGCTGGGGATGGGCAAGCATGTCTCTTGGGCGTTTGCCGGGGCGATCTGGTTGTTCCTGGTGCTGGGTCTGATCCGGCCGGTGATGATGGGCAGTTGGTCCGAGGCGGTGCCTTATGGCATCTTCCCGCACCTGGACTGGACCAA…
ASV442	CGGGCTGGGCGTGGCCTCGCTGGTGTTCGGCACGCTGGCCTTCAACATCATCGGCTTCAACATGCTGGCCAGCGTCGACTGGAGCCCGCTGCAACTGATACGCCAGCTGTTCTGGCTGGCGCTGGAGCCGCCGCCGCCGGCCTTCGGCCTGAGCATCCCGCCGCTGGCGCAGGGCGGCTGGTGGCTGATCGTCGGCTTCCTGCTCACCGTGTCGATCCTGCTGTGGTGGGCACGCACCTACCGGCGCGCAAGGCAGCTCGGGTTGGGCACCCACGTGGCCTGGGCCTTTGCCGCAGCCATCTGGCTGTACCTGGTGTGCGGCTTCTTCCGCCCGATCATGATGGGCAGTTGGAGCGAGGCGGTGCCCTTCGGCATCTTCCCGCACCTGGACTGGGTGTC…
ASV443	TACGCTGGGCGTGGCCTCGCTGCTGTTTGGCACGCTGGCTTTCAACATCATTGGCTTCAATATGCTGGCCTCGGTGGACTGGAGCCCGATTGAGCTGATCCGCCAGTTGTTCTGGCTGGCGCTAGAGCCGCCGCCCCCGGCCTTTGGCCTGGGCATTCCGCCGCTGGCCCAGGGCGGCTGGTGGCTGATTGTGGGCTTTATGCTGACGGTGTCGATTCTGCTGTGGTGGACGCGCACCTACCGCCGCGCGCGCCAACTTGGGCTGGGCACGCACGTGGCCTGGGCCTATGCGGCGGCCATTTGGCTGTACCTGGTGTGCGGTCTGTTCCGGCCCATCATGATGGGCAGTTGGTCGGAGGCGGTACCGTTTGGCATCTTCCCGCACCTGGACTGGGTGTC…
ASV444	CGGTCTCGGTTTGGCCTCACTGATCTTTGGGTTGATCGCCTTCACGCTGATTGGCATGAACATGCTGGCTTCGGTGAACTACGACCCCATCCAATTTGTGCGCCAGCTGTTCTGGTTGTCTCTGGAGCCCCCACCGCCCAGCTACGGCTTGAGCATGCCCCCGCTCAACCAGGGCGGTTGGTTCCTCATCGTGGGCCTGTTCTTGACCGCATCGGTCTTGTTCTGGTGGGCGCGCACTTACCGCCGTGCGGTGGAGCTGGGCATGGGCACGCACATCGCTTGGGCTTTTGCCGCCGCCATCTGGTTGTTCTTGGTGCTGGGTTTGTTTCGCCCCATCTTGATGGGTTCATGGGGTGAGGCTGTGCCCTACGGCATCTTCTCCCACTTGGACTGGACGGC…
ASV445	CACGCTGGGCGTGATGTCGCTGCTCTCGGGCTTCCTCGCAATCGAGATCATGGGGCTCAATATGTGGGCCTCGGTCAACTGGGATCCCGTGCAGTTCATCCGGCAACTGCCATGGCTGGCGCTCGAACCGCCCGCACCCGGCTACGGACTGTCTCTGCCGCCGCTGCAGGACGGCGGCTGGTGGCTCATGGCCGGTTTCTTCCTGACCCTGGCGATTCTCCTCTGGTGGCTGCGAACGTACCGCCTCGCGCGCAAGCTCGAGATGGGTACGCACGTGGCGTGGGCCTTCGCCTCGGCGATCTGGCTGTACCTCGTGCTGGGTTTCATCCGGCCGGTGCTGATGGGCAGCTGGTCGGAGGCTGTGCCGTTCGGCATCTTCCCGCACCTCGACTGGACCTC…
ASV447	CACGACTGGTGTTCTCTCACTCGTGTGCGGCCTTGTCGCATTCGAAATCATCGGCCTCAACATGCTTGCGCAGGTTGATTGGTCGCTGAGCAAATTCCTGCGCAACCTTTTCTGGCTCGCGCTGGAGCCGCCAGCTCCCAAATATGGTCTCTCCATTCCGCCTTTGAATGATGGCGGTTGGTGGCTGTTGGCTGGTTTCTTCCTGACCACATCCATTGTTTTATGGTGGGTGCGCATCTATCGGCGCGCACGTCAGCTTGGTCTTGGCACGCATGTGGCCTGGGCTTTTGCAGCCGCCATTTGGCTCTATCTGGTGCTGGGCTTTATTCGCCCCGTGATGATGGGATCGTGGAGCGAGGCAGTGCCTTTCGGCATTTTCCCGCATCTGGATTGGACAGC…
ASV448	GTTCACTGGAATCGCATCGCTTCTGTGCGGCTTCATCGCGATCGAGATCATCGGTCTCAATATGTTCGCGTCGGTGGACTGGAATCCGAAGCAGTTCGTCCGCCAACTGTTCTGGCTTGCGCTTGAACCGCCTGGTGCAGAGTGGGGACTGCGCTTTCCGCCGCTCAATCAAGGCGGTTGGTGGCTGGTCGCCGGTTTCTTCCTGACCACCGCAATCCTGTTGTGGTGGGTTCGGATGTACCGCCGGGCTGTGGCGCTGGGGATGGGGACGCATGTGCCCTGGGCGTTTGCATCGGCGATCTGGCTCTATCTGGTCCTGGGGTTCATTCGCCCTGTGCTGATGGGCAGCTGGAGCGAGGCCGTACCGTTTGGCATCTTCCCGCACCTGGACTGGACCGC…
ASV449	AGCGAGCGGATTTGCGTCCCTGATCTTCGGCTTCGCAGCCTTCGAGATCATCGGATTCAACATGCTCGCCTCGGTGAACTGGAACATCGCGGAATTCTTCCGCCAGTTACCCTGGCTCGCGCTCGAGCCACCCGCGGCCAAGTACGGCCTCGGTATCCCGCCCATGGACGAAGGCGGTTGGTGGCTGCTGTCGGGTTTCTTCCTGACGATCTCGATCCTGCTCTGGTGGTGGCGCACATTCCAGCGCTCCAAGGCGCTCGGCATGGGTAACCACCTGGCGTGGGCCTTCGCCGGCGCGATCTGGCTCTATCTGGTGCTGGGCTTCATCCGCCCGATCATGATGGGCAGCTGGAGCGAGGCGGTGCCCTTCGGGATCTTCCCGCACCTCGACTGGACCGC…
ASV450	CTCGCTGGGTGTCGCTTCGCTGATCTTCGGCATCGCGGCCTTCAACATCATCGGCTTTAATATGCTGGCCTCGGTGGACTGGAATCCGATCCAGCTACTGCGCCAACTGTTCTGGCTGGCACTGGAGCCGCCAGCGCCGGCCTATGGTCTGGGCATTCCGCCGCTGGCCCAAGGCGGCTGGTGGTTGATTGTGGGTTTTATGCTCACCGTCTCCATCCTGCTATGGTGGGCACGCACCTACCGGCGCGCACGGCAGCTGGGTTTGGGCACGCACGTGGCATGGGCTTTTGCAGCGGCGATATGGCTGTATCTGGTGTGCGGATTCTTCCGCCCCATCATGATGGGTAGCTGGTCTGAAGCGGTACCGTTTGGCATATTCCCGCACCTCGATTGGGTCTC…
ASV451	CGCCATCGGCATCATGTCGCTGCTCTGCGGCTTCATCGCCATCGAGATCATCGGCCTCAACATGCTGGCCTCCGTCAACTGGAGCCCGATCCAGTTCGTGCGCCAGCTGTTCTGGCTCGGCCTCGAGCCGCCGCCGGCCAAGTACGGCCTGGCGCTGGCGCCCTTGCGCGAGGGCGGCTGGTGGCAGATGGCCGGCTTCTTCCTCACCGCCTCGATCCTCTTGTGGTGGGTCAGGACCTATCGCCGGGCGCGCGCCCTGGGGCTCGGCACGCATGTCGCCTGGGCCTTTGCCGCGGCGATCTGGCTCTACCTGGTGCTGGGCTTCATCCGGCCGCTGCTGATGGGCAATTTCTCGGAAGCCGTGCCGTTCGGCATCTTCCCGCACCTCGACTGGACGGC…
ASV453	CGGCATCGGTTTGGCGTCGCTGATTTTTGGCATGCTGGCCTTCAACATTATTGGCTTGAACATGCTGGCCTCGGTCAACTACGACCCGATCCAGTTCATCCGCCAACTTTTTTGGCTGGCACTGGAGCCACCAGCTCCAGCCAATGGCCTGGCGCTGGCGCCGCTCAACCAAGGCGGCTGGTGGCAAATTGCCGGTTTGTTTTTGACCATCTCCATTTTGCTGTGGTGGGTGCGCACCTACAGGCGGGCCAGAGAGCTGGGCATGGGCACGCATGTAGCCTGGGCTTTTGCAGGCGCCATTTGGCTGTACTTGGTGCTGGGCCTGATTCGACCCGTGCTCATGGGCTCGTGGGGTGAGGCGGTGCCCTTTGGCATCTTCCCGCACCTGGACTGGACAGC…
ASV454	CACCTTCGGCGTGCTCTCGGCGGTGTTCTTCCTCGCCGCCTTCGAGATCGTCGGGCTGAACATGATGGCGTCGGTGGGCTGGAGTCCGCGCGAGTTCATCCGCCAGCTCCCCTTCCTCGCCCTCGAGCCGCCACCGCCCTCGTACGGGCTCAACGTGCCGCCGCTCAAGCAGGGCGGCTGGTACCTGCTCGCCGGCTTCTGCCTCACCGTGTCGGTGCTGCTCTGGTGGGTGCGCACGTACCGGCGCGCACGCGCCCTCAAGCTCGGCACGCACCTCGCGTGGGCGTTCGCGTCGGCGATCTTCCTCTTCCTCGCCTTCTTCATCCAGCCCGTGCTGGTGGGGAGCTACAGCGAGATGGTGCCGTTCGGGATCCTGCCGCACCTCGACTGGACCTCGGC…
ASV455	TGGTCTGGGTCTGGCCTCGCTGATCTTGGGCACCTTGGCCTTCAACATCATTGGTTTCAACATGTTGGCTTCGGTCAACTGGGACCCGATCCAATTTGTGCGCCAGCTGTTTTGGCTGGCCCTGGAGCCGCCAGCGCCCGTGTATGGCTTGAGCTTTCCGCCAATGAATGAAGGCGGCTGGTGGTTGCTCACCGGCTTGTTCCTGACCGCTTCTTTGTTCATGTGGTGGGCGCGCATGTACCGCCGCGCCAAGGCACTGGGCTTGGGCATGCACATCCCCTGGGCCTTTGCCGCCGCGCTGTGGCTGTATTTGGTGCTGGGCTTTTTCCGCCCCATCTTGATGGGCTCGTGGAGCGAGGCCGTGCCCTTTGGCATCTTCCCGCACCTGGACTGGACGGC…
ASV456	GTCTGGGCGTGGCCTCGCTCATTCTGGGCACCCTGGCGTTCAACATCATCGGCTTCAATATGCTGGCTTCGGTTAACTGGGACCCGATCCAGTTTGTGCGCCAGTTGTTCTGGCTGGCGCTGGAGCCTCCGGCACCGGCCTACGGCCTGGGTATTCCACCTATGAACCAGGGCGGCTGGTGGTTATTGACCGGTGCCTTCCTCACGGCGTCCATGTTCCTCTGGTGGGTCCGCACCTACCGGCGTGCCCGCGAACTGGGCATGGGCACCCATGTGCCATGGGCGTTTGCCGCAGCCATCTGGCTCTACCTGGTGCTGGGTTTTTTCCGGCCCATCCTGATGGGTTCCTGGTCCGAGGCCGTGCCTTTTGGCATCTTCCCCCACCTGGACTGGACGGCGG…
ASV457	CAATCTGGGAGTGCTCTCGCTGATATGCGGGTTCATCTCCTTCGAGATCATCGGGCTCAACATGTGGGCCTCGGTGAACTGGAGCCCCGGCCAATTCATCCGCCAATTGTTCTGGCTCGCGCTGGAACCGCCGTCGCCGCAATATGGCTTGCGCATTGCGCCGCTGCGCGAAGGAGGCTGGTGGCTGATCGCCGGCTTCTTCATGACGGCGTCCGTGCTGCTGTGGTGGCTGCGCATGTATCGGCGGGCGCGGGCGCTGGGCATGGGCACCCATACGGCCTGGGCCTTCGCTGCGGCCATCTGGCTCTTTCTGGTGATCGGCCTGATCCGGCCGGTGCTGATGGGCCATTGGAGCGAGGCGGTGCCCTTCGGCATCTTCCCGCATCTGGATTGGACGGC…
ASV458	CTCACTCGGTGTTGCGTCGCTGATCGCTGGCTTCATCGCCATCGAGATCATCGGGCTCAACATGGCCGCCTCGGTGAACTGGAGCCCGATCCAGTTCGTGCGCCAGTTCTTCTGGCTCGCGCTCGAACCGCCGCCGGCCAAGTACGGCTTCACCGCGAACGTGCCGCTCAATGATGGCGGCTGGTGGATTGCGGCCGGCTTCTTCCTGACCGCATCCATCCTGCTGTGGTGGGCGCGCACCTATGTGCGCGCCAAGGAACTCGGCATGGGCACGCACGTTGCCTGGGCGTTCGGTTCGGCGATCTGGCTGTATCTTGTGCTGGGCTTCATTCGCCCGCTGATGATGGGCAGCTGGGCGGAAGCCGTGCCGTTCGGCATCTTCCCGCACCTGGATTGGAC…
ASV459	GTCGCTCGGCGTAGCGTCCTTGATTTTCGGTATCGCAGCATTCAACATCATCGGCTTCAATATGCTGGCCTCGGTGGACTGGAATCCGATCCAGCTACTGCGCCAACTGTTCTGGCTGGCACTGGAGCCGCCAGCGCCGGCCTATGGCCTGGGCATTCCGCCGCTGGCCCAAGGCGGCTGGTGGTTAATCGTCGGCTTTATGCTCACCGTCTCCATCCTGCTGTGGTGGGCACGCACTTACCGGCGTGCACGACAGCTGGGTTTGGGCACGCACGTGGCCTGGGCTTTTGCAGCGGCGATCTGGCTATACCTGGTGTGCGGATTCTTCCGCCCCATCATGATGGGCAGCTGGTCTGAAGCGGTACCGTTTGGCATATTCCCGCACCTCGATTGGGTCTC…
ASV460	CGGCCTGGGGCTGGCCTCGCTGGTGTTTGGCACCCTGGCCTTCAACATCATCGGCTTCAATATGCTGGCCATGGTGGACTGGAATCCGCTGCAATTGGTTCGTCAATTGTTCTGGCTGGCCCTTGAGCCACCGCCACCTAGCTTTGGCCTGTCCATTCCGCCGCTCAACCAGGGTGGCTGGTGGCTGATTACCGGCTTTTTGCTGACCATATCCATACTTTTGTGGTGGACCCGCATCTACCGGCGTGCCAGACAACTTGGCCTGGGTACCCATGTGGCCTGGGCCTTTGCTGCTGCCATCTGGCTGTACCTGGTGTGCGGTTTTTTCCGGCCGGTCCTGATGGGCAGCTGGTCAGAGGCAGTGCCCTTTGGCATCTTCCCCCACCTCGATTGGGTATC…
ASV461	CTGGCTGGGGCTGATCTCGATCATCTGCTTCTTCGCGGCCTTCGAGATCATCGGCCTGAACATGCTGGCTTCGGTCAACTGGGACGTCGTGCAGTTCGTGCGGCAACTGCCCTGGCTGGCGCTGGAGCCGCCGCCGCCCGAGTACGGGCTGAAGATGCCGCCGCTCAACCAGGGCGGCTGGTGGCTGCTGGCGGGCTTCTTGCTCACCGCGTCGATCCTGCTGTGGTGGGCGCGCATGTACCGCCGCGCCCGGGCACTCGGCATGGGCACGCACGTGGCCTGGGCCTTCGCCGCGGCGATCTGGCTGTACCTGGTGCTGGGCTTCTTCCGCCCCATCCTGATGGGCAGCTGGGGCGAGGCGGTGCCCTTCGGCATCTTCCCGCACCTCGACTGGACCGC…
ASV462	CGGCCTGGGGGTGGCCTCGCTGGTGTTTGGCACCCTGGCCTTCAACATCATCGGCTTCAATATGCTGGCCATGGTGGACTGGAATCCGCTGCAATTGGTTCGTCAATTGTTCTGGCTGGCCCTTGAGCCACCGCCACCTAGCTTTGGCCTGTCCATTCCGCCGCTCAACCAGGGAGGCTGGTGGCTGATTACCGGCTTTTTGCTGACCATCTCAATCCTTCTGTGGTGGACCCGCATCTACCGGCGCGCCAGACAACTTGGCCTGGGTACCCATGTGGCCTGGGCCTTTGCTGCTGCCATCTGGCTGTACCTGGTGTGCGGTTTTTTCCGGCCGGTCCTGATGGGCAGCTGGTCAGAGGCAGTGCCCTTTGGCATCTTCCCCCACCTCGATTGGGTATC…
ASV463	CAATCTGGGGGTGGCCTCGCTGATCTGCGGGTTCCTCTCCTTCGAGATCATCGGCCTCAACATGTGGGCCTCCGTGAACTGGAGCCCCGGCGAATTCATCCGCCAGTTGTTCTGGCTCGGGCTGGAGCCCCCGCCGCCGCAATATGGCCTGCGCCTCGCGCCGCTGCGCGAAGGCGGCTGGTGGCTGATCGCCGGCTTCTTCATGACGGCGTCGCTGCTGCTGTGGTGGCTGCGCATGTATCGCCGGGCGCGCGCGCTGGGCATGGGGACCCATACGGCCTGGGCCTTCGCGGCCGCCATCTGGCTCTGTCTGGTGCTGGGCTTGATCCGGCCCGTGCTGATGGGCCACTGGAGCGAGGCTGTGCCCTTCGGCATCTTCCCGCATCTGGATTGGACGGC…
ASV464	CTGGACGGGCCTGACCTCGATCCTGTTCGGCTTCATCGCCTTCGAGATCATCGGTCTGAACATGCTGGCCTCGGTGGGCTGGAACTGGATCGAGTTCGTCCGCCAGTTGCCCTGGCTGGCACTGGAACCGCCGCCGCCGTCGTACGGCCTGAGCTTCCCGCCGCTGAATCAGGGCGGCTGGTGGCTGATTGCCGGCTTCTTCCTGACCTCATCGGTGCTGCTCTGGTGGCTGCGCACTTACCAACGCGCCAAGGCGCATGGCATGGGCCCGCACGTGTCCTGGGCCTTCGGCGCGGCGATCTGGCTGTACCTGGTGCTTGGCTTCTTCCGGCCGATCCTGATGGGCAGCTGGGGGGAAGCGGTGCCGTTCGGCATCTTCCCGCATCTGGACTGGACCGC…
ASV466	GCCTGGGCGTCGCATCGATCATGTGCGGCATGCTGTGCTTCAACATCATCGGCTTCAACATGCTGGCGCAGGTCAACTGGGATCCGATCCAGTTCGTGCGTCAACTGTTCTGGCTGGCGCTGGAGCCACCGGCGCCGCAAAACGGCTTGCACTTCCCGCCCATGAACCAGGGCGGCTGGTGGATGTTCGCCGGCGCCTTGCTGACGACCTCCTTGTTCCTCTGGTTCGCTCGAACCTATCGGCGAGCTCGCGAGTTGGGAATGGGCACCCACGTGGCCTGGGCGTTCCTCGCAGCGATCTGGCTGTTTCTGGTGCTGGGCTTCATTCGCCCCTTGCTGATGGGCAGCTGGGGCGAGGCTGTGCCCTTCGGCATCTTCCCGCATTTGGATTGGACGGCAG…
ASV467	CGGTCTCGGTTTGGCCTCACTGATCTTTGGGTTGATCGCCTTCACGCTGATTGGCATGAACATGCTGGCTTCGGTGAACTACGACCCCATCCAATTTGTGCGCCAGCTGTTCTGGTTGTCTCTGGAGCCCCCACCGCCCAGCTACGGCTTGAGCATGCCCCCGCTCAACCAGGGCGGTTGGTTCCTCATCGTGGGCCTGTTCTTGACCGCATCGGTCTTGTTCTGGTGGGCGCGCACTTACCGCCGTGCGGTGGAACTGGGCATGGGCACGCACATCGCTTGGGCTTTTGCCGCCGCCATCTGGTTGTTCTTGGTGCTGGGTTTGTTTCGCCCCATCTTGATGGGTTCATGGGGTGAGGCTGTGCCCTACGGCATCTTCTCCCACTTGGACTGGACGGC…
ASV468	CAATCTGGGGGTGGCCTCGCTGATCTGCGGGTTCCTCTCCTTCGAGATCATCGGCCTCAACATGTGGGCCTCCGTGAACTGGAGCCCCGGCGAATTCATCCGCCAGCTGTTCTGGCTCGGGCTGGAGCCGCCGCCGCCGCAATATGGCCTGCGCCTCGCGCCGCTGCGCGAAGGCGGCTGGTGGCTGATCGCCGGCTTCTTCATGACGGCGTCGCTGCTGCTGTGGTGGCTGCGCATGTATCGCCGGGCGCGCGCGCTGGGCATGGGCACCCATACGGCCTGGGCCTTCGCGGCCGCCATCTGGCTCTGTCTGGTGCTGGGCTTGATCCGGCCGGTGCTGATGGGCCACTGGAGCGAGGCTGTGCCCTTCGGCATCTTCCCGCATCTGGATTGGACGGC…
ASV470	TGGTCTGGGCGTGGCTTCGCTCATCCTGGGTACCCTGGCTTTCAACTTCATTGGCTTCAACATGCTGGCCTCGGTGAACTGGGACCCGGTCCAGTTTGTGCGCCAATTGTTCTGGCTTGCGCTGGAGCCACCGGCACCGGCCTACGGCCTGAGCTTCCCGCCTATGAATCAGGGGGGGTGGTGGTTGCTCACGGGTGCTTTCCTGACTGCGTCGATGTTCTTTTGGTGGGCCCGTACCTACCGGCGCGCCCGCGAGTTGGGCATGGGAACCCATATTCCATGGGCCTTTGCCGCAGCCATCTGGTTGTTTTTGGTGCTGGGCTTGTTCCGCCCGGTTTTGATGGGCTCCTGGTCGGAGGCCGTGCCCTTCGGTATCTTCCCCCACCTGGATTGGACCGC…
ASV471	CGGTCTCGGTTTGGCCTCACTGATCTTTGGGTTGATCGCCTTCACGCTGATTGGCATGAACATGCTGGCTTCGGTGAACTACGACCCCATCCAATTTGTGCGCCAGCTGTTCTGGTTGTCTCTGGAGCCCCCACCGCCCAGCTACGGCTTGAGCATGCCCCCGCTCAACCAGGGCGGTTGGTTCCTCATCGTGGGCCTGTTCTTGACCGCATCGGTCTTGTTCTGGTGGGCGCGCACTTACCGCCGTGCGGTGGAGCTGGGCATGGGCACGCACATCGCTTGGGCTTTTGCCGCCGCCATCTGGTTGTTCTTGGTGCTGGGTTTGTTTCGCCCCATCTTGATGGGCTCTTGGGGTGAGGCGGTGCCCTACGGCATCTTCTCCCACCTGGACTGGACGGC…
ASV472	CTGGACCGGGCTAGCTTCGCTGGTGTGCGGGTTTGTCGCGTTCGAGATCATCGGGCTCAACATGCTCGCTTCGGTAAACTGGAACCCGATCCAGTTCATCCGACTGCTGCCTTGGCTCAGCCTTGAGCCGCCGGGGCCGGAATACGGTTTTTCGCCGTTCGTGCCGCTCGCCAAGGGCGGATGGTGGATCCTTGCCGGCATGTTCCTCACTGCCTCAGTACTGCTGTGGGCGATCCGGACTTACCGCCGCGCCAAGGCACTCGGCATGGGAACCCATGTCTTCTGGGCGTTCATGTCGGCCATCTGGCTGTTCCTGGTGCTCGGGTTCATTCGTCCGATGTTCATGGGCAACTGGGCGGAAGCCGTGCCATTCGGCATCTTCCCGCACCTTGATTGGAC…
ASV473	CTCGCTCGGCGTAGCGTCCTTGATTTTCGGCATCGCGGCATTCAACATCATCGGCTTCAATATGCTCGCTTCGGTGGACTGGAACCCTATCCAGTTGCTGCGCCAATTGTTCTGGCTGGCACTGGAGCCGCCAGCGCCCGCCTATGGTCTGGGCATTCCACCCTTGGCCCAAGGCGGCTGGTGGTTGATCGTCGGCTTTATGCTTACCGTGTCCATCTTGCTGTGGTGGGCCCGCACCTACCGGCGCGCACGCCAGCTGGGTTTGGGTACGCACGTGGCCTGGGCTTTTGCGGCGGCAATTTGGCTGTATCTGGTATGCGGATTGTTCCGTCCCATCATGATGGGTAGCTGGTCTGAAGCGGTACCCTTTGGCATCTTTCCCCATCTCGACTGGGTGTC…
ASV474	CGGCTTGGGCCTGGCCTCGCTCATCCTGGGCACCTTGGCCTTCAACATCATTGGCTTCAACATGTTGGCTTCGGTCAACTGGGACCCGATCCAATTTGTGCGCCAGCTGTTTTGGTTGGCTCTGGAACCACCAGCGCCCGTGTATGGCCTGAGCTTTCCGCCGATGAATGAAGGCGGCTGGTGGTTGCTCACCGGCTTGTTTCTCACCGCCTCGCTGTTTTTTTGGTGGGCGCGCATGTACCGCCGCGCCAAGGCGCTGGGCTTGGGCATGCACATCCCCTGGGCCTTTGCCGCCGCGCTGTGGCTGTATTTGGTGCTGGGCTTTTTCCGCCCCATCTTGATGGGCTCGTGGAGCGAGGCCGTGCCCTTTGGCATCTTCCCGCACCTGGACTGGACGGC…
ASV475	TGGCTTGGGCTTGGCCTCGCTGATTTGCGGCATGATCGCCTTCAACATCATCGGCATGAACATGCTGGCCTCGGTGCATTACGACCCGGTGCAGTTCGTGCGTCAATTGTTTTGGCTGGCACTGGAGCCGCCACCCCCTGAATACGGTTTGTCATGGCCGCCCCTGAACCAAGGCGGTTGGTTTTTGATCACCGGTATTTTCTTGAGTGCCTCCGTGCTGTTGTGGTGGGTGCGCATGTACCGCCGCGCCACCCAACTCGGCTTGGGCACCCATGTCGCTTGGGCTTTCGCGGCCGCCTTGTGGTTGATGTTTGTGTTGGGCTTCATCCGCCCCATCCTGATGGGTTCTTGGTCAGAAGCCGTGCCTTACGGCATCTTCCCGCACCTGGACTGGACTGC…
ASV476	CACGCTGGGCGTGGCTTCGCTGCTGTTTGGCACGCTGGCTTTCAACATCATCGGCTTCAATATGTTGGCCTCGGTGGACTGGAGCCCGATCGAGCTGATCCGCCAGTTGTTCTGGCTGGCGCTGGAGCCGCCGCCCCCGGCCTTTGGCCTGGGCATTCCGCCGCTGGCCCAAGGCGGCTGGTGGCTGATTGTGGGCTTTATGCTGACGGTGTCGATCCTGTTGTGGTGGACGCGCACCTACCGCCGCGCGCGCCAGCTCGGGCTGGGCACGCATGTGGCCTGGGCCTATGCGGCAGCCATTTGGCTCTACCTGGTGTGCGGCTTGTTCCGCCCCATCATGATGGGTAGCTGGTCCGAGGCGGTGCCCTTTGGCATCTTCCCGCACCTGGATTGGGTGTC…
ASV477	GCGCCTCGGGCTGGCCTCGCTGTTCTGCGGTCTGCTCTGGTTCACCATCATCGGCTTCAATATGCTGGCCTCGGTGAACTGGAATCCCATTCAGTTCGTCAAGCAGCTGTTCTGGCTGTCACTGGACCCGCCGAGCCCGGAGTACGGCTTGTCGATCCCGCCAATCAATGATGGTGGCTGGTTCCTCATTGCAGGCTTCTTCTTTCTGGCGTCCGTGCTGTTGTGGTGGGCCCGCATGTACACCCGGGCCCGTGAATTGGGCATGGGTACCCACATTGCCTGGGCCTTCGCCGCAGCTATTTGGCTAGCCTTGGTGCTTGGTCTTCTTCGGCCTGTCCTGATGGGTTCTTGGAGCGAAGCAGTGCCCTATGGCATCTTCAGCCACCTGGACTGGACAGC…
ASV479	CTTCTGGGGGATCGTCTCGCTGCTCTGCGGCTTCCTCGCCTTCGAGATCATCGGCCTGAACATGATGAAATCGGTGGGGTGGAGCCCCGTCGAGTTCATCCGGCAGCTGCCGTGGCTCGCGCTCGAACCGCCGTCGCCGCAGTACGGGCTGCGATTCCCGCCGCTCAACCAGGGCGGGTGGTACCTGATCGCCGGCTTCTTCCTGACCGCGTCCATCGCCACGTGGTGGATCCGCACCTACACCCGCGCCCGTGCGCTGGGGATGGGGACGCACCTCGCCTGGGCGTTCGGCGCGGCGATCTTCCTGTACAGCTCGTTCTTCTTCCAGCCGCTCCTCGTGGGCAGTTGGAGCGAGATGGTGCCGTTCGGGATCTTCGCGCATCTGGACTGGACGTCGGC…
ASV480	GTTCACTGGAATCGCATCGCTTCTGTGCGGCTTCATCGCGTTCGAGATCATCGGTCTCAATATGTTCGCGTCGGTCGACTGGAATCCGAAGCAGTTCGTCCGCCAACTGTTCTGGCTTGCGCTTGAACCGCCTGGTGCAGAGTGGGGACTGCGCTTTCCGCCGCTCAATCAAGGCGGTTGGTGGCTGGTCGCCGGTTTCTTCCTGACCACCGCAATCCTGTTGTGGTGGGTTCGGATGTACCGCCGGGCTGTGGCGCTGGGGATGGGGACGCATGTGCCCTGGGCGTTTGCATCGGCGATCTGGCTCTATCTGGTCCTGGGTTTCATTCGCCCTGTGCTGATGGGCAGCTGGAGCGAGGCCGTGCCGTTTGGCATCTTCCCGCACCTGGACTGGACCGC…
ASV482	CACCTTCGGCGTGATCTCGGTCGCGACTGGTGCGATCTGGTTCATGCTGTGCGGGGCCTGGTTCTGGCACGTGGCCGGATACAACCCGGGTGTGTTCATGCGCGATCTGTTCTGGATGGCGCTGGAGCCCCCGGGGCCGGAGTGGGGCCTGCGGGTGCCGCCGATGGCTGAGGGCGGGTTGTGGTTGCTGGCGTCGTTCTTCCTGCTGATCTCGGTGCTGACCTGGTGGGTTCGCACCTATCTGCGGGCCGAGGCGCTGGGCATGGGCAAGCATGTCTCTTGGGCGTTTGCCGGGGCGATCTGGTTGTTCCTGGTGTTGGGTCTGATCCGGCCGGTGATGATGGGCAGCTGGTCCGAGGCGGTGCCTTATGGCATCTTCCCGCACCTGGACTGGACCAA…
ASV483	TAGCACCGGTGTCGCCTCCATCCTCTGTTTCATCATCGCTTTCGAGATCGTCGGCCTGAACATGTTGGCCTCAGTGAACTGGAATCCCCTGCAGTTCATTCGACAACTGTTCTGGCTGGCATTGGAACCACCTGCTCCCCAATATGGTTTGCGGTTGCCGCCACTCCGCGACGGTGGATGGCATCTGATGGCCGGGTTCTTCCTTACGATGTCGGTCTTGCTCTGGTGGGTGCGCACGTACAACCTGGCGCGCAAGCTCAAGATGGGTACGCATACGGCATGGGCGTTTGCATCAGCCATCTTCCTGTTCCTCGTGCTCGGATTCATCCGTCCGGTAATGATGGGTAGCTGGTCCGAGGCTGTGCCCTACGGCATCTTTGCGCACCTCGATTGGAC
ASV484	CGGGTTGGGCGTGGCGTCGGTGGTCTTCGGCACGCTGGCTTTCAACATCATCGGCTTCAACATGCTGGCCTCGGTCAACTGGAACCCGATCCAGCTGGTGCGCCAGTTGTTCTGGCTGGCGCTCGAGCCGCCGCCGCCGGCCTATGGCCTGAACATTCCGCCACTCGCACAAGGTGGCTGGTGGCTGGTGGCCGGCTTCATGCTGACGGCATCAATCCTGCTGTGGTGGGCGCGCACCTACCGGCGCGCCCGGCAACTCGGGCTGGGCACGCACGTGGCCTGGGCCTTCGCAGCGGCGATCTGGCTGTACCTGGTGTGCGGCTTCTTCCGCCCGGTCATGATGGGCAGCTGGTCGGAGGCAGTGCCCTTCGGCATCTTCCCGCACCTCGACTGGGTCTC…
ASV485	GGGTCTGGGGGTCGCGTCGCTGGTGTTCGGCACGCTGGCCTTCAACCTCATCGGGTTCAACATGCTGGCCTCGGTGGACTGGAGTCCGCTGCGCCTGATCCAGCAACTGTTCTGGCTGGCCCTGGAGCCGCCGGCGCCGCAATACGGCCTGAGCATCCCGCCGCTGGCGCAAGGAGGCTGGTGGCTCATCGTGGGCTTCCTGCTCACGGTCTCGATGATGCTGTGGTGGGCGCGCACCTACCGCCGAGCCCGCCAGCTGGGCATGGGGACGCACGTGGCCTGGGCCTTTGCGGCCGCGATCTGGCTCTACCTGGTGTGCGGCTTCTTCCGGCCGCTCATGATGGGCAGCTGGTCTGAGGCGGTGCCTTTCGGCATCTTCCCGCACCTGGACTGGGTGTC…
ASV486	CGGCCTCGGGCTGGCGTCGCTGATCACCGGCACGCTGGCGTTCAACATCATCGGCTTCAACATGCTGGCCTCGGTCAACTGGAACCCGATCGAGTTCATCCGCCAGCTGCCGTGGCTGGCGCTGGAGCCGCCGCCGCCGCAGTACGGGCTGAGCCTGCCGCCGCTGAACCAGGGCGGCTGGTGGCTGATCGTCGGCCTGCTGCTGACCGTCTCGATCCTGCTGTGGTGGGCCCGCATGTACACGCGCGCCCGCGCCCTCGGCATGGGCACGCACGTCGCGTGGGCGTTCGCGGCGGCGATCTGGCTGTACCTGGTGCTCGGCCTGTTCCGGCCGGTGCTGATGGGCAGCTGGGCCGAGGCGGTGCCGTTCGGCATCTTTCCGCACCTCGACTGGACCGC…
ASV487	CGGGCTGGGCGTGGCCTCGCTGGTGTTCGGCACGCTGGCCTTCAACATCATCGGCTTCAACATGCTGGCCAGCGTCGACTGGAGCCCGCTGCAACTGATACGCCAGCTGTTCTGGCTGGCGCTGGAGCCGCCGCCGCCGGCCTTCGGCCTGAGCATCCCGCCGCTGGCGCAGGGCGGCTGGTGGCTGATCGTCGGCTTCCTGCTCACCGTGTCGATCCTGCTGTGGTGGGCACGCACCTACCGGCGTGCAAGGCAGCTCGGGTTGGGCACCCACGTGGCCTGGGCCTTTGCCGCAGCCATCTGGCTGTACCTGGTGTGCGGCTTCTTCCGCCCGATCATGATGGGCAGCTGGAGCGAGGCGGTGCCCTTCGGCATCTTCCCGCACCTGGACTGGGTGTC…
ASV489	CTTTCTGGGCATTGCCTCGTTGATCTGCGGATTCATCGCCATCGAGATCATCGGGCTCAACATGCTGGCCTCGGTGAACTGGGACCCCATCCAGTTTGTCCGTCAGCTCTTCTGGCTTGGTCTCGAGCCGCCGCCAGCCAAGTACGGACTTGGCCTGGCGCCACTACGCGAAGGCGGCTGGTGGCAGATGGCCGGCTTCTTCCTGACCGCCTCCATCCTGCTCTGGTGGTTGCGCACCTATCGCAGGGCCAGGGCCCTCGGCATGGGCACCCACATTGCCTGGGCCTTTGCGGCGGCAATCTGGCTCTACCTCGTGCTGGGTTTCATCCGTCCCCTGATGATGGGCAACTTCAGCGAGGCCGTGCCCTTCGGCATCTTCCCGCATCTGGACTGGACCGC…
ASV490	AGGCTTGGGCTTTGCATCCCTCCTGTTTGGCACATTGGCCTTCAACATCATCGGCTTCAATATGCTGGCTGCGGTGGACTGGAATCCGCTGCAGCTGATACGGCAGTTGTTCTGGCTCGCGCTTGAACCGCCTGCACCAAGCTATGGACTAAGCTGGCCGCCGCTGAACCAGGGCGGCTGGTGGCTGATCACCGGTTTTCTGCTGACGGTGTCGCTGTTCTTGTGGTGGGCCCGGATTTATCGCCGTGCACGGCAGCTTGGCCTGGGAACCCATATTGCCTGGGCGTTCGCGGCAGCGATCTGGCTGTATCTGGTTTGTGGTTTTTTCAGGCCCGTACTGATGGGCAGTTGGTCTGAGGCGGTTCCGTTCGGCATCTTTCCCCACCTCGACTGGGTTTC…
ASV491	AGCGAGCGGATTTGCATCCCTGATCTTCGGCTTCGCAGCCTTCGAGATCATCGGATTCAACATGCTCGCCTCGGTGAACTGGAACATCGCGGAATTCTTCCGCCAGTTACCCTGGCTCGCGCTTGAGCCACCCGCGGCCAAGTACGGCCTCGGTATCCCGCCCATGGACGAAGGCGGTTGGTGGCTGCTGTCGGGTTTCTTCCTGACGATCTCGATCCTGCTCTGGTGGTGGCGAACCTTCCAGCGCTCCAAGGCGCTCGGTATGGGTAACCACCTCGCGTGGGCCTTTGCCGGCGCAATATGGCTCTATCTGGTGCTGGGCTTCATCCGCCCGATCATGATGGGCAGCTGGAGCGAGGCGGTGCCCTTCGGGATCTTCCCGCACCTCGACTGGACCGC…
ASV492	CACCATGGGCGTGATCTCGCTGGCGGCAGGGGCCACCTGGTTCTTCATGGTGGGGGCCTGGTTCTGGTATCAGGCCGGCTTCAACCCCGCGGTGTTCCTGCGCGACCTGTTCTGGTTGTCGCTGGACCCGCCCGCGCCGGAGTACGGCCTGTCGATCCCGCCGATGGCCGAAGGGGGGTACTGGCTCATCGCCTCGTTCTTCCTTCTGATCTCGGTTCTGGCCTGGTGGGTGCGAACCTACCTGCGGGCCGAGGCCCTGGGGATGGGCAAGCATGTGAGCTACGCCTTCGCATCGGCCATCTGGCTGTTCCTCGTGCTCGGCCTGATCCGGCCGGTCTTGATGGGCAGCTGGTCGGAAGCGGTGCCCTACGGCATCTTCACCCACCTCGACTGGACCAA…
ASV493	GGGTCTGGGGGTCGCGTCGCTGGTGTTTGGCACGTTGGCCTTCAACCTCATCGGGTTCAACATGCTGGCCTCGGTGGACTGGAGTCCGCTGCGCCTGATCCAGCAACTGTTCTGGCTGGCCCTGGAGCCGCCGGCGCCGCAGTACGGCCTGAGTATCCCGCCGCTGGCGCAAGGGGGTTGGTGGCTCATCGTGGGCTTCCTGCTCACGGTCTCGATGATGCTTTGGTGGGCGCGTACCTACCGCCGAGCTCGCCAGCTGGGCATGGGGACGCACGTGGCCTGGGCCTTTGCGGCCGCGATCTGGCTCTACCTGGTGTGCGGCTTCTTCCGGCCGCTCATGATGGGCAGCTGGTCTGAGGCGGTGCCTTTCGGCATCTTCCCGCACCTGGACTGGGTGTC…
ASV494	CTTTCTGGGCATTGCCTCGTTGATCTGCGGATTCATCGCCATCGAGATCATCGGGCTCAACATGCTGGCCTCGGTGAACTGGGACCCCATCCAGTTTGTCCGTCAGCTCTTCTGGCTTGGTCTCGAGCCGCCGCCAGCCAAGTACGGACTTGGCCTGGCGCCACTACGCGAAGGCGGCTGGTGGCAGATGGCCGGCTTCTTCCTGACCGCCTCCATCCTGCTCTGGTGGTTGCGCACCTATCGCAGGGCCAGGGCCCTCGGCATGGGCACCCACATTGCCTGGGCCTTTGCGGCGGCAATCTGGCTCTACCTCGTGCTGGGTTTCATCCGTCCCCTGATGATGGGCAACTTCAGCGAGGCCGTGCCCTTCGGCATCTTCCCGCATCTGGACTGGACCGC…
ASV495	GGGTCTGGGGGTCGCGTCGCTGGTGTTCGGCACGCTGGCCTTCAACCTCATCGGGTTCAACATGCTGGCCTCGGTGGACTGGAGTCCGCTGCGCCTGATCCAGCAACTGTTCTGGCTGGCCCTGGAGCCGCCGGCGCCGCAATACGGCCTGAGCATCCCGCCGCTGGCGCAAGGGGGCTGGTGGCTCATCGTGGGCTTCCTGCTCACGGTCTCGATGATGCTGTGGTGGGCGCGCACCTACCGCCGAGCCCGCCAGCTGGGCATGGGGACGCACGTGGCCTGGGCCTTTGCGGCCGCGATCTGGCTCTACCTGGTGTGCGGCTTCTTCCGGCCGCTCATGATGGGCAGCTGGTCTGAGGCGGTACCTTTCGGCATCTTCCCGCACCTGGACTGGGTGTC…
ASV496	CTGGACTGGCATGGCCTCGCTGATCTGCGGGCTTATCGGCTTCGAGATCATCGGGCTGAACATGCTGGCCTCGGTGAACTGGGATCCCATCCAGTTCGTCCGTCAGCTGCCCTGGCTGGCGCTGGAGCCGCCGTCGGCCGCCTATGGCCTCAGCATACCACCCCTGAATGAGGGCGGCTGGTGGCTGATCGCGGGCTTCTTCCTCACGGCGTCGATCCTGCTGTGGTGGATGCGGGTCTATCGCCGGGCACGTCAGCTTGGCATGGGCACGCACATTGCCTGGGCCTTTGCCTCGGCGATCTGGCTCTACCTGGTGCTGGGCTTCATCCGGCCGGTGGCCATGGGCAGCTGGTCCGAGGCGGTGCCCTTTGGCATCTTCCCGCACCTTGACTGGACGGC…
ASV497	CACCCTGGGTGTGGCTTCGCTGATCTTCGGCATTGCCGCGTTCAACATCATCGGCCTGAACATGCTGGCATCCGTGGACTGGAACCCCATCCAAATGCTGCGCCAGTTGTTTTGGCTGGCGCTGGAGCCGCCAGCACCGGCTTATGGACTCAGCATTCCGCCGCTCAACCAAGGTGGCTGGTGGCTGATCACCGGTTTCATGCTGACCTTGTCTATTTTGCTGTGGTGGGCTCGCACCTACCGGCGTGCGCGGCAGCTCGGCTTGGGCACCCATGTGGCCTGGGCATTTGCTGCGGCAATCTGGCTGTTTCTGGTCTGCGGCTTCTTCCGCCCCGTCATGATGGGCAGCTGGTCTGAAGCGGTTCCTTTCGGCATATTCCCGCACCTTGACTGGACCTC…
ASV498	TGGCTTGGGCTTGGCCTCGCTGATTTGCGGCATGATCGCCTTCAACATCATCGGCATGAACATGCTGGCCTCTGTGCATTACGACCCGGTGCAGTTCGTGCGTCAATTGTTTTGGCTGGCACTGGAGCCGCCACCCCCTGAATACGGTTTGTCATGGCCGCCCCTGAACCAAGGCGGTTGGTTTTTGATCACCGGTATTTTCTTGAGTGCCTCCGTGCTGTTGTGGTGGGTGCGCATGTACCGCCGCGCCACCCAACTCGGCTTGGGCACCCATGTCGCTTGGGCTTTCGCGGCCGCCTTGTGGTTGATGTTTGTGTTGGGCTTCATCCGCCCCATCCTGATGGGTTCTTGGTCAGAAGCCGTGCCTTACGGCATCTTCCCGCACCTGGACTGGACTGC…
ASV499	CGGGCTGGGCATCATGTCCCTGCTCTGCGGCTTCATCGCCATCGAGATCATCGGCCTCAACATGCTGGCCTCGGTGAACTGGAACCCGATCCAGTTCGTGCGCCAGCTGTTCTGGCTCGGCCTCGAGCCGCCGCCGGCCAAGTATGGCCTGTCGCTGGCGCCGCTGCGCGAAGGCGGCTGGTGGCAGATGGCGGGCTTCTTCCTCACCGCCTCCATCCTGCTGTGGTGGCTGCGCACCTATCGCCGCGCCCGGGCACTTGGCATGGGCACCCACATCGCCTGGGCCTTCGCCGCCGCGATCTGGCTCTACCTGGTGCTGGGCTTCATCCGCCCGCTGCTGATGGGCAACTTCTCGGAAGCCGTGCCCTTCGGCATCTTCCCTCACCTCGACTGGACGGC…
ASV500	CACCCTGGGTGTGGCTTCGCTGATCTTCGGCATTGCCGCGTTCAACATCATCGGCCTGAACATGCTGGCATCCGTGGACTGGAACCCCATCCAGATGCTGCGCCAGTTGTTTTGGCTGGCGCTGGAGCCGCCAGCACCGGCTTATGGACTCAGCATTCCGCCGCTCAACCAAGGTGGCTGGTGGCTGATCACCGGTTTCATGCTGACCTTGTCTATTTTGCTGTGGTGGGCTCGCACCTACCGGCGTGCGCGGCAGCTCGGCTTGGGCACCCATGTGGCCTGGGCATTTGCTGCGGCAATCTGGCTGTTTCTGGTCTGCGGCTTCTTCCGCCCCGTCATGATGGGCAGCTGGTCTGAAGCGGTACCTTTTGGCATATTCCCGCACCTTGACTGGACCTC…
ASV501	AACGCTCGGCATCGCGTCCCTGCTCTGCGGCTTCATCGCCATCGAGATCATCGGCCTCAACATGCTGGCCTCGGTGAACTGGAACCCCATCGAGTTCGTGCGCCAGCTGTTCTGGCTCGGGCTTGAGCCGCCGCCGGCCAAATACGGCCTGGCGCTGGCACCCCTGAACGATGGCGGCTGGTGGCAGATGGCGGGCTTCTTCCTCACCGCCTCCATCCTTCTCTGGTGGCTGAGGACCTACAGGCGGGCCCGCGCGCTCGGCATGGGCACGCACATCGCCTGGGCCTTCGCCGCGGCAATCTGGCTCTATCTGGTGCTGGGCTTCATCCGCCCGCTGCTGCTCGGCAACTTCTCGGAAGCCGTGCCCTTCGGCATCTTCCCGCACCTTGACTGGACGGC…
ASV502	CTATCTCGGAATCGCCTCGCTCATCTTCGGAGCGATCGCGTTCGAGATCATCGGCCTCAACATGTGGGCCTCGGTGAACTGGAGCCTGGGCCAGTTCCTCCGTCAGCTGCCCTGGCTCGCGCTCGAGCCGCCTGCGCCGTCGAACGGCCTTCGGATCCCGCCGCTCAACCAGGGCGGCTGGTGGCTCTTGGCCGGCTTCTTCCTGACCGCCTCCATCCTGCTGTGGTGGCTCCGGACCTACAGGCGTGCGAAGGCGCTCGGCATGGGCACCCACGTCGCCTGGGCGTTCGCCGCCGCGATCTGGCTCTACCTCGTCCTCGGCTTCATTCGCCCCATCATGATGGGGTCGTGGGGCGAGGCCGTGCCGTTCGGGATCTTCCCGCACCTCGACTGGACCGC…
ASV503	AGCGAGCGGTCTGGCCTCGTTGATCTTCGGCTTTGCAGCCTTCGAGATCATCGGGTTCAACATGCTCGCCTCGGTCAACTGGAACATCGGCGAGTTCTTCCGGCAGCTGCCGTGGCTCGCGCTCGAGCCGCCAGCTCCGAAGTACGGCCTCAGCATTCCGCCCATGGCCGAAGGTGGCTGGTGGTTGCTCGCAGGCTTCTTCCTCACGATCTCGATCCTGCTCTGGTGGTGGCGTACCTTCCGGCGCTCCGCAGCGCTCGGCATGGGCAATCATCTGGCTTGGGCATTCGCTGGAGCGATCTGGCTGTACCTCGTGCTGGGCTTCATCCGTCCGATCATGATGGGCAGCTGGAGTGAGGCAGTACCGTTCGGGATTTTCCCCCACCTCGATTGGACCTC…
ASV504	CTGGACTGGCATGGCCTCGCTGATCTGCGGCCTTATCGGCTTCGAGATCATCGGGCTGAACATGCTGGCCTCGGTCAACTGGGATCCCATCCAGTTCGTCCGTCAGCTGCCCTGGCTGGCGCTGGAGCCACCGTCGGCCGCCTATGGCCTCAGCATACCACCCCTGAATGAGGGCGGCTGGTGGCTGATCGCGGGCTTCTTCCTCACGGCGTCGATCCTGCTGTGGTGGATGCGGGTCTATCGCCGGGCACGTCAGCTTGGCATGGGCACGCACATTGCCTGGGCCTTTGCCTCGGCGATCTGGCTCTACCTGGTGCTGGGCTTCATCCGGCCGGTGGCCATGGGCAGCTGGTCCGAGGCGGTGCCCTTTGGCATCTTCCCGCACCTTGACTGGACGGC…
ASV505	TGGATTGGGCGTGGCGTCGCTGGTCTTTGGAACCCTGGCGTTCAACATCATCGGCTTCAACATGCTGGCCTCGGTCGACTGGAATCCCATCCAGCTCGTGCGCCAGCTGTTCTGGCTCGCACTCGAGCCGCCGCCGCCGAGTTACGGTCTGAGCATCCCGCCGCTGGCCCATGGCGGCTGGTGGCTGATTGTCGGTTTCATGCTGACCACCTCCATCTTCCTGTGGTGGGCTCGAACCTACCGGCGGGCACGGCAGCTGGGGCTTGGCACGCATGTGGCCTGGGCCTATGCCGCAGCGATCTGGCTCTATCTGGTCTGCGGCTTTTTCCGTCCGATCATGATGGGCAGCTGGTCGGAGGCGGTGCCTTTCGGCATCTTCCCGCACCTCGACTGGGTCTC…
ASV506	CGGCTTGGGCCTGGCCTCGCTCATCCTGGGCACCTTGGCTTTCAACATCATTGGCTTCAACATGTTGGCTTCGGTCAACTGGGACCCGATCCAATTTGTGCGCCAGCTGTTTTGGCTGGCCCTGGAACCACCAGCGCCGGTGTATGGCCTGAGTTTTCCGCCGATGAATGAAGGTGGCTGGTGGTTGCTCACCGGCTTGTTCCTCACCGCCTCGCTGTTTTTTTGGTGGGCGCGCATGTACCGCCGCGCCAAGGCATTGGGCCTGGGCATGCACATCCCCTGGGCCTTTGCCGCTGCGCTGTGGTTGTACCTCGTGCTTGGCTTTTTCCGCCCCATTTTGATGGGCTCATGGAGCGAGGCCGTGCCCTTTGGCATCTTCCCGCACCTGGACTGGACAGC…
ASV507	GTCGCTCGGCGTCCTGTCGCTGTGCTCGGGGCTTGTCTGGTTCACCATGGTCGGCGGCTGGTACTGGCACCAGGCCGGCTACAACCCGGCGGTCTTCATGCGCGACCTCTTCTGGTTCTCGCTCGACCCGCCGGCGCCGGAATACGGCCTGGGGTTCGCCCCCCTTGCCGAGGGCGGTTATTGGCTGATCGCCTCGTTCTTCCTTCTGATTTCCGTATGGTCTTGGTGGATCCGCACCTATCTTCGCGCGCAGGCCCTCGGGATGGGCAAGCATGTCGCCTGGGCGTTCCTCTCGGCGATCTGGCTTTTCATGGTGCTGGGCTTCTTCCGCCCGATCCTCATGGGGTCCTGGTCGGAAGCGGTGCCCTACGGCGTGTTCTCGCACCTGGACTGGACGAA…
ASV508	GGGCCTGGGTGTTGCCTCGCTGGTGTTCGGCACGCTGGCGTTCAACATCATCGGTTTCAACATGCTCGCCTCGGTGGACTGGAGCCCGATCCAGCTCATCCGCCAGCTCTTCTGGCTGGCGCTCGAACCACCGCCGCCAGCCTACGGGCTGAGCATCCCGCCGCTCGCTCAGGGTGGGTGGTGGCTGGTCGTGGGTTTCATGCTCACCACCTCGCTGCTGCTCTGGTGGGCGCGTACTTATCGTCGGGCCCGGCAGCTTGGCATGGGCACGCACGTGGCATGGGCATTCGCGGCGGCGATCTGGCTCTACCTGGTATGCGGATTCTTCCGACCCATCCTCATGGGCAGCTGGTCCGAGGCCGTGCCGTTCGGCATCTTCCCGCATCTGGACTGGGTGTC…
ASV509	CTTCATGGGCACGGCGTCGCTGATCTGCGGCCTGATCGCGTTCGAGATCATCGGCCTCAACATGCTGGCCTCGGTCAATTGGGATCCCGTGCAGTTCGTGCGCCAGCTCTTCTGGCTGGCGCTTGAGCCGCCCAATCCCAAATACGGTCTGCGCATTCCGCCGCTCAACGAGGGCGGCTGGTGGCTGATGGCGGGCTTCTTCCTCACCGTATCGCTGCTGCTCTGGTGGGGGCGCATGTATCGGCGCGCCCGCGCCCTTGGCATGGGCACGCATGTGGCCTGGGCCTTTGCCGCAGCGATCTGGCTCTATCTGGTGCTCGGCTTCATCCGGCCGGTCATGATGGGCAATTGGGGCGAGGCCGTACCGTTCGGCATCTTCCCGCATCTCGACTGGACGGC…
ASV510	CTTTCTGGGCATTGCCTCGCTGATCTGCGGGTTCATCGCCATCGAGATCATCGGGCTCAACATGCTGGCCTCGGTGAATTGGGACCCCATCCAGTTTGTCCGTCAGCTCTTCTGGCTTGGTCTCGAGCCGCCGCCGGCCAAGTACGGACTTGGCCTGGCGCCACTACGCGAAGGCGGCTGGTGGCAGATGGCCGGCTTCTTCCTGACCGCCTCCATCCTGCTCTGGTGGTTGCGCACCTATCGCAGGGCCAGGGCCCTCGGCATGGGCACCCACATTGCCTGGGCCTTTGCGGCGGCAATCTGGCTCTACCTCGTGCTGGGTTTCATCCGTCCCCTGATGATGGGCAACTTCAGCGAGGCCGTGCCCTTCGGCATCTTCCCGCATCTGGACTGGACCGC…
ASV511	CGGCTTGGGCCTGGCCTCGCTCATCCTGGGCACCTTGGCCTTCAACATCATTGGCTTCAACATGTTGGCTTCGGTCAACTGGGACCCGATCCAATTTGTGCGCCAGCTGTTTTGGCTGGCCCTGGAACCACCAGCGCCGGTGTATGGCCTGAGCTTTCCGCCGATGAATGAAGGCGGCTGGTGGTTGCTCACTGGTTTGTTCCTCACCGCCTCGCTGTTTTTTTGGTGGGCGCGCATGTACCGCCGCGCCAAGGCCTTGGGCCTGGGCATGCACATCCCTTGGGCCTTTGCCGCTGCGCTGTGGTTGTATTTGGTGCTGGGCTTTTTCCGCCCCATTTTGATGGGCTCGTGGAGCGAGGCCGTGCCCTTTGGCATCTTCCCGCACCTGGACTGGACAGC…
ASV512	CAGCTTGGGCCTGGCCTCGCTGGTCTTGGGCACCTTGGCTTTCAACATCATTGGCTTCAACATGTTGGCTTCGGTCAACTGGGACCCGATCCAATTTGTGCGCCAGCTGTTTTGGTTGGCCCTGGAACCACCAGCGCCGGTGTATGGCTTGAGCTTTCCGCCGATGAATGAAGGCGGCTGGTGGTTGCTCACCGGCTTGTTCCTCACCGCCTCGCTGTTTTTTTGGTGGGCGCGCATGTACCGCCGCGCCAAGGCACTGGGCTTGGGCATGCACATCCCCTGGGCCTTTGCCGCCGCGCTGTGGCTGTATTTGGTGCTGGGCTTTTTCCGCCCCATCTTGATGGGCTCGTGGAGCGAGGCCGTGCCCTTTGGCATCTTCCCGCACCTGGACTGGACGGC…
ASV513	TGGCTTGGGCTTGGCCTCGCTGATTTGCGGCATGATCGCCTTCAACATCATCGGCATGAACATGCTGGCCTCGGTGCATTACGACCCGGTGCAGTTCGTGCGTCAATTGTTTTGGCTGGCACTGGAGCCGCCACCCCCTGAATACGGTTTGTCATGGCCGCCCCTGAACCAAGGCGGTTGGTTTTTGATCACCGGTATTTTCTTGAGTGCCTCCGTGCTGTTGTGGTGGGTGCGCATGTACCGCCGCGCCACCCAACTCGGCTTGGGCACCCATGTCGCTTGGGCTTTCGCGGCCGCCTTATGGTTGATGTTTGTGTTGGGCTTCATCCGCCCCATCCTGATGGGTTCTTGGTCAGAAGCCGTGCCTTACGGCATCTTCCCGCACCTGGACTGGACCGC…
ASV515	CGGCCTGGGCGTAGCGTCGCTGGTGTTCGGGACAGCTGCCTTCAACATCATCGGCTTCAACATGCTGGCCTCGGTCGGCTGGAATCCGATTGAACTGATCCGGCAACTGTTCTGGCTGGCTCTGGAACCGCCTGCACCGGCTTATGGTCTGAGCATTCCGCCCCTGCAACAGGGCGGCTGGTGGCTGATCGTCGGTTTCCTGCTCACTGTTTCAATGATGCTGTGGTGGGCACGCACTTATCGGCGCGCACGTCAGCTCGGCATGGGCACGCATATCGCCTGGGCGTTTGCTGCGGCCATCTGGCTCTATCTGGTGTGCGGTTTCTTCCGCCCCATCATGATGGGCAGCTGGTCTGAAGCAGTGCCCTTCGGCGTATGGCCGCACCTGGACTGGGTCTC…
ASV516	GGCGCTCGGCACGGCCGCGGCCTTCACCTTCACGATCGGCTTCGTGATCATCGGCTTCAACATGCTGGCATCGGTCCACTGGAACCCGATCCAGTTCGTCCGCCAGCTGCCCTGGCTGGCGCTCGAGCCGCCGCCGCCGTCGCAGGGGCTGAAGCTCATCCCGCCGCTCAACCAGGGTGGGTGGTGGAACATCGCCGGCTTCTTCATCACGCTGTCGATCATGCTGTGGTGGCTGCGCATGTACCGGCGCGCCCGCGCGCTCGGCATGGGCACTCATGTGCCGTGGGCCTTCGCCTCGGCCATCTGGCTCTACCTGGTGCTCGGCTTCATCCGGCCGGTGCTGATGGGCAGTTGGAGCGAGGCCGTTCCCTTCGGCATCTTCCCGCATCTCGACTGGAC…
ASV517	CTTGACCGGGTTCGCGTCGCTGCTCTGCGGCTTCATCGCGATCGAGATCATCGGCCTGAACATGTGGGCATCGGTCGGGTGGGACCCGATCCAGTTCGTGCGGCAGTTGCCCTGGCTCGCGCTCGAGCCGCCGGCCGCGAAGTACGGGCTGCGCCTGCCACCGCTGCAGGAAGGCGGCTGGTGGCTGATGGCAGGCTTCTTCCTGACGACGTCGATCCTGCTGTGGTGGGTACGCATGTACCGGCGGGCCAAGGCGCTCGGGCTCGGCACACACACGGCCTGGGCGTTCGCCGCGGCGATCTGGCTCTACCTCGTGCTCGGCTTCATCCGTCCATTGCTGATGGGGAGCTGGTCCGAGGCGGTGCCGTTCGGCATCTTCCCGCACCTCGACTGGACGGC…
ASV518	CTCTTTGGGTGTTGCTTCCCTGGTCTTCGGTATCGCTGCTTTCAACATCATTGGATTCAACATGTTGGCTTCTGTCGACTGGAATCCTATCCAGTTGCTGCGCCAATTGTTCTGGCTTGCGTTAGAGCCGCCACCTCCGGCCTACGGTTTGAGCATACCGCCGCTGGCCCAGGGCGGTTGGTGGCTGATTGTGGGCTTCATGCTGACCGTCTCCATCTTGTTGTGGTGGGCCCGAACCTACAGGCGCGCCCGACAGCTTGGTTTGGGAACGCATGTGGCCTGGGCCTTCGCCGCCGCCATATGGCTTTATCTGGTGTGCGGTTTGTTCCGGCCCATCATGATGGGCAGCTGGTCTGAAGCGGTACCCTTTGGCATCTTTCCGCATCTCGATTGGGTCTC…
ASV519	CTGGACCGGGCTAGCTTCGCTGGTGTGCGGGTTTGTCGCGTTCGAGATCATCGGGCTCAACATGCTCGCTTCGGTAAACTGGAATCCGATCCAGTTCGTCCGACTGCTGCCTTGGCTCAGCCTTGAGCCGCCGGGGCCGGAATACGGTTTTTCGCCGTTCGTGCCGCTCGCCAAGGGCGGATGGTGGATCCTTGCCGGCATGTTCCTCACTGCCTCAGTACTGCTGTGGGCGATCCGGACTTACCGCCGCGCCAAGGCACTCGGCATGGGAACCCATGTCTTCTGGGCGTTCATGTCGGCCATCTGGCTGTTCCTGGTGCTCGGGTTCATTCGTCCGATGTTCATGGGCAACTGGGCGGAAGCCGTGCCATTCGGCATCTTCCCGCACCTTGATTGGAC…
ASV522	CTATCTCGGGGCTTTGTCCTTCGCCTGCGGCCTGATCGCCTTCGAGATCATCGGCCTCAACATGTGGGCCAGCGTGAACTGGGACCCGATCCAGTTCGTCCGCCAGCTCCCCTGGCTCGCGCTCGAGCCGCCGCTGCCCAAGTACGGCCTCAAGGTGCTGCCGCCGCTCAACGAGGGCGGCTGGTGGCTGATCGCGGGCTTCTTCCTCACCGCCTCGATTCTGCTGTGGTGGGTGCGGATGTACCGCCGCGCCCGGGCGCTCGGCATGGGCACGCACGTGCCCTGGGCCTTCGCCTCGGCGATCTGGCTCTACCTCGTGCTCGGCTTCATCCGCCCGCTTCTGATGGGCTCGTGGAGCGAGGCGGTGCCCTTCGGCATCTTCCCCCACCTCGATTGGAC…
ASV523	CAGCTTGGGCCTGGCCTCGCTGGTCTTGGGCACCTTGGCTTTCAACATCATTGGCTTCAACATGTTGGCTTCGGTCAACTGGGACCCGATCCAATTTGTGCGCCAGCTGTTTTGGTTGGCTCTGGAACCACCAGCGCCGGTGTATGGCCTGAGCTTTCCGCCGATGAATGAAGGCGGCTGGTGGTTGCTCACCGGCTTGTTCCTCACTGCCTCGCTGTTTTTTTGGTGGGCGCGCATGTACCGCCGCGCCAAGGCATTGGGCCTGGGCATGCACATCCCTTGGGCCTTTGCCGCTGCGCTGTGGTTGTATTTGGTGCTGGGCTTTTTCCGCCCCATTTTGATGGGCTCATGGAGCGAGGCCGTGCCCTTTGGCATCTTCCCGCACCTGGACTGGACAGC…
ASV524	TACGACCGGCGTGCTCTCGATCCTGTTCTTCATCCTGGCGTTCGAGATCGTCGGGCTGAACATGCTGGCGTCGGTCAACTGGAACCCGCTGCAGTTCGTCCGGCAGCTGTTCTGGCTGGCTCTTGAGCCTCCCGCGCCGGAGTACGGGCTCAGGCTGCCACCGCTCTCGCAGGGAGGCTGGTGGCTGATGGCCGGCTTCTTCCTGACGGCATCGGTGATCCTCTGGTGGGTCCGTACCTACTCGCTGGCGCGGAAGCTGAAGCTCGGCACCCATACGGCATGGGCGTTCGCGTCCGCGATCTGGCTGTTCCTGGTGCTCGGCTTCATTCGCCCGGTACTCATGGGGAGCTGGTCCGAGGCAGTCCCGTTCGGGATCTTTGCCCACCTCGACTGGACGGC…
ASV525	CTATCTGGGCGTCGCCTCTATGGTGTGCGGCCTGATCGCCTTCGAGATCATCGGCCTCAACATGTGGGCGTCGGTGGGGTGGGACCCCGTCCAGTTCGCCCGTCAACTGTTCTGGCTGTCGCTCGAACCGCCAGGACCCGAATATGGCTTCTCGCCCTTCGTGCCGCTCGACAAGGGCGGCTGGTGGATCCTGGCCGGCGGGTTTCTGACGACGTCGATCATCCTCTGGTGGGTGCGCATCTATCGCCGCGCGCGCCAGCTCAAGATGGGCACGCATGTCGCCTGGGCCTTTGCCAGCGCGATCTTCCTCTATCTGGTCCTTGGTTTCATCCGCCCGATGCTCATGGGGAGCTGGGCCGAAGCCGTCCCGTTCGGCATCTTCCCGCATCTCGACTGGAC…
ASV526	GGTCTTGGGTAGTGCCTCGATTGTCTTTGGTGTTCTTTGGTTCTGGATCGTCGGCTTTTCAATGCTGGCATCGGTGAACTGGAACATTATTGAGATGGTGCGACAGTTACCCTGGCTCGCTTTAGAGCCGCCACCGCCTGAGTATGGCTTGCGGATGCCGCCACTCAACAAGGGCGGATGGTGGGTTATTGCAAGCTTTTTCCTGCTCCTTTCGGTGATGCTCTGGTGGGCAAGAACTTATGTACGTGCAAGAGCGCTTGGTATGGGCACGCATGTGGCCTGGGCTTTTGCTTCGGCGATTTGGCTCTTTTTAGTGCTTGGACTGTTTCGCCCTGTCTTGATGGGCTCATGGTCAGAGGCTGTCCCCTATGGCATTTTCCCACACCTCGATTGGACATC…
ASV527	ATGGGCAGGCGTACTGTCGCTCATCTTCGGCTTCATGGCCTTCGAGATCATCGGTCTCAACATGTGGGCCTCGGTGGGATGGGATCCGGTTGAGTTCATCCGCCAACTCCCGTGGCTGGCCCTCGAGCCACCGCCGCCGCAGTACGGCCTCCGCGTGCCGCCGCTGGCACAGGGTGGCTGGTATCTGATGGCCGGCTTCTTCCTGACGCTCAGCATCGTGCTCTGGTGGGTGCGAGTGTATCGTCGGGCGCGCGCCCTCAACATGGGCTCGCATCTGCCCTGGGCCTTCGCCAGCGCGATCTTCCTGTACTCCACGTTCTTCTTCCAGCCGCTGCTCGTCGGCAGCTGGAGCGAGATGGTCCCGTTCGGACTCTTCCCGCACCTGGATTGGACGTCGGC…
ASV528	TACGCTGGGCGTGGCCTCGCTGCTGTTTGGCACGCTGGCTTTCAACATCATCGGCTTCAATATGCTGGCCTCGGTGGACTGGAGCCCGATTGAGCTGATCCGCCAGTTGTTCTGGCTGGCACTGGAGCCGCCGCCTCCGGCCTTTGGCCTGGGCATTCCGCCGCTGGCCCAAGGCGGCTGGTGGCTGATTGTGGGCTTTATGCTGACGGTGTCGATTTTGCTGTGGTGGACGCGCACCTACCGCCGCGCGCGCCAACTTGGGCTGGGCACGCACGTGGCCTGGGCCTATGCGGCGGCCATTTGGCTGTACCTGGTGTGCGGCCTGTTTCGTCCCATCATGATGGGCAGCTGGTCGGAGGCGGTACCGTTTGGCATCTTCCCGCACCTGGACTGGGTGTC…
ASV529	TGGCCTGGGCCTGGCCTCGCTGATCTGCGGCCTGATCGCTTTCACCCTGATCGGCATGAACATGCTGGCCTCGGTCAACTACGACCCGATCCAGTTCGTGCGTCAGCTTTTCTGGCTCTCGCTGGAGCCGCCACCACCGGCCTACGGGCTGAGCATCCCGCCCCTCAACCAGGGCGGCTGGTGGCTCATCGTGGGTTTCTTCCTGACCGCCTCCTTGTTTTTGTGGTGGGCGCGCACCTACCGCCGCGCCCGCGAGCTGGGCATGGGCACGCATGTGGCCTGGGCCTTTGCCGCGGCCATCTGGCTGTACCTGGTGCTGGGTTTTTTCCGCCCGGTGCTCATGGGCTCCTGGGGTGAGGCCGTGCCCTACGGCATCTTCAGCCACCTGGACTGGACGGC…
ASV530	CACGCTCGGTGTCCTGTCGACGATCTGTTTCCTGGTCGCCTTTCAGATCATCGGCTTCAACATGCTTGCGTCGGTGAATTACAGCCCGATCGAGATGCTCAAGCAGCTGCCCTGGCTCGCGCTCGAGCCGCCCGCTCCGGGCAACGGCCTGAAGATCCCGCCGCTGAACCAGGGTGGCTGGTGGCTGATCACCGGCTTCTTCCTGACCGCGTCGCTGCTGCTCTGGTGCGCCAGGATGTACCGCCGGGCGCGTGCGCTCGGGATGGGTACACACGTGGCCTGGGCCTTTGCTGCTGCGATCTGGCTGTACCTGGTGCTGGGCTTCTTCCGGCCGATCCTGATGGGCAGCTGGGGCGAGGCGGTGCCCTTCGGCATCTTCCCGCACCTGGACTGGACCGC…
ASV532	CGGCCTGGGTGTGGCGTCGCTCGTGTTCGGAACGCTCGCGTTCAACATCATCGGCTTCAACATGCTGGCCTCGGTGGACTGGAATCCGCTCCAGCTGCTGCGTCAACTCTTCTGGCTCGCGCTCGAGCCGCCGCCGCCCGCATTCGGCCTCAGCATCCCGCCGCTGGCGCAAGGCGGTTGGTGGCTGCTCGTGGGGTTCCTGCTCACTGTGTCCCTCCTGCTCTGGTGGGCGAGAACCTACCGCAGAGCCCGCCAACTGGGGATGGGCACGCACGTGGCCTGGGCCTTTGCCGCTGCGATCTGGCTCTACCTGGTGTGCGGCTTCTTCCGGCCGATCATGATGGGTAGCTGGTCGGAGGCGGTGCCCTTTGGCATCTTCCCGCACCTGGACTGGGTGTC…
ASV533	CTCGCTGGGCGTAGCTTCGCTTCTTTTTGGCACTCTTGCATTCAACATCATCGGCTTCAACATGCTGGCCGCAGTTGACTGGAACATCGCTCAGTTCATCCGACAGTTGTTCTGGCTGGCGTTGGAGCCGCCGCCACCACAGTACGGTCTCAGTATTCCACCACTGGCACAAGGGGGCTGGTGGTTGATTACCGGCTTCATGTTGACGGTTTCCATTTTTCTGTGGTGGGTCAGAACCTATCGACGGGCGCGCCAGCTCGGGTTAGGTACCCATGTGGCCTGGGCCTTTGCTGCAGCCATCTGGCTTTACCTGGTGTGCGGACTCTTTCGCCCGATCATGATGGGTAGTTGGTCAGAGGCCGTGCCCTTCGGGATATTCCCTCACCTCGACTGGGTGTC…
ASV534	CTGGACCGGGGTGACCTCGCTCATCTGCGGCCTCATTGCGTTCGAAATCATCGGCCTCAACATGCTGGCCTCGGTGAACTGGGATCCCGTTCGCTTCGTCCGCGAACTCTTCTGGCTACAGCTTGCGCCTCCCGGCCCGAAATATGGGTTCAGTCCATTTGTGCCTCTGAAGGAGGGCGGCTGGTTCATTATTGCCGGCTTCTTCTTCACCACGTCTGTCATGCTGTGGTGGGTGCGCACATACAATCGCGCCCGGGCGCTTGGCATGGGCACGCATGTCGCCTGGGCCTTCGCCAGCGCCATCTGGCTGATGCTCGTTCTCGGCTTCATTCGGCCGATGCTGATGGGGTCATGGAGCGAGGCGGTTCCCTACGGGATCTTCCCGCATCTGGACTGGAC…
ASV535	CACCATGGGCACGATCTCGCTTTTCTCGGGGTTGGTCTGGTTCACCATGGTGGGCGGCTGGTTCTGGTATCAGGCCGGGTTCAACCCTGCGGTTTTCCTGCGGGACCTCTTCTGGCTGTCGCTTGACCCGCCGGATGCCTCATATGGGCTGAGCATCCCACCCCTCGCCGAGGGTGGATACTGGCTGATCGCCTCGTTCTTCCTTCTGGTGTCAGTGCTGTCCTGGTGGGTGCGCAGCTACCTGCGGGCGCAGGCCTTGGGGATGGGCAAGCATGTCTGCTGGGCCTTTGCCTCTGCGATCTGGCTGTTCCTGGTCCTGGGCCTGATCCGGCCGGTCCTCATGGGTTCATGGTCCGAAGCGGTGCCTTACGGCATCTTCACGCACCTCGACTGGACCAA…
ASV536	CTTCATGGGTACGGCGTCGCTGATCTCGGGGCTGATCGCGTTCGAGATCATCGGCCTCAACATGCTGGCTTCGGTCAATTGGGATCCGGTGCAGTTCGTGCGCCAGCTCTTCTGGCTGGCCCTCGAGCCGCCCAATCCCAAATACGGTCTGCGCATCCCGCCGCTCAACGAGGGCGGCTGGTGGCTGATGGCGGGCTTCTTCCTCACCGTGTCGCTGCTGCTCTGGTGGGGCCGCATGTATCGGCGCGCCCGCGCGCTCGGCATGGGCACGCATGTGGCCTGGGCCTTTGCCGCCGCGATCTGGCTCTATCTGGTGCTCGGCTTCATCCGGCCGGTCATGATGGGCAATTGGGGCGAGGCCGTACCGTTCGGCATCTTCCCGCATCTCGACTGGACGGC…
ASV537	CGGGCTGGGCGTGGCCTCGCTGGTGTTCGGCACGCTGGCCTTCAACATCATCGGCTTCAACATGCTGGCCAGCGTCGACTGGAGCCCGCTGCAACTGATACGCCAGCTGTTCTGGCTGGCGCTGGAGCCGCCGCCGCCGGCCTTCGGCCTGAGCATCCCGCCGCTGGCGCAGGGCGGCTGGTGGCTGATCGTCGGCTTCCTGCTCACCGTGTCGATCCTGCTGTGGTGGGCACGCACCTACCGGCGCGCAAGGCAGCTCGGGTTGGGCACCCACGTGGCCTGGGCCTTTGCCGCAGCCATCTGGCTGTACCTGGTGTGCGGCTTCTTCCGCCCGATCATGATGGGCAGCTGGAGCGAGGCGGTGCCCTTCGGCATCTTCCCGCACCTGGACTGGGTGTC…
ASV538	TGGTCTAGGTCTGGCGTCCATCATCTTTGGCACCCTGGCCTTCAACATCATCGGCTTCAACATGCTGGCCCAGGTGAACTGGGACCCCATTCAGTTCATCCGCCAGCTGTTCTGGCTGGCCCTGGAGCCCCCCCCACCGCAATACGGGCTGACGATTCCGCCGATGAATCAGGGCGGCTGGTACCTGCTGTCAAGCCTGTTCCTGCTGATCTCTGTGCTGCTGTGGTTCGCCCGCACCTGGCGCCGAGCCCGCGAGCTGGGGATGGGCATGCATATCCCCTATGCGTTTTTATCGGCGATGTGGCTGTTCCTGGTGCTCGGCCTGTTTCGGCCGGTGCTCATGGGCAGCTGGGGCGAGGCAGTCCCGTACGGCATCTTCCCCCACTTGGACTGGACGGC…
ASV539	GGGACTCGGATTCGCCTCGCTTTTGTTTGGAACTCTTGCTTTCAACATCATCGGGTTCAACATGCTTGCGTCAGTTGACTGGAGCCCCCTCCAGTTGATCCGCCAGCTGTTCTGGCTTGCACTTGACCCCCCGGCGCCAAGCTACGGTCTCAAGTGGCCACCGCTCAATCAGGGAGGCTGGTGGCTCATCACGGGTTTCCTGCTGACAGTCTCGCTACTGCTCTGGTGGGCACGCATGTACAGAAGGGCTCGCCAGTTGGGCTTGGGAACCCATGTAGCATGGGCATTCGCAGCGGCGATTTGGTTATACCTGGTCTGCGGCTTCTTCCGCCCCATCCTGATGGGAAGCTGGTCGGAAGCTGTGCCGTTCGGCATATTCCCCCACCTGGATTGGGTATC…
ASV540	CACAATGGGCGTGGTCTCGCTGGCCACGGGCGCGATTTGGTTCATGCTTGTGGGCGCGTGGTATTGGCATCAGGCAGGGTATAACCCCGCCGTGTTTCTGCGCGATCTGTTCTGGTTCTCGCTAGAACCGCCAGCGGCTGAATACGGGCTTGGTTTTGCGCCTATGGCCGAAGGCGGCCTGTGGTTGATTGCCAGTTTCTTCTTGTTGATCTCGGTTTTGTCATGGTGGGTGCGCACCTATCTGCGCGCCGATGCACTGGGCATGGGCAAACACGTATCTTGGGCCTTTGCAGGTGCAATCTGGTTGTTCTTGGTGCTGGGCCTTATCCGCCCCGTGCTGATGGGCAGCTGGTCAGAAGCCGTGCCTTACGGCATCTTTAGCCACCTTGATTGGACGAA…
ASV541	CGGTTTGGGCCTGGCCTCGCTCATCCTGGGCACCTTGGCTTTCAACATCATTGGCTTCAACATGTTGGCTTCGGTGGACTGGAACCCGATCCAATTTGTGCGCCAGCTGTTTTGGCTGGCCCTGGAACCACCAGCGCCGGTGTATGGCCTGAGCTTTCCGCCGATGAATGAGGGCGGCTGGTGGTTGCTCACCGGCTTGTTCCTCACCGCCTCGCTGTTTTTTTGGTGGGCGCGCATGTACCGCCGCGCCAAGGCCTTGGGCCTGGGCATGCACATCCCCTGGGCCTTTGCCGCCGCGCTGTGGCTGTATTTGGTGCTGGGCTTTTTCCGCCCCATCTTGATGGGCTCGTGGAGCGAGGCCGTGCCCTTTGGCATCTTCCCGCACCTGGACTGGACGGC…
ASV542	CGGCTTGGGCCTGGCCTCGCTCATCCTGGGCACCTTGGCTTTCAACATCATTGGTTTCAATATGTTGGCTTCGGTCAACTGGGACCCGATCCAATTTGTGCGCCAGCTGTTTTGGCTGGCCCTGGAACCACCAGCGCCGGTGTATGGCCTGAGCTTTCCGCCGATGAATGAAGGCGGCTGGTGGTTGCTCACCGGCTTGTTCCTCACCGCCTCGTTGTTTTTTTGGTGGGCGCGCATGTACCGCCGCGCCAAGGCATTGGGCCTGGGCATGCACATCCCTTGGGCCTTTGCCGCTGCACTGTGGTTGTACCTCGTGCTTGGCTTTTTCCGCCCCATTTTGATGGGCTCATGGAGCGAGGCTGTGCCCTTTGGCATCTTCCCGCACCTGGACTGGACAGC…
ASV543	CACATTTGGTGTGGTGAGCATTATCACCGGCCTTATCTGGTTCGAAATCATCGGCTTTTGGTTCTGGCGTCAGGCGGGCTACGATCCGGCTGTGTTCCTGCGCGATCTGTTCTGGCTGTCGCTGGAACCGCCCGCCCCTGAATGGGGCCTGCGGATTCCGCCGATGGATCAGGGCGGGTTGTTCTTGGTGGCGGGTTTCTTCTTTATGATCTCGCTGTGGTCTTGGTGGATACGCACCTACCTTCGGGCCGAGGCTTTGGGCATGGGCAAGCATATCGCTTGGGCTTTTGCTGCGGCCCTGTGGCTGGTGATGGTGCTGGGCTTTATCCGCCCCGTGCTGATGGGAAGCTGGTCGGAAGCCGTGCCTTACGGCATCTTCTCGCACCTTGATTGGACCAA…
ASV544	CACCGCGGGCGTTGTTAGCATCGCGGCCGGCCTGATCTGGTTTGAGATCATCGGCTTTTGGTTCTGGCGTCAGGCGGGCTATGATCCGGCGGTGTTCCTGCGCGACCTGTTCTGGCTGTCGCTGGAACCGCCAGCCTCGGAATGGGGCTTGCGGATCCCACCGATGGATCAAGGCGGCATGTTCTTGCTGGCCGGGTTCTTCTTTATGATCTCGCTTTGGTCCTGGTGGCTGCGCACCTATCTTCGGGCTGAGGCTTTGGGGATGGGCAAGCACATCGCTTGGGCTTTCGCCGCAGCCTTGTGGCTGGTGATGGTGCTGGGCTTTATCCGCCCCGTGCTGATGGGAAGCTGGTCAGAGGCTGTGCCTTACGGCATCTTCTCGCACCTTGATTGGACGAA…
ASV545	CTGGCTGGGGCTGATCTCGATCATCTGCTTCTTCGCGGCCTTCGAGATCATCGGCCTGAACATGCTGGCCTCGGTCAACTGGGACATCGTGCAGTTCGTGCGGCAGCTGCCCTGGCTGGCGCTGGAGCCACCGCCTCCCGAGTACGGCCTGAAGATGCCGCCGCTCAACCAGGGCGGCTGGTGGCTGATGGCGGGCTTCTTCCTCACCGCGTCGATCCTGCTGTGGTGGGCGCGCATGTACCGCCGCGCCCGCGCGCTGGGCATGGGCACGCACGTGGCCTGGGCCTTCGCCGCAGCGATCTGGCTCTACCTGGTGCTGGGCTTCATCCGCCCGCTCCTGATGGGCAGCTGGGGCGAGGCGGTGCCCTTCGGCATCTTCCCGCACCTCGACTGGACCGC…
ASV546	CAAGGTCGGGCTTGTGTCTGCACTCTGTTTCATCTTCGCCTTTACGATCGTTGGTTTCAATATGCTGGTACAGGTTAACTACGATCCTATCCAGTTTGTGCGGCAGCTGTTCTGGCTCTCGTTAGACCCTCCTGCGCCTGAGTATGGATTGACGCTTGCGCCCTTAAATCAGGGCGGATGGTGGAATATTGCAGGCTTTTTCCTCACCGTATCGGTCCTCTTATGGTGGGTTCGTGTCTATCGGCGCGCTCGGGCCTTGCAGATGGGAACCCATGTGGCATGGGCTTTTGCCGCCGCAATATGGTTGTTTCTGGTACTCGGTCTGATCCGCCCCGTATTGATGGGGAGCTGGGCCGAGGCGGTTCCGTTTGGAATTTTTTCGCACCTCGATTGGACTGC…
ASV547	CGGGCTGGGTGTGGCTTCTCTGGTGTTTGGAACGCTCGCGTTCAACATCATCGGCTTCAACATGCTCGCATCGGTGGGCTGGAATCCGCTGCAGTTGATCAAGCAGCTTTTCTGGCTGGCCCTGGAACCACCACCGCCGTCCTACGGACTGAGCATTCCGCCGCTGGCACAGGGCGGATGGTGGCTGGTCGTTGGGTTCATGCTGACGGTCTCGATCCTGCTGTGGTGGGCGCGGACCTACCGCCGCGCACGCCAGCTGGGCTTGGGTACCCACGTGGCCTGGGCCTTCGCCGCGGCGATCTGGCTGTACCTGGTGTGCGGCTTCTTCCGCCCGATCATGATGGGCAGTTGGTCAGAAGCAGTGCCGTTCGGCATCTTCCCGCACCTGGACTGGGTGGC…
ASV548	CGGGCTGGGCGTGGCCTCGCTGGTGTTCGGCACGCTGGCCTTCAACATCATCGGCTTCAACATGCTGGCCAGCGTCGACTGGAGCCCGCTGCAACTGATACGCCAGCTGTTCTGGCTGGCGCTGGAGCCGCCGCCGCCGGCCTTCGGCCTGAGCATCCCGCCGCTGGCGCAGGGCGGCTGGTGGCTGATCGTCGGCTTCCTGCTCACCGTGTCGATCCTGCTGTGGTGGGCACGCACCTACCGGCGCGCAAGGCAGCTCGGGTTGGGTACCCACGTGGCCTGGGCGTTTGCCGCGGCCATCTGGCTGTACCTGGTGTGCGGCTTCTTCCGCCCGATCATGATGGGCAGCTGGAGCGAGGCGGTGCCCTTCGGCATCTTCCCGCACCTGGACTGGGTGTC…
ASV550	CGGTCTGGGACTGGCGTCCCTTATTTTGGGCACGCTGGCTTTCAACATCATCGGCTTTAACATGCTGGCCCAGGTCGGCTGGGACCCGGTGCAGTTCGTGCGTCAGCTGTTCTGGCTGGCGCTGGAGCCGCCGCCGCCCCAGTACGGTCTGTCGCTGCCGCCGATGAACCAGGGCGGCTGGTACATGATCGCCAGCCTCTTCCTGCTGGCCTCGGTCATGCTTTGGTGGGCGCGTACCTACCGGCGTGCCCGCGAGCTGGGCATGGGCACCCATATTCCATGGGCCTTCGCTGCGGCGATTTGGCTGTTCTTGGTGCTCGGCCTGTTCCGTCCCATTCTCATGGGCTCCTGGAGCGAGGCGGTGCCCTACGGCATCTTCCCGCACCTGGACTGGACGGC…
ASV551	GTTCACTGGAATCGCATCGCTTCTGTGCGGCTTCATCGCGATCGAGATCATCGGTCTCAATATGTTCGCGTCGGTGGACTGGAATCCGAAGCAGTTCGTCCGCCAACTGTTCTGGCTTGCGCTTGAACCGCCTAGTGCAGAGTGGGGACTGCGCTTTCCGCCGCTCAATCAAGGCGGTTGGTGGCTGGTCGCCGGTTTCTTCCTGACCACCGCAATCCTGTTGTGGTGGGTTCGGATGTACCGCCGGGCTGTGGCGCTGGGGATGGGGACGCATGTGCCCTGGGCGTTTGCATCGGCGATCTGGCTCTATCTGGTCCTGGGGTTCATTCGCCCTGTGCTGATGGGCAGCTGGAGCGAGGCCGTGCCGTTTGGCATCTTCCCGCACCTGGACTGGACCGC…
ASV552	CTTCTGGGGCATCATCTCGCTGTTGTGCGGCTTCATCGCCTTCGAGATCATCGGGCTGAACATGATGAAGTCGGTCGGCTGGAGCCCGATCGAGCTCATCCGTCAGTTGCCGTGGCTCGCGCTCGAGCCGCCCTCTCCGGAGTATGGGCTGCGCATTCCGCCGCTCGCCAAGGGCGGGTGGTACCTGATTGCAGGCTTCTTCCTGACGTCGGCGATCATCACGTGGTGGATTCGTACCTACACCCGCGCTCGCGCGTTGGGCATGGGGACGCATCTCGCCTGGGCCTTCGGCGCGGCGATCTTCCTCTACAGCTCCTTCTTCTTCCAGCCGCTGCTTGTCGGCAGCTGGAGCGAGATGGTGCCGTTCGGAATCTTCCCGCACCTCGACTGGACCTCGGC…
ASV553	CGGGCTCGGCCTCGCTTCGCTGATCTTCGGCATGCTGGCGATCAACATCATGGGCATGAACATGCTCGCCTCGGTCAACTACGACCCGGTGCAGTTTGTGCGGCAACTTTTCTGGCTCGCGCTTGAACCCCCGGGACCGCAGCACGGCCTGGGCCTGGCGCCGCTGAACCAGGGTGGCTGGTGGCAGATTGCCGGGCTGTTCCTCACCATCTCGGTGATGCTCTGGTGGGCGCGCACCTACCGCCGGGCTCGCGTGCTGGGCATGGGCACACACGTGGCCTGGGCCTTTGCGGCCGCGATCTGGCTGTTCCTGGTGCTGGGCCTCATCCGCCCGGTGCTCATGGGTTCATGGAGCGAGGCCGTGCCCTTCGGCATCTTCCCCCACCTCGACTGGACAGC…
ASV554	CTCGCTGGGCGTGGCCTCGCTGCTCTTCGGCACATTTGCCTTCAACATCATCGGCTTCAACATGCTGGCCTCGGTCGACTGGAACCCCATCCAGCTGGTCCGCCAGCTGTTTTGGTTGGCCCTGGAGCCGCCGCCGCCGCAGTATGGCCTGAGCATTCCGCCGCTGGCGCAGGGTGGCTGGTGGTTGGTCACCGGCTTCATGCTGACCGTGTCCATCCTCCTGTGGTGGGCCAGAACCTACCGGCGCGCGCGCCAGCTCGGGCTGGGCACCCACGTGGCCTGGGCCTTCGCGGCCGCTATCTGGCTCTACCTGGTGTGCGGGTTCTTTCGCCCCATCATGATGGGTAGCTGGTCCGAGGCGGTGCCGTTCGGCATATTCCCGCACCTGGACTGGGTCTC
ASV555	TGGTCTGGGCGTGGCTTCGCTCATCCTGGGTACCCTGGCTTTCAACTTCATCGGCTTCAATATGCTGGCCTCGGTGAACTGGGATCCGATCCAGTTTGTACGCCAGTTGTTCTGGCTGGCGCTGGAGCCACCGGCACCCGAATACGGCCTGAGCTTCCCACCTATGAACCAGGGGGGCTGGTGGTTGCTCACGGGTGCTTTCCTGACTGCGTCGATGTTCTTTTGGTGGGCCCGTACCTACCGGCGCGCCCGCGAGTTGGGCATGGGAACCCACATTCCATGGGCCTTTGCCGCAGCCATCTGGTTGTTTTTGGTGCTGGGCTTGTTCCGCCCCGTTTTGATGGGTTCCTGGTCGGAGGCCGTACCCTTCGGCATCTTTCCCCACCTGGATTGGACGGC…
ASV556	TGGTTTGGGCGTGGCTTCGCTCATCCTGGGTACCCTGGCTTTCAACTTCATCGGCTTCAACATGCTGGCCTCGGTGAACTGGGACCCGGTCCAGTTTGTGCGCCAATTGTTCTGGCTGGCGCTGGAGCCACCGGCACCGGCCTACGGCCTGAGCTTCCCGCCTATGAATCAGGGGGGGTGGTGGTTGCTCACGGGTGCTTTCCTGACTGCGTCGATGTTCTTTTGGTGGGCCCGTACCTACCGGCGCGCCCGCGAGTTGGGCATGGGAACCCATATTCCATGGGCCTTTGCCGCAGCCATCTGGCTGTTTTTGGTGCTGGGCTTGTTCCGCCCCGTTTTGATGGGCTCCTGGTCTGAGGCCGTGCCCTTCGGTATCTTCCCCCACCTGGATTGGACCGC…
ASV557	CTGGACCGGCATGGCGTCGCTGATCTGTGGCTTTGTCGCCATCGAGATCATCGGGCTCAACATGCTGGCCTCGGTGAACTGGGATCCCGTCCAGTTCATCCGGCAGCTGCCCTGGCTGGCGCTTGAGCCTCCCTCGGCTGCCTATGGTCTCAGCATCCCACCGCTCAATGAGGGTGGCTGGTGGCTGATCGCGGGCTTCTTCCTGACGGCCTCCATCCTGCTGTGGTGGATGCGCGTCTATCGCCGGGCCCGCCAACTGGGTATGGGCACGCACATTGCCTGGGCCTTTGCCTCGGCGATCTGGCTTTACCTGGTGCTGGGCTTTATCCGGCCGGTGGCCATGGGCAGCTGGTCCGAGGCGGTGCCCTTTGGCATCTTCCCGCACCTTGACTGGACCGC…
ASV558	CGGGCTGGGTGTGGCTTCTCTGGTGTTTGGAACGCTCGCGTTCAACATCATCGGCTTCAACATGCTCGCATCGGTGGGCTGGAATCCGCTGCAGTTGATCAAGCAGCTCTTCTGGCTGGCCCTGGAACCACCACCGCCGTCCTACGGACTGAGCATTCCGCCGCTGGCACAGGGCGGATGGTGGCTGGTCGTCGGGTTCATGCTGACGGTCTCGATCCTGCTGTGGTGGGCGCGGACCTACCGCCGCGCACGCCAGCTGGGCTTGGGTACCCACGTGGCCTGGGCCTTCGCCGCGGCGATCTGGCTGTACCTGGTGTGCGGCTTCTTCCGCCCGATCATGATGGGCAGCTGGTCAGAAGCAGTGCCGTTCGGCATCTTCCCGCACCTGGACTGGGTGGC…
ASV559	AGGCCTGGGCATCGCATCGATCATGTGCGGCATGCTCGCCTTCAACATCATCGGCTTCAACATGCTGGCGCAGGTCAACTGGGATCCAATCGAGTTCGTGCGCCAGCTGTTCTGGCTGGCTCTCGAGCCACCTGCACCCCAAAACGGCTTGGCCTTTCCGCCCATGAATCAAGGCGGCTGGTGGATGTTTGCTGGCGCCTTGCTGACGACCTCCTTGTTCCTCTGGTTCGCTCGCACCTATCGGCGCGCTCGTGAACTGGGCATGGGCACCCACGTGGCCTGGGCGTTCCTCGCGGCGATCTGGCTGTTTCTGGTGCTGGGCTTCATCCGCCCCTTGCTGATGGGCAGCTGGGGCGAGGCGGTGCCGTTTGGCATCTTCCCGCACCTTGACTGGACGGC…
ASV560	TGGCTTGGGCTTGGCCTCGCTGATTTGCGGCATGATCGCCTTCAACATCATCGGCATGAACATGCTGGCCTCGGTGCATTACGACCCGGTGCAGTTCGTGCGTCAATTGTTTTGGCTGGCACTGGAGCCGCCACCCCCTGAATACGGTTTGTCATGGCCACCCCTGAACCAAGGCGGTTGGTTTTTGATCACCGGTATTTTCTTGAGTGCCTCCGTGCTGTTGTGGTGGGTGCGCATGTACCGCCGCGCCACCCAACTCGGCTTGGGCACCCATGTCGCTTGGGCTTTCGCGGCCGCCTTGTGGTTGATGTTTGTGTTGGGCTTCATCCGCCCCATCCTGATGGGTTCTTGGTCAGAAGCCGTGCCTTACGGCATCTTCCCGCACCTGGACTGGACCGC…
ASV563	CCCGCTGGGCATTGCGTCGCTGATCTTTGGCGTCGCGGCCTTCAACATCATCGGCTTCAACATGCTGGCCCAGGTCAACTGGGACATCGTGCAGTTCGTGCGCCAGTTGTTCTGGCTGTCGCTGGAGCCGCCGCGTCCGCAGTACGGGCTGTCGCTGCCGCCGCTCAACCAGGGCGGCTGGTGGCTGATGGCCGGCGGCTTCCTCACCGTGTCGATACTGCTGTGGTGGACGCGCATGTACACCCGGGCGCGGGCACTGGGTCTGGGCACGCACGTCGCCTGGGCCTTCGCCGCGGCGATCTGGCTGTTCCTGGTGCTGGGCTTCATCCGCCCGGTGCTGATGGGTTCGTGGTCCGAGGCGGTGCCCTTCGGCATCTTTCCGCACCTGGACTGGACGGC…
ASV564	CTATCTGGGCGTCGCCTCGATGGTGTGCGGCCTGATCGCCTTCGAGATCATCGGCCTCAACATGTGGGCGTCGGTGGGGTGGGACCCCGTCCAGTTCGCCCGTCAACTGTTCTGGCTGTCGCTCGAACCGCCGGGACCCGAATATGGCTTCTCGCCCTTCGTGCCGCTCGACAAGGGCGGCTGGTGGATCCTGGCCGGCGGGTTCCTGACGACGTCGATCATCCTCTGGTGGGTGCGCATCTATCGCCGCGCGCGCCAGCTCAAGATGGGCACGCATGTCGCCTGGGCCTTTGCCAGCGCGATCTTCCTCTACCTGGTCCTTGGCTTCATCCGCCCGATGCTCATGGGGAGCTGGGCTGAAGCCGTCCCGTTCGGCATCTTCCCGCATCTCGACTGGAC…
ASV566	GGGACTCGGGATCGCGTCGGTGCTGTGCGGGCTCTTCGCCATCCAGATCATCGGGTGGAACATGCTTGCCTCGGTCAACTGGAACTGGGTGGAGATGCTCCGTCAACTCCCCTGGCTCGCGCTCGAACCGCCTTCGCCGGCCTATGGGCTGCGCATCCCGCCGCTCAACGAGGGCGGGTGGTGGCTCATGGCGGGATTCTTCCTGACGCTGTCCATCCTGCTGTGGTGGGCAAGGACATATCGCCGGGCGGTGGCGCTCGGGATGGGGACGCACATCGCCTGGGCTTTCGCCGCGGCGATCTGGCTCTTCCTGGTTCTCGGCTTCTTCCGGCCAGTGTTGATGGGAAGCTGGGGCGAGGCGGTCCCGTTCGGGATCTTCCCGCACCTCGACTGGACTGC…
ASV567	CGGCCTGGGCGTGGCGTCGCTGTTGTTTGGCACCTTGGCCTTCAACATCATCGGCTTCAACATGCTAGCCTCGGTGGACTGGAGTCCGCTGCAGTTGATCCGCCAGCTGTTCTGGCTGGCGCTGGAGCCGCCACCACCCGCATTTGGCTTGAGCTTCCCGCCGCTGGCGCAGGGCGGTTGGTGGTTGATCGTGGGCTTCCTGCTCACGACTTCCATCATGCTGTGGTGGGTGCGTACCTACCGCAGGGCGCGACAACTCGGCATGGGCACGCATGTGGCCTGGGCTTTTGCAGCAGCCATCTGGCTGTACCTGGTGTGTGGCTTCTTCAGGCCCATCATGATGGGCAGTTGGAGTGAGGCGGTGCCGTTCGGCATCTTCCCGCACCTGGACTGGGTATC…
ASV568	CACCGCGGGCGTTGTCAGCATCGCGGCCGGCCTGATCTGGTTCGAAATCATCGGCTTTTGGTTCTGGCGTCAGGCGGGCTATGATCCGGCGGTGTTCCTGCGCGACCTGTTCTGGCTGTCGCTGGAACCGCCAGCCCCGGAATGGGGCCTGCGGATTCCGCCGATGGATCAAGGCGGCATGTTCTTGCTGGCCGGGTTCTTCTTTATGATCTCGCTTTGGTCCTGGTGGCTGCGCACCTATCTTCGGGCTGAGGCTTTGGGGATGGGCAAGCACATCGCTTGGGCTTTCGCCGCAGCCTTGTGGCTGGTGATGGTGCTGGGCTTTATCCGCCCCGTGCTGATGGGAAGCTGGTCAGAGGCTGTGCCTTACGGCATCTTCTCGCACCTTGATTGGACGAA…
ASV569	CACGGCCGGCACGTTTTCGCTGCTCTTCGGCTTTCTCGCCTTCGAGATCATCGGCCTGAACATGTGGGCCTCCGTTGGCTGGGATCCCATCGAGTTCATCCGGCAGTTGCCGTGGCTCGCCCTCGAGCCGCCGCCACCCCAGTACGGGCTGCACGTGCCGCCGCTGCAGCAGGGCGGCTGGTACCTCATGGCGGGCTTCTTCCTCACCGTCAGCATCCTGCTCTGGTGGGTGCGAGTGTACCGCCGCGCGACCGCGCTCAACATGGGCACGCACCTGCCCTGGGCGTTCGCCTCCGCGATCTTCCTGTTCCTCTGCTTCTTCCTGCAGCCGTTGCTCGTCGGCAGCTTCAGTGAAATGGTGCCGTTCGGGCTGTTCCCGCACCTCGACTGGACGTCGGC…
ASV570	GCCGCTCGGGTTGGCCTCGCTGATCACGGGCTCGCTGGCGTTCGTGCTGATCGGCCTGAACATGCTGGCCTCGGTCAACTGGAACCCGATCGAGTTCGTGCGACAGCTTGCGTGGCTGTCGCTGGAGCCGCCGCCGCCGCAACTCGGCCTGACGCTGATGCCGCCGCTCAATCAGGGCGGCTGGTGGCTGATCGTTGGCGGATTGCTGACCGTATCGATCCTGCTGTGGTGGGCCCGCATGTATGTGCGTGCGCGCCAGCTCGGCATGGGAACGCACACCGCGTGGGCCTTCGCTGCCGCGATCTGGCTGTTCCTCGTGCTGGGCTTCATCCGCCCGGTGCTGATGGGTAGCTGGGGCGAGGCCGTTCCCTTCGGCATCTTCTCGCACCTGGACTGGAC…
ASV571	CTTCTGGGGCATCGTCTCGCTGCTGTTCGGCTTCCTCGCCTTCGAGATCATCGGGCTGAACATGATGAAGTCGGTCGGGTGGAGCCCGGTCGAGTTCATTCGCCAGCTGCCGTGGCTCGCGCTCGAGCCGCCGTCGCCGGAGTACGGCCTCAAGATCCTGCCGCCGCTGGCGAAGGGCGGGTGGTACCTGATCGCCGGCTTCTTCCTGACCTTCAGCATCCTGTGCTGGTGGATCCGGACCTACACCCGCGCGCGCGCCCTCGGGATGGGGACGCACCTTGCCTGGGCGTTCGGCGCCGCGATCTTCCTCTACCTCTCGTTCTTCTTCCAGCCGCTGCTGATCGGGAGCTGGAGCGAGATGGTGCCGTTCGGGCTGCTCGCGCACCTCGACTGGACGTC…
ASV572	CTGGCTCGGTCTTGCGTCGCTGCTCTGCGGCTTCATCGCAATCGAGATCATCGGGCTCAACATGTGGGCGTCGGTGAACTGGGATCCGATCCAGTTCGTCCGGCAGCTGCCGTGGCTAGCGCTCGAGCCGCCGCCCGCGAAGTACGGCCTGCACCTCCCGCCGTTGCAGGAAGGCGGCTGGTGGCTGATGGCCGGCTTCTTCCTCACGGCCTCGATCCTGCTCTGGTGGCTGCGCATGTACCGCCGGGCGCGCGCGCTCGGTATGGGTACACACACTGCCTGGGCCTTCGCTGCGGCGATCTGGCTGTACCTCGTGCTGGGCTTCATCCGCCCCGTGCTGATGGGCAGTTGGTCGGAAGCGGTGCCGTTCGGCATCTTCCCGCACCTCGACTGGACTGC…
ASV573	CAGCCTCGGCGTGGCCTCGCTGATCTTCGGCGTGCTGTCGATCAACATCATCGGCTTCAACATGCTGGCGCAGGTCAACTGGGACCCGGTGCAGTTCGTGCGGCAACTGTTCTGGCTGTCGCTCGAGCCGCCGCGGCCGCAGTACGGCCTGTCGCTGCCGCCGCTGAACCAAGGCGGATGGTGGCTGATGGCCGGCGGCTTCCTGACCACGTCGATCCTGCTGTGGTGGGCGCGGATGTACACCCGTGCCCGCGCACTCGGCCTGGGCACCCACGTGGCCTGGGCCTTCGCCGCGGCGATCTGGCTGTTCCTGGTGCTGGGCTTCATCCGGCCCGTGCTGATGGGCAGCTGGTCCGAAGCGGTGCCTTTCGGCATCTTCCCGCACCTGGACTGGACGGC…
ASV574	CGGGCTGGGCTTCTTGTCTCTCGTCTTCGGCGTCATCGCCATCGAGATCATCGGTCTCAACATGCTGGCGTCGGTAAACTGGGATCCAGTGCAGTTCGTGCGCAAGCTGCCCTATCTGGCGCTCGAACCGCCGAAGCCCGAATACGGCCTCACGATCCCGCCGCTGAAGGAAGGCGGCTGGTGGTTGATGGCGGGCTTCTTCCTGACCGCATCCATTATCCTGTGGTGGGCACGCATGTACCGCCGCGCTCGTGCGCTCGGGCTCGGCACACATGTTCCGTGGGCCTTCGCGGCGGCCATCTGGCTCTATCTGGTTCTGGGCTTCATCCGTCCGGTCATGATGGGCCAGTGGAGTGAGGCGGTGCCCTTCGGCATCTTCCCGCACCTCGACTGGACCAA…
ASV575	GGGTCTGGGGGTCGCGTCGCTGGTGTTCGGCACGCTGGCCTTCAACCTCATCGGGTTCAACATGCTGGCCTCGGTGGACTGGAGTCCGCTGCGCCTGATCCAGCAACTGTTCTGGCTGGCCCTGGAGCCGCCGGCGCCGCAATACGGCCTGAGTATCCCGCCGCTGGCGCAAGGAGGCTGGTGGCTCATCGTGGGCTTCCTGCTCACGGTCTCGATGATGCTGTGGTGGGCGCGCACCTACCGCCGAGCCCGCCAGCTGGGCATGGGGACGCACGTGGCCTGGGCCTTTGCGGCCGCGATCTGGCTCTACCTGGTGTGCGGCTTCTTCCGGCCGCTCATGATGGGCAGCTGGTCTGAGGCGGTGCCTTTCGGCATCTTCCCGCACCTGGACTGGGTGTC…
ASV576	CTGGACCGGCATGGCGTCGCTGATCTGTGGCTTTGTCGCCATCGAGATCATCGGGCTCAACATGCTGGCCTCGGTAAACTGGGATCCGATCCAGTTCATCCGGCAGCTGCCCTGGCTGGCGCTTGAGCCTCCCTCGGCTGCCTATGGCCTCAGCATACCACCGCTCAATGAGGGTGGCTGGTGGCTGATCGCGGGTTTCTTCCTGACGGCCTCCATCCTGCTGTGGTGGATGCGGGTCTATCGCCGGGCCCGCCAACTGGGTATGGGCACGCACATTGCCTGGGCCTTTGCCTCGGCGATCTGGCTTTACCTGGTGCTGGGCTTTATCCGGCCGGTGGCCATGGGCAGCTGGTCCGAGGCGGTGCCCTTTGGCATCTTCCCGCACCTTGACTGGACCGC…
ASV577	CTTCACGGGACTGGCATCGCTGATCTGCGGATTCATCGCGATCGAGATCATCGGGCTCAACATGTGGGCGTCGGTGAACTGGGATCCGGTGCAGTTCGTGCGGCAGCTGCCGTGGCTTGCACTCGAGCCGCCCGGACCGCAGTGGGGCCTGTCGATCCCGCCGTTGAATGAAGGCGGCTGGTGGCTGATGGCCGGCTTCTTCCTGACCGCGTCGATCATGTTGTGGTGGGTGCGCACGTATCGGCGTGCGCGCGCGCTGGGCCTCGGCACGCACGTGGCCTGGGCGTTCCTCTCGGCGATCTGGCTGTACCTCGTGCTCGGCTTCATCCGCCCGGTGCTGATGGGCAGCTGGTCTGAGGCGGTACCGTTCGGGATCTTCCCGCACCTCGACTGGACGGC…
ASV578	TGGGCTTGGCCTGGCATCGCTGATTTTTGGCACGCTGGCGTTCAATATCATCGGCTTCAACATGCTGGCTGCGGTGGACTGGAACCCGCTGCAATTGATTCGCCAATTGTTTTGGCTGGCGCTGGAGCCACCACCACCTGGCTATGGCTTGCGCTGGCCGCCGCTGAACCAGGGTGGCTGGTGGTTGATCACGGGCTTTCTGCTCACCGTGTCGCTGTTTTTGTGGTGGACGCGGATGTACCGGCGCGCCAGGCAATTGGGACTCGGCACCCATGTGGCCTGGGCATTTGCAGCGGCCATCTGGCTGTATCTGGTGTGCGGATTCTTCCGTCCGGTGCTGATGGGCAGTTGGTCGGAGGCGGTGCCGTTTGGCATCTTCCCGCATCTTGACTGGGTCTC…
ASV579	CGGCTTGGGCCTGGCCTCGCTCATCCTGGGCACCTTGGCTTTCAACATCATTGGCTTCAACATGTTGGCTTCGGTCAACTGGGACCCGATCCAATTTGTGCGCCAGCTGTTTTGGCTGGCCCTGGAACCACCAGCGCCGGTGTATGGCCTGAGCTTTCCGCCGATGAATGAAGGCGGCTGGTGGTTGCTCACTGGTTTGTTCCTCACCGCCTCGCTGTTTTTTTGGTGGGCGCGCATGTACCGCCGTGCCAAGGCATTGGGCCTGGGCATGCACATCCCCTGGGCCTTTGCCGCGGCGTTGTGGTTGTACCTGGTGCTTGGCTTTTTCCGCCCCATTTTGATGGGCTCATGGAGCGAGGCCGTGCCCTTTGGTATCTTCCCGCACCTGGACTGGACAGC…
ASV580	TTGGCTGGGCTTGGCATCGCTGCTGTTTGGCACGCTGGCCTTCAACATCATTGGCTTCAATATGTTGGCCCAGGTGGATTGGAATCCACTGCAAATGATTCGCCAGCTGTTTTGGTTGGCGCTTGACCCGCCGGCGCCCAAATACGGTTTGAGTATTGCGCCACTCAATGACGGGGGTTGGTGGAATATTGCGGGGTTGTTTCTGACCGTGTCACTGATTTTGTGGTGGGCACGCATGTACCGCCGCGCGCGTCAGCTTGGCTTGGGCACGCATGTGGCTTGGGCGTTTGCTGCTGCTATCTGGCTTTATTTGGTGGTTGGATTTTTCCGCCCTGTGCTGATGGGCAGCTGGTCTGAATCCGTGCCCTTCGGTATCTTTCCGCACCTGGACTGGACAGC…
ASV581	CGGTCTCGGTTTGGCCTCACTGATCTTTGGGTTGATCGCCTTCACGCTGATTGGCATGAACATGCTGGCTTCGGTGAACTACGACCCCATCCAATTTGTGCGCCAGCTGTTCTGGTTGTCTCTGGAGCCCCCACCGCCCAGCTACGGCTTGAGCATGCCCCCGCTCAACCAGGGCGGTTGGTTCCTCATCGTGGGCCTGTTCTTGACCGCATCGGTCTTGTTCTGGTGGGCGCGCACTTACCGCCGTGCGGTGGAGCTGGGCATGGGCACGCACATCGCTTGGGCGTTTGCCGCTGCCATCTGGTTGTTTTTGGTGTTGGGCCTGTTCCGCCCCATCTTGATGGGTTCATGGGGTGAGGCTGTGCCCTACGGCATCTTCTCCCACCTCGACTGGACGGC…
ASV582	AACGCTGGGCATCCTGTCGCTCGTCACGTTCTCGCTGGGTTTCGTCATCATCGGCCTGAACATGCTGGCCTCCGTGCACTGGAACCCCATCCAGTTCATCCGTCAGCTGCCCTGGCTGGCGCTGGAGCCGCCAGCGCCCTCGCAGGGGCTCAAGATCATCCCCCCGCTCAATCAGGGTGGCTGGTGGAACATCGCGGGCTTCTTCATCACGGCCTCGATCCTGCTGTGGTGGGCGCGGACCTACACGCGGGCACGCGCGCTCGGCATGGGAACGCACGTTTCGTGGGCCTTTGCCTCGGCGATCTGGCTCTACCTGGTACTGGGCTTCATCCGGCCCGTCCTGATGGGCAGCTGGAGCGAGGCGGTGCCCTTCGGAATCTTCCCCCACCTCGATTGGAC…
ASV583	GGGCCTGGGTGTTGCCTCGCTGGTGTTCGGCACGCTGGCGTTCAACATCATCGGTTTCAACATGCTCGCCTCGGTGGACTGGAGCCCGATCCAGCTCATCCGCCAGCTCTTCTGGCTGGCGCTCGAACCACCGCCGCCAGCCTACGGGCTGAGCATCCCGCCGCTCGCTCAGGGTGGGTGGTGGCTGGTCGTGGGTTTCATGCTCACCACCTCGCTGCTGCTCTGGTGGGCGCGTACTTATCGTCGGGCCCGGCAGCTCGGCATGGGCACGCACGTGGCATGGGCATTCGCGGCGGCGATCTGGCTCTACCTGGTATGCGGATTCTTCCGACCCATCCTCATGGGCAGCTGGTCCGAGGCCGTGCCGTTTGGCATCTTCCCGCATCTGGACTGGGTGTC…
ASV584	GACTACCGGGTTCCTGTCGATCGTCTGCGGCGTGATCGCGATCGAGATCATCGGCCTCAACATGCTGGCTTCGGTGCACTGGAGCCCGATACAGTTCATGCGGCAGTTCTTCTGGCTCTCACTGGAGCCGCCACTCGCCAAGCACGGACTAAAAATATTTCCGCCGCTAAGAGAAGGTGGCTGGTGGCTGATGGCGGGCTTCTTCCTCACCTCGGCAATTCTTCTGTGGTGGGCGCGCATGTACAAGCGGGCGCGCGATCTCGGCATGGGCACGCACGTCGCGTGGGCATTCGCCGCCGCCATCTGGCTTTATCTCGTGCTGGGCTTCATTCGTCCGATCCTGATGGGCAGCTGGAGCGTGGCCGTTCCTTTCGGCATTTTCCGCCATCTCGACTGGAC…
ASV585	TTCGCTGGGCGTAGCTTCGCTGCTTTTTGGCACTCTTGCATTCAACATCATCGGCTTCAACATGCTGGCCGCGGTTGACTGGAATGTCGCGCAGTTCATCCGCCAGTTGTTCTGGCTGGCGCTGGAGCCGCCGCCACCGCAGTACGGTCTCAGCATTCCACCGCTGGCACAAGGGGGCTGGTGGTTGATTACCGGCTTTATGTTGACCGTTTCCATTTTTCTGTGGTGGGTCAGAACTTACCGACGGGCACGCCAGCTCGGAATGGGAACGCATGTGGCCTGGGCCTTTGCTGCAGCCATCTGGCTGTACCTGGTGTGTGGATTCTTTCGCCCGATCATGATGGGCAGCTGGTCCGAGGCTGTGCCCTTCGGGATATTCCCTCACCTCGACTGGGTGTC…
ASV586	CGGGCTGGGCGTGGCCTCGCTGGTGTTCGGCACGCTGGCCTTCAACATCATCGGCTTCAACATGCTGGCCAGCGTCGACTGGAGCCCGCTGCAACTGATCCGCCAGCTGTTCTGGCTGGCGCTGGAGCCGCCGCCGCCCGCCTTCGGCCTGAGCATCCCGCCGCTGGCGCAGGGCGGCTGGTGGCTGATCGTCGGCTTCCTGCTCACCGTGTCGATCCTGCTGTGGTGGGCACGCACCTACCGCCGCGCGCGGCAACTCGGGTTGGGCACGCACGTGGCCTGGGCCTTTGCCGCGGCCATCTGGCTGTACCTGGTGTGCGGCTTCTTCCGGCCGATCATGATGGGCAGTTGGAGCGAGGCGGTGCCCTTCGGCATCTTCCCGCACCTGGACTGGGTGTC…
ASV587	TGGTCTGGGCGTCGCGTCACTGGTGTTCGGCACGCTGGCCTTCAACATCATCGGCTTCAACATGCTGGCCTCGGTGGACTGGAACCCGCTGCAGCTGATTCGCCAGCTCTTCTGGCTCGCGCTGGAGCCGCCGCCACCGGCATTCGGCCTGAGCATTCCGCCGTTGGCGCAGGGCGGCTGGTGGCTCGTCGTCGGCTTCCTGCTCACGGTGTCGATCCTGTTGTGGTGGGCTCGCACCTACCGCCGGGCCCGCCAGTTGGGCATGGGCACCCACGTGGCCTGGGCGTTTGCGGCCGCCATCTGGCTTTACCTGGTTTGCGGCTTCTTCCGCCCGATCATGATGGGCAGCTGGTCGGAGGCGGTGCCGTTCGGCATCTTCCCTCACCTGGACTGGGTGTC…
ASV588	TTCGCTGGGTGTAGCTTCGCTGCTTTTTGGCACACTTGCATTCAACATCATCGGCTTCAATATGCTGGCTGCGGTTGACTGGAATGTCGCGCAGTTCATCCGCCAGTTGTTCTGGCTGGCACTGGAGCCGCCGCCACCGCAGTACGGTCTCAGTATTCCACCGCTGGCGCAGGGCGGCTGGTGGCTGATTACCGGCTTTATGTTGACTGTTTCGATCTTTCTTTGGTGGGTCAGAACCTACCGACGGGCGCGCCAGCTTGGCTTAGGCACCCATGTTGCCTGGGCTTTTGCGGCAGCTATCTGGCTGTATCTGGTGTGCGGACTCTTTCGCCCGATCATGATGGGCAGCTGGTCCGAGGCCGTGCCCTTTGGTATCTTCCCGCACCTTGACTGGGTGTC…
ASV589	AGGCCTGGGCATCGCATCGATCATGTGCGGCATGCTCGCCTTCAACATCATCGGCTTCAACATGCTGGCGCAGGTCAACTGGGATCCAATCGAGTTCGTGCGCCAGCTGTTCTGGCTGGCTCTCGAGCCACCCGCACCCCAAAACGGCTTGGCCTTTCCGCCCATGAATCAAGGCGGCTGGTGGATGTTTGCTGGCGCCTTGCTGACGACCTCCTTGTTCCTCTGGTTCGCTCGCACCTATCGGCGCGCTCGTGAACTGGGCATGGGCACCCACGTGGCCTGGGCGTTCCTCGCGGCGATCTGGCTGTTTCTGGTGCTGGGCTTCATCCGCCCCTTGCTGATGGGCAGCTGGGGCGAGGCGGTGCCGTTTGGCATCTTCCCGCACCTTGACTGGACGGC…
ASV590	CTACACCGGCATCCTGTCGCTGCTGTTCGGCTTCATCGCCTTCGAGATCATCGGGCTCAACATGCTGGCCTCGGTGAACTGGAACCCGGTGCAGTTCATCCGCCAACTGTTCTGGCTGGCGCTTGAGCCGCCGGGCCCGCAATGGGGGCTGAAGTTCCCGCCGCTGCGCGAAGGCGGCTGGTGGCTCCTGGCCGGCTTCTTCCTGACACTGTCGATCCTGCTGTGGTGGGTGCGCACCTATCGCCGGGCGCGCGCGCTGGGGATGGGCACGCATGTGGCGTGGGCCTTCGCCGCCGCCATCTGGCTGTACCTGGTGCTGGGCTTCATTCGCCCGATCGCCATGGGCTCCTGGAGCGAGGCGGTGCCCTTCGGCATCTTCCCGCACCTCGACTGGACCGC…
ASV591	GGGGCTGGGTTTGGCCTCGTTGGTGTGCGGTTTGATTGCTTTCACCCTGATCGGCATGAACATGCTGGCCTCGGTCAACTACGATCCGATCCAGTTCGTGCGCCAGTTGTTCTGGCTCTCACTGGAGCCGCCACCGCCCAGCTACGGCTTGAGCATGCCGCCGCTCAACCAAGGCGGCTGGTTCCTGATCGTGGGCTTGTTCTTGACCGCATCCATCATGTTCTGGTGGGCGCGCACTTACCGCCGTGCTGTTGAGCTGGGGATGGGCCTGCACATCGCATGGGCGTTTGCCGCGGCCATCTGGTTGTTCTTGGTGTTGGGTTTGTTCCGCCCCATCTTGATGGGTTCATGGGGTGAGGCTGTGCCCTACGGCATCTTCTCCCACCTGGACTGGACGGC…
ASV592	CCCGCTGGGTATCGCGTCGATCATCTTCGGTGTTGCGTCGTTCAACATCATCGGCTTCAACATGCTGGCCCAGGTCAACTGGGACATCGTGCAGTTCGTGCGCCAGCTGTTCTGGCTGTCGCTGGAGCCGCCTGCGCCGGAGTACGGCCTGTCGCTGCCGCCGCTCAACAAGGGCGGCTGGTGGTTGATGGCCGGCGGCTTCCTCACCGTATCGATCCTGCTGTGGTGGGTGCGCATGTACACCCGCGCACGAGCTCTGGGCATGGGCACGCACGTGGCCTGGGCGTTCGCTGCGGCTATCTGGCTGTTCCTGGTACTGGGCTTCATTCGCCCGGTACTGATGGGCAGCTGGTCCGAGGCCGTGCCTTTTGGCATCTTCCCGCACCTGGACTGGACGGC…
ASV593	AGCGAGCGGATTTGCATCCCTGATCTTCGGCTTCGCAGCCTTCGAGATCATCGGATTCAACATGCTCGCCTCGGTGAACTGGAACATCGCGGAATTCTTCCGCCAGTTACCCTGGCTCGCGCTTGAGCCACCCGCGGCCAAGTACGGCCTCGGTATCCCGCCCATGGACGAAGGCGGTTGGTGGCTGCTCTCGGGGTTCTTCCTGACGATCTCGATCCTGCTCTGGTGGTGGCGCACATTCCAGCGTTCCAAGGCGCTCGGCATGGGTAACCACCTGGCGTGGGCCTTCGCAGGCGCAATATGGCTCTATCTGGTGCTGGGCTTCATCCGCCCGATCATGATGGGCAGCTGGAGCGAGGCGGTGCCCTTCGGGATTTTCCCGCACCTGGACTGGACCGC…
ASV594	AGCGAGCGGGCTGGCCTCGTTGATCTTCGGCTTTGCAGCCTTCGAGATCATCGGGTTCAACATGCTCGCTTCCGTCAACTGGAACATCGGCGAGTTCTTCCGGCAGTTGCCGTGGCTCGCGCTCGAGCCGCCGGCCCCGAAGTACGGCCTCAGCATTCCGCCCATGGCCGAGGGTGGCTGGTGGTTGCTCGCAGGCTTCTTCCTGACGATCTCGATCCTGCTCTGGTGGTGGCGTACCTTCCAGCGCTCTGCCGCGCTGGGGATGGGCAATCACCTTGCGTGGGCCTTCGCTGGCGCGATCTGGCTGTATCTTGTGCTGGGCTTCATCCGCCCGATCATGATGGGCAGCTGGAGTGAGGCAGTGCCGTTCGGGATTTTCCCGCACCTCGACTGGACTTC…
ASV595	CAGCTTGGGCCTGGCCTCGCTCATCTTGGGCACCTTGGCCTTCAACATCATTGGTTTCAACATGTTGGCTTCGGTCAACTGGGACCCAATCCAATTTGTGCGCCAGTTGTTTTGGTTGGCGCTGGAGCCGCCCGCACCGGTGTATGGTTTGAGCTTTCCGCCCATGAACGAAGGCGGCTGGTGGTTGCTGACCGGTTTGTTCCTCACCGCCTCGCTGTTTTTTTGGTGGGCGCGCATGTATCGCCGTGCCAAGGCGCTGGGCTTGGGCATGCACATCCCCTGGGCCTTTGCCGCTGCGCTGTGGTTGTACCTGGTGCTGGGCTTTTTCCGCCCCATCTTGATGGGCTCATGGAGCGAGGCCGTGCCCTTTGGCATCTTCCCGCACCTGGACTGGACCGC…
ASV596	TGGTCTGGGCGTGGCTTCGCTCATCCTGGGTACCCTGGCTTTCAACTTCATTGGCTTCAACATGCTGGCCTCGGTGAACTGGGACCCGGTCCAGTTTGTGCGCCAATTGTTCTGGCTTGCGCTGGAGCCACCGGCACCGGCCTACGGCCTGAGCTTCCCGCCTATGAATCAGGGGGGGTGGTGGTTGCTCACGGGTGCTTTCCTGACTGCGTCGATGTTCTTTTGGTGGGCCCGTACCTACCGGCGCGCTCGCGAGTTGGGCATGGGAACCCATATTCCATGGGCCTTTGCCGCAGCCATCTGGTTGTTTTTGGTGCTGGGCTTGTTCCGCCCCGTTTTGATGGGCTCCTGGTCGGAGGCCGTGCCCTTCGGTATCTTCCCCCACCTGGATTGGACCGC…
ASV597	GGGCCTGGGTGTCGCCTCGCTGGTGTTCGGCACGCTGGCGTTCAACATCATCGGTTTCAACATGCTCGCCTCGGTGGACTGGAGCCCGATCCAGCTCATCCGCCAGCTCTTCTGGCTGGCGCTCGAACCACCACCGCCAGCCTACGGGCTGAGCATCCCGCCGCTCGCTCAGGGAGGGTGGTGGCTTGTCGTGGGCTTCATGCTCACCACCTCGCTGCTGCTCTGGTGGGCGCGTACTTATCGTCGGGCCCGGCAGCTCGGCATGGGCACGCACGTGGCATGGGCATTCGCGGCGGCGATCTGGCTCTACCTGGTATGCGGATTCTTCCGACCCATCCTCATGGGCAGCTGGTCCGAGGCCGTGCCGTTTGGCATCTTCCCGCATCTGGACTGGGTGTC…
ASV598	TACGCTGGGCGTGGCCTCGCTGCTGTTTGGCACGCTGGCTTTCAACATCATCGGCTTCAACATGCTGGCCTCGGTGGACTGGAGCCCGATTGAGCTGATCCGCCAGTTGTTCTGGCTGGCGCTAGAGCCGCCGCCCCCGGCCTTTGGCCTGGGCATTCCGCCGCTGGCCCAAGGCGGCTGGTGGCTGATTGTGGGCTTTATGCTGACGGTGTCGATTTTGCTGTGGTGGACACGCACCTACCGCCGCGCGCGCCAACTTGGGCTGGGCACGCACGTGGCCTGGGCCTATGCGGCCGCCATTTGGCTGTACCTGGTGTGCGGCCTGTTTCGGCCCATCATGATGGGCAGCTGGTCGGAGGCGGTACCGTTTGGCATCTTCCCGCACCTGGACTGGGTGTC…
ASV599	TACGCTGGGCGTGGCCTCGCTGCTGTTTGGCACGCTGGCTTTCAACATCATCGGCTTCAATATGTTGGCCTCGGTGGACTGGAGCCCGATTGAGCTGATCCGCCAGTTGTTCTGGCTGGCCCTTGAGCCGCCACCCCCGGCCTATGGCCTGAGCATTCCGCCGCTGGCCCAGGGCGGCTGGTGGCTGATTGTGGGCTTTATGCTGACGGTGTCGATTTTGCTGTGGTGGACACGCACCTACCGCCGCGCACGACAGTTGGGGCTGGGCACGCACGTGGCCTGGGCCTATGCGGCGGCCATTTGGCTGTACCTGGTGTGCGGTCTGTTCCGGCCCATCATGATGGGCAGCTGGTCGGAGGCGGTACCGTTTGGCATCTTCCCGCACCTGGACTGGGTGTC…
ASV600	CGGTCTGGGCGTCGCGTCGCTGCTCTTTGGCACGCTCGCGTTCAACATCATCGGCTTCAACATGCTGGCGACGGTGGATTGGAATCCGCTGCAAATGATCCGCCAGTTGTTCTGGCTTGCGCTTGAGCCGCCCCCGCCCAGCTACGGCCTGAGCTGGCCGCCGCTCAATCAAGGGGGCTGGTGGTTGATCACAGGCTTTCTGCTGACCACCTCGCTGATGTTGTGGTGGACCCGCATGTACCGCCGCGCGCGCCAACTCGGTATGGGCACGCACGTGGCCTGGGCCTTTGCGGCGGCAATCTGGTTGTACCTGGTGTGCGGTTTCTTCCGCCCCGTGCTGATGGGCAGCTGGTCCGAGGCGGTGCCCTTTGGCATCTTCCCGCACCTCGACTGGGTTTC…
ASV601	CTTCATGGGTACGGCGTCGCTGATCTCGGGGCTGATCGCGTTCGAGATCATCGGCCTCAACATGCTGGCTTCGGTCAATTGGGATCCGGTGCAGTTCGTGCGCCAGCTCTTCTGGCTGGCCCTCGAGCCGCCCAATCCCAAATACGGTCTGCGCATCCCGCCGCTCAACGAGGGCGGCTGGTGGCTGATGGCGGGCTTCTTCCTCACCGTGTCGCTGCTGCTCTGGTGGGGGCGCATGTATCGGCGTGCCCGCGCGCTCGGCATGGGCACGCATGTGGCCTGGGCCTTTGCCGCCGCGATCTGGCTCTATCTGGTGCTCGGCTTCATCCGGCCGGTCATGATGGGCAATTGGGGCGAGGCCGTACCGTTCGGCATCTTCCCGCATCTCGACTGGACGGC…
ASV602	TTGGCTGGGCTTGGCATCGCTGTTATTTGGCACGCTGGCCTTCAACATCATTGGCTTCAATATGTTGGCACAAGTGGACTGGAATCCATTGCAAATGATTCGCCAGCTGTTTTGGTTGGCGCTTGACCCGCCAGCGCCCAAATACGGTTTGAGTATTGCGCCACTCAATGACGGGGGTTGGTGGAATATTGCGGGATTGTTTCTGACCGTGTCACTGATTTTGTGGTGGGCTCGCATGTACCGCCGCGCTCGTCAGCTCGGCTTGGGCACACATGTGGCTTGGGCATTTGCTGCTGCCATCTGGCTTTATTTGGTCGTCGGATTTTTCCGCCCTGTGCTGATGGGCAGCTGGTCTGAATCCGTGCCCTTCGGTATCTTTCCGCACCTGGACTGGACCGC…
ASV603	CTCGCTGGGTGTCGCTTCGCTGATCTTCGGCATCGCGGCCTTCAACATCATCGGCTTTAATATGCTGGCCTCGGTGGACTGGAATCCGATCCAGCTACTGCGCCAACTGTTCTGGCTGGCACTGGAGCCGCCAGCGCCGGCCTATGGTCTGGGCATTCCGCCGCTGGCCCAAGGCGGCTGGTGGTTGATCGTCGGCTTTATGCTCACCGTCTCCATCCTGCTATGGTGGGCACGCACCTACCGGCGCGCACGACAGCTGGGTTTGGGCACGCACGTGGCCTGGGCTTTTGCAGCTGCGATCTGGCTGTACCTGGTGTGCGGATTCTTCCGCCCCATCATGATGGGCAGCTGGTCTGAAGCGGTACCGTTTGGCATATTCCCGCACCTCGATTGGGTCTC…
ASV604	CTGGACCGGCGTGACCTCGATCGTCTGCGGCATCGTCGCCTTCGAGATCATCGGGCTCAATATGCTGGCCTCGGTAAACTGGGATCCGATCCGCTTCGTGCGCGAGCTGTTCTGGCTCCAGCTCGCCCCGCCGCTGCCGCAGCATGGCATCAAGATTCTGCCGCCGCTCCAGGAAGGCGGCTGGTGGCTGCTGGCCGGCTTCTTCCTGACGACCTCCATCCTGCTCTGGTGGGTGCGCACCTATAACCGGGCCCGCGCCCTCGGCATGGGCACGCATGTCGCCTGGGCCTTCGCTTCGGCGATCTGGCTTTATCTTGTTCTCGGCTTCATCCGGCCGCTGCTGATGGGAAGCTGGAGCGAGGCGGTGCCCTTCGGCATCTTTCCGCATCTCGACTGGAC…
ASV605	CACGCTCGGTGTCCTGTCGACGATCTGTTTCCTGGTCGCCTTCCAGATCATCGGCTTCAACATGCTCGCGTCGGTGAACTACAGCCCGATCGAGATGCTCAAGCAGCTGCCCTGGCTCGCACTCGAGCCGCCCGCCCCGGGCAACGGCCTGAGGATCCCGCCGCTGAACCAGGGTGGCTGGTGGCTGATCACCGGCTTCTTCCTGACCGCGTCGCTGCTGCTCTGGTGCGCCCGGATGTACCGTCGGGCGCGAGCGCTCGGAATGGGCACACACGTGGCCTGGGCCTTTGCCGCTGCGATCTGGCTGTACCTGGTGCTCGGCTTTTTCCGCCCGATCCTGATGGGCAGCTGGGGCGAGGCCGTGCCCTTCGGCATCTTCCCGCACCTGGACTGGACGGC…
ASV606	CCCCTTGGGCATCGCATCGATCATCTTCGGCGTCGCGTCCTTCAACATCATCGGCTTCAACATGCTGGCCCAGGTCAACTGGGACATCGTGCAGTTCGTGCGCCAGCTGTTCTGGCTGTCGCTTGAGCCGCCTGGGCCGCAGTACGGGCTGTCGTTGCCACCACTCAACCAGGGCGGGTGGTGGCTGATGGCCGGCGGCTTTCTCACCATGTCGATCCTGCTGTGGTGGGTGCGCATGTACACCCGCGCCCGCGCCCTGGGCCTGGGCACGCACGTGGCCTGGGCCTTTGCCGCGGCGATCTGGCTGTTCCTGGTGCTGGGATTCATCCGCCCGGTGCTGATGGGCAGCTGGTCCGAGGCCGTGCCCTTCGGCATCTTCCCGCACCTGGACTGGACGGC…
ASV607	ACCATGGGCACGATCTCGCTGTTTGCCGGGGCGACCTGGTTCGTGATGGTCGGGTTCTGGTTCTGGGATCAGGCGGGCTACAATCCGGCGGTGTTCCTGCGCGACCTTCTGTGGTTCTCGCTTGATCCGCCGGCACCGGAATACGGGCTGAGAATCCCGCCGCTCAGGGAAGGGGGATACTTCCTGATCGCCTCGTTCTTCCTGTTGATCGCGGTGCTGTCATGGTGGGTGCGCAGCTATCTTCGCGCATCGGCCCTGGGGATGGGCAAGCATGTGTGCTGGGCCTTTGCCAGCGCGATCTGGCTGTTCCTGGTACTGGGCCTGATCCGGCCGGTTCTGATGGGCAGCTGGTCTGAGGCGGTGCCTTACGGCGTCTTCACCCACCTCGACTGGACCAAC…
ASV608	CACGCTCGGTCTCGCTTCGCTGATATGCGGCTTCATCGCGATCGAAATCATCGGCTTGAACATGCTGGCGTCGGTGAACTGGGATCCCCAGGAATTCATCAGGCAGTTCTTCTGGCTGCAGCTGGCGGCGCCCTTGCCCGAACACGGCCTCAAGATCATGCCTCCCTTGAAGGAAGGCGGCTGGTGGCTGATGGCCGGCTTCTTCCTGACGATGTCGATCCTGCTGTGGTGGGCGCGCATGTACAGACGGGCTCGCGCGCTTGGCATGGGAACGCATGTCGCATGGGCCTTCGCCTCGGCGATCTGGCTGTATCTCGTGCTTGGATTCATCCGTCCGGTGATGATGGGTTCCTGGAGCGAGGCTGTGCCGTTCGGCATTTTCCCGCACCTCGACTGGAC…
ASV609	CTGGACGGGATTGGCCTCGCTCATCTGCGGCTTCATCGCGATCGAGATCATCGGCCTCAACATGTGGGCGTCGGTGAACTGGGATCCGGTCCAATTCCTGCGGCAATTGCCGTGGCTCGCGCTAGAGCCGCCGGCGCCGGCGTATGGCCTCTCCATCCCGCCGCTCAACGAAGGCGGATGGTGGCTGATGGCCGGCTTCTTCCTGACGGCGGCGATCCTGCTGTGGTGGCTGCGGGTCTATCGCCGTGCCATCGCGCTCGGTATGGGCACGCATGTGGCCTGGGCCTTCGCCGCTGCCATCTGGCTCTATCTGGTTCTGGGCTTCATCCGGCCGCTGTTGATGGGGAGCTGGGCCGAGGCCGTTCCCTTCGGCATCTTCCCGCATCTCGACTGGACGGC…
ASV610	CAGCTTGGGCCTGGCCTCGCTCATCTTGGGCACCTTGGCCTTCAACATCATTGGCTTCAACATGTTGGCTTCTGTCAACTGGGACCCAATCCAATTTGTGCGCCAGTTGTTTTGGTTGGCGCTGGAGCCGCCCGCACCGGTATATGGTTTGAGCTTTCCGCCCATGAACGAAGGCGGCTGGTGGTTGCTGACCGGTTTGTTCCTCACCGCCTCGCTGTTTTTTTGGTGGGCGCGCATGTATCGCCGTGCCAAGGCGCTGGGCTTGGGCATGCACATCCCTTGGGCCTTTGCCGCTGCGCTGTGGTTGTACCTGGTGCTGGGCTTTTTCCGCCCCATCTTGATGGGCTCATGGAGCGAGGCCGTGCCCTTTGGCATCTTCCCGCACCTGGACTGGACCGC…
ASV614	CACCTTTGGTGTGATCTCTTTGGCGACCGGTCTGATCTGGTTCATGATCATCGGGGGCTGGTTCTGGCATCTGGCCGGCTATAACCCGGCGGTGTTCCTGCGCGATCTGTTCTGGATGTCGCTGGAGCCGCCGGCCCCGGAATACGGCCTGTCCATTCCGCCGATGGCGGAGGGGGGATTGTTCTTGCTGGCCGGGTTCTTCTTCTTGATCTCGCTGAGCACATGGTGGGTGCGCACCTATTTGCGCGCCGAAGCGCTGGGCCTTGGCAAGCATGTGTCCTGGGCTTTTGCCGGGGCGCTGTGGTTGGTGCTGGTGCTGGGTCTGATCCGCCCGGTTTTGATGGGAAGCTGGTCGGAGGCTGTGCCCTATGGCATCTTCCCGCATCTTGACTGGACCAA…
ASV615	AGGCCTGGGCATCGCATCGATCATGTGCGGCATGCTCGCCTTCAACATCATCGGCTTCAACATGCTGGCGCAGGTCAACTGGGATCCAATCGAGTTCGTGCGCCAGCTGTTCTGGCTGGCTCTCGAGCCACCTGCACCCCAAAACGGCTTGGCCTTTCCGCCCATGAATCAAGGCGGCTGGTGGATGTTTGCTGGCGCCTTGCTGACGACCTCCTTGTTCCTCTGGTTCGCTCGCACCTATCGGCGCGCTCGTGAACTGGGCATGGGTACCCACGTGGCCTGGGCGTTCCTCGCGGCGATCTGGCTGTTTCTGGTGCTGGGCTTCATCCGCCCCTTGCTGATGGGCAGCTGGGGCGAGGCGGTGCCGTTTGGCATCTTCCCGCACCTTGACTGGACGGC…
ASV616	TGGACTGGGCATCATGTCGCTGATGTTCGGCCTGGCCGCATTCACCATCATCGGCATGAACATGCTGGCATCGGTGAACTGGGATCCGGTGCAATTCATTCGTCAGTTGTTCTGGCTGGCGCTGGAACCGCCAGCACCGGGCAACGGCCTTGGGCTGGCACCGCTGAATCAGGGCGGCTGGTGGCAGATCGCCGGTCTCTCGCTGACCATCTCGATTCTGCTGTGGTGGGCCAATGTGTATCGCCGTGCACGCGCACTCAAAATGGGTACGCATATCGCGTGGGCCTTTGCCGCAGCGATCTGGTTGTTCCTCGTGCTGGGTCTGTTCCGTCCGGTGCTGATGGGCTCGTGGGGTGAAGCAGTACCGTTCGGTATCTTCCCGCACCTCGACTGGACCGC
ASV617	CTACCTCGGCATCGTCTCGCTGTTCACCGGCGCCATCGCGATCACCATCATCGGGCTGAACTTCCTCGCCTCGGTGAACTGGGATCTGGTGCAATTCTTCCGGCGCTTCGCCTGGCTCTCGCTCGATCCGCCGTCGGCCGAGTGGGGGATGCGGGTGCCGCCGATGAACCAGGGCGGCTGGTGGGTGATGGCGGGCTTCTTCCTGACCGTCTCCATCCTGCTCTGGTGGGCCCGCACCTACCGCCGCGCACGCTCTCTCGGGATGGGCACGCATGTCGCCTGGGCGTTCGCCGCGGCGATCTGGCTCTACCTGGTGCTCGGCTTCATCCGTCCGCTGGCGATGGGCAACTGGAGCGAGGCGGTGCCGTTCGGCATCTTCCCGCACCTGGACTGGACCAG…
ASV618	AACGCTGGGCTTCATCTCTCTCGTTTGCGGCATCGTGGCGATCGAAATCATCGGCCTCAATATGTTGGCGTCGGTGAACTGGGATCCGATCCAGTTTGTTCGCAAGCTACCGTATCTCGCACTTGAACCACCGAAGCCGGAATACGGCATCAGAATTCCGCCGCTTAAAGAAGGCGGTTGGTGGCTGATGGCCGGCTTCTTCCTGACGACATCGATTTTGCTATGGTGGACACGCATGTACCGCCGCGCACGTGCGCTCGGCATGGGCACGCATGTTCCATGGGCCTTCGCAGCCGCTATCTGGCTCTATCTGGTTCTGGGCTTCATTCGCCCACTCCTGATGGGCAAGTGGAGCGAAGCGGTGCCGTTCGGCATTTTCCCGCATCTCGACTGGACGAA…
ASV619	TAGCACCGGTGTCGCCTCCATCCTCTGTTTCATCATCGCTTTCGAGATCGTCGGCCTGAACATGTTGGCCTCAGTGAACTGGAATCCCCTGCAGTTCATTCGACAACTGTTCTGGCTAGCATTGGAACCACCTGCTCCCCAATATGGTTTGCGGTTACCGCCACTCCGCGACGGTGGATGGCATCTGATGGCCGGCTTCTTCCTTACGATGTCGGTCTTGCTCTGGTGGGTGCGCACGTACAACCTGGCGCGCAAGCTCAAGATGGGCACGCATACGGCATGGGCGTTTGCATCAGCCATCTTCCTGTTCCTCGTGCTCGGATTCATCCGTCCGGTAATGATGGGTAGCTGGTCCGAGGCTGTGCCCTACGGCATCTTTGCGCACCTCGATTGGACGGC…
ASV620	TGGCTTTGGCGTGCTTTCATTGGTGTGCGGCATGGTCGCGTTCAACATCATTGGTTTGAACATGCTGGCGTCTGTCAATTGGGATCCGGTGCAACTGGTGCGTCAATTGTTCTGGCTGGCGCTGGAACCGCCACCCCCTGAATACGGTTTGTCAATGCCGCCGCTGAACCAAGGCGGTTGGTTTTTGATCGTGGGTTTGCTGTTGTCCATCTCGGTGTTGGCATGGTGGGTACGCATGTACCGCCGCGCCATCGCCTTGGGCATGGGCACGCATGTCGCTTGGGCGTTTGCTGCTGCGTTGTGGCTGTTTTTCGTGCTGGGTTTTTTCCGCCCGATTTTGATGGGCTCATGGGGTGAGGCAGTGCCTTACGGCATCTTCCCGCACCTGGATTGGACCGC…
ASV621	CGGTTTTGGTGTGTTGTCTTTGGTGTGCGGCATGCTCGCATTCAACATCATCGGTTTGAATATGCTGGCTTCTGTCAACTGGGATCCGGTGCAACTGGTACGTCAGTTGTTTTGGTTGGCGCTCGAGCCGCCACCGCCTGAATATGGCTTGTCATTACCTCCGCTGAACCAAGGCGGTTGGTTTTTGATTGTCGGTTTGTTGTTGTCCATTTCTGTGTTGGCTTGGTGGGTGCGCATGTATCGCCGGGCTATCGCATTGGGCATGGGCACGCATGTGGCTTGGGCGTTTGCCGCAGCGTTATGGCTGTTCTTTGTGCTCGGTTTATTCCGCCCGATTTTGATGGGTTCATGGGGCGAAGCTGTGCCTTACGGTATCTTCCCGCACCTGGATTGGACGGC…
ASV622	CAGCTTGGGCCTGGCCTCGCTCATCTTGGGCACCTTGGCCTTCAACATCATTGGCTTCAACATGTTGGCTTCGGTCAACTGGAACCCGATCGAATTTGTGCGCCAATTGTTTTGGCTGGCGCTGGAGCCACCGGCCCCGGTGTATGGCTTGAGCTTTCCGCCCATGAACGAAGGCGGCTGGTGGTTGCTCACCGGCTTGTTCCTCACGGCATCGCTGTTTTTTTGGTGGGCGCGCATGTACCGCCGTGCCAAGGCCTTGGGCCTGGGCATGCACATCCCCTGGGCCTTTGCCGCTGCGCTGTGGTTGTACTTGGTGCTGGGCTTTTTCCGCCCCATCTTGATGGGCTCCTGGAGCGAGGCCGTGCCCTTTGGCATCTTCCCGCACCTGGACTGGACGGC…
ASV623	CAAGCTCGGCATCGCCTCGCTGCTGAGTGGCTTCATCGCCATCGAGATCATGGGTCTCAACATGGCGGCATCGGTGAACTGGGATCCGGTCCAGTTCGTGCGCCAGTTCTTCTGGCTCGCGCTTGAACCGCCGGCCGCCAAATATGGCTTCACCGTTGGCGTGCCGTTGAACGAAGGCGGCTGGTGGATTGCCGCCGGCTTCTTCCTCACGGCGTCCATCTTGCTGTGGTGGGCCCGCACCTATGTGCGCGCCAAGGAACTGGGGATGGGCACGCATGTGGCCTGGGCCTTCGGCTCGGCGATCTGGCTCTACCTCGTGCTCGGCTTCATCCGCCCGATGATGATGGGCAGCTGGGCCGAAGCGGTGCCGTTCGGCATCTTCCCGCACCTGGATTGGAC…
ASV624	CTGGACGGGGGTCGCATCCCTCATCTTCGGCCTGATCGCGATCGAGATCATCGGCCTCAACATGTGGGCGTCGGTGAACTGGGATCCCGTGCAGTTCATCCGCCAGCTTCCCTGGCTGGCGCTGGAGCCGCCGCCGCCCTCCCAGGGCTTCAAGATCATTCCGCCGCTGAGCCAGGGCGGCTGGTGGGTGATGGCCGGCTTCTTCCTCACCACCTCGATCATCCTCTGGTGGATCCGCACCTATCGCCGCGCCCGCGCGCTCGGCATGGGCACGCATGTCGCCTGGGCCTTCGCGGCGGCGATCTGGCTCTACCTGGTGCTGGGCTTCATCCGGCCGCTGCTGATGGGCAGCTGGGCGGAGGCGGTGCCTTTCGGCATCTTCCCGCATCTGGATTGGAC…
ASV625	CACATTGGGGTTGGCCTCTTTGCTCTCGGGCCTGCTGGCATTCGAGATCATCGGCCTCAATATGTGGGCCTCCGTGGGCTGGAGCCCCCTGCAATTCATTAGACAGTTAGCGTGGCTTGCACTTGAGCCTCCTGCGCCTGGGTATGGTCTGACCATCCCACCGCTGAAGGATGGTGGCTGGTGGCTGATGGCCGGCTTCTTCCTGACGCTGTCAGTGATGTTGTGGTGGGCGCGGACCTATCGTCTGGCTCGAAAGCTCGAGATGGGAACACATGTGGCCTGGGCCTTCGCGGCCGCCATCTGGTTGTTCCTGGTTCTCGGCTTCATCCGCCCGGTGTTAATGGGTAGTTGGTCAGAGGCTGTGCCCTTTGGCATCTTCCCGCATCTGGACTGGACCTC…
ASV626	CACGCTGGGCATGATGGCGACCATCTGCTTCAGCATCGGCTTCGTCATCATCGGCCTGAACATGCTGGCCTCGGTGCACTGGAACCCCATCCAGTTCATCCGGCAGCTGCCCTGGCTGGCGCTCGAGCCGCCGGCGCCCTCGCAGGGGCTGCGCATGATCCCGCCGCTCAACCAGGGCGGCTGGTGGAACATCGCCGGCTTCTTCATCACCATCTCGGTGCTGTTGTGGTGGGTGCGCATGTACCGCCGGGCCCGGGCGCTTGGCATGGGCACGCACGTGCCGTGGGCCTTTGCCTCGGCCATCTGGCTGTTCCTGGTGCTGGGCTTCATCCGCCCCGTGCTGATGGGCAGCTGGAGCGAGGCGGTGCCCTTCGGCATCTTCCCGCACCTGGACTGGAC…
ASV627	GGGTCTGGGGGTCGCGTCGCTGGTGTTCGGCACGCTGGCCTTCAACCTCATCGGGTTCAACATGCTGGCCTCGGTGGACTGGAGTCCGCTGCGCCTGGTCCAGCAACTGTTCTGGCTGGCCCTGGAGCCGCCGGCGCCGCAGTACGGCCTGAGCATCCCACCGCTGGCGCAAGGGGGCTGGTGGCTCATCGTGGGCTTCCTGCTCACGGTCTCGATGATGCTTTGGTGGGCGCGAACCTACCGCCGAGCTCGCCAGCTGGGCATGGGCACGCACGTGGCCTGGGCCTTCGCGGCAGCCATCTGGCTGTACCTGGTGTGCGGCTTCTTCCGGCCGCTCATGATGGGCAGCTGGTCTGAGGCGGTGCCGTTTGGCATCTTCCCGCACCTGGATTGGGTGTC…
ASV629	GGGCCTGGGTGTTGCCTCGCTGGTGTTCGGAACGCTGGCGTTCAACATCATCGGTTTCAACATGCTCGCGTCGGTGGACTGGAGCCCGATCCAGCTCATCCGGCAACTCTTCTGGCTGGCGCTCGAGCCGCCGCCGCCGGCGTATGGGCTGAGCATCCCGCCACTCGCCCAGGGCGGGTGGTGGCTGGTCGTGGGTTTCATGCTCACCACGTCGCTGCTGCTCTGGTGGGCACGCACCTATCGCCGGGCGCGACAGCTCGGCATGGGCACGCACGTCGCGTGGGCCTTCGCGGCGGCGATCTGGCTCTATCTGGTGTGCGGTTTCTTTCGCCCGATCCTGATGGGCAGTTGGGCGGAGGCCGTGCCGTTCGGCATCTTCCCGCACCTCGACTGGGTATC…
ASV630	CAATCTGGGCGTGGCCTCGCTGATATGCGGGTTCCTCTCCTTCGAGATCATCGGCCTCAACATGTGGGCCTCGGTGAACTGGAGCCCCGGCGAATTCATCCGCCAGTTGTTCTGGCTCGGGCTGGAGCCACCGTCGCCGAAATATGGCCTGCGCCTGGCGCCGCTGCGCGAAGGCGGCTGGTGGCTGATCGCCGGCTTCTTCCTCACGGCGTCCGTTCTGCTGTGGTGGCTGCGCATGTATCGGCGGGCGCGGGCGCTGGGCATGGGCACCCATACGGCCTGGGCCTTCGCGGCGGCCATCTGGCTCTTTCTGGTGATCGGCCTCATCCGGCCGGTGCTGATGGGCCACTGGAGCGAGGCGGTGCCCTTTGGCATCTTCCCCCATCTGGATTGGACGGC…
ASV631	GTCACTCGGCGTGGCATCCTTGATTTTCGGTATCGCGGCATTCAACATCATCGGCTTTAACATGCTGGCCTCGGTGGACTGGAACCCTATCCAGCTGCTGCGCCAGTTATTCTGGCTGGCACTGGAGCCGCCAGCGCCCGCCTATGGCCTGAGTATTCCTCCCTTGGCCCAAGGCGGCTGGTGGTTGATCGTCGGCTTTATGCTTACCGTCTCCATCCTGCTGTGGTGGGCTCGCACTTACCGTCGCGCACGCCAGTTAGGGCTGGGAACGCATGTGGCCTGGGCTTTTGCAGCGGCGATCTGGTTGTACCTGGTGTGCGGCTTGTTCCGCCCCATCATGATGGGCAGCTGGTCTGAAGCGGTACCGTTTGGCATCTTCCCGCATCTGGACTGGGTGTC…
ASV632	CGGTCTCGGTTTGGCCTCACTGATCTTTGGGTTGATCGCCTTCACGCTGATTGGCATGAACATGCTGGCTTCGGTGAATTACGACCCCATCCAATTTGTGCGCCAGCTGTTCTGGTTGTCTCTGGAGCCCCCACCGCCCAGCTACGGCTTGAGCATGCCCCCGCTCAACCAGGGCGGTTGGTTCCTCATCGTGGGCCTGTTCTTGACCGCATCGGTCTTGTTCTGGTGGGCGCGCACTTACCGCCGTGCGGTGGAGCTGGGCATGGGCACGCACATCGCTTGGGCTTTTGCCGCCGCCATCTGGTTGTTCTTGGTGCTGGGTTTGTTTCGCCCCATCTTGATGGGTTCATGGGGTGAGGCTGTGCCCTACGGCATCTTCTCCCACTTGGACTGGACGGC…
ASV633	CCCTCTGGGTATCGCGTCGATCATCTTCGGTGTTGCGTCGTTCAACATCATCGGCTTCAACATGCTGGCCCAGGTCAACTGGGACATCGTGCAGTTCGTGCGCCAGCTGTTCTGGCTGTCGCTGGAGCCGCCTGCGCCGGAGTACGGCCTGTCGCTGCCGCCGCTCAACAAGGGCGGCTGGTGGTTGATGGCCGGCGGCTTCCTCACCGTATCGATCCTGCTGTGGTGGGTGCGCATGTACACCCGCGCACGAGCTCTGGGCATGGGCACGCACGTGGCCTGGGCGTTCGCTGCGGCGATCTGGCTGTTCCTGGTACTGGGCTTCATTCGCCCGGTACTGATGGGCAGCTGGTCCGAGGCCGTGCCTTTTGGCATCTTCCCGCACCTGGACTGGACGGC…
ASV634	CCCGCTGGGCATCGCGTCGATCATCTTCGGTGTCGCGTCGTTCAACATCATCGGCTTCAACATGCTGGCCCAGGTCAACTGGGACATCGTGCAGTTCGTGCGCCAACTGTTCTGGCTGTCGCTGGAGCCGCCTGCACCGGAGTACGGCCTGTCGCTGCCGCCGCTCAACAAGGGCGGCTGGTGGTTGATGGCCGGCGGCTTCCTCACCGTATCGATCCTGCTGTGGTGGGTGCGCATGTACACCCGGGCACGAGCGCTGGGCATGGGCACGCATGTGGCCTGGGCCTTCGCCGCGGCGATCTGGCTGTTCCTGGTGCTGGGCTTCATCCGCCCGGTGCTGATGGGCAGCTGGTCCGAGGCGGTGCCCTTTGGCATCTTCCCGCACCTGGACTGGACGGC…
ASV635	GCCCATCGGGCTCGCGTCGCTCATCATGGGCTGTCTCGCCATCAACATCATGGGCCTCAACATGCTGGCCCAGGTGAACTGGAACCCGATCGAGTTCGTCAAGCAGTTCTTCTGGCTCTCGCTGGATCCGCCCGCGCCGAAGTACGGGCTCGCATTCGCGCCGCTGCGCGAGGGCGGCTGGTGGCAGATCGCGGGCCTCTTGCTCACCACCTCCATCCTGCTGTGGTGGGTGCGGATGTACACCCGCGCCAGGGCCCTCGGCATGGGGACGCACGTGGCCTGGGCGTTCGCCGCGGCGATCTGGCTGTATCTCGTACTCGGCCTGATCCGCCCCGTGCTGATGGGCAGCTGGGCGGAGGCGGTGCCGTTCGGCATCTTCTCGCACCTCGACTGGACCGC…
ASV638	GCGCCTCGGGCTGGCCTCGCTGTTCTGCGGTCTGCTTTGGTTCACCATCATCGGCTTCAATATGCTGGCCTCGGTGAACTGGAATCCCATTCAGTTCGTCAAGCAGCTGTTCTGGCTGTCACTGGACCCGCCGAGCCCGGAGTACGGCTTGTCGATCCCGCCAATCAATGATGGTGGCTGGTTCCTCATTGCAGGCTTCTTCTTTCTGGCGTCCGTGCTGTTGTGGTGGGCCCGCATGTACACCCGGGCCCGTGAATTGGGCATGGGTACCCACATTGCCTGGGCCTTCGCCGCAGCCATTTGGCTAGCCTTGGTGCTTGGTCTTCTTCGGCCTGTCCTGATGGGTTCTTGGAGCGAAGCAGTGCCCTATGGCATCTTCAGCCACCTGGACTGGACAGC…
ASV639	CTGGACTGGCATGGCCTCGCTGATCTGCGGCCTTATCGGCTTCGAGATCATCGGGCTGAACATGCTGGCCTCGGTGAACTGGGATCCCATCCAGTTCGTCCGTCAGCTGCCCTGGCTGGCGCTGGAGCCACCGTCGGCCGCCTATGGGCTCAGCATACCACCCCTGAATGAGGGCGGCTGGTGGCTGATCGCGGGCTTCTTCCTCACGGCGTCGATCCTGCTGTGGTGGATGCGGGTCTATCGCCGGGCACGTCAGCTTGGCATGGGCACGCACATTGCCTGGGCCTTTGCCTCGGCGATCTGGCTCTACCTGGTGCTGGGCTTCATCCGGCCGGTGGCCATGGGCAGCTGGTCCGAGGCGGTGCCCTTTGGCATCTTCCCGCACCTTGACTGGACGGC…
ASV640	CCCGATCGGCATCGCTTCGCTGGTGCTCGGCTGCCTGGCGATCAACATCATGGGCCTCAACATGCTCGCGCAGGTGAACTGGAATCCGGTCCAGTTCATCAAGCAGCTGTTCTGGCTGTCACTCGATCCACCCGCGCCCAAGTACGGCCTCGGCCTCGCGCCGCTGCGTGAAGGCGGCTGGTGGCAGATCGCAGGCCTGCTGCTCACGAGTTCGATTCTGCTCTGGTGGGTGCGGATGTACACGCGGGCGAGGGCGCTCGGCATGGGGACGCACGTCGCCTGGGCATTTGCCGCCGCCATCTGGCTCTTCCTCGTGCTCGGCCTGATCCGCCCGGTGATGATGGGCAACTTCGGCGAGGCGGTGCCGTTCGGCGTCTTCTCCCACCTCGACTGGACCGC…
ASV641	CGGCTTGGGCTTGGCCTCGCTCATCCTGGGCACCTTGGCCTTCAACATCATTGGCTTCAACATGTTGGCTTCGGTGGACTGGAACCCGATCCAATTTGTGCGCCAGTTGTTTTGGCTGGCCCTGGAACCACCAGCGCCGGTGTATGGCCTGAGTTTTCCGCCCATGAATGAAGGCGGCTGGTGGTTGCTCACCGGCTTGTTCCTCACCGCCTCGCTGTTTTTTTGGTGGGCGCGCATGTACCGCCGCGCCAAGGCCTTGGGCCTGGGCATGCACATCCCCTGGGCCTTTGCCGCCGCGCTGTGGCTGTATTTGGTGCTGGGCTTTTTCCGCCCCATTTTGATGGGCTCATGGAGCGAGGCCGTGCCCTTTGGCATCTTCCCGCACCTGGACTGGACAGC…
ASV642	CAGCTTGGGCCTGGCCTCGCTCATCTTGGGCACCTTGGCCTTCAACATCATTGGCTTCAACATGTTGGCTTCTGTCAACTGGGACCCAATCCAATTTGTGCGCCAGCTGTTTTGGTTGGCGCTGGAGCCGCCCGCACCGGTGTATGGTTTGAGCTTTCCGCCCATGAACGAAGGCGGCTGGTGGTTGCTGACCGGTTTGTTCCTCACCGCCTCGCTGTTTTTTTGGTGGGCGCGCATGTATCGCCGTGCCAAGGCGCTGGGCTTGGGCATGCACATCCCCTGGGCCTTTGCCGCTGCGCTGTGGTTGTACCTGGTGCTGGGCTTTTTCCGCCCCATCTTGATGGGCTCATGGAGCGAGGCCGTGCCCTTTGGCATCTTCCCGCACCTGGACTGGACCGC…
ASV643	CTTCACGGGACTGGCATCGCTGATCTGCGGATTCATCGCGATCGAGATCATCGGGCTCAACATGTGGGCGTCGGTGAACTGGGATCCGGTGCAGTTCGTGCGGCAGCTGCCGTGGCTTGCACTCGAGCCGCCCGGACCGCAGTGGGGCCTGTCGATCCCGCCGTTGAATGAAGGCGGCTGGTGGCTGATGGCCGGCTTCTTCCTGACCGCGTCGATCATGCTGTGGTGGGTGCGCACGTATCGGCGTGCGCGCGCGCTGGGCCTCGGCACGCACGTGGCCTGGGCGTTCCTCTCGGCGATCTGGCTGTACCTCGTGCTCGGCTTCATCCGCCCGGTGCTGATGGGCAGCTGGTCTGAGGCGGTACCGTTCGGGATCTTCCCGCACCTCGACTGGACGGC…
ASV644	TACGCTCGGTGTCCTGTCGACGATCTGTTTCCTGGTCGCCTTCCAGATCATTGGCTGGAACATGCTCGCATCGGTCAACTACAGCCCGATCGAGATGCTCAAGCAGCTGCCCTGGCTTGCCCTCGAGCCGCCCGCTCCGGGCAACGGCCTGAAGATCCCACCGCTGAATCAGGGTGGCTGGTGGCTGATCACCGGCTTCTTCCTGACCGCGTCGCTGCTGCTCTGGTGCGCCAGGATGTACCGGCGCGCACGCCAGCTCGGCATGGGCACGCACGTCGCCTGGGCATTCGCCGCGGCAATCTGGCTGTACCTGGTGCTGGGTTTCTTCCGCCCGATCCTGATGGGCAGCTGGGGCGAGGCGGTGCCCTTCGGCATCTTCCCGCACCTGGACTGGACCGC…
ASV645	CTTCACGGGGCTCGCATCGCTGCTGTGTGGTTTCATCGCGATCGAGATCATCGGCTTGAACATGATGGCGTCGGTGCACTGGGACTGGGTGCAGTTCATTCGCCAGTTGCCGTGGCTCGCGCTCGAGCCGCCGTCGCCGAAATACGGCATCAGCATCCCACCGCTGAACGAAGGCGGCTGGTGGTTGATGGCGGGTTTCTTTCTGACGACTGCAATTCTGCTGTGGTGGGTGCGCATGTACCGGCGCGCCATCGCACTGGGCCTCGGCACACACGTGGCGTGGGCGTTCGCGTCCGCCATCTGGTTGTACCTGGTGCTCGGCTTCATCCGGCCGCTGCTGATGGGGAGCTGGAGCGAGGCGGTGCCGTTCGGCATCTTTCCGCACCTCGACTGGACCGC…
ASV646	AACGCTCGGCATCGCGTCCCTGCTCTGCGGCTTCATCGCCATCGAGATCATCGGCCTCAACATGCTGGCCTCGGTGAACTGGAACCCCATCGAGTTCGTGCGCCAGCTGTTCTGGCTCGGGCTTGAGCCGCCGCCGGCCAAATACGGCCTGGCGCTGGCACCCCTGAACGATGGCGGCTGGTGGCAGATGGCGGGCTTCTTCCTCACCGCCTCCATCCTTCTCTGGTGGCTGAGGACCTACAGGCGGGCCCGCGCGCTCGGCATGGGCACGCACATCGCCTGGGCCTTCGCCGCAGCAATCTGGCTCTATCTGGTGCTGGGCTTCATCCGCCCGCTGCTGCTCGGCAACTTCTCGGAAGCCGTGCCCTTCGGCATCTTCCCGCACCTTGACTGGACGGC…
ASV647	CAATCTGGGCGTGGCCTCGCTGATATGCGGGTTCCTCTCCTTCGAGATCATCGGCCTCAATATGTGGGCCTCGGTGAACTGGAGCCCGGGCGAATTCATCCGCCAGTTGTTCTGGCTCGGGCTGGAGCCGCCGTCGCCGAAATATGGCCTGCGCCTGGCGCCGCTGCGCGAAGGCGGCTGGTGGCTGATCGCCGGCTTCTTCCTCACGGCGTCCGTGCTGCTGTGGTGGCTGCGCATGTATCGGCGCGCGCGCGCGCTGGGCATGGGCACCCATACGGCCTGGGCCTTCGCGGCGGCCATCTGGCTCTTTCTGGTGATCGGCCTCATCCGACCGGTGCTGATGGGCCACTGGAGCGAGGCGGTGCCCTTCGGCATCTTCCCCCATCTGGATTGGACGGC…
ASV648	CTGGACCGGTCTCGCCTCGCTGCTGTGCGGCTTCATCGCGATCGAGATCATCGGCCTCAACATGCTGGCCTCGGTCAACTGGAACCCGATCGAGTTCGTGCGCCAGCTGCCCTGGCTCGCTCTCGAGGCGCCCAACCCGGCCTACGGCCTGATGATCCCGCCACCGCTCAACGAGGGCGGCTGGTGGTTGCTCGCCGGCATGTTCCTGACGATGTCGGTCCTGCTCTGGTGGGTGCGCATGTACCGGCGCGCCCGCGTGCTGGGCATGGGCACGCACGTCGCCTGGGCCTTCGCCTCCGCCATCTTCCTCTATCTCAGCCTGGGCTTCATCAGGCCGATCCTGATGGGCAACTGGGGCGAGGCGGTGCCGTTCGGCATCTTCCCGCATCTCGACTGGAC…
ASV649	CGGCTTCGGTGTGTTGTCATTGGCATGCGGCATGCTGGCGTTCAACATCATTGGTTTGAACATGCTGGCTTCTGTCAACTGGGACCCGGTGCAAATGGTGCGTCAATTGTTTTGGCTGGCGCTTGAGCCGCCACCGCCTGAGTACGGTTTGTCATTACCGCCGCTGAACCAAGGCGGCTGGTTTTTGATTGTGGGTTTGTTGTTGTCCATCTCTGTGTTGTCCTGGTGGGTGCGTATGTACCGCCGCGCGACTGCATTAGGTATGGGCACGCATGTGGCCTGGGCATTTGCCGCCGCTTTGTGGCTGTTTTTTGTGCTTGGTTTTTTCCGTCCGATTTTGATGGGTTCATGGGGTGAGGCTGTGCCTTATGGCATCTTCCCGCATCTGGATTGGACAGC…
ASV650	TGGCTTGGGCTTGGCCTCGCTGATTTGCGGCATGATCGCCTTCAACATCATCGGCATGAACATGCTGGCCTCTGTGCATTACGACCCGGTGCAGTTCGTGCGTCAATTGTTTTGGCTGGCACTGGAGCCGCCACCCCCTGAATACGGTTTGTCATGGCCGCCCCTGAACCAAGGCGGTTGGTTTTTGATCACCGGTATTTTCTTGAGTGCCTCCGTGCTGTTGTGGTGGGTGCGCATGTACCGCCGCGCCACCCAACTCGGCTTGGGCACCCACGTCGCTTGGGCTTTCGCGGCCGCCTTGTGGTTGATGTTTGTGTTGGGCTTCATCCGCCCCATCCTGATGGGTTCTTGGTCAGAAGCCGTGCCTTACGGCATCTTCCCGCACCTGGACTGGACCGC…
ASV651	CCGGCTGGGATTGGCTTCGCTGATCTGCGGTCTGTTTGCGTTCACCATCATCGGTTTGAACATGCTGGCTTCGGTGAACTGGAATCCGATCCAGTTCGTCAAACAGTTATTCTGGCTGTCCCTGGACCCGCCGAGCCCGGCCTATGGGCTTTCCATACCGCCGCTCAACGATGGGGGCTGGTTCATCATCGTCGGCTTTTTCTTCGTGGTGTCGGTGATGCTCTGGTGGGCGCGCATGTACACCCGTGCACGTGAGCTCGGCATGGGGACTCATATCGCCTGGGCCTTTGCCGCAGCGATCTGGCTCATGCTGGTGCTGGGACTGTTTCGTCCGGTGTTGATGGGCAGTTGGAGCGAGGCCGTTCCCTACGGCATCTTCAGCCATCTCGACTGGACCGC…
ASV652	CGGCTTGGGCCTGGCCTCGCTCATCCTGGGCACCTTGGCTTTCAACATCATTGGCTTCAACATGTTGGCTTCGGTCAACTGGGACCCGATCCAATTTGTGCGCCAGCTGTTTTGGCTGGCCCTGGAACCACCAGCGCCGGTGTATGGTCTGAGTTTTCCGCCGATGAATGAAGGCGGCTGGTGGTTGCTCACCGGCTTGTTCCTCACCGCCTCGTTGTTTTTTTGGTGGGCGCGCATGTACCGCCGCGCCAAGGCATTGGGCCTGGGCATGCACATCCCTTGGGCCTTTGCCGCTGCGCTGTGGTTGTACCTCGTGCTTGGCTTTTTCCGCCCCATTTTGATGGGCTCATGGAGCGAGGCCGTGCCCTTTGGCATCTTCCCGCACCTGGACTGGACAGC…
ASV653	CGGGCTGGGTGTGGCCTCGCTGTTGTTCGGCACACTGGCCTTCAACATCATCGGCTTCAACATGCTGGCTTCGGTGGGCTGGAATCCGCTGCAGCTCATCAAGCAGTTGTTCTGGCTGGCGCTGGAGCCGCCGCCGCCTGCTTTCGGCCTGAGCATCCCGCCGCTGGCGCAGGGTGGCTGGTGGCTGGTGGTCGGTTTCCTGCTGACGGTCTCTATCCTGCTCTGGTGGGTCCGCACCTACCGGCGCGCCAGGCAACTGGGCCTGGGCACCCACGTGGCGTGGGCTTTCGCTGCGGCGATCTGGCTTTACCTGGTGTGCGGCTTCTTCCGCCCCATCATGATGGGCAGCTGGTCAGAAGCGGTGCCGTTCGGGATATTCCCCCACCTCGACTGGGTGTC…
ASV654	CCCGCTGGGAATCGCGTCGCTGATCTTCGGCGTCGCGGCCTTCAACATCATCGGCTTCAACATGCTGGCCCAGGTCAACTGGGACATCGTGCAGTTCGTGCGCCAGCTGTTCTGGCTGTCGCTGGAACCGCCGCGTCCGCAGTACGGGCTGTCGCTGCCGCCGCTCAACCAGGGCGGCTGGTGGCTGATGGCCGGCGGCTTCCTCACCGTGTCGATACTGCTGTGGTGGACGCGCATGTACACCCGGGCGCGGGCACTGGGTCTGGGCACGCACGTCGCCTGGGCCTTTGCCGCGGCGATCTGGCTGTTCCTGGTGCTGGGCTTCATCCGCCCGGTGCTGATGGGTTCGTGGTCCGAGGCGGTGCCCTTCGGCATCTTTCCGCACCTGGACTGGACGGC…
ASV655	ATGGCTCGGCACTATTTCGCTCGTCTGCGGGTTCATCGCGTTCGAAATCATCGGCCTCAATATGTGGGCATCGGTGAATTGGGATCCGGTGCAATTCGTTCGTCAGCTGTTCTGGCTTTCGCTTGAACCGCCGCCGGCGAAATATGGTCTCCACTTCCCGCCTTTGCGTGAAGGCGGCTGGTGGTTGATTGCCGGTCTCTTCCTCACAACAAGCGTTTTGTTGTGGTGGGTTCGTACCTATCGCCGCGCCCGCGCGCTCGGCATGGGCACGCATGTCGCTTGGGCTTTCGCCGCCGCGATCTGGCTCTATCTGGTGCTGGGCTTTATCCGCCCTGTGCTGATGGGCAATTTCTCGGAAGCCGTACCTTTCGGCATCTTCCCGCATCTTGATTGGACGGC…
ASV656	CACCCTGGGTGTGGCTTCGCTGATCTTCGGCATTGCCGCGTTCAACATCATCGGCCTGAACATGCTGGCATCCGTGGACTGGAACCCCATCCAGATGCTGCGCCAGTTGTTTTGGCTGGCGCTGGAGCCGCCAGCACCGGCTTATGGACTCAGCATTCCGCCGCTCAACCAAGGTGGCTGGTGGCTGATCACCGGTTTCATGCTGACCTTGTCTATTTTGCTGTGGTGGGCTCGCACCTACCGGCGTGCGCGGCAGCTCGGCTTGGGCACCCATGTGGCCTGGGCATTTGCTGCGGCAATCTGGCTGTTTCTGGTCTGCGGCTTCTTCCGCCCCGTCATGATGGGCAGCTGGTCTGAAGCGGTTCCTTTCGGCATATTCCCGCACCTTGACTGGACCTC…
ASV657	TGGTCTTGGCCTGGCGTCGCTGATTTTCGGCACGCTGGCATTCAACATTATCGGCTTTAACATGCTGGCGGCGGTGGACTGGAATCCGCTGCAATTAATCCGCCAATTGTTTTGGCTCGCGCTTGAACCACCGCCACCTGGCTATGGCTTGCGCTGGCCGCCGCTAAACCAGGGTGGCTGGTGGCTAATCACGGGCTTTCTGCTCACGGTGTCCCTGTTTTTGTGGTGGACACGGATGTACCGGCGCGCTCGGCAGTTGGGGTTGGGTACCCACGTGGCCTGGGCTTTCGCTGCGGCGATTTGGCTGTACCTGGTGTGTGGATTCTTCCGTCCGGTTCTGATGGGCAGTTGGTCAGAGGCCGTGCCGTTTGGCATCTTCCCGCACCTTGACTGGGTATC…
ASV658	CGGCATCGGCATCATGTCGCTGCTCTGCGGCTTCATCGCCATCGAGATCATCGGCCTCAACATGCTGGCCTCCGTCAACTGGAACCCGATCCAGTTCGTGCGCCAGCTGTTCTGGCTGGGCCTCGAGCCGCCGCCGGCCAAGTATGGCCTCGCCCTCGCCCCTCTCCGCGAGGGCGGCTGGTGGCAGATGGCGGGCTTCTTCCTGACCATCTCGATCCTGCTGTGGTGGGTGCGCACCTACCGCCGCGCCCGCGCGCTGGGCATGGGCACGCACATCGCCTGGGCCTTCGCCGCGGCGATCTGGCTCTACCTGGTGCTGGGCTTCATCCGCCCGCTGATCATGGGCAACTTCTCGGAGGCCGTGCCCTTCGGCATCTTCCCGCACCTCGACTGGACGGC…
ASV659	CGGCCTGGGGCTGGCCTCGCTGGTGTTTGGCACCCTTGCCTTCAACATCATCGGCTTCAATATGCTGGCCATGGTGGACTGGAATCCGCTGCAACTGGTTCGTCAATTGTTCTGGCTGGCCCTTGAGCCTCCGCCACCAAGCTTTGGCCTGTCCATTCCGCCGCTCAACCAGGGAGGCTGGTGGCTGATTTCCGGCTTTTTGCTGACCATATCCATACTTTTGTGGTGGACCCGCATCTACCGGCGCGCCAGACAACTTGGCCTGGGTACCCATGTGGCCTGGGCCTTTGCTGCTGCCATCTGGCTGTTCCTGGTGTGCGGTTTTTTCCGGCCGGTCCTGATGGGCAGCTGGTCAGAGGCAGTGCCCTTCGGCATCTTCCCCCACCTCGATTGGGTCTC…
ASV660	CGGGCTCGGCATCATGTCGCTGCTCTGCGGCTTCATCGCCATCGAGATCATCGGCCTCAACATGCTGGCCTCGGTGAACTGGAACCCGATCCAGTTCGTGCGCCAGTTGTTCTGGCTCGGCCTCGAACCGCCGCCGGCGAAATACGGCCTGGGCCTTGCTCCCTTGCGCGAGGGCGGCTGGTGGCAGATGGCGGGCTTCTTCCTCACCGCCTCCATCCTGCTGTGGTGGCTGCGCACCTATCGCCGCGCCCGCGCGCTCGGCATGGGCACCCACATCGCCTGGGCCTTCGCCGCCGCGATCTGGCTTTACCTGGTGCTCGGCTTCATCCGCCCGCTGCTGATGGGCAACTTCTCGGAAGCCGTGCCCTTCGGCGTCTTCCCCCACCTCGACTGGACGGC…
ASV661	TGGCTTGGGCTTGGCCTCGCTGATTTGCGGCATGATCGCCTTCAACATCATCGGCATGAACATGCTGGCCTCGGTGCATTACGACCCGGTGCAGTTCGTGCGTCAATTGTTTTGGCTGGCACTCGAGCCGCCACCCCCTGAATACGGTTTGTCATGGCCACCCCTGAACCAAGGCGGTTGGTTTTTGATCACCGGTATTTTCTTGAGTGCCTCCGTGCTGTTGTGGTGGGTGCGCATGTACCGCCGCGCCACCCAACTCGGCTTGGGCACCCACGTCGCTTGGGCTTTCGCGGCCGCCTTGTGGTTGATGTTTGTGTTGGGCTTCATCCGCCCCATCCTGATGGGTTCTTGGTCAGAAGCCGTGCCTTACGGCATCTTCCCGCACCTGGACTGGACCGC…
ASV662	CACGCTGGGCGTGGCCTCGCTGCTGTTTGGCACGCTGGCTTTCAACATCATTGGCTTCAATATGCTGGCCTCGGTGGACTGGAGTCCGATTGAGCTGATCCGCCAGTTGTTCTGGCTGGCGCTTGAGCCGCCGCCCCCGGCCTTTGGCCTGGGCATTCCGCCGCTGGCGCAAGGTGGCTGGTGGTTGATTGTGGGCTTTATGCTGACGGTGTCGATTTTGCTGTGGTGGACACGCACCTACCGCCGCGCGCGCCAACTTGGGCTGGGCACGCACGTGGCCTGGGCCTATGCGGCGGCCATTTGGCTGTACCTGGTGTGCGGCCTGTTTCGGCCCATCATGATGGGCAGTTGGTCGGAGGCGGTACCGTTTGGCATCTTCCCGCACCTGGACTGGGTGTC…
ASV663	CACGACCGGTTTTCTGTCGATCGTGTGCGGGGTAATTGCGATCGAGATCATCGGCCTCAACATGCTGGCATCGGTCAACTGGAGCCCGATCGCGTTCATGCGCCAGTTTTTCTGGCTCTCGCTGGAGCCGCCGCTGGCCAAACACGGACTGAAGATATTTCCGCCTTTGAAAGAGGGCGGTTGGTGGCTGATGGCGGGCTTCTTCCTCACCTCGGCAATTCTGCTCTGGTGGGCACGAATGTACAAGCGCGCGCGCGACCTCGGCATGGGCACACATGTTGCGTGGGCGTTCGCCGCCGCGATTTGGCTCTATCTCGTGCTGGGCTTCATTCGTCCGATCCTGATGGGCAGCTGGAGCGAGGCGGTTCCGTTCGGAGTCTTCCGCCATCTTGATTGGAC…
ASV664	CGGTCTCGGTTTGGCCTCACTGATCTTTGGGTTGATCGCCTTCACGCTGATTGGCATGAACATGCTGGCTTCGGTGAACTACGACCCCATCCAATTTGTGCGCCAGCTGTTCTGGTTGTCTCTGGAGCCCCCACCGCCCAGCTACGGCTTGAGCATGCCCCCGCTCAACCAGGGCGGTTGGTTCCTCATCGTGGGCCTGTTCTTGACCGCATCGGTCTTGTTCTGGTGGGCTCGCACTTACCGCCGTGCGGTGGAGCTGGGCATGGGCACGCACATCGCTTGGGCTTTTGCCGCCGCCATCTGGTTGTTCTTGGTGCTGGGTTTGTTTCGCCCCATCTTGATGGGTTCATGGGGTGAGGCTGTGCCCTACGGCATCTTCTCCCACCTGGACTGGACGGC…
ASV665	CAATCTGGGAGTGCTCTCGCTGATATGCGGGTTCATCTCCTTCGAGATCATCGGGCTCAACATGTGGGCCTCGGTGAACTGGAGCCCCGGCCAATTCATCCGCCAATTGTTCTGGCTCGCGCTGGAACCGCCGTCGCCGCAATATGGCTTGCGCATTGCGCCGCTGCGCGAAGGAGGCTGGTGGCTGATCGCCGGCTTCTTCATGACGGCCTCCGTGCTGCTGTGGTGGCTGCGCATGTATCGGCGGGCGCGGGCGCTGGGCATGGGCACCCATACGGCCTGGGCCTTCGCTGCGGCCATCTGGCTCTTTCTGGTGATCGGCCTCATCCGGCCGGTGCTGATGGGCCATTGGAGCGAGGCGGTGCCCTTCGGCATCTTCCCGCATCTGGATTGGACGGC…
ASV666	CACCATGGGCACGATCTCGCTTTTCTCGGGGTTGGTCTGGTTCACCATGGTGGGCGGCTGGTTCTGGTATCAGGCCGGGTTCAACCCTGCGGTTTTCCTGCGGGACCTCTTCTGGCTGTCGCTTGACCCGCCGGATGCCTCATATGGGCTGAGCATCCCACCCCTCGCCGAGGGTGGATACTGGCTGATCGCCTCGTTCTTCCTTCTGGTGTCAGTGCTGTCCTGGTGGGTGCGTAGCTACCTGCGGGCGCAGGCCTTGGGGATGGGCAAGCATGTCTGCTGGGCCTTTGCCTCTGCGATCTGGCTGTTCCTGGTCCTGGGCCTGATCCGGCCGGTCCTCATGGGTTCATGGTCCGAAGCGGTGCCTTACGGCATCTTCACGCACCTCGACTGGACCAA…
ASV667	TGGCCTGGGTGTTGCGTCACTGGTGTTCGGCACACTGGCCTTCAACATCATCGGCTTCAACATGCTGGCCTCAGTCGACTGGAGCCCTCTGCAGTTGATCCGCCAGCTGTTCTGGCTGGCGCTGGAGCCGCCGCCGCCTTCCTTTGGCCTGAGCATCCCGCCGCTGGCCCAAGGAGGGTGGTGGTTGATAGTGGGCTTTCTGCTGACGGTTTCCATCATGCTGTGGTGGGCGCGCACCTACCGCCGAGCGCGGCAGTTGGGCTTGGGTACGCACGTGGCCTGGGCCTTTGCAGCAGCCATCTGGCTGTACCTGGTGTGCGGCTTCTTCAGGCCCATCATGATGGGCAGCTGGAGCGAGGCAGTGCCCTTTGGCATCTTCCCGCACCTGGACTGGGTGTC…
ASV668	CGCGCTGGGGATGGCGTCGCTGATCTGCTTCACGTTCGGCTTCACCATCATCGGCTTCAACATGCTGGCGTCGGTGCACTGGAATCCCATCGAGTTCATCCGCCAGCTGCCCTGGCTGGCGCTGGAGCCGCCACCGCCGTCGGAGGGGCTCAAGCTCATCCCGCCGCTCAACAAGGGCGGCTGGTGGAACATCTCCGGCATGTTCCTGACCCTCTCGATCCTGCTGTGGTGGGTGCGAACCTACCGCCGCGCCCGGGCGCTCGGCATGGGAACCCACGTGCCGTGGGCGTTCGCCTCGGCCATCTGGCTGTTCCTGGTCCTCGGCCTGATCCGGCCGGTGCTGCTGGGCAGCTGGAGCGAGGGCGTGCCCTTCGGCATCTTCCCGCATCTCGACTGGAC…
ASV669	GGGCCTGGGTGTTGCCTCGCTGGTGTTCGGAACGCTGGCGTTCAACATCATCGGTTTCAACATGCTCGCGTCGGTGGACTGGAGCCCGATCCAGCTCATCCGGCAACTCTTCTGGCTGGCGCTCGAGCCGCCGCCGCCGACGTATGGGCTGAGCATCCCGCCACTCGCCCAGGGCGGGTGGTGGCTGGTCGTGGGTTTCATGCTCACCACGTCGCTGCTGCTCTGGTGGGCACGCACCTATCGCCGGGCGCGACAGCTCGGCATGGGCACGCACGTCGCGTGGGCCTTCGCGGCGGCGATCTGGCTCTATCTGGTGTGCGGTTTCTTTCGCCCGATCCTGATGGGCAGTTGGGCGGAGGCCGTGCCGTTCGGCATCTTCCCGCACCTCGACTGGGTATC…
ASV670	CGGCTTGGGCCTGGCCTCGCTCATCCTGGGCACCTTGGCTTTCAACATCATTGGTTTCAATATGTTGGCTTCGGTCAACTGGGACCCGATCCAATTTGTGCGCCAGCTGTTTTGGCTGGCCCTGGAACCACCAGCGCCGGTGTATGGCCTGAGCTTTCCGCCGATGAATGAAGGCGGCTGGTGGTTGCTCACCGGCTTGTTCCTCACCGCCTCGTTGTTTTTTTGGTGGGCGCGCATGTACCGCCGCGCCAAGGCATTGGGCCTGGGCATGCACATCCCTTGGGCCTTTGCCGCTGCACTGTGGTTGTACCTCGTGCTTGGCTTTTTCCGCCCCATTTTGATGGGCTCATGGAGCGAGGCTGTGCCCTTTGGCATCTTCCCGCACCTGGACTGGACAGC…
ASV671	GACGTTCGGGGTCATCTCGATTGCGACTGGTGCGATCTGGTTCATGCTGTGCGGGGCCTGGTTCTGGCATCTGGCCGGATACAATCCGGGCGTCTTCATGCGCGATCTGTTCTGGATGGCGCTGGAACCGCCGGGGCCGGAGTGGGGCCTGCGGGTGCCGCCGATGGCCGAAGGCGGTCTGTGGTTGCTGGCGTCGTTCTTCCTGCTGATCTCGGTGCTGACCTGGTGGGTACGCACCTATCTGCGGGCCGAGGCGCTGGGGATGGGCAAGCATGTGGCCTGGGCATTCGCCGGGGCGATCTGGCTGTTCCTGGTGCTGGGTCTGATCCGGCCGGTGATGATGGGCAGCTGGTCCGAGGCGGTGCCTTACGGCATCTTCCCGCACCTTGACTGGACCAA…
ASV672	CTTCTGGGGCTTCACGTCGCTCCTCTGCGGCTTCCTCGCGTTCGAGATCATCGGTCTCAACATGTGGAGGTCCGTCGGCTGGAGCCCGGTGGAGTTCATCCGGCAGCTCCCGTGGCTCGCGCTCGAACCGCCCTCGCCGGAGTACGGCCTGCGCATCCCGCCGCTCGCCAAGGGTGGCTGGTACCTGATCGCCGGCTTCTTCCTCACGGCGAGCATCGTCCTGTGGTGGATCCGCACCTACACCCGTGCGCGCGCCCTCGGCATGGGCACGCACCTCGCGTGGGCCTTCGGGTCGGCGATCTTCCTCTACGCCTCGTTCTTCTTCCAGCCGCTGCTGGTGGGCAGCTGGAGCGAGATGGTGCCGTTCGGCCTCTTCGCCCATCTCGACTGGACGTCGGC…
ASV673	GGGACTCGGGATCGCGTCGGTGCTGTGCGGGCTCTTCGCCATCCAGATCATCGGGTGGAACATGCTTGCCTCGGTCAACTGGAACTGGGTGGAGATGCTCCGTCAACTCCCCTGGCTCGCGCTCGAACCGCCTTCGCCGGCCTATGGGCTGCGCATCCCGCCGCTCAACGAGGGCGGGTGGTGGCTCATGGCGGGATTCTTCCTGACGCTGTCCATCCTGCTGTGGTGGGCAAGGACATATCGCCGGGCGGTGGCGCTCGGGATGGGGACACACATCGCCTGGGCTTTCGCCGCGGCGATCTGGCTCTTCCTGGTTCTCGGCTTCTTCCGGCCAGTGTTGATGGGAAGCTGGGGCGAGGCGGTCCCGTTCGGGATCTTCCCGCACCTCGACTGGACTGC…
ASV674	CGCGACGGGCGTCGCCTCGCTGCTGCTTGGCTTCCTCTCGATTTCGATCATGGGCCTGAGCTTCGCCGCCCAGGTGAACTACAACCCGGTGCAGTTCATCCGGCAGTTGCCGTGGCTGTCGCTGCAGCCGCCGGCGCCCTCGGCGGGGCTCCAGCTGCTGCCCTCGCTGGACCGCGGTGGTGCGTGGCTGCTCGCGGGCGGGCTGCTGACCGCCTCGATCCTCCTCTGGTGGGTGCGGATGTACCGGCGGGCCCGGGCCCTGCGGATGGGCACGCAGGTGGCGTGGGCGTTCGCGTCGGCCATCTGGCTGTTCCTGGTGCTGGGTTTCATTCGCCCGGTGCTGATGGGCAGCTGGGGTGAGGCGGTGCCGTTCGGGATCTTCGCGCACCTCAACTGGAC…
ASV675	CGGGCTGGGCGTGGCCTCGCTGGTGTTTGGGACCTTGGCCTTCAACATCATCGGCTTCAACATGTTGGCTTCGGTCGACTGGAGCCCGCTGCAGCTGATACGCCAGTTGTTCTGGCTGGCGCTGGAGCCGCCACCACCGGCTTACGGCCTGAGCATCCCGCCGTTGGCGCAGGGTGGCTGGTGGTTGGTGGTGGGCTTCTTGCTCACCGTCTCGATCATGTTGTGGTGGGTGCGAACCTACCGCCGCGCACGCCAGCTTGGCCTGGGCACACACGTGGCTTGGGCCTTTGCGGCCGCCATCTGGCTGTACCTGGTGTGCGGTTTCTTCCGTCCCATCATGATGGGCAGCTGGAGCGAGGCCGTGCCCTTTGGCATCTTCCCGCACTTGGACTGGGTGTC…
ASV676	GGCGCTCGGCACGGCCGCGGCCTTCACCTTCACGATCGGCTTCGTGATCATCGGCTTCAACATGCTGGCATCGGTCCACTGGAACCCGATCCAGTTCGTCCGCCAGCTGCCCTGGCTGGCGCTCGAGCCGCCGCCGCCCTCGCAGGGGCTCAAGCTGATCCCGCCGCTCAACCAGGGCGGCTGGTGGAACATCGCAGGCTTTTTCATCACCCTGTCGATCATGCTGTGGTGGCTGCGCATGTACCGGCGCGCCCGCGCGCTCGGCATGGGCACCCATGTGCCATGGGCCTTCGCCTCGGCGATCTGGCTCTACCTGGTGCTCGGCCTGATCCGGCCGGTGCTGATGGGCAGCTGGAGCGAGGCCGTGCCCTTCGGCATCTTCCCGCATCTCGACTGGAC…
ASV677	CACGCTGGGCGTGATGTCGCTGCTCTCGGGCTTCCTCGCGATCGAGATCATCGGGCTCAACATGTGGGCCTCGGTCAACTGGGATCCCGTGCAGTTCATCCGGCAACTGCCCTGGCTGGCGCTGGAACCGCCCGCACCTGGCTACGGTTTGTCGCTGCCGCCGCTGCAGGACGGCGGCTGGTGGCTCATGGCCGGTTTCTTCCTGACCCTAGCGATTCTCCTCTGGTGGCTGCGAACGTACCGCCTCGCGCGCAAGCTCGAGATGGGTACGCACGTGGCGTGGGCCTTCGCCTCGGCGATCTGGCTGTACCTCGTGCTGGGTTTCATCCGGCCGTTGCTGATGGGCAGCTGGTCGGAGGCCGTGCCGTTCGGCATTTTCCCGCACCTCGACTGGACCTC…
ASV678	CTTCACGGGACTGGCATCGCTGATCTGCGGCTTCATCGCGATCGAGATCATCGGGCTCAACATGTGGGCGTCGGTGAACTGGGATCCGGTGCAGTTCGTGCGGCAGCTGCCGTGGCTTGCACTCGAGCCGCCCGGACCGCAGTGGGGCCTGTCGATCCCGCCGTTGAATGAAGGCGGCTGGTGGCTGATGGCCGGCTTCTTCCTGACCGCGTCGATCATGCTGTGGTGGGTGCGCACGTATCGGCGTGCGCGCGCGCTGGGCCTCGGCACGCACGTGGCCTGGGCGTTCCTCTCGGCGATCTGGCTGTACCTCGTGCTCGGCTTCATCCGCCCGGTGCTGATGGGCAGCTGGTCTGAGGCGGTACCGTTCGGGATCTTCCCGCACCTCGACTGGACGGC…
ASV679	TTACACCGGCCTTCTGTCGCTCATCTGCGGCTTCATCGCCTTCGAGATCATCGGCCTCAACATGTGGGCTTCGGTCAATTGGGATCCAGTGCAGTTCGTGCGCCAGTTGCCCTGGCTCGCGCTCGAACCGCCCAAGCCGCAATATGGCCTGCAGATCCTGCCGCCGCTGCGCGACGGCGGCTGGTGGCTGATCGCCGGCTTCTTCCTCACCGCCTCGGTTCTTCTGTGGTGGTGGCGGATGTATCGCCGCGCGCGGGCGCTGGGTCTCGGCACCCATACCGCTTGGGCGTTTCTCTCGGCGATCTGGCTCTATCTCGTGCTCGGCTTCATCCGGCCGCTGCTGATGGGGAGCTGGAGCGAGGCGGTGCCCTTCGGCATCTTCCCGCATCTCGACTGGAC…
ASV680	CCCGCTGGGCATCGCGTCGCTGATCTTCGGCGTCGCGGCCTTCAACATCATCGGCTTCAACATGCTGGCCCAGGTCAACTGGGACATCGTGCAGTTCGTGCGCCAGCTGTTCTGGCTGTCGCTGGAGCCGCCGCGTCCGCAGTACGGGCTGTCGCTGCCGCCGCTGAACCAGGGCGGCTGGTGGCTGATGGCCGGCGGCTTCCTCACCGTGTCGATCCTGCTGTGGTGGACGCGCATGTACACCCGCGCACGGGCACTGGGCCTGGGCACGCACGTCGCCTGGGCCTTCGCCGCGGCGATCTGGCTGTTCCTGGTGCTGGGCTTCATCCGCCCGGTGCTGATGGGTTCGTGGTCCGAGGCGGTGCCCTTCGGCATCTTTCCGCACCTGGACTGGACGGC…
ASV681	CGGCCTCGGGCTGGCGTCGCTGATCTTCGGCACGCTCGCGTTCAACATCATCGGTTTCAATATGCTGGCGTCGGTGGACTGGAGCCCGATCCGGTTCGTGCGCGAGCTGTTCTGGCTGTCGCTCGATCCACCGCCGCCGCAGTACGGCCTGTCGCTGCCGCCGCTGAACCAGGGCGGCTGGTGGCTGATCGCCGGCGGCTTGCTGACCGTCTCGCTGCTGCTGTGGTGGGCGCGCATGTACACGCGCGCGCGCCAGCTCGGCATGGGCACGCACATCGCCTGGGCATTTGCCGCGGCGATCTGGCTGTTCCTGGTGCTCGGCTTCATCCGCCCGGTGCTGATGGGCAGCTGGGGCGAAGCGGTGCCGTTCGGCATCTTCTCGCACCTGGACTGGACCGC…
ASV682	TTCTTTGGGTGTTGCTTCCCTGGTCTTCGGCATCGCTGCTTTCAACATCATTGGATTCAACATGTTGGCCTCTGTCGACTGGAATCCTATCCAGTTGCTGCGCCAATTGTTCTGGCTCGCGCTGGAGCCGCCGCCTCCAGCCTATGGCCTGAGCATGCCGCCACTGGCTCAAGGCGGTTGGTGGCTGATCGTGGGCTTCATGTTGACCGTCTCCATTTTGCTGTGGTGGGCTAGAACCTACAGGCGCGCCCGACAGCTTGGTTTGGGAACGCATGTGGCCTGGGCCTTCGCTGCCGCGATATGGCTGTATCTGGTGTGCGGTTTTTTCCGCCCCATCATGATGGGCAGCTGGTCAGAAGCCGTACCCTTTGGCATCTTTCCGCACCTCGATTGGGTCTC…
ASV683	CAGCCTGGGCGTGGCCTCGCTGATCTTCGGCGTGCTGTCGATCAACATCATCGGCCTGAACATGCTGGCGCAGGTCAACTGGGACCCGGTGCAGTTCGTGCGGCAGTTGTTCTGGCTGTCGCTGGAGCCACCGCGGCCGCAGTACGGCCTGTCGCTGCCGCCGCTGAACCAGGGCGGCTGGTGGCTGATGGCCGGCGGTTTCCTGACCACGTCGATCCTGCTGTGGTGGGTGCGGATGTACACCCGTGCCCGCGCACTCGGCCTGGGCACGCACGTGGCCTGGGCCTTCGCCGCGGCGATCTGGCTGTTCCTGGTGCTGGGCTTCATCCGGCCCGTGCTGATGGGCAGCTGGTCCGAGGCGGTGCCCTTCGGCATCTTCCCGCACCTGGACTGGACGGC…
ASV684	CGGTTTGGGCCTGGCCTCGCTCATCCTGGGCACCTTGGCCTTCAACATCATTGGCTTCAACATGTTGGCTTCGGTGGACTGGAACCCGATCCAATTTGTGCGCCAGCTGTTTTGGCTGGCCCTGGAACCACCAGCGCCGGTGTATGGCCTGAGTTTTCCGCCGATGAATGAAGGCGGCTGGTGGTTGCTCACTGGTTTGTTCCTCACCGCCTCGCTGTTTTTTTGGTGGGCGCGCATGTACCGCCGCGCCAAGGCATTGGGCCTGGGCATGCACATCCCCTGGGCCTTTGCCGCCGCGCTGTGGTTGTACCTGGTGCTTGGCTTTTTCCGCCCCATCTTGATGGGCTCGTGGAGCGAGGCCGTGCCCTTTGGCATCTTCCCGCACCTGGACTGGACGGC…
ASV685	GTGGACCGGCGTCGCGTCACTGGTCTTCGGCTTCCTGGCCTTCGAGATCATCGGCCTGAACATGTGGGCGTCGGTGAACTGGGATCCCATCCAGTTCATCCGCCAGCTGCCGTGGCTGGCGCTGGAGCCGCCACCGCCGGGATACGGGCTACGGCTGCCGCCCCTGGCCGACGGCGGCTGGTGGCTGATGGCCGGCTTCTTCCTGACGATGTCGTTGCTGCTGTGGTGGCTGCGCATGTATCGGCGGGCGCGGGCCCTCGGTCTCGGCACGCATGTCGCGTGGGCGTTCGCCTCGGCGATCTGGCTCTATCTCGTCCTCGGGTTCATTCGACCGCTGCTGATGGGCAGCTGGGGCGAAGCCGTTCCGTTCGGCATCTTCCCCCATCTCGACTGGACCGC…
ASV686	CGGCTTGGGCCTGGCCTCGCTCATCCTGGGCACCTTGGCCTTCAACATCATTGGCTTCAACATGTTGGCTTCGGTGGACTGGAACCCGATCCAATTTGTGCGCCAGCTGTTTTGGCTGGCCCTGGAACCACCAGCGCCGGTGTATGGCCTGAGCTTTCCGCCGATGAATGAAGGCGGCTGGTGGTTGCTCACCGGCTTGTTCCTCACCGCCTCGTTGTTTTTTTGGTGGGCGCGCATGTACCGCCGCGCCAAGGCATTGGGCCTGGGCATGCACATCCCTTGGGCCTTTGCCGCTGCACTGTGGTTGTACCTCGTGCTTGGCTTTTTCCGCCCCATTTTGATGGGCTCGTGGAGCGAGGCCGTGCCCTTTGGCATCTTCCCGCACCTGGACTGGACAGC…
ASV687	CGGACTGGGTGTGGCCTCGCTTGTGTTCGGCACAGCGGCCTTCAACATTATCGGCTTCAACATGCTGGCCTCGGTGGGCTGGAATCCGATCGAGCTCTTGCGTCAGCTGTTCTGGCTGGCGCTTGAGCCACCGGCGCCTGCCTATGGTCTGAGCATTCCGCCGCTGCAGCAGGGCGGCTGGTGGCTCATCGTCGGCTTCATGCTCACCGTATCCATGATGTTGTGGTGGGCTCGCACCTATCGGCGCGCTCGTCAGCTCGGCATGGGTACGCACGTCGCCTGGGCGTTCGCTGCGGCGATCTGGCTGTATCTGGTCTGCGGCTTTTTCCGCCCCATCATGATGGGCAGCTGGTCAGAGGCGGTGCCCTTCGGCATCTGGCCGCACCTTGACTGGGTGTC…
ASV688	CTGGACAGGCATGCTCTCGCTCCTGTGCGGGTTCACCGCGTTCGAGATCATCGGGCTCAACATGATGGCTTCGGTGAACTGGGATCCGATCCAGTTCGTCCGCATGCTGCCCTGGCTCAGCCTCGAGCCGCCGGGACCGGAATACGGCTTCTCGCCCATCGTGCCGCTCGCCAAGGGCGGCTGGTGGATCCTCGCCGGCATGTTCCTCACCGCTTCGGTGCTGCTCTGGACCATCCGTACCTACCGGCGGGCGAAGGCCCTCGGCATGGGCACGCATGTCGCCTGGGCCTTCCTTTCGGCGATCTGGCTGTTCCTCGTGCTCGGCTTCATCCGGCCCGCCTTCATGGGCAGTTGGTCCGAAGCGGTGCCCTTCGGCATCTTCCCGCATCTCGATTGGAC…
ASV689	CAGCTTGGGCCTGGCCTCGCTCATCTTGGGCACCTTGGCCTTCAACATCATCGGCTTCAATATGTTGGCTTCGGTCAACTGGAACCCGATCGAATTTGTGCGCCAACTTTTTTGGCTCGCCTTGGAGCCGCCGGCACCGGTGTATGGCTTGAGCTTTCCGCCCATGAACGAAGGCGGCTGGTGGTTGCTCACCGGTTTGTTCCTCACCGCCTCGCTGTTTTTTTGGTGGGCGCGCATGTATCGCCGTGCCAAGGCCTTGGGCCTGGGCATGCACATCCCCTGGGCCTTTGCCGCAGCGCTGTGGCTGTACCTGGTGCTGGGCTTTTTCCGCCCCATCTTGATGGGCTCATGGAGCGAGGCCGTGCCCTTTGGCATCTTCCCGCACCTGGACTGGACCGC…
ASV690	ATCGATCGGGCTCGTGTCGCTGGTGCTCGGCATCCTGTCGATCAACATCATGGGCTTCTACATGTTGGCCTCGGTCAACTGGAGCCCGATCGAATTCATCCGCCAGCTGCCCTGGCTGGCGCTGGAACCGCCGTCGCCCAAGTACGGGCTGAAGATCCCGCCCATGAACGAGGGCGGCTGGTGGCTGCTGTCGGGTGGCCTGCTGACGGCGTCGATGCTGCTGTGGTGGGTGCGCACCTACACGCGGGCGCGGCAGCTCGGCATGGGCACGCACGTGGCGTGGGCCTTTGCCGCCGCGATCTGGCTGTTCCTGGTGCTGGGCTTCATCCGCCCGGTGCTGATGGGCCACTGGAGCGAGGCGGTGCCCTTCGGCATCTTCCCGCACCTGGACTGGACCGC…
ASV691	TGGTCTGGGCGTCGCCTCGATCATCTGCGGGATGCTCGCCTTCAACATCATCGGCTTCAACATGCTGGCGCAGGTCAACTGGGACCCGATCCAGTTTGTGCGCCAGTTGTTCTGGCTGGCGCTGGAGCCGCCTGCACCTCAAAACGGGCTGCATTTCCCGCCCATGAATCAGGGTGGATGGTGGATGTTCGCCGGCGCCTTGCTGACGGCGTCGCTATTCCTCTGGTTTGCTCGCACCTATCGGCGTGCTCGTGAACTCGGCATGGGCACCCACGTGGCGTGGGCGTTCCTTTCAGCAATCTGGTTGTACCTGGTGCTGGGCTTCATCCGCCCGTTGCTGATGGGCAGTTGGGGTGAGGCCGTGCCGTTTGGCATCTTCCCGCACCTGGACTGGACGGC…
ASV692	CGGCATCGGTTTGGCGTCGCTGATTTTTGGCATGCTGGCCTTCAACATTATTGGCTTGAACATGCTGGCCTCGGTCAACTACGACCCGATCCAGTTCATCCGCCAACTTTTTTGGCTGGCACTGGAGCCACCAGCTCCAGCCAATGGCCTGGCGCTGGCGCCGCTCAACCAAGGCGGCTGGTGGCAAATTGCCGGTTTGTTTTTGACCATCTCCATTTTGCTGTGGTGGGTGCGCACCTACAGGCGGGCCAGAGAGCTGGGCATGGGCACGCATGTAGCCTGGGCTTTTGCAGGCGCCATTTGGCTGTACTTGGTGCTGGGCCTGATTCGACCCGTGCTCATGGGCTCGTGGGGTGAGGCGGTGCCCTTTGGCATCTTCCCGCACCTGGACTGGACAGC…
ASV693	CACGCTGGGCGTGATCTCGATCATCCTGGGCACGCTGGCCATCAACATCATGGGCTTCTACATGTTGGCTTCGGTCAACTGGAGCCCGATCGAGTTCATCCGCCAGTTGCCCTGGCTGGCGCTGGAGCCGCCCGCACCCAAGTACGGGCTGAAGATTCCGCCCATGAACGAAGGCGGCTGGTGGCTGCTGTCGGGCGGGCTGCTCACCGCGTCGATCCTGCTGTGGTGGGCGCGCACCTACACCCGCGCGCGGCAGCTCGGCATGGGCACGCACGTGGCCTGGGCTTTTGCCGCGGCGATCTGGCTGTTCCTGGTGCTGGGCTTCATCCGCCCGGTGCTGATGGGCCACTGGAGCGAGGCCGTGCCCTTCGGCATCTTCCCGCACCTGGACTGGACCGC…
ASV694	CTTCTGGGGCTTCACGTCGCTCCTCTGCGGCTTCCTCGCGTTCGAGATCATCGGTCTCAACATGTGGAGGTCCGTCGGCTGGAGCCCGGTGGAGTTCATCCGGCAGCTCCCGTGGCTCGCGCTCGAACCGCCCTCGCCGGAGTACGGCCTGCGCATCCCGCCGCTCGCCAAGGGTGGCTGGTACCTGATCGCCGGCTTCTTCCTCACGGCGAGCATCGTCCTGTGGTGGATCCGCACCTACACCCGCGCGCGCGCCCTCGGCATGGGCACGCACCTCGCGTGGGCCTTCGGGTCGGCGATCTTCCTCTACGCCTCCTTCTTCTTCCAGCCGCTGCTCGTGGGCAGCTGGAGCGAGATGGTGCCGTTCGGACTCTTCGCCCATCTCGACTGGACGTCGGC…
ASV696	CGGTTTGGGCCTGGCCTCGCTCATCCTGGGCACCTTGGCTTTCAACATCATTGGCTTCAACATGTTGGCTTCGGTGGACTGGAACCCGATCCAATTTGTGCGCCAGCTGTTTTGGCTGGCCCTGGAACCACCAGCGCCGGTGTATGGCCTGAGTTTTCCGCCCATGAATGAAGGCGGCTGGTGGTTGCTCACCGGTTTGTTCCTCACCGCCTCGCTGTTTTTTTGGTGGGCGCGCATGTACCGCCGCGCCAAGGCCTTGGGCCTGGGCATGCACATCCCTTGGGCCTTTGCCGCTGCGCTGTGGTTGTACCTCGTGCTTGGCTTTTTCCGCCCCATTTTGATGGGCTCATGGAGCGAGGCCGTGCCCTTTGGCATCTTCCCGCACCTGGACTGGACAGC…
ASV697	CGGCTACGGCATCGCTTCCCTCATCTGCGGCATCATCGCCTTCCAGATCATTGGCTGGAACATGCTCGCCTCGGTCGACTACAGCCCGATGGAAATGCTCAAGCAATTGCCGTGGCTGGCGCTGGAACCACCTTCACCCGCATGGGGTCTGTCGATCCCGCCGTTGAACGAGGGAGGTTGGTGGTTGATGGCAGGCTTCTTCCTGACACTCTCCATCATGCTCTGGTGGATCCGCATGTATCGCCGCGCCCGCGCGCTCGGCATGGGCACCCACATCGCCTGGGCCTTCGCCGCCGCGATCTGGCTGTACCTGGTACTCGGCTTCTTCCGCCCCGTCCTGATGGGCAGCTGGGGCGAGGCGGTGCCGTTCGGCATCTTCCCGCACCTGGACTGGACGGC…
ASV698	TGGTCTGGGCGTCGCGTCACTGGTGTTCGGCACGCTGGCCTTCAACATCATCGGCTTCAACATGCTGGCCTCGGTGGACTGGAACCCGCTGCAGCTGATTCGCCAGCTCTTCTGGCTCGCGCTGGAGCCGCCGCCACCGGCATTCGGCCTGAGCATTCCACCGTTGGCGCAGGGCGGCTGGTGGCTCGTCGTCGGCTTCCTGCTCACGGTGTCGATCCTGTTGTGGTGGGCTCGCACCTACCGCCGGGCCCGCCAGTTGGGCATGGGCACCCACGTGGCCTGGGCGTTTGCGGCCGCCATCTGGCTTTACCTGGTTTGCGGCTTCTTCCGCCCGATCATGATGGGCAGCTGGTCGGAGGCGGTGCCGTTCGGCATCTTCCCTCACCTGGACTGGGTGTC…
ASV700	GCCCTTGGGCATCGCGTCGATCATCTTCGGCGTCGCCTCCTTCAACATCATCGGATTCAACATGCTGGCCCAGGTCAACTGGGACATCGTGCAGTTCGTGCGCCAGCTGTTCTGGCTTTCGCTGGAACCGCCGGCACCGAAATATGGGCTGTCGCTGCCGCCGCTGAATGATGGCGGATGGTGGCTGATGGCCGGTGGCTCCCTGACCGTGTCCATCCTGCTGTGGTGGACACGCATGTACACGCGAGCTCGAGCGCTGGGGCTGGGCACGCACGTTGCCTGGGCCTTCGCCGCGGCAATCTGGTTGTTCCTGGTGCTGGGCTTCATACGCCCTGTGCTGATGGGCAGCTGGTCCGAGGCCGTTCCCTTCGGCATCTTTCCGCACCTGGACTGGACAGC…
ASV701	GTCGCTCGGCGTCCTGTCGCTGTGCTCGGGGCTTGTCTGGTTCACCATGGTCGGCGGCTGGTACTGGCACCAGGCCGGCTACAACCCGGCGGTCTTCATGCGCGATCTCTTCTGGTTCTCGCTCGACCCGCCGGCGCCGGAATACGGCCTGGGGTTCGCCCCCCTTGCCGAGGGCGGTTACTGGCTGATCGCCTCGTTCTTCCTTCTGATTTCCGTATGGTCCTGGTGGATCCGCACCTATCTTCGCGCGCAGGCCCTCGGGATGGGCAAGCATGTCGCCTGGGCGTTCCTCTCGGCGATCTGGCTTTTCATGGTGCTGGGCTTCTTCCGCCCGATCCTCATGGGGTCCTGGTCGGAAGCGGTGCCCTACGGCGTGTTCTCGCACCTCGACTGGACGAA…
ASV702	TGGCCTGGGGGTTGCGTCGCTTCTCTTCGGTACGCTGGCCTTCAACATCATCGGCTTCAACATGTTGGCCACGGTGGACTGGAATCCACTGCAAATGATTCGCCAACTGTTCTGGCTTGCGCTGGAGCCGCCGCCGCCCAGCTACGGCCTGAGCTGGCCCCCGCTCAACCAAGGGGGGTGGTGGCTGATCACCGGCTTCCTGCTCACCACGTCGCTGATGCTGTGGTGGACCCGCATGTACCGTCGCGCCCGTCAACTCGGCATGGGCACGCATGTGGCCTGGGCCTTCGCCGCGGCGATCTGGTTGTACCTGGTGTGCGGCTTCTTCCGTCCGGTGCTGATGGGCAGTTGGTCCGAGGCGGTGCCCTTCGGCATCTTCCCGCACTTGGACTGGGTGTC…
ASV703	CTGGGCCGGTGTCCTCTCCCTGATCTTCGGCTTCATCGCCTTCGAGATCATCGGGTTGAACATGTGGGCCTCCGTGGGCTGGGACCCGGTGGAGTTCATCCGCCAGCTCCCGTGGCTCGCCCTCGAGCCGCCGCCACCGCAATACGGGCTGCGGATTCCGCCGCTCAATCAGGGTGGCTGGTACCTCATGGCCGGCTTCTTCCTCACGCTCAGCATCATCCTCTGGTGGATTCGCGTGTACCGCCGGGCTCGCGCCCTGCAGATGGGCACGCACCTCCCGTGGGCGTTCGCCAGCGCGATCTTCCTGTACTCCACGTTCTTCTTCCAGCCGCTGCTCGTCGGTAGCTGGAGCGAGATGGTGCCCTTCGGCATCTTCCCGCACCTCGACTGGACGGCGGC…
ASV704	CAGCTTGGGCCTGGCCTCGCTCATCTTGGGCACCTTGGCCTTCAACATCATTGGCTTCAATATGTTGGCTTCCGTCAACTGGAACCCGATCGAATTTGTGCGCCAACTTTTTTGGCTCGCCTTGGAGCCGCCGGCACCGGTGTATGGCTTGAGCTTTCCGCCCATGAACGAAGGCGGCTGGTGGTTGCTGACCGGTTTGTTCCTCACCGCCTCGCTGTTTTTTTGGTGGGCGCGCATGTATCGCCGTGCCAAGGCCTTGGGCCTTGGCATGCACATCCCCTGGGCCTTTGCCGCAGCGCTGTGGCTGTACCTGGTGCTGGGCTTTTTCCGCCCCATCTTGATGGGCTCATGGAGCGAGGCCGTGCCCTTTGGCATCTTCCCGCACCTGGACTGGACCGC…
ASV705	CCCGCTGGGTATCGCGTCGATCATCTTCGGTGTTGCGTCGTTCAACATCATCGGCTTCAACATGCTGGCCCAGGTCAACTGGGACATCGTGCAGTTCGTGCGCCAGCTGTTCTGGCTGTCGCTGGAGCCGCCTGCGCCAGAGTACGGCCTGTCGCTGCCGCCGCTCAACAAGGGCGGCTGGTGGTTGATGGCCGGCGGCTTCCTCACCGTATCGATCCTGCTGTGGTGGGTGCGCATGTACACCCGGGCACGAGCTCTGGGCATGGGCACGCACGTGGCCTGGGCGTTCGCTGCGGCGATCTGGCTGTTCCTGGTGCTGGGCTTCATTCGCCCGGTACTGATGGGCAGCTGGTCCGAGGCCGTGCCTTTTGGCATCTTCCCGCACCTGGACTGGACGGC…
ASV706	CTCGCTCGGTGTCCTCTCGATCCTCTGCGGCTTCATCGCCTTCGAGATCATCGGGCTGAACATGCTGGCCTCCGTGAACTGGAACGTCGTCCAGTTCGTGAAGTTGCTGCCCTGGCTCGCGCTCGAGGCACCGCTTCCCAAGCACGGGTTGCGCATCCCGCCGCTCGCCGAGGGTGGCTGGTGGCTGGCGGCCGGCTTCTTCCTGACCGCCTCCATGTTCCTCTGGGCGGCGCGGATCTGGCGCCGGGCGGCGGCGCTGGGCCTTGGCCAGCACACCTTCTACGCCTTCATGGGCGCGGTCTGGCTCTACCTGGTGCTGGGCTTCATCCGCCCGATCCTGATGGGCTCCTGGAGCGAGGCGGTGCCCTTCGGCATCTTCCCGCACCTGGATTGGACGGC…
ASV707	GTTCACTGGAATCGCATCGCTTCTGTGCGGCTTCATCGCGATCGAGATCATCGGTCTCAATATGTTCGCGTCGGTGGACTGGAATCCGAAGCAGTTCGTCCGCCAACTGTTCTGGCTTGCGCTTGAACCGCCTGGTGCAGAGTGGGGACTGCGCTTTCCGCCGCTCAATCAAGGCGGTTGGTGGCTGGTCGCCGGTTTCTTCCTGACCACCGCAATCCTGTTGTGGTGGGTTCGGATGTACCGCCGGGCTGTGGCGCTGGGGATGGGGACGCATGTGCCCTGGGCGTTTGCATCGGCGATCTGGCTCTATCTGGTCCTGGGGTTCATTCGCCCTGTGCTGATGGGCAGCTGGAGCGAGGCCGTGCCGTTTGGCATCTTCCCGCACCTAGACTGGACCGC…
ASV708	TGCGACCGGCGTGGCGTCGCTGTTCTTCGGCATCCTCGCGATCAACATCATGGGGATCAACTACCTGGCGGATGTGCACTGGAATCCGGTCCAGTTCATCCGCCAGCTGCCCTGGCTGTCGCTGGATCCGCCGGCGCCGCAGTACGGCCTCCGGCTCGCGCCGCTGCGGCAGGGCGGGTGGTGGCAGATCGCGGGCCTGTTCCTGACGGTCTCCATCCTGCTCTGGTGGGTGCGCATCTACCGCCGGGCGCGGGCGCAGGGTCTCGGCACGCACCTTCCCTGGGCGTTCGCGTCCGCGATCTGGCTCTACCTGGTGCTGGGCTTCATCCGCCCGGTGCTGATGGGCTCGTTCGCCGAGGCGGTGCCGTTCGGCATCTTCTCGCACCTCGACTGGACCGC…
ASV709	TTCGCTGGGCGTAGCTTCGCTGCTTTTTGGCACTCTTGCATTCAACATCATCGGCTTCAACATGCTGGCCGCGGTTGACTGGAATGTCGCGCAGTTCATCCGCCAGTTGTTCTGGCTGGCGCTGGAGCCGCCGCCACCGCAGTACGGTCTCAGCATTCCACCGCTGGCACAAGGCGGCTGGTGGTTGATTACCGGCTTTATGTTGACCGTTTCCATTTTTCTGTGGTGGGTCAGAACTTACCGACGGGCACGCCAGCTCGGAATGGGAACGCATGTGGCCTGGGCCTTTGCTGCAGCCATCTGGCTGTACCTGGTGTGTGGATTCTTTCGCCCGATCATGATGGGCAGCTGGTCCGAGGCTGTGCCCTTCGGGATATTCCCTCACCTCGACTGGGTGTC…
ASV710	CACAATGGGCGTGGTCTCGCTGGCCACGGGCGCGATTTGGTTCATGCTTGTGGGCGCGTGGTATTGGCATCAGGCAGGGTATAACCCCGCCGTGTTTCTGCGCGATCTGTTCTGGTTCTCGCTAGAACCGCCAGCGGCTGAATACGGGCTTGGTTTTGCGCCTATGGCCGAAGGCGGCCTGTGGTTGATTGCCAGTTTCTTCTTGTTGATCTCGGTTTTGTCATGGTGGGTGCGCACCTATCTGCGCGCCGATGCACTGGGCATGGGCAAGCACGTATCTTGGGCCTTTGCAGGTGCAATCTGGTTGTTCTTGGTGCTGGGCCTTATCCGCCCCGTGCTGATGGGCAGCTGGTCAGAAGCCGTGCCTTACGGCATCTTTAGCCACCTTGATTGGACGAA…
ASV711	TTACCTCGGCTTCTTCTCGCTGGTGTGCGGCTTCATCGCGATCGAGATCATCGGCCTCAATATGTGGGCGTCGGTGGGCTGGGATCCGGTGGAGTTCGTGCGCCAGCTGTTCTGGCTCGGGCTCGAACCGCCGCCGGCCAAGTACGGCGTCATGGTGTTCCCGCCGCTCAACGAGGGCGGCTGGTGGCTGATCGCCGGTCTGTTCCTCACCACGTCGATCCTGCTCTGGTGGGCGCGCACCTACCGCCGCGCCCGCGCGCTGGGGATGGGCACGCATGTCGCCTGGGCCTTCGCCGCCGCCATCTGGCTTTACCTGGTGCTTGGCTTCATCCGTCCATTGATGATGGGCAGCTGGGCCGAGGCCGTGCCGTTCGGCATCTTCCCGCACCTCGACTGGAC…
ASV712	CTATCTGGGCGTCGCCTCGATGGTGTGCGGCCTGATCGCCTTCGAGATCATCGGCCTCAACATGTGGGCGTCGGTGGGGTGGGACCCCGTCCAGTTCGCCCGTCAGCTGTTCTGGCTGTCGCTCGAACCGCCAGGACCCGAATATGGCTTCTCGCCCTTCGTGCCGCTCGACAAGGGCGGCTGGTGGATCCTGGCCGGCGGGTTCCTGACGACGTCGATCATCCTCTGGTGGGTGCGCATCTATCGCCGCGCGCGCCAGCTCAAGATGGGCACGCATGTCGCTTGGGCCTTTGCCAGCGCGATCTTCCTCTACCTCGTCCTTGGCTTCATCCGCCCGATGCTGATGGGGAGCTGGGCTGAAGCCGTCCCGTTCGGCATTTTCCCGCATCTCGACTGGAC…
ASV713	CAATCTGGGGGTGGCCTCGCTGATCTGCGGGTTCCTCTCCTTCGAGATCATCGGCCTCAACATGTGGGCCTCGGTGAACTGGAGCCCCGGCGAATTCATCCGCCAGTTGTTCTGGCTCGGGCTGGAGCCGCCGCCGCCGCAATATGGCCTGCGCCTGGCGCCGCTGCGCGAAGGCGGCTGGTGGCTGATCGCGGGCTTCTTCATGACGGCGTCGCTGCTGCTGTGGTGGCTGCGCATGTATCGGCGGGCGCGCGCGCTGGGCATGGGCACCCATACGGCCTGGGCCTTTGCGGCCGCCATCTGGCTCTGTCTGGTGCTGGGCTTGATCCGGCCGGTGCTGATGGGCCACTGGAGCGAGGCTGTGCCCTTCGGCATCTTCCCCCATCTGGACTGGACGGC…
ASV714	TCCGCTCGGGATTGCATCGCTCCTCTTCGGCTTCACGGCCTTCGAGATCATCGGTCTGAACATGTGGGCCTCGGTGAACTGGAGTCTCGTCCAGTTCATCCGGCAGCTTCCGTGGCTCGCTCTCGAGCCGCCGGCGCCGTCCAACGGCCTGCACTTCCCTCCGCTGAATCAGGGTGGCTGGTGGTTGCTCGCCGGCTTCTTCCTGACGCTCTCGATTCTGACGTGGTGGCTCCGCACCTACCGCCGGGCGCGCGCGCTCGGCATGGGCACGCACGTGGCATGGGCGTTCGCTGCGGCCATCTGGCTCTACCTGGTGCTCGGCTTCATCCGGCCGATCCTCATGGGTAGTTGGGGCGAGGCGGTGCCGTTCGGCATCTTCCCGCACCTCGACTGGACGGC…
ASV716	CAATCTGGGCGTGGCCTCGCTGTTCTGCGGCTTCCTCGCCTTCGAGATCATCGGGCTCAACATGTGGGCCTCGGTGAACTGGGATCCCCGAGAATTCGTCCGGCAACTATTCTGGCTCGCGCTGGAGCCGCCTCCGCCGCAATATGGACTGCGGGTCATGCCACCGCTGCGTGAAGGGGGCTGGTGGCTGATCGCCGGCTTCTTCCTCACGGCGTCCGTGCTGCTGTGGTGGCTGCGCATGTATCGTCGGGCGCGGGCGCTGGGCATGGGCACCCATACGGCCTGGGCCTTCGCCGCCGCCATCTGGCTCTATCTGGTGATCGGATTCATCCGGCCGGTGCTGATGGGCCACTGGAGCGAGGCGGTGCCCTTCGGCATCTTCCCCCATCTGGACTGGAC…
ASV717	CGCCATCGGCATCATGTCGCTGCTCTGCGGCTTCATCGCCATCGAGATCATCGGCCTCAACATGCTGGCCTCCGTCAACTGGAGCCCGATCCAGTTCGTGCGCCAGCTGTTCTGGCTCGGCCTCGAGCCGCCGCCGGCCAAGTACGGCCTGGCGCTGGCGCCGCTGCGCGAGGGCGGCTGGTGGCAGATGGCCGGCTTCTTCCTCACCGCCTCGATCCTCTTGTGGTGGGTCAGGACCTATCGCCGGGCGCGCGCCCTGGGGCTCGGCACGCATGTCGCCTGGGCCTTTGCCGCGGCGATCTGGCTCTACCTGGTGCTGGGCTTCATCCGGCCGCTGCTGATGGGCAATTTCTCGGAAGCCGTGCCGTTCGGCATCTTCCCGCACCTCGACTGGACGGC…
ASV718	CTTCTGGGGCATCGTCTCGCTGCTCTGCGGCTTCATCGCGTTCGAGATCATCGGCCTGAACATGATGTATCAGGTGGGGTGGAGCCCCATCGAACTCATCCGTCAGCTGCCGTGGCTCGCGCTCGAGCCGCCGTCGCCGGAATACGGCCTCCGGTTCCCGCCGCTCCTCAAGGGTGGCTGGTACCTGATTGCCGGCTTCTTCCTGACGATCGCCGTCATCACGTGGTGGGTTCGCACCTACACCCGCGCTCGCGCGCTGGGCATGGGGACGCACCTCGCCTGGGCTTTCGGCTCCGCGATCTTCCTCTTCAGCACCTTCTTCTTCCAGCCGCTGCTCGTCGGCAGCTTCAGTGAGATGGTGCCGTTCGGACTCCTCGCGCATCTCGACTGGACCTCGGC…
ASV719	CTGGACCGGCGTATTATCGCTGATCCTGGGCCTCACGGCTTTCGAGATCATCGGGCTCAACATGATGGCCTCGGTCAACTGGGACCCGATTCAGTTTGTGCGCATGCTGCCCTGGCTCTCACTCGAGCCACCGGGGCCTGAATATGGCTTCTCGCCCTTCGTGCCGCTCGCCAAAGGCGGCTGGTGGATCCTGGCCGGCGCCTGCCTCACCTCGTCACTGCTGCTGTGGTGGGTTCGCACCTACACCCGGGCACGGGCACTGGGCATGGGCTCGCACGTGGCCTGGGCATTTCTTTCGGCCATCTGGCTGTACCTGGTGCTGGGCTTCATCCGCCCGTTCTTCATGGGCAGCTGGGCGGAAAGCGTGCCGTTCGGCATCTTCCCGCACCTCGACTGGAC…
ASV720	GTGGACCGGCGTCGCGTCACTGGTCTTCGGCTTCCTGGCCTTCGAGATCATCGGCCTGAACATGTGGGCGTCGGTGAACTGGGATCCCATCCAGTTCATCCGCCAGCTGCCGTGGCTGGCGCTGGAGCCGCCACCGCCGGGATACGGGCTGCGGCTGCCGCCCCTGGCCGACGGTGGCTGGTGGCTGATGGCCGGGTTCTTCCTGACGATGTCGCTGCTGCTGTGGTGGCTGCGCATGTATCGGCGGGCGCGGGCCCTTGGTCTCGGCACGCATGTCGCGTGGGCGTTCGCCTCGGCGATCTGGCTCTACCTCGTCCTCGGGTTCATTCGACCGCTGCTGATGGGAAGCTGGGGCGAAGCCGTTCCGTTCGGCATCTTCCCCCATCTCGACTGGACCGC…
ASV721	CAGCTTGGGCCTGGCCTCGCTGGTCTTGGGCACCTTGGCTTTCAACATCATTGGCTTCAACATGTTGGCTTCGGTCAACTGGGACCCGATCCAATTTGTGCGCCAGCTGTTTTGGCTGGCCCTGGAACCACCAGCGCCGGTGTATGGCCTGAGCTTTCCGCCGATGAATGAAGGCGGCTGGTGGTTGCTCACCGGCTTGTTCCTCACCGCCTCGCTGTTTTTTTGGTGGGCGCGCATGTACCGCCGCGCCAAGGCGCTGGGCTTGGGCATGCACATCCCCTGGGCCTTTGCCGCCGCGCTGTGGCTGTATTTGGTGCTGGGCTTTTTCCGCCCCATCTTGATGGGCTCGTGGAGCGAGGCCGTGCCCTTTGGCATCTTCCCGCACCTGGACTGGACGGC…
ASV722	CTTTCTGGGCATTGCCTCGCTGATCTGCGGGTTCATCGCCATCGAGATCATCGGTCTCAACATGCTGGCCTCGGTGAATTGGGACCCCATCCAGTTTGTCCGTCAGCTCTTCTGGCTTGGTCTCGAGCCGCCGCCGGCCAAGTACGGACTTGGCCTGGCGCCACTACGCGAAGGCGGCTGGTGGCAGATGGCCGGCTTCTTCCTGACCGCCTCTATCCTGCTCTGGTGGTTGCGCACCTATCGCAGGGCCAGGGCCCTCGGCATGGGCACCCACATTGCCTGGGCCTTTGCGGCGGCAATCTGGCTCTACCTCGTGCTGGGTTTCATCCGTCCCCTGATGATGGGCAACTTCAGCGAGGCCGTGCCCTTCGGCATCTTCCCGCATCTGGACTGGACCGC…
ASV723	CGGCCTCGGTCTGGCCTCGCTGATCTTCGGGGTGCTGGCGATCAACATCATCGGCTTCAACATGCTGGCCCAGGTCAACTGGGATCCGGTGCAGTTCGTGCGGCAGCTGTTCTGGCTGTCGCTCGAGCCGCCGCGGCCGCAATACGGGCTGTCGCTGCCGCCGCTGAACCAGGGCGGCTGGTGGTTGATCGCCGGCGGCTTCCTGACCACGTCGATCCTGCTGTGGTGGGTGCGGATGTACACCCGTGCCCGCGCACTCGGCCTGGGCACGCACGTGGCCTGGGCCTTCGCCGCGGCGATCTGGCTGTTCCTGGTGCTGGGCTTCATCCGGCCGGTGCTGATGGGCAGCTGGAGCGAAGCGGTGCCCTTCGGCATTTTCCCGCACCTGGACTGGACGGC…
ASV724	TGGCTTGGGCTTGGCCTCGCTGATTTGCGGCATGATCGCCTTCAACATCATCGGCATGAACATGCTGGCCTCGGTGCATTACGACCCGGTGCAGTTCGTGCGTCAATTGTTTTGGCTGGCACTGGAGCCGCCACCCCCTGAATACGGTTTGTCATGGCCACCCCTGAACCAAGGCGGTTGGTTTTTGATCACCGGTATTTTCTTGAGTGCCTCCGTGCTGTTGTGGTGGGTGCGCATGTACCGCCGCGCCACCCAACTCGGCTTGGGCACCCACGTCGCTTGGGCTTTCGCGGCCGCCTTGTGGTTGATGTTTGTGTTGGGCTTCATCCGCCCCATCCTGATGGGTTCTTGGTCAGAAGCCGTGCCTTACGGCATCTTCCCGCACCTGGACTGGACTGC…
ASV726	CTGGACCGGGCTCGTCTCGCTGATCTGTGGCTTCATCGCCTTCGAGATCATCGGTCTGAACATGTTCGCGTCGGTGGGCTGGGACCCGGTGCAGTTCGTGCGCCAGTTGCCCTGGCTCGCGCTCGAGCCACCCGCGCCCGAATACGGCCTCAGCATTCCGCCGCTGCAAAAAGGTGGCTGGTGGCTCATGGCCGGCTTCTTCCTGACGGTCTCGCTGATCATGTGGTGTTACCGCATGTATCGCCGCGCCCGCGCGATGGGTCTCGGCTCGCACGTGACCTGGGCCTTCGCGGCGGCGATCTGGCTGTATCTCGTCCTCGGTCTGATCCGTCCGGTGCTGATGGGCAGCTGGAGCGAGGCGGTGCCTTTCGGCATTTTCCCGCACCTGGACTGGACCGC…
ASV727	CGGCTTGGGCCTGGCCTCGCTCATCCTGGGCACCTTGGCTTTCAACATCATTGGCTTCAACATGTTGGCTTCGGTCAACTGGGACCCGATCCAATTTGTGCGCCAGCTGTTTTGGTTGGCCCTGGAACCGCCAGCGCCGGTGTATGGCCTGAGCTTTCCGCCGATGAATGAAGGCGGCTGGTGGTTGCTCACCGGCTTGTTCCTCACCGCCTCGCTGTTTTTTTGGTGGGCGCGCATGTACCGCCGCGCCAAGGCCTTGGGCCTGGGCATGCACATCCCTTGGGCCTTTGCCGCTGCGCTGTGGTTGTACCTCGTGCTTGGCTTTTTCCGCCCCATTTTGATGGGCTCATGGAGCGAGGCCGTGCCCTTTGGCATCTTCCCGCACCTGGACTGGACAGC…
ASV728	ATCGCTGGGCGTTGCGTCGCTACTCTTTGGCACGCTGGCCTTCAACATCATCGGCTTGAACATGCTGGCGTCGGTAGACTGGAACCCAATCCAGTTCATTCGCCAGTTGTTCTGGCTGGCCCTGGAACCGCCTGCACCTGCCTATGGTCTGAGCATTCCGCCGCTTGGCCAAGGCGGCTGGTGGAACATCACCGGTTTCATGCTGACAATCTCACTGTTGCTGTGGTGGGCCCGAACCTACCGGCGGGCTCGACAGCTCGGTTTGGGCACCCATGTCGCCTGGGCATTTGCAGCGGCCATCTGGTTGTATCTGGTCTGTGGCTTTTTCCGGCCGATCATGATGGGTAGCTGGTCGGAGTCCGTGCCGTTCGGAATATTCCCGCACCTCGATTGGGTCTC…
ASV729	CTGGACGGGGCTCCTCTCGCTCCTGTGCGGGTTCACCGCGTTCGAGATCATCGGTCTCAACATGATGGCCTCGGTAAACTGGGATCCGATCCAGTTCGTCCGCATGCTGCCCTGGCTCAGCCTCGAGCCGCCGGGGCCGGAGTACGGCTTCTCGCCCATCGTTCCGCTCGCCAAGGGCGGCTGGTGGATCCTCGCAGGCATGTTCCTGACGCTCTCGGTCCTGCTCTGGGCAATCCGGACGTACCGCCGGGCCCGCGCGCTTGGCATGGGTACCCACGTGTTCTGGGCGTTCATGTCGGCGATCTGGCTGTACCTCGTGCTCGGCTTCATCCGGCCCGCCTTCATGGGCAGCTGGTCTGAAGCGGTGCCCTTCGGCATCTTCCCGCATCTCGATTGGAC…
ASV730	CAAGCTCGGCCTCGCCTCGCTGATCTGCGCCTTCCTGGCGTTCGAGATCATCGGGCTGAACATGTTCGCCAGCGTCAACTGGAATCCGATCCAGTTCGTCCGCCAGCTGCCGTGGCTCGCGCTCGAGCCGCCGGGACCGGAATGGGGCTTCACGCTTTTCGTCCCGCTCGCGCAAGGGGGCTGGTGGCAGTTCGCAGGCTTCTTCATGTCGAGCGCGCTGATCCTGTGGTGGCTGCGCACGTTCCGCCGGGCGCGCGCGCTCGGGATGGGGACCCACGTCGCCTGGGCGTTCGGCGCCGGCATCTCGCTGATCCTGACGCTCGGCTTCATCCGGCCGATGCTGATGGGCAGCTGGGCGGAAGCCGTCCCGTTCGGGATCTTCCCCCACCTGGATTGGAC…
ASV731	TGGTCTGGGCGTCGCGTCACTGGTGTTCGGCACGCTGGCCTTCAACATCATCGGCTTCAACATGCTGGCCTCGGTGGACTGGAACCCGCTGCAGCTGATTCGCCAGCTCTTCTGGCTCGCGCTGGAGCCGCCGCCACCGGCATTCGGCCTGAGCATTCCGCCGTTGGCGCAGGGCGGCTGGTGGCTCGTCGTCGGCTTCCTGCTCACGGTGTCGATCCTGTTGTGGTGGGCTCGCACCTACCGCCGGGCCCGCCAGTTGGGCATGGGCACCCACGTGGCCTGGGCGTTTGCGGCCGCCATCTGGCTTTACCTGGTTTGCGGCTTCTTCCGCCCGATCATGATGGGCAGCTGGTCGGAGGCGGTGCCGTTCGGCATCTTCCCCCACCTGGACTGGGTGTC…
ASV732	CACCACCGGCTTTCTCTCGATCGTGTGCGGCGTAATCGCGATCGAGATCATCGGGCTCAATATGCTGGCATCGGTGAACTGGAGCCCGATCGCATTCATGCGCCAGTTCTTCTGGCTCTCGCTCGAGCCGCCGCTGCCAAAGCACGGACTGACGATCTTCCCGCCCCTCAAGGAAGGTGGCTGGTGGCTGATGGCGGGCTTCTTCCTCACCTCGTCAATTCTTCTGTGGTGGGCGCGGATGTACAAGCGGGCGCGCGATCTCGGCATGGGCACGCATGTTGCTTGGGCCTTCGCCGCCGCGATCTGGCTTTATCTCGTGCTGGGCTTCATCCGTCCGATACTGATGGGCAGCTGGAGCGAGGCCGTTCCGTTCGGCGTCTTCCGGCATCTCGACTGGAC…
ASV733	CGGCATCGGCATCATGTCGCTGCTCTGCGGCTTCATCGCCATCGAGATCATCGGCCTCAACATGCTGGCTTCGGTGAACTGGAACCCGATCCAGTTCGTGCGCCAGCTGTTCTGGCTCGGCCTCGAGCCGCCGCCGGCCAAGTATGGCCTGGCGCTCGCACCGCTGCGCGAGGGCGGTTGGTGGCAGATGGCCGGCTTCTTCCTCACCATCTCCATCCTGCTCTGGTGGGTGCGCACCTACAGGCGCGCCCGCGCGCTGGGCATGGGCACGCACATCGCCTGGGCCTTCGCCGCGGCAATCTGGCTCTACCTGGTGCTGGGCTTCATCCGCCCGCTGATCATGGGCAACTTCTCGGAAGCCGTGCCCTTCGGCATCTTCCCGCACCTCGACTGGACGGC…
ASV734	ATGGAGCGGGGTGCTGTCCCTGCTCTGCGGATTCCTCGCCTTCGAGATCATCGGTCTCAACATGTGGGCGTCCGTCGGCTGGGATCCCGTCGAGTTCATCCGCCAGCTTCCCTGGCTCGCGCTCGAGCCGCCGCCACCGCAGTACGGCCTGCACCTTCCGCCGCTCGCACAGGGTGGCTGGTACCTGCTGGCCGGGTTCTTCCTCACCATCAGCATCCTGCTCTGGTGGATCCGTACCTACCGCCGTGCGCGTGCCCTCAAGATGGGGACGCACCTGCCGTGGGCGTTCGCCAGCGCGATCTTCCTGTACTCCACGTTCTTCTTCCAGCCGTTGCTCGTGGGCAGCTGGAGCGAGATGGTGCCGTTCGGCGTCTTCCCGCACCTGGACTGGACGTCGGC…
ASV735	GGGTCTGGGGGTCGCGTCGCTGGTGTTTGGCACGTTGGCCTTCAACCTCATCGGGTTCAACATGCTGGCCTCGGTGGACTGGAGTCCGCTGCGCCTGATCCAGCAACTGTTCTGGCTGGCCCTGGAGCCGCCGGCGCCGCAATACGGCCTGAGCATCCCGCCGCTGGCGCAAGGGGGCTGGTGGCTCATCGTGGGCTTCCTGCTCACGGTCTCGATGATGCTGTGGTGGGCGCGGACCTACCGCCGAGCCCGCCAGCTGGGCATGGGGACGCACGTGGCCTGGGCCTTTGCGGCCGCGATCTGGCTCTACCTGGTGTGCGGCTTCTTCCGGCCGCTCATGATGGGCAGCTGGTCTGAGGCGGTGCCTTTCGGCATCTTCCCGCACCTGGACTGGGTGTC…
ASV736	CAATCTGGGGGTGGTCTCGCTGATGTGCGGGTTCATCGCCTTCGAGATCATCGGCCTCAACATGTGGGCCTCGGTGAACTGGGATCCCCGCGAATTCGTGCGGCAACTCTTCTGGTTGGCGCTTGAACCGCCGCCCCCGCAATATGGCCTTCGTGCAATGCCGCCGCTGCGGGAAGGCGGGTGGTGGCTGATCGCCGGCTTCTTCCTCACGGCGTCCTTGCTGCTCTGGTGGCTGCGCATGTATCGCCGGGCGCGAGCCCTGGGCATGGGCACTCACACAGCCTGGGCCTTTGCTGCCGCCATCTGGCTCTATCTGGTGATCGGGTTCATCCGTCCGATCCTGATGGGGCATTGGAGCGAGGCTGTGCCTTTCGGCATTTTCCCTCATCTTGATTGGAC…
ASV737	CACGGCCGGTGTCCTATCGTTGCTGTGTGGCTTCATCGCCTTCGAGATCATCGGCCTGAACATGTGGGCCTCTGTGGGCTGGAATCCGGTGGAGTTTGTCCGCCAGCTCCCCTGGCTTTCCCTCGAGCCGCCTCCACCGCAGTACGGTCTTCGCGTGCCACCACTGCAGCAGGGCGGTTGGTACTTGATGGCCGGCTTCTTCCTGACGATCAGTATCCTGCTCTGGTGGGTTCGCACCTATCGACGCGCCCGGGCACTGCAGATGGGCACGCAGCTGCCGTGGGCCTTCGCGAGCGCGATCTTCCTGTACTCGACGTTCTTCTTCCAGCCGCTGCTGGTCGGCAGCTGGAGCGAGATGGTGCCCTTCGGCATCTTCCCGCACCTCGACTGGACGTCGGC…
ASV738	CTTTCTGGGCATTGCCTCGCTGATCTGCGGGTTCATCGCCATCGAGATCATCGGGCTCAACATGCTGGCCTCGGTGAATTGGGACCCCATCCAGTTTGTCCGTCAGCTCTTCTGGCTTGGTCTCGAGCCGCCGCCGGCCAAGTACGGACTGGGCCTGGCGCCACTACGCGAAGGCGGCTGGTGGCAGATGGCCGGCTTCTTCCTGACCGCCTCCATCCTGCTCTGGTGGTTGCGCACCTATCGCAGGGCCAGGGCCCTCGGCATGGGCACCCACATTGCCTGGGCCTTTGCGGCGGCAATCTGGCTCTACCTCGTGCTGGGTTTCATCCGTCCCCTGATGATGGGCAACTTCAGCGAGGCCGTGCCCTTCGGCATCTTCCCGCATCTGGACTGGACCGC…
ASV739	CACCCTGGGTGTGGCTTCGCTGATCTTCGGCATTGCCGCGTTCAACATCATCGGCCTGAACATGCTGGCATCCGTGGACTGGAACCCCATCCAGATGCTGCGCCAGTTGTTTTGGCTGGCGCTGGAGCCGCCAGCACCGGCTTATGGACTCAGCATTCCGCCGCTCAACCAAGGTGGCTGGTGGCTGATCACCGGTTTCATGCTGACCTTGTCTATTTTGCTGTGGTGGGCTCGCACCTACCGGCGTGCGAGGCAGCTCGGCTTGGGCACCCATGTGGCCTGGGCATTTGCTGCGGCAATCTGGCTGTTTCTGGTCTGCGGCTTCTTCCGCCCCGTCATGATGGGCAGCTGGTCTGAAGCGGTACCTTTTGGCATATTCCCGCACCTTGACTGGACCTC…
ASV740	CACCCTGGGCGTGGCCTCGGTGTTGTTTGGCACGCTGGCCTTCAACATCATTGGCTTCAATATGCTGGCCTCGGTGGACTGGAATCCGCTGGAGCTGATTCGCCAGTTGTTCTGGTTGGCCCTGGAGCCGCCGCCACCTGCCTACGGCCTGAGCATTCCACCGCTGGCCCAAGGCGGCTGGTGGATTATTGTGGGCTTTATGCTGACGGTGTCCATACTGCTGTGGTGGGCACGCACCTACCGGCGCGCGGTTCAGCTTGGCCTGGGCACCCATGTGGCTTGGGCCTATGCAGCCGCTATCTGGCTGTACTTGGTGTGCGGCTTCTTCCGCCCCATCATGATGGGCAGCTGGTCCGAGGCGGTACCGTTTGGCATCTTCCCCCACCTGGACTGGGTGTC…
ASV741	TGGCCTGGGCCTGGCGGCGCTGATCCTGGGCACGCTGTCGATCAACATCATGGGCTTCAACATGCTGGCCTCGGTCGACTGGGACCCGGTGCAGTTCGTGCGCCAGCTGCCCTGGCTGGCGCTCGAGCCGCCACCGCCCGGCTACGGCCTGAAACTGCCGCCGATGAACCAGGGCGGCTGGTGGCTGCTCTCCGGCGGCCTGCTCACGGCCTCGATGCTGCTGTGGTGGGCCCGCACCTACCGCCGCGCCCGCCAGCTCGGGCTGGGCACGCACGTGGCCTGGGCCTTCGCGGCAGCGATCTGGCTCTTCCTCGTGCTCGGCTTCTTCCGCCCGGTGCTGATGGGTTCGTGGGGAGAAGCCGTTCCGTTCGGCATCTTCCCGCACCTCGACTGGACGGC…
ASV742	CGGTCTGGGCGTGGCCTCGCTGGTCTTCGGCACGCTGGCCTTCAACATCATCGGCTTCAACATGCTGGCGGCGGTCGACTTCAGCCCCATCCAGTTGCTGCGCCAGATCTTCTGGCTGGCCCTGGAGCCGCCCGCACCGGCCTACGGCCTGAGCATCCCGCCGCTGGCGCAGGGCGGCTGGTGGATCATCACCGGCTTCCTGCTCACGGTCTCGATGATGCTCTGGTGGGTGCGCACCTACCGGCGAGCGCGGCAGCTCGGCATGGGCACGCACGTGGCCTGGGCCTTTGCGGCGGCGATCTGGCTGTACCTGGTCTGCGGCTTCTTCCGGCCCCTGCTGATGGGCAACTGGTCTGAGGCGGTGCCCTTCGGGATCTTCCCGCACCTCGACTGGGTCTC…
ASV743	TGGCTTGGGCTTGGCCTCGCTGATTTGCGGCATGATCGCCTTCAACATCATCGGCATGAACATGCTGGCCTCGGTGCATTACGACCCGGTGCAGTTCGTGCGTCAATTGTTTTGGCTGGCACTGGAGCCGCCACCCCCTGAATACGGTTTGTCATGGCCACCCCTGAACCAAGGCGGTTGGTTTTTGATCACCGGTATTTTCTTGAGTGCCTCCGTGCTGTTGTGGTGGGTGCGCATGTATCGCCGCGCCACCCAACTCGGCTTGGGCACCCACGTCGCTTGGGCTTTCGCGGCCGCCTTGTGGTTGATGTTTGTGTTGGGCTTCATCCGCCCCATCCTGATGGGTTCTTGGTCAGAAGCCGTGCCTTACGGCATCTTCCCGCACCTGGACTGGACTGC…
ASV745	CTGGACCGGCCTCACCTCGATCCTGTTCGGCTTCATCGCCTTCGAGATCATCGGTCTGAACATGCTGGCCTCGGTTGGCTGGAACTGGATCGAGTTCGTCCGCCAGCTGCCTTGGCTGGCGCTCGAACCACCACCGCCGTCGTACGGCCTGAGCTTCCCGCCGCTGAATCAGGGCGGCTGGTGGCTGATCGCCGGCTTCTTCCTGACGGCGTCGGTGCTGCTCTGGTGGCTGCGGACCTATCAGCGTGCGAGAGCACACGGCATGGGGCCGCACATCTCCTGGGCATTCGGTGCCGCGATCTGGCTGTACCTCGTGCTCGGCTTCTTCCGGCCGATCCTGATGGGCAGCTGGGGCGAAGCCGTGCCGTTCGGCATCTTCCCGCATCTGGACTGGACCGC…
ASV747	CAGCCTGGGCGTGGCCTCGCTGATCTTCGGCGTGCTGTCGATCAACATCATCGGCCTGAACATGCTGGCGCAGGTCAACTGGGACCCGGTGCAGTTCGTGCGGCAGTTGTTCTGGCTGTCGCTCGAGCCGCCGCGGCCGCAGTACGGGCTGTCGCTGCCGCCGCTGAACCAGGGCGGATGGTGGCTGATGGCCGGCGGTTTCCTGACCACGTCGATCCTGCTGTGGTGGGTGCGGATGTACACCCGTGCCCGCGCACTCGGCCTGGGCACGCACGTGGCCTGGGCCTTCGCCGCGGCGATCTGGCTGTTCCTGGTGCTGGGCTTCATCCGGCCGGTGCTGATGGGCAGCTGGAGCGAAGCGGTGCCCTTCGGCATTTTCCCGCACCTGGACTGGACGGC…
ASV749	CTTTCTGGGCATTGCCTCGCTGATCTGCGGATTCATCGCCATCGAGATCATCGGGCTCAACATGCTGGCCTCGGTGAACTGGGACCCCATCCAGTTTGTCCGTCAGCTCTTCTGGCTTGGTCTCGAGCCGCCGCCGGCCAAGTACGGACTTGGCCTGGCGCCACTACGCGAAGGCGGCTGGTGGCAGATGGCCGGCTTCTTCCTGACCGCCTCCATCCTGCTCTGGTGGTTGCGCACCTATCGCAGGGCCAGGGCCCTCGGCATGGGCACCCACATTGCCTGGGCCTTTGCGGCGGCAATCTGGCTCTACCTCGTGCTGGGTTTCATCCGTCCCCTGATGATGGGCAACTTCAGCGAGGCCGTGCCCTTCGGCATCTTCCCGCATCTGGACTGGACCGC…
ASV750	CTTCTGGGGCATCGTCTCGCTGCTGTTCGGCTTCCTCGCCTTCGAGATTATCGGGCTGAACATGATGAAGTCGGTCGGGTGGAGCCCGGTCGAGTTCATTCGCCAGCTGCCGTGGCTCGCGCTCGAGCCGCCGTCGCCGGAGTACGGCCTCAAGATCCTGCCGCCGCTGGCGAAGGGCGGGTGGTACCTGATCGCCGGCTTCTTCCTGACCTTCAGCATCCTGTGCTGGTGGATCCGGACCTACACCCGCGCGCGCGCCCTCGGGATGGGGACGCACCTCGCCTGGGCGTTCGGCGCCGCGATCTTCCTCTACCTCTCGTTCTTCTTCCAACCGCTGCTGATCGGGAGCTGGAGCGAGATGGTGCCGTTCGGGCTGCTCGCGCACCTCGACTGGACGTC…
ASV751	CTTCACGGGACTGGCATCGCTGATCTGCGGCTTCATCGCGATCGAGATCATCGGGCTCAACATGTGGGCGTCGGTGAACTGGGATCCGGTGCAGTTCGTGCGGCAGCTGCCGTGGCTTGCACTCGAGCCGCCCGGACCGCAGTGGGGCCTGTCGATCCCGCCGTTGAATGAAGGCGGCTGGTGGCTGATGGCCGGCTTCTTCCTGACCGCGTCGATCATGCTGTGGTGGGTGCGCACGTATCGGCGTGCGCGCGCGCTGGGCCTCGGCACGCACGTGGCCTGGGCGTTCCTCTCGGCGATCTGGCTGTACCTCGTGCTCGGCTTCATCCGCCCGGTGCTGATGGGCAGCTGGTCCGAGGCGGTACCGTTCGGGATCTTCCCGCACCTCGACTGGACGGC…
ASV752	CTGGACTGGCATGGCCTCGCTGATCTGCGGGCTTATCGGCTTCGAGATCATCGGGCTGAACATGCTGGCCTCGGTGAACTGGGATCCCATCCAGTTCGTCCGTCAGCTGCCCTGGCTGGCGCTGGAGCCGCCGTCGGCTGCCTATGGCCTCAGCATACCACCCCTGAATGAGGGCGGCTGGTGGCTGATCGCGGGCTTCTTCCTCACGGCGTCGATCCTGCTGTGGTGGATGCGGGTCTATCGCCGGGCACGTCAGCTTGGCATGGGCACGCACATTGCCTGGGCCTTTGCCTCGGCGATCTGGCTCTACCTGGTGCTGGGCTTCATCCGGCCGGTGGCCATGGGCAGCTGGTCCGAGGCGGTGCCCTTTGGCATCTTCCCGCACCTTGACTGGACGGC…
ASV754	CTACCTCGGCTTCTTCTCGCTGATCTGCGGCTTCATCGCCATCGAGATCATCGGCCTCAATATGTGGGCGTCGGTAGGCTGGGATCCGGTGGAGTTCGTGCGCCAGCTGTTCTGGCTCGGGCTCGAACCGCCGCCGGCCAAGTACGGCGTCATGGTGTTCCCGCCGTTGAACGAGGGCGGCTGGTGGCTGATCGCCGGCCTGTTCCTCACCACGTCGATCCTGCTGTGGTGGGCGCGCACCTACCGCCGGGCGCGCGCGCTCGGCATGGGCACGCACGTCGCCTGGGCGTTCGCCGCGGCGATCTGGCTCTACCTGGTGCTCGGCTTCATCCGCCCGCTGATGATGGGCAGCTGGGCCGAGGCGGTGCCGTTCGGCATCTTCCCGCACCTCGACTGGAC…
ASV755	CACCCTCGGCACGCTGTCGATCGCGAGCGGGGTCATCGCCTTCGAGATCATCGGGCTCAACATGTGGGCCTCGGTGAACTGGGATCCGGTCCAGTTCGTCCGCCAGCTGCCCTGGCTCGCCCTCGAGCCGCCCCGACCGGAATACGGGCTCAAGATCCTGCCGCCGCTGGCCGAAGGCGGCTGGTGGCTGCTCGCCGGCTTCTTCCTCACCGCCTCGATCCTGCTGTGGTGGGTCCGGCTCTTCCGGCGCGCCCGGGCGCTGGGGATGGGCTACCACGTCCCCTGGGCGTTCGCCTCGGCGATCTGGCTCTATCTCGTGCTCGGCTTCATCCGGCCGATCCTGATGGGGAGCTGGAGCGAGGCGGTGCCGTTCGGGATCTTCCCGCATCTCGACTGGAC…
ASV757	CTGGCTGGGCATCTGTTCGCTGATCTGCGGCTTCATCGCCATCGAGATCATCGGCCTGAACATGTGGGCCTCGGTGGGCTGGGACCCGGTGCAGTTTGTGCGCCAACTGCCCTGGCTGGCGCTGGAGCCACCACCGCCTTCTTACGGCCTGGCCTTGCCACCGCTGAACAACGGCGGCTGGTGGTTGTTGGCGGGCTTCTTCCTCACACTGTCCATCCTGCTGTGGTGGGTGCGCATGTACCGCCGGGCGCGCAAGCTGGGCATGGGCACGCACGTGGCCTGGGCCTTTGCCGCGGCCATCTGGTTGTACCTGGTGCTGGGCTTCATCCGCCCGCTGATGATGGGCAGCTGGGGCGAGGCCGTGCCCTTCGGCTTGTTCCCGCACCTGGACTGGACGGC…
ASV758	CTGGGCCGGGGTGGCGTCGCTGGTGTTCGGCTTCGCCTGGTTCGAGATCGTCGGCCTCAACCTCTGGGCCTCGGTCAACTGGGACCCGGTCCAGTTCGTCCGCCAGCTGCCCTGGCTCGGTCTCGAGCCGCCGGGGCCGGAGTGGGGGCTCTCCATACCGCCGATGGCGCAAGGCGGCTGGTGGCTGCTCGCCGGCTTCTGCATGACCGCCTCGGTGCTGCTCTGGTGGGTCCGCATGTACACCCGGGCCCGGGCGCTCGGCATGGGCACGCACGTCGCCTGGGCCTTCGCCGCGGCGATCTGGCTGATGCTGGTGCTCGGCTTCATCCGGCCGCTCCTGATGGGCAGCTGGAGCGAGGCGGTGCCGTTCGGCATCTTCCCGCACCTCGACTGGACCGC…
ASV759	CAGCTTGGGCCTGGCCTCGCTGGTCTTGGGCACCTTGGCTTTCAACATCATTGGCTTCAACATGTTGGCTTCGGTCAACTGGGACCCGATCCAATTTGTGCGCCAGCTGTTTTGGTTGGCCCTGGAACCACCAGCGCCGGTGTATGGCTTGAGCTTTCCGCCGATGAATGAAGGCGGCTGGTGGTTGCTCACCGGCTTGTTCCTCACCGCCTCGCTGTTTTTTTGGTGGGCGCGCATGTACCGCCGCGCCAAGGCGCTGGGCTTGGGCATGCACATCCCCTGGGCCTTTGCCGCCGCGCTGTGGCTGTATTTGGTGCTGGGCTTTTTCCGCCCCATCTTGATGGGCTCGTGGAGCGAGGCCGTGCCCTTTGGCATCTTCCCGCACCTGGACTGGACGGC…
ASV760	GTGGCTGGGCATCTGCTCGCTGATCTGCGGCTTCATCGCCATCGAGATCATTGGCCTGAACATGTGGGCCTCCGTCGGCTGGGACCCGATCCAGTTCGTGCGCCAGCTGCCCTGGCTCGCGCTGGAGCCGCCGCCGCCCTCCTACGGGCTGCACCTGCCGCCGCTCAACCAGGGCGGCTGGTGGTTGCTGGCGGGCCTGTTCCTGACGGCGTCCATCCTGCTGTGGTGGGTGCGCATGTACCGCCGCGCCCGCAAGCTCGGCATGGGCACGCACGTGGCCTGGGCGTTCGCCGCGGCCATCTGGCTCTACCTGGTGCTGGGCTTCATCCGCCCGGTGCTGATGGGCAGCTGGGGCGAGGCGGTGCCGTTCGGCATCTTCCCGCACCTGGACTGGACCGC…
ASV761	GGGACTGGGCGTCGCATCGATCATGTGCGGCATGCTCGCCTTCAACATCATCGGCTTCAACATGCTGGCACAGGTCAACTGGGATCCGATCCAGTTCGTGCGCCAACTGTTCTGGCTCGCCTTGGAGCCACCTGCACCCCAAAACGGCTTGGCCTTTCCGCCCATGAATCAGGGCGGCTGGTGGATGTTCGCTGGTGCCTTGCTGACGACCTCCTTGTTCCTGTGGTTCGCCCGGACCTACCGGCGCGCTCGTGAACTGGGCATGGGCACTCACGTGGCCTGGGCGTTCCTCGCGGCGATCTGGCTGTTTCTGGTGCTGGGCTTCATCCGGCCCCTGCTGATGGGCAGCTGGGGCGAGGCTGTGCCTTTCGGCATCTTCCCGCACCTGGATTGGAC
ASV762	AGCGAGCGGATTTGCGTCCCTGATCTTCGGCTTCGCAGCCTTCGAGATCATCGGATTCAACATGCTCGCCTCGGTGAACTGGAACATCGCGGAATTCTTCCGCCAGTTACCCTGGCTCGCGCTCGAGCCACCCGCGGCCAAGTACGGCCTCGGTATCCCGCCCATGGACGAAGGCGGTTGGTGGCTGCTGTCGGGTTTCTTCCTGACGATCTCGATCCTGCTCTGGTGGTGGCGAACCTTCCAGCGCTCCAAGGCGCTCGGCATGGGTAACCACCTGGCGTGGGCCTTTGCCGGCGCAATATGGCTATATCTGGTGCTGGGCTTCATCCGCCCGATCATGATGGGCAGCTGGAGCGAGGCGGTGCCCTTCGGGATCTTCCCGCACCTCGACTGGACTGC…
ASV763	CAATCTCGGCGTGGCCTCGCTGATATGCGGGTTCCTCTCCTTCGAGATCATCGGCCTCAACATGTGGGCCTCGGTGAACTGGAGCCCGGGCGAATTCATCCGCCAGTTGTTCTGGCTCGGGCTGGAGCCGCCGTCGCCGAAATATGGCCTGCGCCTGGCGCCGCTGCGCGAAGGCGGCTGGTGGCTGATCGCCGGCTTCTTCCTCACGGCGTCCGTGCTGCTGTGGTGGCTACGCATGTATCGGCGGGCGCGGGCGCTGGGCATGGGCACCCATACGGCCTGGGCCTTCGCGGCGGCCATCTGGCTCTTTCTGGTGATCGGCCTCATCCGGCCGGTGCTGATGGGCCACTGGAGCGAGGCGGTGCCCTTCGGCATCTTCCCCCATCTGGATTGGACGGC…
ASV764	TGGCCTGGGGGTCGCCTCGCTCCTGTTCGGGACGTTCGCGTTCAACCTGATCGGCTTCAACATGCTGGCGTCGGTCGACTGGAATCCGATCCAACTGGTGCGTCAGCTGTTCTGGCTGGCGCTCGAACCGCCGGCGCCAGGCTACGGCCTGAGCATTCCACCGCTGGCGCAGGGCGGCTGGTGGCTGATCGTGGGCTTCATGCTGACGGTGTCGATGCTGTTGTGGTGGGCCAGAACCTATCGTCGTGCTCGCCAACTCGGACTGGGCACGCACGTCGCATGGGCCTTCGCTGCGGCCATCTGGCTCTACCTCGTCTGCGGCTTTTTCCGCCCGATCATGATGGGCAGCTGGGCCGAGGCAGTGCCGTTTGGCATCTTCCCCCACCTTGACTGGGTGTC…
ASV765	CACACTGGGCTTCTTGTCGCTCGTTTGCGGAATCATCGCGTTCGAAATCATCGGCCTCAATATGTTGGCGTCGGTGAATTGGGATCCGGTGCAGTTCATCCGCAAGTTGCCCTACCTTGCGCTTGAGCCGCCGAAGCCGGAGTACGGCCTTACCATTCCGCCACTCAAAGAGGGCGGCTGGTGGCTAATGGCCGGCTTCTTCCTGACGACGTCTATTCTGCTGTGGTGGGCGCGCATGTACCGCCGGGCCCGCGCGCTCGGAATGGGCACGCACGTTGCGTGGGCTTTTGCCGCCGCGATCTGGCTTTACCTGGTGCTGGGCTTCATCCGTCCGGTTCTCATGGGCAAGTTCAGCGAAGCGGTACCGTTCGGCATCTTCCCGCACCTCGACTGGACGAA…
ASV766	CACCTTCGGCGTAATCTCGGTGGCCACGGGCGCGATCTGGTTCTTCCTGGTGGGGGCCTGGTTCTGGCACCTTGCGGGGTTCAACCCGGCCGTGTTTGCGCGCGATCTGTTCTACATGGCTCTGGAGCCACCGGCACCGGAGTATGGCCTTGGGTTTGCGCCTCTGGGCGAGGGCGGGCTGTGGCTGATCGCCAGCTTCTTCCTGCTGATTTCGGTGCTGACCTGGTGGGTCCGGACCTATCTGCGGGCCGAGGCGCTGGGGATGGGCAAGCATGTGAGCTACGCCTTTGCCAGCGCGATCTGGCTGTTCCTCGTGCTCGGCCTGATCCGGCCGATCCTGATGGGCAGCTGGTCCGAGGCGGTGCCGTACGGCATCTTCCCGCACCTCGACTGGACGAA…
ASV768	CACCGCGGGCGTTGTCAGCATCGCGGCCGGCCTGATCTGGTTTGAGATCATCGGCTTTTGGTTCTGGCGTCAGGCGGGCTATGATCCGGCGGTGTTCCTGCGCGACCTGTTCTGGCTGTCGCTGGAACCGCCAGCCCCGGAATGGGGCTTGCGGATCCCACCGATGGATCAAGGCGGCATGTTCTTGCTGGCTGGGTTCTTCTTTATGATCTCGCTTTGGTCATGGTGGCTGCGCACCTATCTTCGGGCTGAGGCTTTGGGGATGGGCAAGCACATCGCTTGGGCTTTCGCCGCAGCCTTGTGGTTGGTGATGGTGCTGGGCTTTATCCGCCCCGTGCTGATGGGAAGCTGGTCAGAGGCTGTGCCTTACGGCATCTTCTCGCACCTTGATTGGACGAA…
ASV769	CTACCTCGGCTTCTTCTCGCTGATCTGCGGCTTCATCGCCATCGAGATCATCGGCCTCAATATGTGGGCGTCGGTAGGCTGGGATCCGGTGGAGTTCGTGCGCCAGCTGTTCTGGCTCGGGCTCGAACCGCCGCCGGCCAAGTACGGCGTCATGGTGTTCCCGCCGTTGAACGAGGGCGGCTGGTGGCTGATCGCCGGCCTGTTCCTCACCACGTCGATCCTGCTGTGGTGGGCGCGCACCTACCGCCGGGCGCGCGCGCTCGGCATGGGCACGCACGTCGCCTGGGCGTTCGCCGCGGCGATCTGGCTCTACCTAGTGCTCGGCTTCATCCGCCCGCTGATGATGGGCAGCTGGGCCGAGGCGGTGCCGTTCGGCATCTTCCCGCACCTCGACTGGAC…
ASV770	TTGGTTGGGTGTCGCCTCGCTCTTCACCGGCTTCATCGCAATTGAGATCATCGGCCTCAATATGTGGGCGTCGGTCGGATGGGATCCGGTCGAGTTTGTGCGGCAGTTGCCGTGGCTCGCACTTGAGCCGCCGCCACCGGAGCAAGGGCTCAACATCATGCCGCCGCTCGCGCAAGGCGGCTGGTGGCTGATGGCCGGCTTCTTCCTGACGACGTCAGTGTTGCTCTGGTGTGTCCGGACATATGTCCGCGCCAAAGAACTCGGCCTCGGCACGCACGTCACCTGGGCGTTTGCGTCCGCGATCTGGCTCTATTTGGTGCTGGGCTTCATCCGCCCGGTGCTGATGGGGAGCTGGAGCGAAGCCGTTCCGTTCGGCATCTTCCCGCACCTCGATTGGGT…
ASV771	TGGCTTGGGCTTGGCCTCGCTGATTTGCGGCATGATCGCCTTCAACATCATCGGCATGAACATGCTGGCCTCTGTGCATTACGACCCGGTGCAGTTCGTGCGTCAATTGTTTTGGCTGGCACTGGAGCCGCCACCCCCTGAATACGGTTTGTCATGGCCGCCCCTGAACCAAGGCGGTTGGTTTTTGATCACCGGTATTTTCTTGAGTGCCTCCGTGCTGTTGTGGTGGGTGCGCATGTACCGCCGCGCCACCCAACTCGGCTTGGGCACCCATGTCGCTTGGGCTTTCGCGGCCGCCTTGTGGTTGATGTTTGTGTTGGGCTTCATCCGCCCCATCCTGATGGGTTCTTGGTCAGAAGCCGTGCCTTACGGCATCTTCCCGCACCTGGACTGGACCGC…
ASV772	CTCGCTGGGTGTCGCTTCGCTGATCTTCGGCATCGCGGCCTTCAACATCATCGGCTTTAATATGCTGGCCTCGGTGGACTGGAATCCGATCCAGCTACTGCGCCAACTGTTCTGGCTGGCACTGGAGCCGCCAGCGCCGGCCTATGGTCTGGGCATTCCGCCGCTGGCCCAAGGCGGCTGGTGGTTGATCGTCGGCTTTATGCTCACCGTCTCCATCCTGCTATGGTGGGCACGCACCTACCGGCGCGCACGGCAGCTGGGTTTGGGTACGCACGTGGCATGGGCTTTTGCAGCGGCGATATGGCTGTATCTGGTGTGCGGATTCTTCCGCCCCATCATGATGGGTAGCTGGTCTGAAGCGGTACCGTTTGGCATATTCCCGCACCTCGATTGGGTCTC…
ASV773	CAATCTGGGGGTGGTCTCGCTGATGTGCGGGTTCATCGCCTTCGAGATCATCGGCCTCAACATGTGGGCCTCGGTGAACTGGGATCCCCGCGAATTCGTGCGGCAACTCTTCTGGTTGGCGCTTGAACCGCCGCCCCCGCAATATGGCCTTCGTGCAATGCCGCCACTGCGGGAAGGCGGGTGGTGGCTGATCGCCGGCTTCTTCCTCACGGCGTCCTTGCTGCTCTGGTGGCTGCGCATGTATCGCCGGGCGCGAGCCCTGGGCATGGGCACTCACACAGCCTGGGCCTTTGCTGCCGCCATCTGGCTCTATCTGGTGATCGGGTTCATCCGTCCGATCCTGATGGGGCATTGGAGCGAGGCTGTGCCTTTCGGCATTTTCCCTCATCTTGATTGGAC…
ASV774	CAAGCTCGGCATCGCCTCGCTGCTGAGTGGCTTCATCGCCATCGAGATCATGGGTCTCAACATGGCGGCATCGGTGAACTGGGATCCGATCCAGTTCGTGCGCCAGTTCTTCTGGCTCGCGCTTGAACCGCCGGCCGCCAAATATGGCTTCACCGTTGGCGTGCCGTTGAACGAAGGCGGCTGGTGGATTGCCGCCGGCTTCTTCCTCACGGCGTCCATCTTGTTGTGGTGGGCCCGCACCTATGTGCGCGCCAAGGAACTGGGGATGGGCACGCATGTGGCCTGGGCCTTCGGCTCGGCGATCTGGCTCTACCTCGTCCTCGGCTTCATCCGCCCGATGATGATGGGCAGCTGGGCCGAAGCGGTGCCGTTTGGCATCTTCCCGCACCTGGATTGGAC…
ASV775	CGGCTTGGGCCTGGCCTCGCTCATCCTGGGCACCTTGGCTTTCAACATCATTGGCTTCAACATGTTGGCTTCGGTCAACTGGGACCCGATCCAATTTGTGCGCCAGCTGTTTTGGTTGGCCCTGGAACCGCCAGCGCCGGTGTATGGCCTGAGCTTTCCGCCGATGAATGAAGGCGGCTGGTGGTTGCTCACCGGCTTGTTCCTCACCGCCTCGCTGTTTTTTTGGTGGGCGCGCATGTACCGCCGCGCCAAGGCCTTGGGCCTGGGCATGCACATCCCCTGGGCCTTTGCCGCTGCGTTGTGGTTGTACCTGGTGCTTGGCTTTTTCCGCCCCATCTTGATGGGCTCGTGGAGCGAGGCCGTGCCCTTTGGCATCTTTCCGCACCTGGACTGGACAGC…
ASV776	TTACACCGGCCTTCTGTCGCTCATCTGCGGCTTCATCGCCTTCGAGATCATCGGCCTCAACATGTGGGCTTCGGTGAACTGGGACCCGGTGCAGTTCGTGCGCCAGTTGCCCTGGCTCGCGCTCGAACCGCCCAAGCCGCAATATGGCCTGCAGATCCTGCCGCCGCTGCGCGACGGCGGCTGGTGGCTGATCGCCGGCTTCTTCCTCACCGCCTCGGTTCTTCTGTGGTGGTGGCGGATGTATCGCCGCGCGCGGGCGCTGGGTCTCGGCACCCATACCGCTTGGGCGTTTCTCTCGGCGATCTGGCTCTATCTCGTGCTCGGCTTCATCCGGCCGCTGCTGATGGGGAGCTGGAGCGAGGCGGTGCCCTTCGGCATCTTCCCGCATCTCGACTGGAC…
ASV777	CTGGACCGGTCTCGCCTCGCTGCTGTGCGGCTTCATCGCGATCGAGATCATCGGCCTCAACATGCTGGCCTCGGTCAACTGGAACCCGATCGAGTTCGTGCGCCAGCTGCCCTGGCTCGCTCTCGAGGCGCCCAACCCGGCCTACGGCCTGATGATCCCGCCACCGCTCAACGAGGGCGGCTGGTGGTTGCTCGCCGGCATGTTCCTGACGATGTCGGTCCTGCTCTGGTGGGTTCGCATGTACCGGCGCGCCCGCGTGCTGGGCATGGGCACGCACGTCGCCTGGGCCTTCGCCTCCGCCATCTTCCTCTATCTCAGCCTGGGCTTCATCAGGCCGATCCTGATGGGCAACTGGGGCGAGGCGGTGCCGTTCGGCATCTTCCCGCATCTCGACTGGAC…
ASV778	CCCGCTGGGCATTGCGTCGCTGATCTTTGGCGTCGCGGCCTTCAACATCATCGGCTTCAACATGCTGGCCCAGGTCAACTGGGACATCGTGCAGTTCGTGCGCCAGTTGTTCTGGCTGTCGCTGGAGCCGCCGCGTCCGCAGTACGGGCTGTCGCTGCCGCCGCTCAACCAGGGCGGCTGGTGGCTGATGGCCGGCGGCTTCCTCACCGTGTCGATACTGCTGTGGTGGACGCGCATGTACACCCGGGCGCGGGCACTGGGTCTGGGCACGCACGTCGCCTGGGCCTTTGCCGCGGCGATCTGGCTGTTCCTGGTGCTGGGCTTCATCCGCCCGGTGCTGATGGGTTCGTGGTCCGAGGCGGTGCCCTTCGGCATCTTTCCGCACCTGGACTGGACGGC…
ASV779	CACGATGGGGGTGATCTCGCTGGCCTCGGGGCTTGCCTGGTTCGTCACCGTCGGCATGTGGTACTGGTATCAGGCCGGCTACAACCCGGCGGTCTTCCTGCGCGACCTCTTCTGGTTCAGCCTGGAACCGCCAGCCGAGGAATACGGCCTGGGCTTCGCGCCCTTGGGCGAGGGTGGGGTCTGGATCATCGCCAGCTTCTTCCTGCTGGTCAGCGTCTGCGCCTGGTGGGTCCGCACCTATCTTCGCGCTCAGGCGCTGGGGATGGGCAAGCATGTCAGCTGGGCCTTCGCTTCGGCGATCTGGCTGTTCCTGGTCCTTGGCCTCTTCCGGCCGATCCTGATGGGGTCCTGGAGCCACGCCGTCCCCTACGGCATCTTCAGCCACCTCGACTGGACCAA…
ASV780	CCCGCTGGGCATTGCGTCGCTCTTCTTCGGCGTGCTGTCCTTCAACATCATCGGCTTCAACATGCTGGCCCAGGTCAACTGGGACATCGTGCAGTTCGTACGCCAGCTGTTCTGGCTGTCGCTGGAACCTCCCGCGCCGGAATACGGCCTGTCACTGCCACCGCTGAACCAGGGCGGCTGGTGGCTGATGGCCGGCGGCTTCCTGACCCTGTCGATCCTGCTGTGGTGGACGCGCATGTACACCCGGGCGCGGGCCCTGGGCATGGGCACGCACGTGGCCTGGGCCTTCGCCGCGGCGATCTGGCTGTTCCTGGTGCTGGGCTTCATCCGCCCCGTGCTGATGGGCAGCTGGAGCGAGGCGGTGCCCTTCGGCATCTTCCCGCACCTGGACTGGACCGC…
ASV781	TGGTCTGGGCGTGGCTTCGCTCATCCTGGGTACCCTGGCTTTCAACTTCATCGGCTTCAATATGCTGGCCTCGGTGAACTGGGATCCGATCCAGTTTGTACGCCAGTTGTTCTGGCTGGCGCTGGAGCCACCGGCACCCGAATACGGCCTGAGCTTCCCGCCCATGAACCAGGGGGGCTGGTGGTTGCTCACGGGTGCTTTCCTGACTGCGTCGATGTTCTTTTGGTGGGCCCGTACCTACCGGCGCGCCCGCGAGTTGGGCATGGGAACCCATATTCCATGGGCATTCGCTGCGGCTATCTGGTTGTTTTTGGTGCTGGGCTTGTTCCGCCCCGTTTTGATGGGTTCCTGGTCGGAGGCCGTACCCTTCGGTATCTTCCCCCACCTGGATTGGACGGC…
ASV782	CACCCTGGGGGTGGCTTCGCTGCTCTTCGGCATTGCCGCGTTCAACATCATCGGCCTGAACATGCTGGCATCCGTAGACTGGAACCCCATCCAGTTGGTGCGACAGTTGTTCTGGCTGGCGCTCGAGCCGCCGGCACCGGCTTATGGGCTCAGCATTCCGCCGCTTAACCAAGGTGGTTGGTGGCTGATCGTCGGCTTCATGCTAACCGTGTCGATTCTGCTCTGGTGGACACGAACTTATCGGCGAGCACGGCAGCTTGGCCTGGGTACCCATGTGGCCTGGGCATATGCCGCAGCGATATGGCTGTATTTGGTCTGCGGATTGTTCCGACCGATCATGATGGGCAGTTGGTCTGAGGCGGTCCCCTTTGGAATTTTTCCGCATTTGGATTGGGTGTC
ASV783	TTACACCGGATTGCTGTCGCTCCTCGCGGGCTTCATCGCCTTCGAAATCATCGGCCTCAATATGTGGGCGTCGGTGAACTGGGATCCGGTGCAATTCGTGCGGCAATTGCCTTGGCTCGCGCTGGAGCCGCCAAGGCCCCAATATGGTCTGAAGATTCTGCCGCCGCTCAGCGAAGGCGGCTGGTGGCTCATCGCCGGATTCTTCCTCACATCGTCGGTGCTGCTCTGGTGGTGGCGCGTCTATCGTCGCGCGCGCGCGCTGGGTCTCGGCACGCACACCGCCTGGGCCTTCCTGTCGGCGATCTGGCTTTATCTCGTGCTCGGCTTCATCCGGCCGCTGCTGATGGGGAGCTGGAGCGAGGCGGTGCCGTTCGGCATATTCCCGCATCTCGACTGGAC…
ASV784	CACGACCGGACTGCTCTCGCTCCTGTGCGGCTTCATCGCGATCGAGATCATCGGACTCAACATGTGGGCATCGGTGAACTGGGATCCGATCCAGTTCGTCCGGCAACTGTTCTGGCTCGGTCTCGAGCCGCCGGCACCCGAGTACGGCCTGAAGTTCCCGCCGCTCCGACACGGTGGCTGGTGGTTGATGGCGGGCTTCTTCCTGACCGCCGCCATCCTGCTCTGGTGGGTCCGCATGTACCGGCGCGCTCGCGCGCTGCGCATGGGGACGCATGTCGCGTGGGCCTTTGCGTCCGCCATCTGGCTGTACCTGGTGCTCGGATTCATCCGGCCGCTGCTGATGGGTTCGTGGTCAGAGGCGGTGCCCTTTGGCATCTTCCCGCACCTGGACTGGACTGC…
ASV785	TTCGACTGGGGTGATTTCGATCATCTGCTTCATCATCGCCTTCGAAATCGTCGGCTTGAATATGCTGGCGTCAGTGAACTGGAATCCATTGCAGTTCATCAAGCAGTTGCCGTGGCTCGCGCTAGAGCCGGCCGCTCCGCAGTACGGCTTGCGTTTGCCGCCGCTGCAACACGGCGGGTGGCACCTGATGGCGGGCTTTTTCCTGACGGTGTCGGTGCTGCTGTGGTGGGTGCGGACCTACATGCTGGCACGCAAGCTGCGCATGGGCACGCATACCGCCTGGGCTTTCGCTTCGGCGATCTGGTTGTTCCTGGTGCTGGGCTTCATTCGCCCTGTGCTGATGGGCAGCTGGTCGGAGGCAGTGCCCTTCGGGATCTTTGCTCACCTAGATTGGACCGC…
ASV786	CTTCTGGGGCATCATCTCGCTGTTGTGCGGCTTCATCGCCTTCGAGATCATCGGGCTGAACATGATGAAGTCGGTCGGGTGGAGCCCGATCGAGCTCATCCGTCAGTTGCCGTGGCTCGCGCTTGAGCCGCCGTCGCCGGAGTACGGCTTGCACATCCCGCCGCTCGCCAAGGGCGGGTGGTATCTGATCGCAGGCTTCTTCCTGACGTCGGCGATCATCACGTGGTGGATTCGCACCTACACCCGCGCTCGCGCGCTGGGGATGGGGACGCATCTCGCGTGGGCCTTCGGCGCGGCGATCTTCCTCTACAGCTCCTTCTTCTTCCAGCCGCTGCTTGTCGGCAGCTGGAGCGAGATGGTGCCGTTCGGAATCTTCCCGCATCTCGATTGGACCTCGGC…
ASV787	CGGCTTGGGTGTAGCGTCGCTGGTGTTCGGCACGCTGGCCTTCAACATCATCGGCTTCAACATGCTGGCCAGTGTGGACTGGAGCCCGCTGCAACTCATCCGCCAGTTGTTCTGGCTCGCGCTCGAGCCGCCACCGCCGGCCTTCGGGCTGAGCATCCCACCCCTGGCGCAGGGCGGCTGGTGGCTGATCGTCGGCTTCCTGCTCACCGCGTCGATCCTGCTGTGGTGGGCGCGCACCTACCGCCGCGCGCGCCAGCTCGGGCTCGGCACCCATGTGGCCTGGGCCTTTGCCGCAGCGATCTGGCTCTATCTGGTGTGCGGCTTCTTCCGCCCGATCATGATGGGCAGCTGGAGCGAGGCGGTGCCCTTCGGCATCTTCCCGCACCTCGACTGGGTCTC…
ASV788	TGGACTGGGCATCATGTCGCTGATGTTCGGCCTGGCCGCATTCACCATCATCGGCATGAACATGCTGGCATCGGTGAACTGGGATCCGGTGCAATTCATTCGTCAGTTGTTCTGGCTGGCGCTGGAACCGCCAGCACCGGGCAACGGCCTTGGGCTGGCACCGCTGAATCAGGGCGGCTGGTGGCAGATCGCCGGTCTCTCGCTGACCATCTCGATTCTGCTGTGGTGGGCCAATGTGTATCGCCGTGCACGCGCACTCAAAATGGGTACGCATATCGCGTGGGCCTTTGCCGCAGCGATCTGGTTGTTCCTCGTGCTGGGTCTGTTCCGTCCGGTGCTGATGGGCTCGTGGGGTGAAGCAGTACCGTTCGGTATCTTCCCGCACCTCGATTGGACCGC
ASV790	CACCTTCGGCGTGATCTCGGTCGCGACTGGTGCGATCTGGTTCATGCTGTGCGGGGCCTGGTTCTGGCACGTGGCCGGATACAACCCGGGTGTGTTCATGCGCGATCTGTTCTGGATGGCGCTGGAGCCCCCGGGGCCGGAGTGGGGTCTGCGGGTGCCGCCGATGGCTGAGGGCGGGTTGTGGTTGCTGGCGTCGTTCTTCCTGCTGATCTCGGTGCTGACCTGGTGGGTTCGCACCTATCTGCGGGCCGAGGCGCTGGGCATGGGCAAGCATGTCTCTTGGGCGTTTGCCGGGGCGATCTGGTTGTTCCTGGTGCTGGGTCTGATCCGGCCGGTGATGATGGGCAGCTGGTCCGAGGCGGTGCCTTATGGCATCTTCCCGCACCTGGACTGGACTAA…
ASV792	CACCCTCGGCACGCTGTCGCTGGTGAGCGGGGTCATCGCCTTCGAGATCATCGGCCTCAACATGTGGGCCTCGGTGAACTGGGACCCGGTCCAGTTCCTCCGGCAGCTCCCCTGGCTCGCCCTCGAGCCGCCCCGACCGGAGCACGGGCTCAAGATCCTGCCGCCGCTGGCCGAGGGCGGCTGGTGGCTGCTCGCCGGCTTCTTCCTGACGGTGTCGATCCTGCTCTGGTGGGTGCGGCTGTTCCGGCGTGCCCAGGCGCTGGGCCTCGGCTACCACGTGCCCTGGGCTTTCGCCTCGGCGATCTGGCTCTACCTCGTGCTCGGCTTCATCCGGCCGATCCTGATGGGGAGCTGGAGCGAGGCGGTGCCGTTCGGGATCTTCCCGCACCTCGACTGGAC…
ASV793	CTCTTTGGGTGTTGCTTCCCTGGTCTTCGGTATCGCTGCCTTCAACATCATTGGCTTTAACATGTTGGCCTCTGTCGACTGGAATCCTATCCAGTTGCTGCGCCAATTGTTCTGGCTCGCGTTGGAGCCGCCGCCTCCGGCCTACGGTTTGAGCATACCGCCGCTGGCCCAGGGAGGTTGGTGGCTGATTGTGGGCTTCATGCTGACAGTCTCCATCTTGTTGTGGTGGGCCCGAACCTACAGGCGCGCCCGACAGCTTGGTTTGGGAACGCATGTGGCTTGGGCCTTCGCCGCCGCCATATGGCTTTATCTGGTGTGCGGTTTGTTCCGGCCCATCATGATGGGCAGCTGGTCTGAAGCGGTACCCTTTGGTATCTTCCCGCATCTCGATTGGGTCTC…
ASV794	CACCTATGGCGTGCTCTCCCTGATGCTGGGCTTCATCGCCTTCGAGATCATCGGGCTGAACATGCTGGCCTCGGTGAACTGGAACCCGGTGCTCTTCGTGCGGGACCTCTTTTGGCTCTCGCTCGATCCGCCGCTGCCCCAGCATGGCCTGCGGCTGATGATGCCCATGCATGAGGGCGGCTGGTGGCTGCTTGCGGGCGCCTGCCTCACCGCCTCGCTGCTGCTGTGGTGCGCACGCACCTATGCCAGGGCGAAGTCGCTGGGCCTGGGCACCCACACCACCTGGGCCTTCATGGGCGCCATCTGGCTCTTCCTGGTGCTCGGCTTCATCCGCCCCATCATGATGGGCAGCTGGAGTGAGGCGGTGCCCTTTGGCATCTTCTCGCACCTGGATTGGAC…
ASV796	CTCTTTGGGTGTTGCTTCCCTGGTCTTCGGTATAGCTGCTTTCAACATCATTGGCTTTAACATGTTGGCTTCTGTCGACTGGAATCCTATCCAGTTGCTGCGCCAATTGTTCTGGCTCGCGTTGGAGCCGCCGCCTCCGGCCTACGGTTTGAGCATACCGCCGCTGGCCCAGGGCGGTTGGTGGCTGATTGTGGGCTTCATGCTGACCGTCTCCATCTTGTTGTGGTGGGCCCGAACCTACAGGCGCGCCCGACAGCTTGGTTTGGGAACGCATGTGGCCTGGGCCTTCGCCGCCGCCATATGGCTTTATCTGGTGTGCGGTTTATTCCGCCCCATCATGATGGGCAGCTGGTCTGAAGCGGTACCTTTTGGCATCTTCCCGCATCTCGATTGGGTCTC…
ASV797	CTGGACCGGCCTGTTCTCGCTGATCCTGGGCTTCACCGCCTTCGAGATCATCGGGCTCAACATGATGGCGCAGGTTCACTGGAACCCGATCCAGTTCGTGCGCATGCTGCCCTGGCTCAGCCTTGAGCCGCCGGGACCGGAATATGGCTTCTCGCCCTTCGTGCCGCTGGCCAAGGGTGGCTGGTGGATCCTCGCCGGCGCCTGCCTCACCTCGTCGCTGCTGCTGTGGTGGGTTCGCACCTACACCCGGGCACGCGCTCTGGGCATGGGCACCCACGTCGCCTGGGCCTTCCTTTCGGCGATCTGGCTGTATCTGGTGCTGGGCTTCATCCGCCCGTTCTTCATGGGCAGCTGGGCGGAAAGCGTGCCCTTCGGCATCTTCCCGCACCTCGACTGGAC…
ASV798	CTATCTCGGGGCTTTGTCCTTCGCCTGCGGCCTGATCGCCTTCGAGATCATCGGCCTCAACATGTGGGCCAGCGTGAACTGGGACCCGATCCAGTTCGTCCGCCAGCTCCCCTGGCTCGCGCTCGAGCCGCCGCTGCCCAAATACGGGCTCAAGGTGCTGCCGCCGCTCAACGAGGGCGGCTGGTGGCTGATCGCGGGCTTCTTCCTCACCGCCTCGATCCTGCTGTGGTGGGTGCGGATGTACCGCCGCGCCCGGGCGCTCGGCATGGGCACGCACGTGCCCTGGGCCTTCGCCTCGGCGATCTGGCTCTACCTCGTGCTCGGATTCATCCGCCCGCTTCTGATGGGCTCGTGGAGCGAGGCGGTGCCCTTCGGCATCTTCCCCCACCTCGATTGGAC…
ASV799	CGGTTTGGGCCTGGCCTCGCTCATCCTGGGCACCTTGGCCTTCAACATCATTGGCTTCAACATGTTGGCTTCGGTGGACTGGAACCCGATCCAATTTGTGCGCCAGCTGTTTTGGCTGGCCCTGGAACCACCAGCGCCGGTGTATGGCCTGAGTTTTCCGCCCATGAATGAAGGCGGCTGGTGGTTGCTCACCGGCTTGTTCCTCACCGCCTCGCTGTTTTTTTGGTGGGCGCGCATGTACCGCCGCGCCAAGGCATTGGGCCTGGGCATGCACATCCCCTGGGCCTTTGCCGCCGCGCTGTGGCTGTATTTGGTGCTGGGCTTTTTCCGCCCCATCTTGATGGGCTCGTGGAGCGAGGCCGTGCCCTTTGGCATCTTCCCGCACCTGGACTGGACAGC…
ASV800	CTTCCTCGGCGTGGCGTCGCTCTTCTGCGGCTTCATCGCCATCGAGATCATCGGCCTCAACATGTGGGCCTCGGTCGGCTGGGATCCGGTGCAGTTCGTCCGCCAGCTCCCGTGGCTCGCGCTGGAGCCGCCGGCACCCGGGTACGGGCTGCGCCTGCCGCCGCTCAACCGGGGCGGCTGGTGGCTGATCGCCGGCTTCTTCCTGACGCTCTCGATCCTTCTGTGGTGGGTGCGCACCTACCGGCGCGCGCGGGCGCTCGGGCTGGGCACGCATGTGGCGTGGGCCTTCGCCTCGGCGATCTTCCTCTACCTCGTGCTCGGCTTCATCCGCCCGGTGCTGATGGGCTCGTTCGCGGAAGCGGTTCCGTTCGGGATCTTCCCGCACCTCGACTGGACCGC…
ASV801	CACCTTCGGCGTGCTCTCGGCGGTGTTCTTCCTCGCCGCGTTCGAGATCGTCGGGCTGAACATGATGGCGTCGGTGGGCTGGAGCCCGCGCGAGTTCATCCGCCAGCTCCCCTTCCTCGCCCTCGAGCCGCCCCCGCCGTCGTACGGGCTGCACGTGCCGCCGCTCAAGCAGGGCGGCTGGTACCTGCTCGCCGGCTTCTGCCTCACCGTGTCGGTGCTGCTCTGGTGGGTGCGCACGTACCGGCGCGCACGCGCCCTCAAGCTCGGCACGCACCTCGCGTGGGCGTTCGCGTCGGCGATCTTCCTCTTCCTCGCCTTCTTCATCCAGCCCGTGCTGGTGGGGAGCTACAGCGAGATGGTGCCGTTCGGGATCCTGCCGCACCTCGACTGGACCTCGGC…
ASV802	CGGCTACGGCATCGCTTCCCTCATCTGCGGCATCATCGCCTTCCAGATCATTGGCTGGAACATGCTCGCCTCGGTCGATTACAGCCCGATGGAAATGCTCAAGCAATTGCCGTGGCTGGCGCTGGAACCACCTTCACCCGCATGGGGTCTGTCGATCCCGCCGTTGAACGAGGGAGGCTGGTGGTTGATGGCAGGCTTCTTCCTGACACTCTCCATCATGCTCTGGTGGATCCGCATGTATCGCCGCGCCCGCGCGCTCGGCATGGGTACCCACATCGCCTGGGCCTTCGCCGCCGCGATCTGGCTGTACCTGGTACTCGGCTTCTTCCGCCCCGTCCTGATGGGCAGCTGGGGCGAGGCGGTGCCGTTCGGCATCTTCCCGCACCTCGACTGGACCGC…
ASV803	CGTGCTGGGGATCGCTTCCATCGTCTTCGGCACGCTGGCCATCCTGATCATGGGCCTCAACATGCTGGCCTCCGTCAGGTGGGACATCATCGAGTTCATCCGCCAGCTTCCGTGGCTGGCGCTGGAGCCGCCGGCGAAGCAGTGGGGCATGAAGATCCCGCCGCTGCGCGAGGGCGGCTGGTGGGTGGTCGCCGGCTTCTTCCTGACGGTATCCATCCTGCTGTGGTGGCTGCGCACCTACCGCCGCGCCCGGCAGCTCGGCATGGGCACGCATGTCGCCTGGGCCTTCGCCGCGGCGATCTGGCTGTATCTCGTGCTCGGCTTCTTCCGCCCGCTGGCGATGGGCAGCTGGAGCGAGGCGGTGCCCTTCGGCATCTTCCCGCACCTCGACTGGACCGC…
ASV804	CAGCTTGGGCCTGGCCTCGCTCATCTTGGGCACCTTGGCCTTCAACATCATTGGTTTCAACATGTTGGCTTCTGTCAACTGGGACCCAATCCAATTTGTGCGCCAGTTGTTTTGGTTGGCGCTGGAGCCGCCCGCACCGGTGTATGGTTTGAGCTTTCCGCCCATGAACGAAGGCGGCTGGTGGTTGCTGACCGGTTTGTTCCTCACCGCCTCGCTGTTTTTTTGGTGGGCGCGCATGTATCGCCGTGCCAAGGCGCTGGGCTTGGGCATGCACATCCCTTGGGCCTTTGCCGCTGCGCTGTGGTTGTACCTGGTGCTGGGCTTTTTCCGCCCCATCTTGATGGGCTCATGGAGCGAGGCCGTGCCCTTTGGCATCTTCCCGCACCTGGACTGGACCGC…
ASV805	CTGGACCGGAGTCACTTCGATCCTGTTCGGCTTCATCGCCTTCGAGATCATCGGTCTGAACATGCTGGCCTCGGTCGGCTGGAACTGGATCGAGTTCGTCCGCCAGTTGCCCTGGCTGGCGCTGGAGCCGCCGCCGCCGTCCTATGGCTTGAGTTTCCCGCCGTTGAATCAGGGCGGCTGGTGGCTGATCGCCGGCTTCTTCCTGACTGCGTCGGTGCTGCTCTGGTGGTTGCGCACCTACCAGCGGGCGAAAGCCCATGGCATGGGACCGCATATCGCATGGGCGTTTGGCGCTGCGATCTGGCTGTATCTGGTACTCGGTTTCTTCCGGCCGATCCTGATGGGCAGCTGGGGCGAAGCGGTGCCGTTCGGCATCTTCCCGCATCTGGACTGGACTGC…
ASV806	TGGGCTCGGCATCGTCTCGCTCATCACCGGCACGCTGTCCATCAATATCATGGGCTTTTACATGCTGGCATCGGTCGGGTGGGACCCGATCGAGTTCATCCGCCAGCTGCCCTGGCTGGCGCTGGAGCCACCATCGCCGAAGTACGGCTTGCACCTGCCGCCGATGAACGAAGGTGGCTGGTGGTTGTTGTCCTCAGGTCTGTTGCTGGTTTCGGTGCTCACCTGGTGGGTGCGAACGTACACACGGGCGCGTGCGCTCGGCATGGGCACGCACGTGGCCTGGGCCTTCGCGGCGGCAATCTGGCTGTTTCTGGTGTTGGGTCTGTTCCGGCCTCTGCTCATGGGGAGCTGGAGTGAAGGTGTGCCCTACGGCATCTTCCCGCACCTGGACTGGACGGC…
ASV807	CACCTTCGGTGTGATCTCGGTGGCGACCGGGGCGATCTGGTTCTTTCTGGTCGGGGCCAGCTTCTGGTATCAGGCGGGATTCAATCCGGCCGTGTTCCTGCGGGACCTGTTCTACATGGCGCTGGAGCCGCCGGCACCGGAATATGGCCTTGGCTTTGCGCCGCTGGGCGAAGGCGGGCTGTGGCTCATCGCCTCGTTCTTCCTGCTGATCTCGGTCTTGACCTGGTGGGTGCGCACCTATCTGCGCGCCGAAGCGCTTGGCATGGGCAAGCATGTGGCCTGGGCCTTTGCCAGCGCCATCTGGCTGTTCCTGGTGCTGGGCCTGATCCGCCCGGTTCTGATGGGCAGCTGGTCCGAAGCCGTGCCCTACGGCATCTTCCCGCATCTGGACTGGACGAA…
ASV808	CTCACTCGGTGTTGCGTCGCTGATCGCCGGCTTCATCGCCATCGAGATCATCGGGCTCAACATGGCCGCCTCGGTGAACTGGAGCCCGATCCAGTTCGTGCGCCAGTTCTTCTGGCTCGCGCTCGAACCGCCGCCGGCCAAGTACGGCTTCACCGCGAACGTGCCGCTCAATGATGGTGGCTGGTGGATTGCGGCCGGCTTCTTCCTGACCGCATCCATCCTGCTGTGGTGGGCCCGCACCTATGTGCGCGCCAAGGAACTCGGCATGGGCACGCACGTTGCCTGGGCGTTTGGTTCGGCGATCTGGCTGTATCTCGTGCTGGGCTTCATTCGCCCGCTGATGATGGGCAGCTGGGCGGAAGCCGTGCCGTTCGGCATCTTCCCGCACCTGGATTGGAC…
ASV809	CAATCTGGGCGTGGCCTCGCTGTTCTGCGGCTTCCTCGCCTTCGAGATCATCGGGCTCAACATGTGGGCCTCGGTGAACTGGGATCCCCGAGAATTCGTCCGGCAACTATTCTGGCTCGCGCTGGAGCCGCCTCCGCCGCAATATGGACTGCGGGTCATGCCGCCGCTGCGTGAAGGGGGCTGGTGGCTGATCGCCGGCTTCTTCCTCACGGCGTCCGTGCTGCTGTGGTGGCTGCGCATGTATCGTCGGGCGCGGGCGCTGGGCATGGGCACCCATACGGCCTGGGCCTTCGCCGCCGCCATCTGGCTCTATCTGGTGATCGGATTCATCCGGCCGGTGCTGATGGGCCACTGGAGCGAGGCGGTGCCCTTTGGCATCTTCCCGCATCTGGACTGGAC…
ASV810	CGGCTTGGGCCTGGCCTCGCTCATCCTGGGCACCTTGGCTTTCAACATCATTGGTTTCAATATGTTGGCTTCGGTCAACTGGGACCCGATCCAATTTGTGCGCCAGCTGTTTTGGCTGGCCCTGGAACCACCAGCGCCGGTGTATGGCCTGAGCTTTCCGCCGATGAATGAAGGCGGCTGGTGGTTGCTCACCGGCTTGTTCCTCACCGCCTCGTTGTTTTTTTGGTGGGCGCGCATGTACCGCCGCGCCAAGGCATTGGGCCTGGGCATGCACATCCCTTGGGCCTTTGCCGCTGCACTGTGGTTGTACCTCGTGCTTGGCTTTTTCCGCCCCATTTTGATGGGCTCGTGGAGCGAGGCCGTGCCCTTTGGCATCTTCCCGCACCTGGACTGGACAGC…
ASV811	CTGGCTCGGTCTCGCGTCGCTGCTCTGCGGCTTCATCGCGATCGAGATCATCGGCCTCAACATGTGGGCGTCGGTGAACTGGGATCCGATCCAGTTCGTCCGGCAGTTGCCGTGGCTCGCGCTCGAGCCGCCGCCCGCGAAGTACGGCCTGCACCTCCCGCCGCTGCAGGAAGGCGGCTGGTGGCTGATGGCCGGCTTCTTCCTCACGGCCTCGATCCTGCTCTGGTGGCTGCGCATGTACCGCCGGGCGCGCGCGCTCGGCATGGGTACGCACACAGCGTGGGCCTTCGCTGCGGCGATCTGGCTGTACCTCGTGCTGGGTTTCATCCGCCCGGTGCTGATGGGCAGCTGGTCGGAAGCGGTGCCATTCGGCATCTTCCCGCACCTCGACTGGACGGC…
ASV812	GTCGCTCGGCGTCCTGTCGCTGTGCTCGGGGCTTGTCTGGTTCACCATGGTCGGCGGCTGGTACTGGCACCAGGCCGGCTACAACCCGGCGGTCTTCATGCGCGACCTCTTCTGGTTCTCGCTCGACCCGCCGGCGCCGGAATACGGCCTGGGGTTCGCCCCCCTTGCCGAGGGCGGTTATTGGCTGATCGCCTCGTTCTTCCTTCTGATTTCCGTATGGTCCTGGTGGATCCGCACCTATCTTCGCGCGCAGGCCCTCGGGATGGGCAAGCATGTCGCCTGGGCGTTCCTCTCGGCGATCTGGCTTTTCATGGTGCTGGGCTTCTTCCGCCCGATCCTCATGGGGTCCTGGTCGGAAGCGGTGCCCTACGGCGTGTTCTCGCACCTCGACTGGACGAA…
ASV813	CTATCTCGGGGCGCTGTCGCTGACCTGCGGCCTGATCGCCTTCGAGATCATCGGCCTCAACATGCTGGCCTCCGTGAACTGGGATCCGATCCAGTTCGTGCGCCAGCTCCCCTGGCTGGCGCTCGAACCGCCGCTGCCGAAATACGGCCTCAAGGTGCTGCCGCCGCTCGCCGAGGGCGGATGGTGGCTGATCGCCGGTTTCTTCCTCACCGCCTCGATCCTGCTGTGGTGGGTGCGCATGTACCGCCGCGCCCGGGCGCTCGGCATCGGCACCTACGTGCCCTGGGCCTTCGCCGCCGCGATCTGGCTCTACCTCGTGCTCGGCTTCATCCGCCCGCTGCTGATGGGCTCGTGGAGCGAGGCGGTGCCCTTCGGCATCTTCCCGCACCTCGATTGGAC…
ASV814	CTCGCTGGGGGTGGCATCGCTGCTCTTCGGCACCTTTGCCTTCAACATCATCGGCTTCAACATGCTGGCCTCGGTCGACTGGAACCCCATCCAGCTGATCCGCCAGCTGTTCTGGCTGGCCCTGGAGCCGCCGCCGCCGCAGTATGGCCTGAGCATTCCGCCGCTGGCCCAAGGCGGCTGGTGGTTGGTCACCGGCTTCATGCTGACCGTGTCCATCCTCCTGTGGTGGGCCAGAACCTACCGGCGTGCGCGCCAACTCGGGCTGGGCACCCACGTGGCCTGGGCCTTCGCGGCCGCCATCTGGCTGTACCTGGTGTGCGGGTTCTTTCGCCCCATCATGATGGGTAGCTGGTCCGAGGCGGTGCCGTTCGGCATATTCCCGCACCTGGACTGGGTCTC
ASV815	CGGTTTGGGCCTGGCCTCGCTCATCCTGGGCACCTTGGCCTTCAACATCATTGGCTTCAACATGTTGGCTTCGGTGGACTGGAACCCGATCCAATTTGTGCGCCAGCTGTTTTGGCTGGCCCTGGAACCACCAGCGCCGGTGTATGGCCTGAGTTTTCCGCCGATGAATGAAGGCGGCTGGTGGTTGCTCACTGGTTTGTTCCTCACCGCCTCGCTGTTTTTTTGGTGGGCGCGCATGTACCGCCGCGCCAAGGCATTGGGCCTGGGCATGCACATCCCCTGGGCCTTTGCCGCCGCGCTGTGGCTGTATTTGGTGCTGGGCTTTTTCCGCCCCATCTTGATGGGCTCGTGGAGCGAGGCCGTGCCCTTTGGCATCTTCCCGCACCTGGACTGGACAGC…
ASV816	CGGGCTGGGCGTGGCCTCGCTGGTGTTCGGCACGCTGGCCTTCAACATCATCGGCTTCAACATGCTGGCCAGCGTCGACTGGAGCCCGCTGCAACTGATACGCCAGCTGTTCTGGCTGGCGCTGGAGCCACCGCCGCCCGCCTTCGGCCTGAGCATCCCGCCGCTGGCGCAGGGCGGCTGGTGGCTGATCGTCGGCTTCCTGCTCACCGTGTCGATCCTGCTGTGGTGGGCACGCACCTACCGGCGCGCAAGGCAGCTCGGGTTGGGCACCCACGTGGCCTGGGCCTTTGCCGCAGCCATCTGGCTGTACCTGGTGTGCGGCTTCTTCCGCCCGATCATGATGGGCAGCTGGAGCGAGGCGGTGCCCTTCGGCATCTTCCCGCACCTGGACTGGGTGTC…
ASV817	GGGTCTGGGGGTCGCGTCGCTGGTGTTCGGCACGCTGGCCTTCAACCTCATCGGGTTCAACATGCTGGCCTCGGTGGACTGGAGTCCGCTGCGCCTGATCCAGCAACTGTTCTGGCTGGCCCTGGAGCCGCCGGCGCCGCAATACGGCCTGAGCATCCCGCCGCTGGCGCAAGGGGGCTGGTGGCTCATTGTGGGCTTCCTGCTCACGGTCTCGATGATGCTGTGGTGGGCGCGCACCTACCGCCGAGCCCGCCAGCTGGGCATGGGGACGCACGTGGCCTGGGCCTTTGCGGCCGCGATCTGGCTCTACCTGGTGTGCGGCTTCTTCCGGCCGCTCATGATGGGCAGCTGGTCTGAGGCGGTACCTTTCGGCATCTTCCCGCACCTGGACTGGGTGTC…
ASV818	CACCTATGGCGTGCTCTCCCTGATGCTGGGCTTCATCGCCTTCGAGATCATCGGGCTGAACATGCTGGCCTCGGTGAACTGGAACCCGGTGCTCTTCGTGCGGGACCTCTTTTGGCTCTCGCTCGATCCGCCGCTGCCCCAGCATGGCCTGCGGTTGATGATGCCCATGCATGAGGGCGGCTGGTGGTTGCTTGCGGGCGCCTGCCTCACCGCCTCGCTGCTGCTGTGGTGCGCACGCACCTATGCCAGGGCGAAGTCGCTGGGCCTGGGCACCCACACCACCTGGGCCTTCATGGGCGCCATCTGGCTCTTCCTGGTGCTCGGCTTCATCCGCCCCATCATGATGGGCAGCTGGAGTGAGGCGGTGCCCTTTGGCATCTTCTCGCACCTGGATTGGAC…
ASV819	CGGTTTGGGCCTTGCCTCGCTCATCCTGGGCACCTTGGCCTTCAACATCATTGGCTTCAACATGTTGGCTTCGGTGGACTGGAACCCGATCCAATTTGTGCGCCAGCTGTTTTGGCTGGCCCTGGAACCACCAGCGCCGGTGTATGGCCTGAGTTTTCCGCCCATGAATGAGGGCGGCTGGTGGTTGCTCACCGGCTTGTTCCTCACCGCCTCGCTGTTTTTTTGGTGGGCGCGCATGTACCGCCGCGCCAAGGCATTGGGCCTGGGCATGCACATCCCTTGGGCCTTTGCCGCTGCGCTGTGGTTGTACCTCGTGCTTGGCTTTTTCCGCCCCATTTTGATGGGCTCGTGGAGCGAGGCCGTGCCCTTTGGCATCTTCCCGCACCTGGACTGGACGGC…
ASV820	TGGCCTGGGTGTTGCGTCACTGGTGTTCGGCACACTGGCCTTCAACATCATCGGCTTCAACATGCTGGCCTCAGTCGACTGGAGCCCTCTGCAGTTGATCCGCCAGCTGTTCTGGCTGGCGCTGGAGCCGCCGCCGCCTTCTTTTGGCCTGAGCATCCCGCCGCTGGCGCAAGGGGGCTGGTGGCTGATCGTGGGTTTCCTGCTTACGTTGTCCATCATGCTGTGGTGGGCGCGCACCTACCGCCGAGCGCGGCAGTTGGGCTTGGGTACGCACGTGGCCTGGGCCTTTGCAGCAGCCATCTGGCTGTACCTGGTGTGCGGCTTCTTCAGGCCCATCATGATGGGCAGCTGGAGCGAGGCAGTGCCCTTTGGCATCTTCCCGCACCTGGACTGGGTGTC…
ASV821	CCCGCTGGGCATCGCGTCGCTGATCTTCGGCGTCGCGGCCTTCAACATCATCGGCTTCAACATGCTGGCCCAGGTCAACTGGGACATCGTGCAGTTCGTGCGCCAGCTGTTCTGGCTGTCGCTGGAGCCGCCGCGTCCACAGTACGGGCTGTCGCTGCCGCCGCTGAACCAGGGCGGCTGGTGGCTGATGGCCGGCGGCTTCCTCACCGTGTCGATCCTGCTGTGGTGGACGCGCATGTACACCCGCGCACGGGCACTGGGCCTGGGCACGCACGTCGCCTGGGCCTTCGCCGCGGCGATCTGGCTGTTCCTGGTGCTGGGCTTCATCCGCCCGGTGCTGATGGGTTCGTGGTCCGAGGCGGTGCCCTTCGGCATCTTTCCGCACCTGGACTGGACGGC…
ASV822	TTCGATGGGCGTGATCTCGCTTGCCTCGGGGCTGATCTGGTTCACCATGGTCGGCGGCTGGTACTGGTACCAGGCAGGGTTCAACCCTGCGGTCTTCATGCGCGACCTGTTCTGGCTGTCGCTTGATCCGCCGGCACCGGAGTACGGCCTGTCCTTCCCGCCGCTGGCGGAAGGGGGATACTTCCTGATCGCGGGGTTCTTCTTCCTCATCTCGCTCTGCACCTGGTGGGTGCGGACCTATCTGCGCGCCGAAGCTCTGGGGATGGGCAAGCATGTGGCCTGGGCCTTCGCCTCTGCGATCTGGCTGGTGCTGGTGCTGGGCCTCTTCCGCCCCATCCTGATGGGGTCTTGGTCAGAGGCGGTGCCCTACGGCATCTTCACCCACCTCGACTGGACCAA…
ASV823	TTGGTTGGGTGTCGCCTCGCTCTTCACCGGCTTCATCGCAATTGAGATCATCGGCCTCAATATGTGGGCGTCGGTCGGATGGGATCCGGTCGAGTTTGTGCGGCAGTTGCCGTGGCTCGCACTTGAGCCGCCGCCACCGGAGCAAGGGCTCAACATCATGCCGCCGCTCGCGCAAGGCGGCTGGTGGCTGATGGCCGGCTTCTTCCTGACCACGTCAGTGTTGCTCTGGTGTGTCCGGACATATGTCCGCGCCAAAGAACTCGGCCTCGGCACGCACGTCACCTGGGCGTTTGCGTCCGCGATCTGGCTCTATTTGGTGCTGGGCTTCATCCGCCCGGTGCTGATGGGGAGCTGGAGCGAAGCCGTTCCGTTCGGCATCTTCCCGCACCTCGATTGGGT…
ASV825	CTTCACGGGACTGGCATCGCTGATCTGCGGCTTCATCGCGATCGAGATCATCGGGCTCAACATGTGGGCGTCGGTGAACTGGGATCCGGTGCAGTTCGTGCGGCAGCTGCCGTGGCTTGCACTCGAGCCGCCCGGACCGCAGTGGGGCCTGTCGATTCCGCCCTTGAATGAAGGTGGCTGGTGGCTGATGGCCGGCTTCTTCCTGACCGCGTCGATCATGTTGTGGTGGGTGCGCACGTATCGGCGTGCGCGCGCGCTGGGCCTCGGCACGCACGTGGCCTGGGCGTTCCTCTCGGCGATCTGGCTGTACCTCGTGCTCGGCTTCATCCGCCCGGTGCTGATGGGCAGCTGGTCTGAGGCGGTACCGTTCGGGATCTTCCCGCACCTCGACTGGACGGC…
ASV826	TTTTCTGGGCATAGCCGCGCTGATTTTCTTCGTGATCGGCTTTACCGCTATCGGCTGGAACATGCTGGTGCAGGTGAACTACAGTCCGATCGAATTTGTGAAGCAACTCTTCTGGCTTTCGGTCGACCCGCCATCAGCCAAATATGGCCTGCGCCTGCCGCCCATGAATGAAGGTGGTTGGTGGTTGTTCTCAGGCTTCTTCATCACCGTGTCCATTCTGCTCTGGTGGGCTCGGGTCTATCGGCGGGCACGCGCACTGGGTCTGGGCACGCACATCGCCTGGGGGTTTGCGGCAGCCATCTGGCTGTTCCTGGTGCTGGGCTTTTTCCGGCCGGTGTTGATGGGTTCGTGGTCAGAGGCAGTGCCGTTTGGAATCTTCTCCCATCTCGACTGGACCAC…
ASV827	CACCACCGGCGTCTTCTCGCTGATCTTCGGCTTTCTTGCCTTCGAGATCATCGGACTCAACATGTGGCGATCGGTGGGCTGGAGTCCTGTCCAGTTCATCCGTCAGCTGTTGTGGCTGTCGCTGGAACCGCCGGCACCGAAGTACGGGCTGCACATTCCGCCCCTGAATGAGGGTGGCTGGTGGTTGCTCGCGGGCTTCTTCCTGACGCTCTCGATCCTGCTCTGGTGGGTGCGGATGTACCAGCGCGCCCGTGCGCTCCGCATGGGCTCCCACATTGTCTGGGCGTTCGCGTCGGCGATCTGGCTCTACCTGGTCCTCGGGTTCATCCGTCCGATCATGGTCGGCAGCTGGTCCGAAGCCGTGCCGTTCGGTGTCTTTCCGCACCTCGACTGGACTGC…
ASV828	CGGCTACGGCATCGCTTCCCTCATCTGCGGCATCATCGCTTTCCAGATCATTGGCTGGAACATGCTTGCGTCGGTGGACTACAGTCCGCTCGAAATGCTCAAGCAACTGCCATGGCTGGCGCTGGAACCGCCGTCGCCCGCCTGGGGCCTGTCGATCCCGCCCTTGAACGAGGGCGGATGGTGGCTGATGGCGGGCTTCTTCCTGACGCTTTCAATCCTGCTCTGGTGGATCCGCATGTATCGGCGCGCCCGCGCGCTCGGCATGGGTACCCACATCGCCTGGGCCTTCGCCTCCGCGATCTGGCTGTACCTGGTACTCGGCTTCTTCCGCCCCGTTCTGATGGGCAGTTGGGGCGAGGCGGTGCCCTTCGGCATCTTCCCGCACCTCGACTGGACAGC…
ASV830	CAGCTTGGGCCTGGCCTCGCTCATCTTGGGCACCTTGGCCTTCAACATCATTGGCTTCAACATGTTGGCTTCGGTCAACTGGAACCCGATCGAATTTGTGCGCCAATTGTTTTGGCTGGCGCTGGAGCCACCGGCCCCGGTGTATGGCTTGAGCTTTCCGCCCATGAACGAAGGCGGCTGGTGGTTGCTCACCGGCTTGTTCCTCACGGCATCGCTGTTTTTTTGGTGGGCGCGCATGTACCGCCGTGCCAAGGCCTTGGGCCTGGGCATGCACATCCCCTGGGCCTTTGCCGCTGCGCTGTGGTTGTACCTGGTGCTGGGCTTTTTCCGCCCCATCTTGATGGGCTCCTGGAGCGAGGCCGTGCCCTTTGGCATCTTCCCGCATCTGGACTGGACGGC…
ASV831	AAGTCTGGGCCTGGCGTCGCTGCTCTTCGGCATGCTGTCGTTCAACATCATCGGCTTCAACATGCTGGCGCAGGTGAACTGGGATCCGGTCCAGTTCATCCGCCAGTTGTTCTGGCTGTCGCTCGAGCCGCCGCCGCCCGGCTACGGCCTGAGCCTGCCGCCGCTGAACCAGGGCGGGTGGTGGTTGATCGCCGGACTGTTCCTGACGATCTCGATGCTGCTGTGGTGGGCTCGCATGTACACCCGTGCCCGCGCCTTCGGCATGGGCACGCACATCGCGTGGGCCTTCGCGGCCGCCATCTGGCTGTTCCTGGTGCTCGGCTTCATCCGCCCGGTGCTGATGGGCAGCTGGGCGGAGGCGGTGCCGTTCGGCATCTTTCCCCACCTGGACTGGACAGC…
ASV832	AGCGAGCGGATTTGCGTCCCTGATCTTCGGCTTCGCAGCCTTCGAGATCATCGGATTCAACATGCTCGCCTCGGTGAACTGGAACATCGCGGAATTCTTCCGCCAGTTACCCTGGCTCGCGCTCGAGCCACCCGCGGCCAAGTACGGCCTCGGTATCCCGCCCATGGACGAAGGCGGTTGGTGGCTGCTGTCGGGTTTCTTCCTGACGATCTCGATCCTGCTCTGGTGGTGGCGCACATTCCAGCGCTCCAAGGCGGTCGGCATGGGTAACCACCTGGCGTGGGCCTTCGCCGGCGCGATCTGGCTCTATCTGGTGCTGGGCTTCATCCGCCCGATCATGATGGGCAGCTGGAGCGAGGCGGTGCCCTTCGGGATCTTCCCGCACCTCGACTGGACCGC…
ASV833	TGGCCTGGGCGTGGCGTCGGTGGTGTTCGGCACGCTGGCCTTCAACATCATCGGCTTCAACATGCTGGCCTCGGTGGACTGGAATCCGCTGCAGTTGATCCGCCAACTCTTCTGGCTGGCGCTGGAGCCGCCGCCGCCGGCCTTCGGCTTGGCCATTCCACCGTTGGCGCAGGGCGGCTGGTGGTTGTTGACCGGCTTCCTGCTGACAGTCTCGATCCTCCTGTGGTGGGCTCGCACCTACCGCCGGGCCCGGCAGATGGGCATGGGCACGCACGTGGCCTGGGCCTTTGCCGCCGCCATCTGGCTGTACCTGGTCTGCGGCTTCTTCCGCCCGGTCCTGATGGGCAGTTGGTCGGAGGCGGTGCCGTTTGGCATCTTCCCGCACCTCGACTGGGTGTC…
ASV834	GCCTGGGCGTCGCATCGATCATGTGCGGCATGCTGTGCTTCAACATCATCGGCTTCAACATGCTGGCGCAGGTCAACTGGGATCCGATCCAGTTCGTGCGTCAACTGTTCTGGCTGGCGCTGGAGCCACCGGCGCCGCAAAACGGCTTGCACTTCCCGCCCATGAACCAGGGCGGCTGGTGGATGTTCGCCGGCGCCTTGCTGACGACCTCCTTGTTCCTCTGGTTCGCTCGAACCTATCGGCGAGCTCGCGAACTGGGAATGGGCACCCACGTGGCCTGGGCGTTCCTCGCAGCGATCTGGCTGTTTCTGGTGCTGGGCTTCATTCGCCCCTTGCTGATGGGCAGCTGGGGCGAGGCTGTGCCCTTCGGCATCTTCCCGCACCTTGACTGGAC
ASV835	CGTGTTGGGGATCACTTCCATCGTCTTCGGCACGCTGGCCTTCCTGATCATGGGCCTCAACATGCTGGCCTCCGTCAGGTGGGACATCATCGAGTTCATCCGCCAGCTTCCGTGGCTGGCGCTGGAGCCGCCGGCGAAGCAGTGGGGCATGAAGATCCCGCCGCTGCGCGAGGGTGGCTGGTGGGTGGTCGCCGGCTTCTTCCTGACGGTATCCATCCTGCTGTGGTGGCTGCGCACCTACCGCCGCGCCCGGCAGCTCGGCATGGGCACGCATGTCGCCTGGGCCTTCGCCGCGGCGATCTGGCTGTATCTCGTGCTCGGCTTCTTCCGCCCGCTGGCGATGGGCAGCTGGAGCGAGGCGGTGCCCTTCGGCATCTTCCCGCACCTCGACTGGACCGC…
ASV837	CAGCTTGGGCCTGGCCTCGCTCATCTTGGGCACCTTGGCCTTCAACATCATTGGCTTCAACATGCTGGCATCGGTGGACTGGAACCCGATCCAATTTGTGCGCCAGTTGTTTTGGTTGGCGCTGGAGCCGCCGGCACCGGTTTATGGCTTGAGCTTTCCGCCCATGAATGAAGGCGGCTGGTGGCTACTCACCGGTTTGTTCCTCACCGCCTCGCTGTTTTTTTGGTGGGCGCGCATGTATCGCCGTGCCAAGGCCTTGGGCCTGGGCATGCACATCCCCTGGGCCTTTGCCGCAGCCCTGTGGCTTTATTTGGTATTGGGCTTTTTCCGCCCCATCTTGATGGGCTCTTGGAGCGAGGCCGTGCCCTTTGGCATCTTCCCGCACCTGGACTGGACGGC…
ASV838	CGGCCTGGGCGTAGCGTCGCTGGTATTCGGGACAGCTGCCTTCAACATCATCGGCTTCAACATGCTGGCCTCGGTCGGCTGGAATCCGATCGAACTGATCCGGCAACTGTTCTGGTTGGCGCTTGAGCCGCCCGCACCGGCTTATGGTCTGAGCATTCCGCCCCTGCAACAGGGCGGCTGGTGGCTCATCGTCGGTTTCCTACTCACTGTCTCAATGATGCTGTGGTGGGCACGCACTTATCGGCGTGCACGTCAGCTCGGCATGGGCACGCATATCGCCTGGGCGTTTGCTGCCGCCATCTGGCTCTATCTGGTGTGCGGTTTCTTCCGCCCCATCATGATGGGCAGCTGGTCTGAAGCGGTACCCTTCGGCGTATGGCCGCACCTGGACTGGGTCTC…
ASV840	CTTTCTGGGCATCGCCTCGCTGATCTGCGGGTTCATCGCCATCGAGATCATCGGACTCAACATGCTGGCCTCGGTGAACTGGGACCCCATCCAGTTTGTCCGTCAGCTCTTCTGGCTCGGTCTCGAGCCGCCGCCGGCCAAGTACGGACTTGGCCTGGCGCCGCTGCGCGAAGGCGGCTGGTGGCAGATGGCCGGCTTCTTCCTGACGGCCTCCATCCTGCTCTGGTGGCTGCGCACCTATCGCAGGGCCCGGGCCCTCGGCATGGGCACACACATTGCCTGGGCCTTTGCGGCGGCAATCTGGCTCTACCTCGTGCTGGGTTTCATCCGTCCCCTGATGATGGGCAACTTCAGCGAAGCCGTGCCCTTCGGCATCTTCCCGCATCTGGATTGGACCGC…
ASV841	AGCGAGCGGATTTGCATCCCTGATCTTCGGCTTCGCAGCCTTCGAGATCATCGGATTCAACATGCTCGCCTCGGTGAACTGGAACATCGCGGAATTCTTCCGCCAGTTACCCTGGCTCGCGCTTGAGCCACCCGCGGCCAAGTACGGCCTCGGTATCCCGCCCATGGACGAAGGCGGTTGGTGGCTGCTGTCGGGTTTCTTCCTGACGATCTCGATCCTGCTCTGGTGGTGGCGAACCTTCCAGCGCTCCAAGGCGCTCGGCATGGGTAATCACCTCGCGTGGGCCTTTGCCGGCGCAATATGGCTCTATCTGGTGCTGGGCTTCATCCGCCCGATCATGATGGGCAGCTGGAGCGAGGCGGTGCCCTTCGGGATCTTCCCGCACCTCGACTGGACCGC…
ASV842	CACGCTGGGCGTGATGTCGCTGCTCTCGGGCTTCCTCGCAATCGAGATCATGGGGCTCAATATGTGGGCCTCGGTCCACTGGGATCCCGTGCAGTTCATCCGGCAACTGCCATGGCTGGCGCTCGAACCGCCCGCACCCGGCTACGGACTGTCTCTGCCGCCGCTGCAGGACGGCGGCTGGTGGCTCATGGCCGGTTTCTTCCTGACCCTGGCGATTCTCCTCTGGTGGCTGCGAACGTACCGCCTCGCGCGCAAGCTCGAGATGGGTACGCACGTGGCGTGGGCCTTCGCCTCGGCGATCTGGCTGTACCTCGTGCTGGGTTTCATCCGGCCGGTGCTGATGGGCAGCTGGTCGGAGGCTGTGCCGTTCGGCATCTTCCCGCACCTCGACTGGACCTC…
ASV843	AGGCTTGGGCTTTGCATCCCTCCTGTTTGGCACATTGGCCTTCAACATCATCGGCTTCAATATGCTGGCTGCGGTGGACTGGAATCCGCTGCAGCTGATACGGCAGTTGTTCTGGCTCGCGCTTGAACCGCCTGCACCAAGCTATGGACTGAGCTGGCCGCCGCTGAACCAGGGTGGCTGGTGGCTGATCACCGGTTTTCTGCTGACGGTGTCGCTGTTCTTGTGGTGGGCCCGGATTTATCGCCGTGCACGGCAGCTTGGCCTGGGAACCCATATTGCCTGGGCGTTCGCGGCAGCGATCTGGCTGTATCTGGTTTGCGGTTTTTTCAGGCCCGTCCTGATGGGCAGTTGGTCTGAGGCGGTTCCGTTCGGCATCTTTCCCCACCTTGACTGGGTTTC…
ASV844	AGCGAGCGGACTTGCATCCCTGATCTTCGGCTTCGCAGCCTTCGAGATCATCGGATTCAACATGCTCGCCTCGGTGAACTGGAACATCGCGGAATTCTTCCGCCAGTTACCCTGGCTCGCACTCGAGCCGCCGGCGGCCAAGTACGGCCTCGGTATTCCGCCCATGGACGAAGGCGGTTGGTGGCTGCTGTCGGGTTTCTTCCTGACGATCTCGATCCTGCTCTGGTGGTGGCGAACATTCCAGCGTTCCAAGGCGCTCGGCATGGGTAACCACCTGGCGTGGGCCTTCGCTGGCGCAATCTGGCTCTATCTGGTGCTGGGCTTCATCCGCCCGATCATGATGGGCAGCTGGAGCGAAGCGGTGCCCTTCGGGATCTTCCCGCACCTCGACTGGACTGC…
ASV846	CGGTCTCGGCCTGGCGTCGATCATCCTCGGCGTGCTGTCGATCAACATCATGGGCTTCAACATGTTGGCCTCGGTCAACTGGAACCCGATCGAGTTCATCCGCCAGTTGCCCTGGCTCGCGCTCGAACCGCCGCCACCCGGCTACGGGCTGCACCTCCCGCCGATGAACCAGGGCGGCTGGTGGCTGCTCGCCGGCGGCTTGCTGACGACCTCGATGCTGCTGTGGTGGGTGCGTACCTACCGGCGTGCGCGGCAACTCGGCATGGGCACGCATGTCCCGTGGGCGTTCGCTTCGGCGATCTGGCTGTTCCTCGTGCTCGGTTTCTTCCGCCCGGTGCTGATGGGCTCCTGGGGCGAGGCGGTGCCCTTCGGCATCTTCCCGCACCTGGACTGGACGGC…
ASV848	CCCGCTCGGTATCATGTCGCTCTTGTTCGGCATGGTCTCATTCAATATCATGGGCATGAACATGCTCGCGTCAGTGAATTGGGATCCGGTTCAATTTATTCGCCAGCTATTCTGGTTGGCGCTCGAACCGCCCGCGCCAGGTAATGGCCTCGGACTGGCGCCATTGAACCAGGGTGGCTGGTGGCAGATTGCCGGTATGTCCCTGACAGTTTCTATCTTGCTGTGGTGGGCCAATGTCTATCGCCGCGCACGCACCTTAAAAATGGGTACGCATGTCGCGTGGGCCTTTGCTGCAGCGATCTGGTTGTTTCTTGTGCTGGGTCTGATCCGTCCTGTGTTGATGGGGTCTTGGGGTGAAGCGGTACCGTTTGGTATCTTCCCGCATCTTGATTGGACCGC…
ASV849	GGGTCTGGGGGTCGCGTCGCTGGTGTTTGGCACGTTGGCCTTCAACCTCATCGGGTTCAACATGCTGGCCTCGGTGGACTGGAGTCCGCTGCGCCTGATCCAGCAACTGTTCTGGCTGGCCCTGGAGCCGCCGGCGCCGCAATACGGCCTGAGCATCCCGCCGCTGGCGCAAGGGGGCTGGTGGCTCATCGTGGGCTTCCTGCTCACGGTCTCGATGATGCTGTGGTGGGCGCGCACCTACCGCCGAGCCCGCCAGCTGGGCATGGGGACGCACGTGGCCTGGGCCTTTGCGGCCGCGATCTGGCTCTACCTGGTGTGCGGCTTCTTCCGGCCGCTCATGATGGGCAGCTGGTCTGAGGCGGTGCCTTTCGGCATCTTCCCGCACCTGGACTGGGTGTC…
ASV850	CAGCTTTGGCGTGATCTCGCTGGGCACCGGGATGGTGTGGTTCTTCATGGTCGGCCTGTGGTTCTGGGATCAGGCGGGGTATAACCCGGCTGTGTTCATGCGCGATCTGTTCTGGCTTTCGCTTGATCCGCCAGCGCCTGAATACGGGCTTGGCTTTCCGCCGATGCGCGAAGGGGGCTATTGGCTGATTGCCAGTTTCTTCCTGCTGATCTCGGTCTGCACATGGTGGGTGCGCACCTATCTGCGCGCCGCCGCCTTGGGCATGGGCAAGCATATTGCCTGGGCCTTTGCATCGGCCATCTGGCTGTTCCTTGTGCTGGGTCTGATCCGCCCCATTCTGATGGGATCATGGTCGGAAGCCGTGCCTTATGGCATCTTCACGCACCTTGACTGGACGAA…
ASV851	CACGCTGGGCCTGATGTCGCTGCTCTCGGGCTTCCTCGCGATCGAGATCATCGGGCTCAACATGTGGGCCTCGGTCAACTGGGATCCCGTGCAGTTCATCCGGCAGCTGCCCTGGCTGGCGCTCGAACCACCCGCACCCGGCTACGGACTGTCGCTGCCGCCGCTGCAGGACGGCGGCTGGTGGCTCATGGCCGGCTTCTTCCTGACCCTCGCGATTCTCCTCTGGTGGCTGCGCACGTACCGCCTCGCGCGCAAGCTGGAGATGGGTACGCACGTGGCGTGGGCCTTCGCCTCGGCCATCTGGCTGTACCTCGTGCTGGGTTTCATCCGGCCGGTGCTGATGGGCAGCTGGTCGGAGGCTGTACCGTTCGGCATCTTCCCGCACCTCGACTGGACCTC…
ASV852	CGGGCTTGGCGTCGCGTCGCTGGTCTTCGGCACGCTGGCGTTCAACATCATCGGCTTCAACATGCTGGCCTCGGTGGACTGGAATCCGCTGCAGCTGATCCGGCAGTTGTTCTGGCTCGCGCTGGAGCCACCGCCTCCGGCGTTCGGGCTTTCGTTCCCGCCGCTGGCGCAAGGCGGCTGGTGGCTGATCGTCGGCTTCCTGCTCACGACGAGCATGATCCTGTGGTGGGTGCGCACCTACCGCCGAGCGCGCCAGCTCGGCCTGGGCACGCACATCGCCTGGGCGTTTGCGGCGGCGATCTGGCTGTACCTGGTCTGCGGCTTCTTCCGCCCGATCCTGATGGGCAGCTGGAGCGAGGCGGTGCCGTTTGGCATCTTCCCCCACCTGGACTGGGTGTC…
ASV854	TGGCCTGGGTGTGGCGTCGCTGGTGTTCGGCACGCTGGCCTTCAACATCATCGGCTTCAACATGCTGGCTTCGGTGGACTGGAGCCCGCTGCAGTTGATCCGCCAGTTGTTCTGGCTGGCGCTGGAACCGCCGCCCCCGGCCTATGGCCTGAGCATCCCGCCCTTGGCGCAAGGGGGCTGGTGGTTGATCGTGGGCTTCTTGCTGACCGTGTCGATCATGCTGTGGTGGGCGCGTACCTACCGCCGCGCGCGACAGCTGGGCATGGGCACCCACGTGGCCTGGGCTTTTGCTGCCGCCATCTGGCTGTACCTGGTGTGCGGCTTCTTCAGGCCCATCATGATGGGCAGCTGGAGCGAGGCAGTGCCATTCGGCATCTTCCCGCACCTGGACTGGGTGGC…
ASV855	CTGGCTGGGCATCTGTTCGCTGATCTGCGGCTTCATCGCCATCGAGATCATCGGCCTGAACATGTGGGCCTCGGTGGGCTGGGACCCGGTGCAGTTTGTGCGCCAGCTGCCCTGGCTGGCGCTGGAGCCTCCACCGCCTTCTTACGGCCTGGCCTTGCCACCGCTGAACAACGGCGGCTGGTGGTTGTTGGCGGGCTTCTTCCTCACGCTGTCCATCCTGCTGTGGTGGGTGCGCATGTACCGCCGGGCGCGCAAGCTGGGCATGGGCACGCACGTGGCCTGGGCCTTTGCAGCGGCCATCTGGTTGTACCTGGTGCTGGGTTTCATCCGCCCACTGCTGATGGGCAGCTGGGGCGAGGCCGTGCCCTTTGGCTTGTTCCCGCACCTGGACTGGACGGC…
ASV856	GGGACTGGGCGTCGCATCGATCATGTGCGGCATGCTCGCCTTCAACATCATCGGCTTCAACATGCTGGCACAGGTCAACTGGGATCCGATCCAGTTCGTGCGCCAACTGTTCTGGCTCGCCTTGGAGCCACCTGCACCCCAAAACGGCTTGGCCTTTCCGCCCATGAATCAGGGCGGCTGGTGGATGTTCGCTGGTGCCTTGCTGACGACCTCCTTGTTCCTGTGGTTCGCCCGGACCTACCGGCGCGCTCGTGAACTGGGCATGGGCACTCACGTGGCCTGGGCGTTCCTCGCGGCGATCTGGCTGTTTCTGGTGCTGGGCTTCATCCGGCCCCTGCTGATGGGCAGCTGGGGCGAGGCGGTGCCTTTCGGCATCTTCCCGCACCTGGATTGGACGGC…
ASV857	GTGGACCGGCGTCGCGTCACTGGTCTTCGGCTTCCTGGCCTTCGAGATCATCGGCCTGAACATGTGGGCGTCGGTGAACTGGGATCCCATCCAGTTCATCCGCCAGCTGCCGTGGCTGGCGCTGGAGCCGCCACCGCCGGGATACGGGCTGCGGCTGCCGCCCTTGGCCGACGGTGGCTGGTGGCTGATGGCCGGGTTCTTCCTGACGATGTCGCTGTTGCTGTGGTGGCTGCGCATGTATCGACGGGCGCGGGCCCTTGGTCTCGGCACGCATGTCGCGTGGGCGTTCGCCTCGGCGATCTGGCTCTACCTCGTCCTCGGGTTCATTCGACCGCTGCTGATGGGAAGCTGGGGCGAAGCCGTTCCGTTCGGCATCTTCCCCCATCTCGACTGGACCGC…
ASV858	CAGCTTGGGCCTGGCCTCGCTGGTCTTGGGCACCTTGGCTTTCAACATCATTGGCTTCAACATGTTGGCTTCGGTCAACTGGGACCCGATCCAATTTGTGCGCCAGCTGTTTTGGTTGGCCCTGGAACCACCAGCGCCGGTGTATGGCTTGAGCTTTCCGCCGATGAATGAAGGCGGCTGGTGGTTGCTCACCGGCTTGTTCCTCACCGCCTCGCTGTTTTTTTGGTGGGCGCGGATGTACCGCCGCGCCAAGGCCTTGGGCCTGGGCATGCACATCCCCTGGGCCTTTGCCGCCGCGCTGTGGCTGTATTTGGTGCTGGGCTTTTTCCGCCCCATCTTGATGGGCTCGTGGAGCGAGGCCGTGCCCTTTGGCATCTTCCCGCACCTGGACTGGACGGC…
ASV859	TACGCTGGGCGTGGCCTCGCTGCTGTTTGGCACGCTGGCTTTCAACATCATTGGCTTCAATATGCTGGCCTCGGTGGACTGGAGCCCGATTGAGCTGATCCGCCAGTTGTTCTGGCTGGCGCTAGAGCCGCCGCCCCCGGCCTTTGGCCTGGGCATTCCGCCGCTGGCGCAAGGTGGCTGGTGGCTGATTGTGGGCTTTATGCTGACGGTGTCGATTTTGCTGTGGTGGACACGCACCTACCGCCGCGCACGACAGTTGGGGCTGGGCACGCACGTGGCCTGGGCCTATGCGGCGGCCATTTGGCTGTACCTGGTGTGCGGTCTGTTCCGGCCCATCATGATGGGCAGTTGGTCGGAGGCGGTACCGTTTGGCATCTTCCCGCACCTGGACTGGGTGTC…
ASV860	CCCCTTGGGCATCGCGTCGATCATCTTCGGCGTCGCGTCCTTCAACATCATCGGCTTCAACATGCTGGCCCAGGTCAACTGGGACATCGTGCAGTTCGTGCGCCAGTTGTTCTGGCTGTCGCTTGAGCCGCCTGGGCCGCAGTACGGGCTGTCGTTGCCGCCACTCAACCAGGGCGGGTGGTGGCTGATGGCCGGCGGCTTCCTCACCATGTCGATCCTGCTGTGGTGGGTGCGCATGTACACCCGCGCCCGCGCCCTGGGCCTGGGCACGCACGTGGCCTGGGCCTTTGCCGCGGCGATCTGGCTGTTCCTGGTGCTGGGATTCATCCGCCCGGTGCTGATGGGCAGCTGGTCCGAGGCCGTGCCCTTCGGCATCTTCCCGCACCTGGACTGGACGGC…
ASV861	TGGTCTGGGCGTCGCCTCGATCATCTGCGGGATGCTCGCCTTCAACATCATCGGCTTCAACATGCTGGCGCAGGTCAACTGGGACCCGATCCAGTTTGTGCGCCAGTTGTTCTGGCTGGCGCTGGAGCCGCCTGCACCTCAAAACGGGCTGCATTTCCCGCCCATGAATCAGGGTGGATGGTGGATGTTCGCCGGCGCCTTGCTGACGGCGTCGCTGTTTCTCTGGTTTGCTCGCACCTATCGGCGTGCTCGTGAACTCGGCATGGGCACCCACGTGGCGTGGGCGTTCCTTTCAGCAATCTGGTTGTACCTGGTGCTGGGCTTCATCCGCCCGCTGCTGATGGGCAGTTGGGGTGAGGCCGTGCCGTTTGGCATCTTCCCGCACCTGGACTGGAC
ASV862	CAGCTTGGGCCTGGCCTCGCTGGTCTTGGGCACCTTGGCTTTCAACATCATTGGCTTCAACATGTTGGCTTCGGTCAACTGGGACCCGATCCAATTTGTGCGCCAGCTGTTTTGGCTGGCCCTGGAACCACCAGCGCCGGTGTATGGCCTGAGCTTTCCGCCGATGAATGAAGGCGGCTGGTGGTTGCTCACCGGCTTGTTCCTCACCGCCTCGCTGTTTTTTTGGTGGGCGCGCATGTACCGCCGCGCCAAGGCATTGGGCCTGGGCATGCACATCCCCTGGGCCTTTGCCGCCGCGCTGTGGCTGTATTTGGTGCTGGGCTTTTTCCGCCCCATCTTGATGGGCTCGTGGAGCGAGGCCGTGCCCTTTGGCATCTTCCCGCACCTGGACTGGACAGC…
ASV863	CGGGCTGGGCGTGGCCTCGCTGGTGTTCGGCACGCTGGCCTTCAACATCATCGGCTTCAACATGCTGGCCAGCGTCGACTGGAGCCCGCTGCAACTGATACGCCAGCTGTTCTGGCTGGCGCTGGAGCCACCGCCGCCCGCCTTCGGCCTGAGCATCCCGCCGCTGGCGCAGGGCGGCTGGTGGCTGATCGTCGGCTTCCTGCTCACCGTGTCGATCCTGCTGTGGTGGGCACGCACCTACCGGCGCGCAAGGCAGCTCGGGTTGGGCACCCACGTGGCCTGGGCCTTTGCCGCAGCCATCTGGCTGTACCTGGTGTGCGGCTTCTTCCGCCCGATCATGATGGGCAGTTGGAGCGAGGCGGTGCCCTTCGGCATCTTCCCGCACCTGGACTGGGTGTC…
ASV864	TTTCCTCGGCACCGTGTCGATAGTGTGCGGCATCATCGCCTTCGAGATCATCGGCCTGAACATGTGGGCATCCGTGGGCTGGGATCCGATCCAGTTCATCCGCCAGCTGTTCTGGCTTGCGCTGGAGCCGCCGCCGGCCAAATACGGCCTGCAGATCGTCGTGCCGCTCAATGAAGGTGGCTGGTGGCAGATCGCCGGCTTCTTCCTGACGACGTCGGTGCTGTTGTGGTGGGTACGAACCTACCGCCGCGCCCGGGCGCTGGGCCTCGGCACGCATGTGCCATGGGCTTTCGCCTCGGCAATCTTCCTGTTCCTCTCGCTTGGCTTCATCCGGCCGATCCTGATGGGCAGCTGGTCGGAAGCAGTGCCCTTCGGCATCTTCCCGCACCTCGACTGGAC…
ASV865	CGGGCTGGGTGTGGCCTCGCTGTTGTTCGGCACACTGGCCTTCAACATCATCGGCTTCAACATGCTGGCTTCGGTGGGCTGGAATCCGCTGCAGCTCATCAAGCAGTTGTTCTGGCTGGCGCTGGAGCCGCCGCCGCCTGCTTTCGGCCTGAGCATCCCGCCGCTGGCGCAGGGTGGCTGGTGGCTGGTGGTGGGCTTCCTGCTGACGCTGTCTATCCTGCTGTGGTGGGTCCGCACCTACCGGCGCGCGCGCCAGCTGGGTATGGGCACCCACGTGGCCTGGGCCTTTGCCGCGGCGATCTGGCTCTATCTGGTGTGCGGCTTCTTCCGCCCCATCATGATGGGCAGCTGGTCAGAAGCGGTGCCGTTCGGGATATTCCCCCACCTCGACTGGGTGTC…
ASV866	CACCACCGGTTTCATCTCGCTTGTGTGCGGGGTCATCGCGATCGAGATCATCGGGCTCAACATGCTCGCCTCGGTCAACTGGAGCCCGATCGAGTTCGTCCGGCAGTTTCCCTGGCTCGCCCTCGAGCCGCCGCTGCCGGAACACGGGCTGAAGATCCTGCCGCCGCTCAAGGAAGGCGGCTGGTGGCTGATGGCCGGGTTCTTCCTGACGACGGCAATCATCCTGTGGTGGGTGCGTATGTACCGCCGTGCCCGCGCCCTCGGCATGGGAACCCATGTCGCCTGGGCTTTCGCCGCCGCGATCTGGCTCTATCTCGTCCTCGGCTTCATCCGGCCGCTCCTGATGGGGAGCTGGAGCGAGGCGGTGCCGTTCGGCATTTTCCCGCACCTCGACTGGAC…
ASV867	CACGCTCGGGATGGTGTCGCTGCTCTGCGGCTTCATCGCGTTCGAGATCATTGGGCTCAACATGATGGCGTCGGTGAACTGGGACCCGATCCAGTTCATCCGCCAGTTGCCGTGGCTCGCGCTGGAGCCGCCCCCGGCGAAGTACGGCTTGCGCCTGCCACCGCTCAACGAGGGCGGCTGGTGGCTGATGGCCGGTTTCTTCCTGACGACGTCCATCCTGCTGTGGTGGTTGCGGATGTATCGCCGCGCCCGCGCGCTCGGCATGGGTACCCACACGGCCTGGGCTTTCGCCGGCGCAATCTGGCTGTACCTGGTGCTCGGCTTCATCCGTCCGCTGCTGATGGGCAGCTGGTCCGAAGCGGTGCCGTTCGGCATCTTCCCGCACCTCGACTGGACTGC…
ASV868	CAGCCTGGGCCTGATGTCGCTGATCTTCGGCACGCTGGCCTTCAACATCATGGGGCTGAACATGTTGGCCTCGGTCAACTGGGACCCGGTGCAGTTCGTGCGCCAGCTGTTCTGGTTGTCGCTGGATCCGCCCTCGCCGGCCTACGGGCTGACGTTGCCACCGCTCAACGACGGCGGCTGGTGGTTGATCGCTGGCCTGTTCCTGACGATCTCGCTGCTGCTGTGGTGGGCCCGCATGTACACCCGGGCCCGCGCGCTGGGCATGGGCACGCACGTCGCATGGGGCTTCGCCGCGGCGATCTGGTTGTTCCTGGTGCTGGGTTTCATTCGCCCGGTGCTGATGGGCAGCTGGAGCGAGGCGGTGCCCTTCGGCATCTTCAGTCACCTGGACTGGACGGC…
ASV870	CACCATGGGCGTGATCTCGCTGTTTTCGGGCGCGGTCTGGTTCTTTTTGGTGGGTGCCTGGTACTGGTACCAGGCAGGCTTCAACCCGGCCGTCTTCCTGCGCGACCTCTTCTGGTTCTCGCTGGAGCCGCCGGCGCCCGAATATGGCCTGGGCTTTGCGCCTCTTGGCCAGGGCGGGCTGTGGTTGATCGCCTCCTTCTTCCTCTTGGTCTCGGTCTGTTCGTGGTGGGTGCGCACCTGGCTTCGGGCGCAAGCGCTTGGCATGGGCAAGCATGTGTCCTGGGCCTTTGCCTCCGCCATCTGGCTCTTCCTGGTCCTGGGCCTCATCCGCCCGGTGCTGATGGGCTCCTGGTCCGAGGCGGTGCCCTACGGCATCTTCTCGCACCTGGATTGGACCAA…
ASV871	CACCTTCGGCGTGCTCTCGGCGGTGTTCTTCCTCGCCGCGTTCGAGATCGTCGGGCTGAACATGATGGCGTCGGTGGGCTGGAGCCCGCGCGAGTTCATCCGCCAGCTCCCCTTCCTCGCCCTCGAGCCGCCCCCGCCGTCGTACGGGCTGCACGTGCCGCCGCTCAAGCAGGGCGGCTGGTACCTGCTCGCCGGCTTCTGCCTCACCGTGTCGGTGCTGCTCTGGTGGGTGCGCACCTACCGGCGTGCGCGGGCCCTCAAGCTCGGCACGCACCTGGCGTGGGCGTTCGCCTCGGCGATCTTCCTCTTCCTCGCGTTCTTCATCCAGCCGGTGCTGGTGGGGAGCTACAGCGAGATGGTGCCGTTCGGGATCCTGCCGCACCTCGACTGGACGTCGGC…
ASV872	CTTTATGGGTACTGCGTCGTTGATTTCGGGGCTGATCGCGTTCGAGATCATCGGGCTCAACATGCTGGCCTCGGTCAATTGGGACCCGGTTCAGTTCGTCCGCCAGCTTTTCTGGTTGGGGCTTGAGCCGCCCAATCCCAAATACGGCCTCAGCATTCCGCCGCTCAACGACGGCGGCTGGTGGCTGATGGCGGGTTTCTTCCTTACCGTGTCGCTGCTGCTCTGGTGGGGACGCATGTATCGGCGCGCGCGGGCGCTGGGCATGGGCACGCATGTGGCCTGGGCTTTTGCCGCCGCGATCTGGCTCTATCTGGTGCTCGGTTTCATCCGGCCGATCATGATGGGCAATTGGGGCGAAGCCGTACCGTTCGGCATCTTCCCGCATCTCGACTGGACGGC…
ASV873	CTTTCTGGGCATTGCCTCGCTGATCTGCGGATTCATCGCCATCGAGATCATCGGGCTCAACATGCTGGCCTCGGTGAACTGGGACCCCATCCAGTTTGTCCGTCAGCTCTTCTGGCTTGGTCTCGAGCCGCCGCCAGCCAAGTACGGACTTGGCCTGGCGCCACTACGCGAAGGCGGCTGGTGGCAGATGGCCGGCTTCTTCCTGACCGCCTCCATCCTGCTCTGGTGGTTGCGCACCTATCGCAGGGCCCGGGCCCTCGGCATGGGCACCCACATTGCCTGGGCCTTTGCGGCGGCAATCTGGCTCTACCTCGTGCTGGGTTTCATCCGTCCCCTGATGATGGGCAACTTCAGCGAAGCCGTGCCCTTCGGCATCTTCCCGCATCTGGACTGGACCGC…
ASV874	CGGCTTGGGCCTGGCCTCGCTCATCCTGGGCACCTTGGCTTTCAACATCATTGGCTTCAACATGTTGGCTTCGGTCAACTGGGACCCGATCCAATTTGTGCGCCAGCTGTTTTGGCTGGCCCTGGAACCACCAGCGCCGGTGTATGGTCTGAGTTTTCCGCCGATGAATGAAGGCGGCTGGTGGTTGCTCACCGGCTTGTTCCTCACCGCCTCGTTGTTTTTTTGGTGGGCGCGCATGTACCGCCGCGCCAAGGCATTGGGCCTGGGCATGCACATCCCTTGGGCCTTTGCCGCTGCGCTGTGGTTGTACCTCGTGCTTGGCTTTTTCCGCCCCATTTTGATGGGCTCATGGAGCGAGGCCGTGCCCTTTGGCATCTTCCCGCACCTGGACTGGACAGC…
ASV875	CCCGCTGGGTCTGGCCTCGCTGATCACCGGAACGCTTGCATTCAACATCATCGGCTTCAACATGCTGGCGTCGGTGAACTGGGACCCCATCCAGTTCATCAAGCAGTTGTTCTGGCTGGCACTTGAGCCACCGCCTCCAAGCTACGGGCTCTCGTTTCCGCCGTTGAACCACGGCGGCTGGTGGTTGATCACTGGCGGGCTGCTGACCACCTCGATCCTGCTGTGGTGGACTCGCATGTATACGCGCGCTCGAGCTTTAGGCCTTGGCACGCACGTCGCATGGGCCTTTGCCGCAGCCATCTGGCTCTACCTGGTGCTGGGCTTCATTCGCCCGGTGCTCATGGGCAGTTTTGGCGAAGCCGTGCCGTTCGGCATATTCCCCCACCTCGACTGGACGGC…
ASV876	TTCTTTGGGTGTTGCTTCCCTGGTCTTCGGCATCGCTGCTTTCAACATCATTGGATTCAACATGTTGGCCTCTGTCGACTGGAATCCTATCCAGTTGCTGCGCCAATTGTTCTGGCTCGCGCTGGAGCCGCCGCCTCCAGCCTATGGCCTGAGCATGCCGCCACTGGCCCAAGGCGGTTGGTGGCTGATCGTGGGCTTCATGTTGACCGTCTCCATTTTGCTGTGGTGGGCTAGAACCTACAGGCGCGCCCGACAGCTTGGTTTGGGAACGCATGTGGCCTGGGCCTTCGCTGCCGCGATATGGCTGTATCTGGTGTGCGGTTTTTTCCGCCCCATCATGATGGGCAGCTGGTCAGAAGCCGTACCCTTTGGCATCTTTCCGCACCTCGATTGGGTCTC…
ASV877	CTTTCTGGGCATTGCCTCGCTGATCTGCGGGTTCATCGCCATCGAGATCATCGGGCTCAACATGCTGGCCTCGGTGAATTGGGACCCCATCCAGTTTGTCCGTCAGCTCTTCTGGCTTGGTCTTGAGCCGCCGCCGGCCAAGTACGGACTTGGCCTGGCGCCACTACGCGAAGGCGGCTGGTGGCAGATGGCCGGCTTCTTCCTGACCGCCTCTATCCTGCTCTGGTGGTTGCGCACCTATCGCAGGGCCAGGGCCCTCGGCATGGGCACCCACATTGCCTGGGCCTTTGCGGCGGCAATCTGGCTCTACCTCGTGCTGGGTTTCATCCGTCCCCTGATGATGGGCAACTTCAGCGAGGCCGTGCCCTTCGGCATCTTCCCGCATCTGGACTGGACCGC…
ASV878	GGGCCTGGGTGTTGCCTCGCTGGTGTTCGGCACGCTGGCGTTCAACATCATCGGTTTCAACATGCTCGCCTCGGTGGACTGGAGCCCGATCCAGCTCATCCGCCAGCTCTTCTGGCTGGCGCTCGAACCACCGCCGCCAGCCTACGGGCTGAGCATCCCGCCGCTCGCCCAGGGAGGGTGGTGGCTTGTCGTGGGTTTCATGCTCACCACCTCGCTGCTGCTCTGGTGGGCGCGTACTTATCGTCGGGCCCGGCAGCTCGGCATGGGCACGCACGTGGCATGGGCATTCGCGGCGGCGATCTGGCTCTACCTGGTATGCGGATTCTTCCGACCCATCCTCATGGGCAGCTGGTCCGAGGCCGTGCCGTTTGGCATCTTCCCGCATCTGGACTGGGTGTC…
ASV879	GGCGCTCGGCACCGCCGCGGCCTTCACCTTCACGATCGGCTTCGTGATCATCGGCTTCAACATGCTGGCTTCGGTCCACTGGAACCCGATCCAGTTCGTCCGGCAGCTGCCCTGGCTGGCGCTCGAGCCGCCGCCGCCCTCGCAGGGGCTGAAGCTCATTCCGCCGCTCAACCAGGGCGGTTGGTGGAACATCGCCGGCTTCTTCATCACCCTGTCGATCATGCTGTGGTGGCTGCGCATGTACCGCCGCGCCCGCGCGCTCGGCATGGGCACCCATGTGCCGTGGGCCTTCGCCTCGGCGATCTGGCTCTATTTGGTGCTCGGCCTGATCCGGCCGGTGCTGATGGGCAGCTGGAGCGAGGCCGTGCCGTTCGGCATCTTCCCGCATCTCGACTGGAC…
ASV880	CGGCCTGGGTGTGCTGTCGCTGGTGTTCGGCGTCCTGTCGTTCAACATCATGGGCATGAACATGCTCGCGTCGGTGGACTGGAGCCCGATCCAGTTCGTGCGCCAGCTGTTCTGGCTCGCGCTCGAGCCGCCGGCGCCCAGCAACGGACTGGGCCTGGCGCCGCTCAACCAGGGCGGCTGGTGGCAGATCGCCGGGTTGTTCCTCACCATCTCGATGCTGCTGTGGTGGGCACGGGTGTACACCAGGGCACGCGCGCTCGGCATGGGTACCCATGTGGCCTGGGCGTTCGCGGCGGCGATCTGGCTGTTCCTCGTGCTCGGCCTGATCCGGCCGGTGATGATGGGCAACTGGGGAGAGGCCGTGCCCTTCGGCATCTTCCCGCACCTCGACTGGACGGC…
ASV881	TAGCACCGGTGTCGCCTCCATCCTCTGTTTCATCATCGCTTTCGAGATCGTCGGCCTGAACATGTTGGCCTCAGTGAACTGGAATCCCCTGCAGTTCATTCGACAACTGTTCTGGCTAGCATTGGAACCACCTGCTCCCCAATATGGTTTGCGGTTGCCGCCACTCCGCGACGGTGGATGGCATCTGATGGCCGGCTTCTTTCTTACGATGTCGGTCTTGCTCTGGTGGGTGCGCACGTACAACCTGGCGCGCAAGCTCAAGATGGGCACGCATACGGCATGGGCGTTTGCATCAGCCATCTTCCTGTTCCTCGTGCTCGGATTCATCCGTCCGGTAATGATGGGTAGCTGGTCCGAGGCTGTGCCCTACGGCATCTTTGCGCACCTCGATTGGAC
ASV882	CGGGCTCGGCCTCGCGTCGATCATCCTCGGCGTGCTGTCGATCAACATCATGGGCTTCAACATGCTCGCCTCGGTGAACTGGAGCCCGGTCGAGTTCATCCGCCAGCTGCCCTGGCTGGCGCTCGAGCCGCCACCGCCGGGCTACGGCCTGCACTTCCCGCCCATGAACCAGGGCGGCTGGTGGCTGCTGGCCGGCGGAGCACTCACGGCGTCGATGCTACTGTGGTGGGCGCGCACCTACCGCCGCGCCCGCCAGCTCGGCCTGGGCACCCACATTCCCTGGGCCTTCGCCTCGGCGATCTGGCTCTTCCTCGTGCTTGGCCTGTTCCGCCCGCTGCTGATGGGCTCGTGGGGCGAGGCGGTGCCCTTCGGCATCTTCCCGCACCTTGACTGGACGGC…
ASV883	CGGCCTGGGCGTGGCGTCGCTGGTCTTCGGAACCCTGGCCTTCAACATCATCGGCTTCAACATGCTGGCCTCGGTGGACTGGAGCCCGTTGCAGCTCATTCGCCAGCTCTTCTGGCTGGCCCTGGAGCCGCCGCCGCCGGCCTACGGCCTGAGCATCCCTCCGCTGGCCGATGGGGGCTGGTGGTTGGTGGTCGGCTTCATGCTCACCGTGTCCATCATCCTGTGGTGGGTGCGAACCTACAAGCGCGCCCGCGCCCTCGGCCTTGGCACCCACGTGGCTTGGGCCTTCGCCGCCGCGATCTGGCTCTACCTGGTGTGCGGCTTCTTCCGCCCCATCATGATGGGAAGCTGGAGCGAGGCGGTGCCCTTCGGCATCTTCCCGCACCTGGACTGGGTCTC…
ASV884	TGGCTTGGGCTTGGCCTCGCTGATTTGCGGCATGATCGCCTTCAACATCATCGGCATGAACATGCTGGCCTCGGTGCATTACGACCCGGTGCAGTTCGTGCGTCAATTGTTTTGGCTGGCACTCGAGCCGCCACCCCCTGAATACGGTTTGTCATGGCCACCCCTGAACCAAGGCGGTTGGTTTTTGATCACCGGTATTTTCTTGAGTGCCTCCGTGCTGTTGTGGTGGGTGCGCATGTACCGCCGCGCCACCCAACTCGGCTTGGGCACCCATGTCGCTTGGGCTTTCGCGGCCGCCTTGTGGTTGATGTTTGTGTTGGGCTTCATCCGCCCCATCCTGATGGGTTCTTGGTCAGAAGCCGTGCCTTACGGCATCTTCCCGCACCTGGACTGGACCGC…
ASV885	TCGCCTCGGCCTCGCGGCGATCCTGTGCTTCTTCGTCGCGTTCGAGATCGTCGGTCTGAACATGATGTCGCAGGTCAACTGGAACCCGATCCAGTTCGTCCGGCAGCTGTTCTGGCTGGGCCTCGAACCCCCGGGCCCCGAATACGGGTTCCAGCTGTTCGTCCCGCTCGCCAAGGGCGGCTGGTGGCAGCTCGCAGGCTTCTTCATGACCGCATCGGTGCTGCTATGGTGGGCGCGCATGTACACCCGGGCCAAGGCCCTGGGCCTGGGCACGCACACCGCGTGGGCCTTCGCCTCGGCGATCTGGCTGATGCTGGTGCTGGGCTTTATCCGGCCGATGCTGATGGGCAGCTGGGCGGAAAGCGTGCCGTTCGGCATTTTCCCGCACCTCGACTGGAC…
ASV886	CCCGCTGGGAATCGCGTCGCTGATCTTCGGCGTCGCGGCCTTCAACATCATCGGCTTCAACATGCTGGCCCAGGTCAACTGGGACATCGTGCAGTTCGTGCGCCAGCTGTTCTGGCTGTCGCTGGAACCGCCGCGTCCGCAGTACGGGCTGTCGCTGCCGCCGCTCAACCAGGGCGGCTGGTGGCTGATGGCCGGCGGCTTCCTCACCGTGTCGATACTGCTGTGGTGGACGCGCATGTACACCCGGGCGCGGGCACTGGGTCTGGGCACGCACGTCGCCTGGGCCTTCGCCGCGGCGATCTGGCTGTTCCTGGTGCTGGGCTTCATCCGCCCGGTGCTGATGGGTTCGTGGTCCGAGGCGGTGCCCTTCGGCATCTTTCCGCACCTGGACTGGACGGC…
ASV887	GACGTTCGGGGTCATCTCGATTGCGACTGGTGCGATCTGGTTCATGCTGTGCGGGGCCTGGTTCTGGCATCTGGCCGGATACAACCCGGGTGTGTTCATGCGCGATCTGTTCTGGATGGCGCTGGAACCGCCGGGGCCGGAGTGGGGCCTGCGGGTGCCGCCGATGGCCGAAGGCGGTCTGTGGTTGCTGGCGTCGTTCTTCCTGCTGATCTCGGTGCTGACCTGGTGGGTACGCACCTATCTGCGGGCCGAGGCGCTGGGGATGGGCAAGCATGTGGCTTGGGCATTCGCCGGGGCGATCTGGCTGTTCCTGGTGCTGGGTCTGATCCGGCCGGTGATGATGGGCAGCTGGTCCGAGGCGGTGCCTTACGGCATCTTCCCGCACCTGGACTGGACCAA…
ASV888	ATCACTCGGTGTAGCCTCCCTGATTTTCGGCATCGCTGCGTTCAACATCATTGGTTTCAATATGTTGGCCTCTGTGGACTGGAACCCCATTCAGTTGATTCGTCAGTTATTTTGGCTGGCGCTAGAGCCACCCCCGCCTGCTTATGGCTTGAAATTCCCCCCCCTTGAACAAGGTGGATGGTGGCTTATCGTTGGCTTCATGCTGACCACTTCCATCTTGCTTTGGTGGGCTCGCACTTACCGGCGAGCACGTCAATTGGGTTTGGGAACGCATGTGGCTTGGGCTTTTGCGGCTGCTATTTGGCTCTACTTGGTCTGCGGTTTTTTCCGCCCCATCATGATGGGCAGTTGGTCTGAGGCGGTACCCTTCGGGATCTTTCCGCACTTAGATTGGGTCTC…
ASV889	CGGCCTGGGTGTGGCGTCGCTCGTGTTCGGAACGCTCGCGTTCAACATCATCGGCTTCAACATGCTGGCTTCGGTGGACTGGAATCCGCTCCAGCTGGTGCGCCAGCTGTTTTGGTTGGCGCTCGAGCCGCCGCCGCCTGCTTTTGGCCTGAGCATCCCGCCACTGGCGCAAGGCGGTTGGTGGCTGCTCGTCGGATTCCTGCTCACCGTCTCGCTCCTGCTGTGGTGGGCGAGGACCTACCGCAGAGCCCGCCAACTGGGGATGGGCACGCACGTGGCCTGGGCCTTTGCCGCGGCGATCTGGCTCTACCTGGTGTGCGGCTTCTTCCGGCCGATCATGATGGGCAGCTGGTCGGAGGCGGTGCCCTTTGGCATCTTCCCGCACCTGGACTGGGTGTC…
ASV890	CGTGCTGGGGATCACTTCCATCGTCTTCGGCACGCTGGCCATCCTGATCATGGGCCTCAACATGCTGGCCTCCGTCAGGTGGGACATCATCGAGTTCATCCGCCAGCTTCCGTGGCTGGCGCTGGAGCCGCCGGCGAAGCAGTGGGGCATGAAGATCCCGCCGCTGCGCGAGGGCGGCTGGTGGGTGGTCGCCGGCTTCTTCCTGACGGTATCCATCCTGCTGTGGTGGCTGCGCACCTACCGCCGCGCCCGGCAGCTCGGCATGGGCACGCATGTCGCCTGGGCCTTCGCCGCGGCGATCTGGCTGTATCTCGTGCTCGGCTTCTTCCGCCCGCTGGCGATGGGCAGCTGGAGCGAGGCGGTGCCCTTCGGCATCTTCCCGCACCTCGACTGGACCGC…
ASV892	GCCGCTGGGCATCGCGTCGATCATCTTCGGCGTGCTCGCGATCAACATCATGGGCTTCAACATGCTCGCGCAGGTGAACTGGAATCCGGTCCAGTTCGTGCGCCAGCTGTTCTGGCTCTCGCTCGATCCGCCGGCGCCGCAGTACGGGCTGCGGCTGCCGCCGCTCAACCAGGGCGGCTGGTGGCTGATGGCCGGCGCGTTCCTGACCATCTCGATGCTGCTGTGGTGGACCCGCATGTACACGCGGGCCCGTGCGCTCGGCCTCGGCACGCACGTGGCCTGGGCCTTCGCGGCGGCGATCTGGCTGTTCCTGGTGCTCGGCTTCATCCGCCCGGTGCTGATGGGGCACTGGTCGGAGGCGGTGCCGTTCGGCGTCTTCTCGCACCTGGACTGGACCGC…
ASV893	CACGCTGGGCGTGGCCTCGCTGCTGTTTGGCACGCTGGCTTTCAACATCATCGGCTTCAATATGCTGGCCTCGGTGGACTGGAGTCCGATTGAGCTGATCCGCCAGTTGTTCTGGTTGGCGCTTGAGCCGCCGCCTCCGGCCTTTGGCCTGGGCATTCCGCCGCTGGCCCAAGGAGGCTGGTGGTTGATTGTGGGCTTTATGCTGACGGTGTCGATTTTGCTGTGGTGGGCACGCACCTACCGCCGCGCACGACAGTTGGGGCTGGGCACGCACGTGGCCTGGGCCTATGCGGCGGCTATTTGGCTTTACTTGGTGTGTGGCCTCTTTCGGCCCATCATGATGGGCAGCTGGTCTGAAGCGGTACCGTTTGGCATCTTCCCGCACCTCGACTGGGTGTC…
ASV894	GGGCCTGGGTGTCGCCTCGCTGGTGTTCGGCACGCTGGCGTTCAACATCATCGGTTTCAACATGCTCGCCTCGGTGGACTGGAGCCCGATCCAGCTCATCCGGCAACTCTTCTGGCTGGCGCTCGAGCCGCCGCCGCCGGCGTATGGGCTGAGCATCCCGCCACTCGCCCAGGGCGGGTGGTGGCTGGTCGTGGGTTTCATGCTCACCACGTCGCTGCTCCTCTGGTGGGCACGCACCTATCGTCGGGCGCGACAGCTCGGCATGGGCACGCACGTCGCGTGGGCCTTCGCGGCGGCGATCTGGCTCTATCTGGTGTGCGGTTTCTTTCGCCCGATCCTGATGGGCAGTTGGGCGGAGGCCGTGCCGTTCGGCATCTTCCCGCACCTTGACTGGGTGTC…
ASV895	GGGTCTGGGGGTCGCGTCGCTGGTGTTTGGCACGTTGGCCTTCAACCTCATCGGGTTCAACATGCTGGCCTCGGTGGACTGGAGTCCGCTGCGCCTGATCCAGCAACTGTTCTGGCTGGCCCTGGAGCCGCCGGCGCCGCAATACGGCCTGAGCATCCCGCCGCTGGCGCAAGGGGGCTGGTGGCTCATCGTGGGCTTCCTGCTCACGGTCTCGATGATGCTGTGGTGGGCGCGCACCTACCGCCGAGCCCGCCAGCTGGGCATGGGGACGCACGTGGCCTGGGCCTTTGCGGCCGCGATCTGGCTCTACCTGGTGTGCGGCTTCTTCCGGCCGCTCATGATGGGCAGCTGGTCTGAGGCGGTACCTTTCGGCATCTTCCCGCACCTGGACTGGGTGTC…
ASV896	CTTCTGGGGCATCGTCTCGCTGCTGTTCGGCTTCCTCGCCTTCGAGATCATCGGGCTGAACATGATGAAGTCGGTCGGGTGGAGCCCGGTCGAGTTCATTCGCCAGCTGCCGTGGCTCGCGCTCGAGCCGCCGTCGCCGGAGTACGGCCTCAAGATCCTGCCGCCGCTGGCGAAGGGCGGGTGGTACCTGATCGCCGGCTTCTTCCTGACCTTCAGCATCCTGTGCTGGTGGATCCGGACCTACACCCGCGCGCGCGCCCTCGGGATGGGGACGCACCTCGCCTGGGCGTTCGGCGCCGCGATCTTCCTCTACCTCTCGTTCTTCTTCCAGCCGCTGCTGATCGGGAGCTGGAGCGAGATGGTGCCGTTCGGGCTGCTCGCGCACCTCGACTGGACGTC…
ASV897	CTGGACGGGCCTGACTTCGATCCTGTTCGGCTTCATCGCCTTCGAGATCATCGGCCTGAACATGCTGGCCTCGGTGGGCTGGAACTGGATCGAGTTCGTCCGCCAGTTGCCTTGGCTGGCACTCGAACCGCCGCCGCCGTCGTATGGCCTGAGCTTTCCGCCGCTGAATCAGGGTGGCTGGTGGCTGATCGCCGGCTTCTTCCTGACGTCATCGGTGCTGCTCTGGTGGCTGCGCACTTACCAGCGCGCCAAGGCGCATGGCATGGGCCCGCATGTCTCCTGGGCTTTCGGTGCGGCGATCTGGCTGTATCTGGTGCTCGGCTTCTTTCGGCCGATCCTGATGGGCAGCTGGGGTGAAGCGGTGCCGTTCGGCATCTTCCCGCATCTGGACTGGACCGC…
ASV898	CAACCTGGGGGTGGCCTCGCTGCTGTGCGGGTTCCTCTCCTTCGAGATCATCGGCCTCAACATGTGGGCCTCGGTCAACTGGAGTCCGGGCCAATTCATCCGCCAGTTGTTCTGGCTCGCGCTGGAGCCGCCGCCGCCGCAATATGGCCTGCGGATACCACCGTTGCGCGAAGGCGGCTGGTGGCTGATCGCCGGCTTCTTCATGACGGCGTCGCTGCTGCTGTGGTGGCTGCGCATGTATCGGCGGGCGCGCGCGCTGGGCATGGGCACCCATACGGCCTGGGCCTTCGCGGCCGCCATCTGGCTCTGTCTGGTGCTGGGCTTCATCCGGCCGGTGCTGATGGGCCATTGGAGCGAGGCTGTGCCCTTCGGCATCTTCCCCCATCTGGACTGGACGGC…
ASV899	CAGCTTGGGCCTGGCCTCGCTCATCTTGGGCACCTTGGCCTTCAACATCATTGGCTTCAACATGTTGGCTTCTGTCAACTGGGACCCAATCCAATTTGTGCGCCAGTTGTTTTGGTTGGCGCTGGAGCCGCCCGCACCGGTATATGGTTTGAGCTTTCCGCCCATGAACGAAGGCGGCTGGTGGTTGCTGACCGGTTTGTTCCTCACCGCCTCGCTGTTTTTTTGGTGGGCGCGCATGTATCGCCGTGCCAAGGCGCTGGGCTTGGGCATGCACATCCCCTGGGCCTTTGCCGCTGCGCTGTGGTTGTACCTGGTGCTGGGCTTTTTCCGCCCCATCTTGATGGGCTCATGGAGCGAGGCCGTGCCCTTTGGCATCTTCCCGCACCTGGACTGGACCGC…
ASV900	CGGCTTGGGCCTGGCCTCGCTCATCCTGGGCACCTTGGCCTTCAACATCATTGGCTTCAATATGTTGGCTTCGGTCAACTGGGACCCGATCCAATTTGTGCGCCAGCTGTTTTGGTTGGCCCTGGAACCACCAGCGCCGGTGTATGGCCTGAGCTTTCCGCCGATGAATGAAGGCGGCTGGTGGTTGCTCACCGGCTTGTTCCTCACCGCCTCGCTGTTTTTTTGGTGGGCGCGGATGTACCGCCGCGCCAAGGCCTTGGGCCTGGGCATGCACATCCCCTGGGCCTTTGCCGCCGCGCTGTGGCTGTATTTGGTGCTGGGCTTTTTCCGCCCCATCTTGATGGGCTCGTGGAGCGAGGCCGTGCCCTTTGGCATCTTCCCGCACCTGGACTGGACGGC…
ASV901	CAAGCTCGGCATCGCCTCGTTGCTGAGTGGCTTCATCGCCATCGAGATCATGGGTCTCAACATGGCGGCCTCGGTGAACTGGGATCCGATCCAGTTCGTGCGCCAGTTCTTCTGGCTTGCGCTTGAACCGCCGGCCGCCAAATATGGCTTCACCGTTGGCGTGCCGTTGAACGAAGGCGGCTGGTGGATTGCCGCCGGCTTCTTCCTCACGGCGTCCATCTTGCTGTGGTGGGCCCGCACTTATGTGCGCGCCAAGGAACTGGGCATGGGCACGCACGTGGCCTGGGCCTTCGGCTCGGCGATCTGGCTCTACCTCGTGCTCGGCTTCATCCGCCCGATGATGATGGGCAGCTGGGCCGAAGCGGTGCCGTTCGGCATCTTCCCGCACCTGGATTGGAC…
ASV902	GTGGTTCGGGCTCATCTCGCTGATCTGCGGCTTCATCGCCTTCGAGATCATCGGGCTCAACATGTGGGCTTCGGTGGGCTGGGACCCGGTGCAGTTCGTCCGGCAGTTGCCGTGGCTCGCGCTCGAACCGCCGCCGGCGAAATACGGCCTCGGGCTGCCGCCGCTGCAGGAAGGTGGCTGGTGGCTGATGGCCGGCTTCTTCCTTACCGCCTCGATCCTGTTCTGGTGGGTGCGCATGTACCGCCGGGCCCGCGCGCTCGGCCTCGGCACGCATACGGCGTGGGCCTTCGCCGCCGCGATCTGGCTGTACCTAGTGCTGGGCTTCATCCGGCCGGTGATGATGGGCAGCTGGTCGGAGGCGGTGCCGTTCGGGATCTTCCCGCACCTCGACTGGACCGC…
ASV903	CGGCTACGGCGTCGTGTCGTTGCTGTTCGGGCTCGCCTGGTTCGAGATCGTCGGCCTGCACATGTGGGCGTCGGTCGGCTGGGATCCGGTGCAGTTCCTCCGGCAGCTGTTCTGGCTGTCGCTCGATCCGCCGGGGCCGCAGTACGGCACGCAGCTTTTCGTGCCGCTCAACGAGGGCGGCTGGTGGATCATCGCCAGCTTCTGCTTCCTCGTGTCGCTGGTCCTGTGGTGGGTGCGCACCTACACCCGCGCCAAGTCGCTCGGGCTCGGGACGCACGTCGCGTGGGCCTTCGCGTCCGCACTCTGGCTCGTGCTGGTGCTTGGCCTGATCCGGCCGCTGGCGATGGGCTCGTGGAGCGAGGCGGTGCCTTACGGCGTGTTCCCGCACCTCGATTGGAC…
ASV904	CGGCTTGGGCCTGGCCTCGCTCATCCTGGGCACCTTGGCCTTCAACATCATTGGCTTCAACATGTTGGCTTCGGTCAACTGGGACCCGATCCAATTTGTGCGCCAGCTGTTTTGGCTGGCCCTGGAACCACCAGCGCCGGTGTATGGCCTGAGTTTTCCGCCGATGAATGAAGGCGGCTGGTGGTTGCTCACCGGCTTGTTCCTCACCGCCTCGCTGTTTTTTTGGTGGGCGCGCATGTACCGCCGCGCCAAGGCCTTGGGCCTGGGCATGCACATCCCCTGGGCCTTTGCCGCCGCGCTGTGGCTGTATTTGGTGCTGGGCTTTTTCCGCCCCATCTTGATGGGCTCGTGGAGCGAGGCCGTGCCCTTTGGCATCTTCCCGCACCTGGACTGGACGGC…
ASV905	GCCCATCGGGCTCGCGTCGCTCATCATGGGCTGTCTCGCCATCAACATCATGGGCCTCAACATGCTGGCCCAGGTGAACTGGAACCCGATCGAGTTCGTCAAGCAGTTCTTCTGGCTCTCGCTGGATCCGCCCGCGCCGAAGTACGGGCTCGCATTCGCGCCGCTGCGCGAGGGCGGCTGGTGGCAGATCGCGGGCCTCTTGCTCACCACCTCCATCCTGCTGTGGTGGGTGCGGATGTACACCCGCGCGCGGGCGCTCGGCATGGGCACGCACGTGGCCTGGGCGTTCGCCGCGGCGATCTGGCTGTACCTCGTCCTCGGCCTGATCCGGCCGGTGCTGATGGGCAGCTGGGCGGAGGCGGTGCCGTTCGGGATCTTCTCGCACCTCGACTGGACCGC…
ASV907	CCCCCTGGGCATCGCGTCGCTCATCTTCGGCGTGCTGTCCTTCAACATCATCGGCTTCAACATGCTGGCCCAGGTCAACTGGGACATCGTGCAGTTCGTGCGGCAGCTGTTCTGGTTGTCGCTTGAACCCCCCGGCCCGCAGTACGGGCTGTCGCTGCCGCCACTCAACCAGGGTGGCTGGTGGCTGATGGCCGGCGGCTTCCTGACCTTGTCGATCCTGCTGTGGTGGGTGCGCATGTACACCCGGGCGCGGGCGCTGGGCTTGGGCACGCACGTGGCGTGGGCCTTCGCCGCGGCGATCTGGTTGTTCCTGGTGCTGGGCTTCATCCGCCCGGTGCTGATGGGCAGCTGGAGCGAGGCGGTTCCGTTCGGCATCTTCCCGCACCTGGACTGGACCGC…
ASV908	GGGCCTGGGCGTTGCCTCGCTGGTTTTCGGCACGCTGGCGTTCAACATCATCGGTTTCAACATGCTCGCCTCGGTGGACTGGAGCCCGATCCAGCTCATCCGCCAGCTCTTCTGGCTGGCGCTCGAACCACCGCCGCCAGCCTACGGGCTGAGCATCCCGCCGCTCGCCCAGGGAGGGTGGTGGCTTGTCGTGGGTTTCATGCTCACCACCTCGCTGCTGCTCTGGTGGGCGCGTACTTATCGTCGGGCCCGGCAGCTCGGCATGGGCACGCACGTGGCATGGGCATTCGCGGCGGCGATCTGGCTCTACCTGGTATGCGGATTCTTCCGACCCATCCTCATGGGCAGCTGGTCCGAGGCCGTGCCGTTTGGCATCTTCCCGCATCTGGACTGGGTGTC…
ASV909	CTCGCTGGGTGTCGCTTCGCTGATCTTCGGCATCGCGGCCTTCAACATCATCGGCTTTAATATGCTGGCCTCGGTGGACTGGAATCCGATCCAGCTACTGCGCCAACTGTTCTGGCTGGCACTGGAGCCGCCAGCGCCGGCCTATGGTCTGGGCATTCCGCCGCTGGCCCAAGGCGGCTGGTGGTTGATCGTCGGCTTTATGCTCACCGTCTCCATCCTGCTGTGGTGGGCACGCACTTACCGGCGCGCACGGCAGCTGGGTTTGGGCACGCACGTGGCCTGGGCTTTTGCAGCGGCGATCTGGCTGTACCTGGTGTGCGGATTCTTTCGCCCCATCATGATGGGCAGCTGGTCTGAAGCGGTACCGTTTGGCATCTTCCCGCACCTCGATTGGGTCTC…
ASV911	CACCTTTGGTGTGATCAGTCTTGCCTGTGGCGCGATCTGGTTCATGATAATTGGCGGTTGGTACTGGCATGTCGCGGGATACAATCCTGCAGTGTTCCTGCGCGATCTGTTTTGGATGTCGCTTGAGCCGCCAGCACCGGAATGGGGTCTGCGTATTCCGCCGATGGCGGAAGGTGGTTTGTTCTTGGTGGCGGGGTTCTTCTTTTTGATCTCGCTATGGACGTGGTGGCTGCGCACCTATCTGCGCGCAGAGGCCTTGGGTTTGGGCAAGCATGTCTCTTGGGCCTTTGCCGCCGCGCTGTGGCTGGTGATGGTTTTGGGTCTGATCCGTCCCGTTCTAATGGGCCGCTGGTCCGAGGCTGTGCCCTATGGCATCTTCTCGCATCTTGATTGGACCAA…
ASV912	TGGTCTGGGCGTGGCTTCGCTCATCCTGGGTACCCTGGCTTTCAACTTCATCGGCTTTAACATGCTGGCCTCGGTGAACTGGGACCCGGTCCAGTTTGTGCGCCAATTGTTCTGGCTGGCGCTGGAGCCACCGGCACCCGCCTACGGCCTGAGCTTCCCGCCTATGAACCAGGGGGGGTGGTGGTTGCTCACGGGTGCTTTCCTGACTGCATCGATGTTCTTTTGGTGGGCCCGTACCTACCGGCGCGCCCGCGAGTTGGGCATGGGAACCCATATTCCATGGGCATTCGCTGCGGCGATTTGGCTGTACTTGGTGCTGGGCTTGTTCCGCCCCGTTTTGATGGGTTCCTGGTCGGAGGCCGTGCCCTTCGGTATCTTCCCCCACCTGGATTGGACCGC…
ASV913	CCGCTTGGGGCTGGCGTCACTGTTCTGCGGCTTGCTGTGGTTCACCATCATCGGCATGAACATGCTGGCTTCGGTGAACTGGAGCCCCATTCAGTTCGTCAAGCAACTGTTCTGGCTGTCACTGGACCCGCCCAGCCCGGAGTATGGGCTGTCGATTCCGCCCATCAACGATGGCGGTTGGTTCCTGATTGCGGGTTTCTTCTTCCTGACGTCCGTGCTGTTGTGGTGGGCGCGTATGTACACCCGTGCCCGTGAATTGGGTATGGGCACTCACATCGCATGGGCCTTTGCGGCAGCCATTTGGCTCGCTTTGGTGTTGGGCCTGCTGCGCCCCGTGCTGATGGGCTCGTGGAGTGAAGCGGTGCCCTATGGAATATTCAGCCACCTCGATTGGACGGC…
ASV914	CACCTTTGGCGTCGTCAGCATGGTCACTGGATTGATCTGGTTCGTGATGGTCGGCGGATGGTACTGGCATCAAGCCGGCTATGATCCGTCCGTGTTCTTGCGTGATTTGTTCTGGTTTTCATTGGAACCACCGGCCCCCGAATGGGGCTTGCGGATTCCCCCGATGGATCAGGGCGGCTGGTTCTTGCTGGCTGGCTTTTTCTTCTTCATCTCGCTATGGACATGGTGGCTGCGCACCTATCTTCGAGCAGAAGCTTTGGGCATGGGCAAACACATCGCCTGGGCCTTCGCCGCAGCTCTTTGGCTGGTGATGGTGCTGGGATTGATACGACCGGTTCTGATGGGACAGTGGTCAGAGGCTGTTCCTTACGGCATCTTCTCACACCTGGATTGGACCAA…
ASV915	CAATCTGGGGGTGGCCTCGCTGATCTGCGGGTTCCTCTCCTTCGAGATCATCGGCCTCAACATGTGGGCCTCGGTGAATTGGAGCCCCGGCGAATTCATCCGCCAGTTGTTCTGGCTCGGGCTGGAGCCGCCGCCGCCGCAATATGGCCTGCGCCTCGCGCCGCTGCGCGAAGGCGGCTGGTGGCTGATCGCCGGCTTCTTCATGACGGCGTCGCTGCTGCTGTGGTGGCTGCGCATGTATCGCCGGGCGCGCGCACTGGGCATGGGCACCCATACGGCCTGGGCCTTCGCGGCCGCCATCTGGCTCTGTCTGGTGCTGGGCTTGATCCGGCCGGTGCTGATGGGCCACTGGAGCGAGGCTGTGCCCTTCGGCATCTTCCCGCATCTGGACTGGACGGC…
ASV916	CGTGCTCGGCATGGCGTCGGTGATCCTGTTCGCCCTCGGCTTCTCGATCATCGGCTTCAACATGCTGGCCTCGGTGAACTGGAATCCCATCCAGTTCATTCGTCAGCTGCCTTGGCTGGCACTCGAGCCGCCGCCGCCCTCGCAGGGCTTCCGCATCATTCCGCCGCTCAACCAGGGCGGCTGGTGGGTGATCTCGGGCGCCTTCATCACCGCTTCGGTGCTGCTGTGGTGGGTCCGCATGTACACCCGCGCCCGCGCCCTGAAGATGGGTACGCACGTGGCCTGGGCCTTCGCCTCGGCGATCTGGCTGTTCCTCGTGCTGGGCTTCATCCGCCCGATGCTGATGGGCAGCTGGGCGGAGGCTGTGCCCTTCGGCATCTTCCCGCACCTCGACTGGAC…
ASV917	GGGCCTGGGTGTTGCCTCGCTGGTGTTCGGCACGCTGGCGTTCAACATCATCGGTTTCAACATGCTCGCCTCGGTGGACTGGAGCCCGATCCAGCTCATCCGGCAACTCTTCTGGCTGGCGCTCGAACCACCGCCGCCAGCCTACGGGCTGAGCATCCCGCCGCTCGCCCAGGGAGGGTGGTGGCTTGTCGTGGGTTTCATGCTCACCACCTCGCTGCTGCTCTGGTGGGCGCGTACTTATCGTCGGGCCCGGCAGCTCGGCATGGGCACGCACGTGGCATGGGCATTCGCGGCGGCGATCTGGCTCTACCTGGTATGCGGATTCTTCCGACCCATCCTCATGGGCAGCTGGTCCGAGGCCGTGCCGTTTGGCATCTTCCCGCATCTGGACTGGGTGTC…
ASV918	TGGTCTGGGCGTGGCTTCGCTCATCCTGGGTACCCTGGCTTTCAACTTCATCGGCTTCAATATGCTGGCCTCGGTGAACTGGGATCCGATCCAGTTTGTACGCCAGTTGTTCTGGCTGGCGCTGGAGCCACCGGCACCCGAATACGGCCTGAGCTTCCCGCCCATGAACCAGGGGGGCTGGTGGTTGCTCACGGGTGCTTTCCTGACTGCGTCGATGTTCTTTTGGTGGGCCCGTACCTACCGGCGCGCCCGCGAGTTGGGCATGGGAACCCATATTCCATGGGCCTTTGCCGCAGCCATCTGGTTGTTTTTGGTGCTGGGCTTGTTCCGCCCCGTTTTGATGGGCTCCTGGTCGGAGGCCGTGCCCTTCGGTATCTTCCCCCACCTGGATTGGACCGC…
ASV919	CTTTCTGGGCATTGCCTCGCTGATCTGCGGATTCATCGCCATCGAGATCATCGGGCTCAACATGCTGGCCTCGGTGAACTGGGACCCCATCCAGTTTGTCCGTCAGCTCTTCTGGCTTGGTCTCGAGCCGCCGCCGGCCAAGTACGGACTGGGCCTGGCGCCACTACGCGAAGGCGGCTGGTGGCAGATGGCCGGCTTCTTCCTGACCGCCTCCATCCTGCTCTGGTGGTTGCGCACCTATCGCAGGGCCAGGGCCCTCGGCATGGGCACCCACATTGCCTGGGCCTTTGCGGCGGCAATCTGGCTCTACCTCGTGCTGGGTTTCATCCGTCCCCTGATGATGGGCAACTTCAGCGAGGCCGTGCCCTTCGGCATCTTCCCGCATCTGGACTGGACCGC…
ASV920	CACCGCGGGCGTTGTCAGCATCGCGGCCGGCCTGATCTGGTTTGAGATTATCGGCTTTTGGTTCTGGCGTCAGGCGGGCTATGATCCGGCGGTGTTCCTGCGCGACCTGTTCTGGCTGTCGCTGGAACCGCCAGCCCCGGAATGGGGCTTGCGGATCCCACCGATGGATCAAGGCGGCATGTTCTTGCTGGCCGGGTTCTTCTTTATGATCTCGCTTTGGTCCTGGTGGCTGCGCACCTATCTTCGGGCTGAGGCTTTGGGGATGGGCAAGCACATCGCTTGGGCTTTCGCCGCAGCCTTGTGGCTGGTGATGGTGCTGGGCTTTATCCGCCCCGTGCTGATGGGAAGCTGGTCAGAGGCTGTGCCTTACGGCATCTTCTCGCACCTTGATTGGACGAA…
ASV921	CTATCTGGGGGTCGCTTCGCTGGTCTGCGGCATCGTCGCCATCGAGATCATGGGCCTCAACATGCTGGCCTCGGTGAACTGGGATCCCATCCAGTTCGTCCGCCAGCTGCCCTGGCTGGCGCTCGAGCCGCCGCCGCCGTCGTACGGGCTGCGCATCCTGCCGCCGCTCAACGAGGGCGGCTGGTGGCTGATTGCCGGCTTCTTTCTGACCACCGCCATCATCCTGTGGTGGGTCCGCATGTACCGGCGGGCGCGCGCCCTCGGCATGGGCACGCACGTCGCCTGGGCCTTCGCCTCGGCGATCTGGCTCTATCTCGTGCTCGGGTTCATCCGGCCGCTGCTGATGGGCAACTGGGGCGAGGCGGTACCGTTCGGCATCTTCCCGCACCTCGACTGGAC…
ASV922	TGGTCTGGGCGTCGCGTCACTGGTGTTCGGCACGCTGGCCTTCAACATCATCGGCTTCAACATGCTGGCCTCGGTGGACTGGAACCCGCTGCAGCTGATTCGCCAGCTCTTCTGGCTCGCGCTGGAGCCGCCGCCACCGGCATTCGGCCTGAGCATTCCGCCGTTGGCGCAGGGCGGCTGGTGGCTCGTCGTCGGCTTCCTGCTCACGGTGTCGATCCTGTTGTGGTGGGCTCGCACCTACCGCCGGGCCCGCCAGTTGGGCATGGGCACCCACGTGGCCTGGGCGTTTGCGGCCGCCATCTGGCTTTACCTGGTTTGCGGCTTCTTCCGCCCGATCATGATGGGCAGCTGGTCGGAGGCGGTGCCGTTCGGCATCTTCCCGCACCTGGACTGGGTGTC…
ASV923	CTCGCTGGGCGTCGCTTCGCTGCTCTTTGGCATCGCGGCCTTCAACATCATCGGCTTTAATATGCTGGCCTCGGTGGACTGGAACCCTATCCAGCTGCTGCGCCAACTGTTTTGGCTGGCACTGGAGCCGCCAGCGCCCGCCTATGGCCTGAGTATTCCTCCCTTGGCCCAAGGCGGCTGGTGGTTGATCGTCGGCTTTATGCTTACCGTCTCCATCCTGCTGTGGTGGGCTCGCACTTACCGTCGCGCACGCCAGTTAGGGCTGGGAACGCATGTGGCCTGGGCTTTTGCAGCGGCGATCTGGTTGTACCTGGTGTGCGGCTTGTTCCGCCCCATCATGATGGGCAGCTGGTCTGAAGCGGTACCGTTTGGCATCTTCCCGCACCTAGACTGGGTCTC…
ASV924	CACCTTCGGCGTAATCTCAGTGGCGACCGGCGCGATCTGGTTCTTCCTCTGCGGCGCCTGGTTCTGGCACCTTGCAGGTTTCAACCCGGCGGTTTTCATGCGCGATCTCTTCTGGATGGCGCTGGAGCCGCCGCCGCCGGAGTACGGGCTGGGCTTCGCCCCGCTGGGCGAGGGCGGGCTGTGGCTGATCGCCTCGTTCTTCCTCTTGATCTCGGTCATCTCATGGTGGATCCGCACCTATCTGCGGGCCGAGGCACTGGGCATGGGCAAGCATGTGTGCTGGGCCTTTGCCAGCGCGATCTGGCTGTTCCTGGTGCTGGGCCTGATCCGACCGGTGCTCATGGGATCGTGGTCCGAGGCCGTGCCCTACGGCATCTTCCCGCACCTCGACTGGACCAA…
ASV925	CCCCCTGGGCATCGCGTCGCTCATCTTCGGCGTGCTGTCCTTCAACATCATCGGCTTCAACATGCTGGCCCAGGTCAACTGGGACATCGTGCAGTTCGTGCGGCAGCTGTTCTGGTTGTCGCTTGAACCCCCCGGCCCGCAGTACGGGCTGTCGCTGCCGCCACTCAACCAGGGTGGCTGGTGGCTGATGGCCGGCGGCTTCCTGACCTTGTCGATCCTGCTGTGGTGGGTGCGCATGTACACGCGGGCGCGGGCGCTGGGCTTGGGCACGCACGTGGCGTGGGCCTTCGCCGCGGCGATCTGGTTGTTCCTGGTGCTGGGCTTCATCCGCCCGGTGCTGATGGGCAGCTGGAGCGAGGCGGTTCCGTTCGGCATCTTCCCGCACCTGGACTGGACCGC…
ASV926	CTGGCTGGGCGTGTGCTCGCTGATCTGCGGCTTCATTGCCATCGAGATCATCGGGCTGAACATGTGGGCCTCGGTCGGCTGGGACCCGGTGCAGTTCGCACGCCAGCTGTTCTGGTTGGCGCTGGAGCCGCCGCCGCCGGCCTACGGCCTGAAACTGCCGCCGCTGAACCAGGGCGGCTGGTGGCTGCTCGCGGGCCTGTTCCTGACCATGGCGATCCTGCTGTGGTGGGTGCGCATGTACCGGCGCGCCCGCAAGCTCGGCATGGGCACGCATGTGGCCTGGGCCTTTGCCGCGGCCATCTGGCTCTACCTGGTGCTCGGCTTCATCCGACCCCTGCTGATGGGCAGCTGGGGCGAGGCGGTGCCCTTCGGCATCTTCCCGCACCTGGACTGGACGGC…
ASV927	CACCGCGGGCGTTGTCAGCATCGCGGCCGGCCTGATCTGGTTTGAGATCATCGGCTTTTGGTTCTGGCGTCAGGCGGGCTATGATCCGGCGGTGTTCCTGCGCGATCTGTTCTGGCTGTCGCTGGAACCGCCAGCCCCGGAATGGGGCTTGCGGATCCCACCGATGGATCAAGGCGGCATGTTCTTGCTGGCCGGGTTCTTCTTTATGATCTCGCTTTGGTCCTGGTGGCTGCGCACCTATCTTCGGGCTGAGGCTTTGGGGATGGGCAAGCACATCGCTTGGGCTTTCGCCGCAGCCTTGTGGCTGGTGATGGTGCTAGGCTTTATCCGCCCCGTGCTGATGGGAAGCTGGTCAGAGGCTGTGCCTTATGGCATCTTCTCGCACCTTGATTGGACGAA…
ASV928	TGGCCTGGGCGTGGCCTCACTCGTGTGCGGCACGTTCGCCTTCAACCTCATCGGCTTCAACATGCTGGCCTCGGTGGACTGGAGTCCGTTGCGGCTGATCCAACAGCTGTTCTGGCTGGCGCTGGAGCCTCCGGCGCCACAATACGGCCTGGGCATCCCGCCGCTGGCGCAGGGTGGCTGGTGGTTGATCGTGGGTTTCATGCTGACGGCTTCGATGATGCTGTGGTGGGCCCGCACCTACCGCCGCGCCCGCCAGCTGGGCATGGGCACCCATGTGGCCTGGGCCTTTGCCGCGGCCATCTGGCTGTACCTGGTGTGCGGCTTCTTCCGTCCCATCATGATGGGCAGCTGGAGCGAGGCGGTGCCCTTCGGCATCTTCCCGCACCTGGACTGGGTCTC…
ASV929	CTATACGGGCCTCCTGTCGATCCTCTTCGGCTTCATCGCCTTCGAGATCATCGGCCTCAACATGCTGGCCTCGGTGAACTGGAACCCGGTGCAGTTCATCCGCCAGCTCTTCTGGCTGGCGCTCGAGCCGCCGCCGCCGCAGTACGGGCTGAAGTTTCCCCCGATGCGCGAGGGCGGCTGGTGGCTGCTCGCCGGCTTCTTCCTGACGCTGTCGATGCTGCTGTGGTGGGTGCGCACCTACCGCCGCGCGCTGGCGCTCGGCATGGGCACGCACGTGGCCTGGGCCTTCGCCGCCGCGATCTGGCTCTACCTGGTGCTCGGCTTCATCCGGCCGATCGCGATGGGCCACTGGAGCGAGGCGGTGCCCTTCGGCATCTTCCCGCACCTCGATTGGACCGC…
ASV930	GCCTGGGCGTCGCATCGATCATGTGCGGCATGCTGTGCTTCAACATCATCGGCTTCAACATGCTGGCGCAGGTCAACTGGGATCCGATCCAGTTCGTGCGTCAACTGTTCTGGCTGGCGCTGGAGCCACCGGCGCCGCAAAACGGCTTGCACTTCCCGCCCATGAACCAGGGCGGCTGGTGGATGTTCGCCGGCGCCTTGCTGACGACCTCCTTGTTCCTCTGGTTCGCTCGGACCTACCGGCGGGCTCGTGAGCTGGGAATGGGTACCCACGTGGCCTGGGCGTTCCTCGCAGCGATCTGGCTGTTTCTGGTGTTGGGCTTCATCCGCCCCTTGCTGATGGGCAGCTGGGGCGAGGCTGTGCCGTTCGGCATCTTCCCGCACCTGGATTGGACGGCAG…
ASV931	CTGGACCGGTGTCATCTCGCTGCTGACCGGCTTCCTGGCCTTCGAGATCATCGGGCTGAACATGTTCGCCTCGGTGGGCTGGAATCCGGCGGAGTTCATCCGCCAACTGCCGTGGCTGGGCCTCTATCCGCCCGCGCCTGAGTACGGCTTGGCCATTTTGCCGCCGCTTGCCGAGGGGGGGTGGTGGCTGATCGCCGGCTTCTTCATGACCGTGTCGGTGATCACCTGGTGCGTCCGCAGCTATCTGCGGGCCAAGGCGCTGGGCCTCGGCAGCCACACCACCTGGGCCTTCGCCTCGGCGATCTGGCTGATGCTGGTGCTGGGCTTCATCCGGCCGATCATGATGGGCAGCTGGTCCGAGGCGGTGCCGTTCGGCATCTTCCCGCACCTGGACTGGAC…
ASV932	CACGCTCGGCCTGCTGTCTCTGCTCTGCGGCTTCATCGCGTTCGAGATCATCGGGCTCAACATGCTGGCCTCGGTGAACTGGGACCCGATCCAGTTCATCCGCCAGTTGCCGTGGCTCGCGCTCGAGCCGCCCCCGGCAAAGTACGGCTTGCGTCTCCCGCCGCTCAACGAGGGTGGCTGGTGGCTGATGGCAGGCTTCTTCCTCACGACATCCATCCTGCTCTGGTGGTTGCGGATGTACCGCCGCGCCAGGGCACTCGGCATGGGAACCCACACGGCTTGGGCATTCGCCGGTGCCATCTGGCTGTACCTGGTCCTGGGCTTCATCCGCCCGCTGCTGATGGGACATTGGTCGGAGGCGGTGCCGTTCGGCATCTTCCCGCACCTCGACTGGACCGC…
ASV933	CGGTCTCGGCCTGGCGTCGATCATCCTCGGCGTGCTGTCGATCAACATCATGGGCTTCAACATGTTGGCCTCGGTCAACTGGAACCCGATCGAGTTCATTCGCCAGTTGCCCTGGCTCGCGCTCGAACCGCCGCCACCCGGCTACGGGCTGCACCTCCCGCCGATGAACCAGGGCGGCTGGTGGCTGCTCGCCGGCGGCTTGCTGACGACCTCGATGCTGCTGTGGTGGGTGCGTACCTACCGGCGTGCGCGGCAGCTCGGCATGGGCACGCATGTCCCGTGGGCGTTCGCTTCGGCGATCTGGCTGTTCCTCGTGCTCGGCTTCTTCCGCCCGGTGCTGATGGGCTCCTGGGGCGAGGCGGTGCCCTTCGGCATCTTCCCGCACCTGGACTGGACGGC…
ASV934	CAGCTTGGGCCTGGCCTCGCTCATCTTGGGCACCTTGGCCTTCAACATCATTGGCTTCAATATGTTGGCTTCGGTCAACTGGAACCCGATCGAATTTGTGCGCCAACTTTTTTGGCTCGCCTTGGAGCCGCCGGCACCGGTGTATGGCTTGAGCTTTCCGCCCATGAACGAAGGCGGCTGGTGGTTGCTGACCGGTTTGTTCCTCACCGCCTCGCTGTTTTTTTGGTGGGCGCGCATGTATCGCCGTGCCAAGGCGCTGGGCTTGGGCATGCACATCCCCTGGGCCTTTGCCGCAGCGCTGTGGCTGTACCTGGTGCTGGGCTTTTTCCGCCCCATCTTGATGGGCTCATGGAGCGAGGCCGTGCCCTTTGGCATCTTCCCGCACCTGGACTGGACCGC…
ASV935	AGGCTTGGGCTTTGCATCCCTCCTGTTTGGCACATTGGCCTTCAACATCATCGGCTTCAATATGCTGGCTGCGGTGGACTGGAATCCGCTGCAGCTGATACGGCAGTTGTTCTGGCTCGCGCTTGAACCGCCTGCACCAAGCTATGGACTGAGCTGGCCGCCGCTGAACCAGGGTGGCTGGTGGCTGATCACCGGTTTTCTGCTGACGGTGTCGCTGTTCTTGTGGTGGGCCCGGATTTATCGCCGTGCACGGCAGCTTGGCCTGGGAACCCATATTGCCTGGGCGTTCGCGGCAGCGATCTGGCTGTATCTGGTTTGTGGTTTTTTCAGGCCCGTACTGATGGGCAGTTGGTCTGAGGCGGTTCCGTTCGGCATCTTTCCCCACCTCGACTGGGTTTC…
ASV936	CACGCTCGGTCTCGCTTCGCTGATATGTGGCTTCATCGCGATCGAAATCATCGGCTTGAACATGCTGGCGTCGGTGAACTGGGATCCCCAGGAATTCATCAGGCAGTTCTTCTGGCTGCAGCTGGCGGCGCCCTTGCCCGAACACGGCCTCAAGATCATGCCTCCCTTGCAGGAAGGCGGCTGGTGGCTGATGGCCGGCTTCTTCCTGACGATGTCGATCCTGCTGTGGTGGGCGCGCATGTACAGACGGGCTCGCGCGCTTGGCATGGGAACGCATGTCGCATGGGCCTTCGCCTCGGCGATCTGGCTGTATCTCGTGCTTGGATTCATCCGTCCGGTGATGATGGGTTCCTGGAGCGAGGCTGTGCCGTTCGGCATTTTCCCGCACCTCGACTGGAC…
ASV938	CTCGCTGGGGGTGGCATCGCTGCTCTTCGGCACCTTTGCCTTCAACATCATCGGCTTCAACATGCTGGCCTCGGTCGACTGGAACCCCATCCAGCTGATCCGCCAGCTGTTCTGGCTGGCCCTGGAGCCGCCGCCGCCGCAGTATGGCCTGAGCATTCCGCCGCTGGCGCAGGGTGGCTGGTGGTTGGTCACCGGCTTCATGCTGACCGTGTCCATCCTCCTGTGGTGGGCCAGAACCTACCGGCGTGCGCGCCAACTCGGGCTGGGCACCCACGTGGCCTGGGCCTTCGCGGCCGCCATCTGGCTGTACCTGGTGTGCGGGTTCTTTCGCCCCATCATGATGGGTAGCTGGTCCGAGGCGGTGCCGTTCGGCATATTCCCGCACCTGGACTGGGTCTC
ASV939	CTTCTGGGGCATCATCTCGCTGTTGTGCGGCTTCATCGCCTTCGAGATCATCGGGCTGAACATGATGAAGTCGGTCGGGTGGAGCCCGATCGAGCTCATCCGTCAGTTGCCGTGGCTCGCGCTTGAGCCGCCGTCGCCGGAGTACGGCTTGCACATCCCGCCGCTCGCCAAGGGCGGGTGGTATCTGATCGCAGGCTTCTTCCTGACGTCGGCGATCATCACGTGGTGGATTCGTACCTACACCCGCGCTCGCGCGTTGGGCATGGGGACGCATCTCGCCTGGGCCTTCGGCGCGGCGATCTTCCTCTACAGCTCCTTCTTCTTCCAGCCGCTGCTTGTCGGCAGCTGGAGCGAGATGGTGCCGTTCGGAATCTTCCCGCACCTCGACTGGACCTCGGC…
ASV941	TGGCTTGGGCTTGGCCTCGCTGATTTGCGGCATGATCGCCTTCAACATCATCGGCATGAACATGCTGGCCTCGGTGCATTACGACCCGGTGCAGTTCGTGCGTCAATTGTTTTGGCTGGCACTGGAGCCGCCACCCCCTGAATACGGTTTGTCATGGCCACCCCTGAACCAAGGCGGTTGGTTTTTGATCACCGGTATTTTCTTGAGTGCCTCCGTGCTGTTGTGGTGGGTGCGCATGTACCGCCGCGCCACCCAACTCGGCTTGGGCACCCACGTCGCTTGGGCTTTCGCGGCCGCCTTGTGGTTGATGTTTGTGTTGGGCTTCATCCGCCCCATCCTGATGGGTTCTTGGTCAGAAGCCGTGCCTTACGGCATCTTCCCGCACCTGGACTGGACCGC…
ASV942	CGGGCTGGGCTTCTTGTCTCTCGTCTTCGGCGTCATCGCCATCGAGATCATCGGTCTCAACATGCTGGCGTCGGTAAACTGGGATCCAGTGCAATTCGTGCGCAAGCTGCCCTATCTGGCGCTCGAACCGCCGAAGCCCGAATACGGCCTCACGATCCCGCCGCTGAAGGAAGGCGGCTGGTGGTTGATGGCGGGCTTCTTCCTGACCGCATCCATTATCCTGTGGTGGGCACGCATGTACCGCCGCGCTCGTGCGCTCGGGCTCGGCACACATGTTCCGTGGGCCTTCGCGGCGGCCATCTGGCTCTATCTGGTTCTGGGCTTCATCCGTCCGGTCATGATGGGCCAGTGGAGTGAGGCGGTGCCCTTCGGCATCTTCCCGCACCTCGACTGGACCAA…
ASV943	CAATCTGGGGGTGGCCTCGCTGATCTGCGGGTTCCTCTCCTTCGAGATCATCGGCCTCAACATGTGGGCCTCGGTGAATTGGAGCCCCGGCGAATTCATCCGCCAGTTGTTCTGGCTCGGGCTGGAGCCGCCGCCGCCGCAATATGGCCTGCGCCTCGCGCCGCTGCGCGAAGGCGGCTGGTGGCTGATCGCCGGCTTCTTCATGACGGCGTCGCTGCTGCTGTGGTGGGTGCGCATGTATCGGCGGGCGCGCGCGCTGGGCATGGGCACCCATACGGCCTGGGCCTTCGCAGCCGCCATCTGGCTCTGTCTGGTGCTGGGCTTCATCCGCCCCGTGCTGATGGGCCACTGGAGCGAGGCGGTGCCCTTCGGCATCTTCCCCCATCTGGATTGGACGGC…
ASV944	TACCCTGGGCGTGGCGTCGCTCTTGTTCGGTACGCTGGCGTTCAACATCATCGGCTTCAACATGTTGGCCTCGGTGAACTGGAACCCGATCCAGCTAGTGCGCCAACTCTTCTGGCTGGCACTGGAGCCGCCCCCGCCGTCCTTCGGTCTGAGTATCCCGCCGCTGGGGCAGGGGGGCTGGTGGCTGTTTGCGGGCTTCATGCTCACGACCTCGCTGCTGCTGTGGTGGGCGCGTACCTACCGCCGTGCGCGCCAGCTTGGGTTGGGCACGCATGTGGCCTGGGCCTTTGCTGCGGCGATATGGCTGTACCTGGTGTGCGGGTTCTTCCGCCCCATCATGATGGGAAGCTGGAGCGAAGCGGTACCCTTCGGCATTTTTCCTCACCTCGACTGGACTGC…
ASV945	CCTGACCGGGTTCGCGTCGCTGCTCTGCGGCTTCATCGCGATCGAGATCATCGGCCTGAACATGTGGGCATCGGTCGGGTGGGACCCGATCCAGTTCGTGCGGCAGTTGCCCTGGCTCGCGCTCGAGCCGCCGGCCGCGAAGTACGGGCTGCGCCTGCCACCGCTGCAGGAAGGCGGCTGGTGGCTGATGGCAGGCTTCTTCCTGACGACGTCGATCCTGCTGTGGTGGGTACGCATGTACCGGCGGGCCAAGGCGCTCGGGCTCGGCACACACACGGCCTGGGCGTTCGCCGCGGCGATCTGGCTCTACCTCGTGCTCGGCTTCATCCGTCCATTGCTGATGGGGAGCTGGTCCGAGGCGGTGCCGTTCGGCATCTTCCCGCACCTCGACTGGACGGC…
ASV946	CCCCCTGGGCATCGCGTCGCTCATCTTCGGCGTGCTGTCCTTCAACATCATCGGCTTCAACATGCTGGCCCAGGTCAACTGGGACATCGTGCAGTTCGTGCGGCAGCTGTTCTGGTTGTCGCTTGAACCCCCCGGCCCGCAGTACGGGCTGTCGCTGCCGCCACTCAACCAGGGTGGCTGGTGGCTGATGGCCGGCGGCTTCCTGACCTTGTCGATCCTGCTGTGGTGGGTGCGCATGTACACCCGGGCGCGGGCGCTGGGCTTGGGCACGCACGTGGCGTGGGCCTTCGCCGCGGCGATCTGGTTGTTCCTGGTGCTGGGCTTCATCCGCCCGGTGCTGATGGGCAGCTGGAGCGAGGCGGTTCCGTTTGGCATCTTCCCGCACCTGGACTGGACCGC…
ASV947	TGGTCTGGGCGTGGCTTCGCTCATCCTGGGTACCCTGGCTTTCAACTTCATCGGCTTCAATATGCTGGCTTCGGTGAACTGGGATCCGATCCAGTTTGTACGCCAGTTGTTCTGGCTGGCGCTGGAGCCACCGGCACCCGAATACGGCCTGAGCTTCCCACCTATGAACCAGGGGGGCTGGTGGTTGCTCACGGGTGCTTTCCTGACTGCGTCGATGTTCTTTTGGTGGGCCCGTACCTACCGGCGCGCCCGCGAGTTGGGCATGGGAACCCACATTCCATGGGCCTTTGCCGCAGCCATCTGGTTGTTTTTGGTGCTGGGCTTGTTCCGCCCCGTTTTGATGGGTTCCTGGTCGGAGGCCGTACCCTTCGGTATCTTCCCCCACCTGGATTGGACGGC…
ASV948	CTGGACCGGGGTGGCCTCGCTGATCTTCGGCACCCTGGCGTTCAACATCATCGGCTTCAACTACCTCGCCCAGGTCAATTGGAACGCGATCGAGTTCGTGCGGCAGCTGCCGTGGCTCTCGCTCGATCCGCCGGCACCGGGGAACGGGCTCAAGTTGCCACCGATGGCCGAAGGCGGCTGGTGGCTGCTGGCCGGCTTCTTCCTCACGATCTCGGTGCTGCTCTGGTGGGTCCGACTTTTCCGGCGGGCCAAGGCGCACGGGATGGGGACGCACCTGCCGTGGGCGTTCGCCTCGGCGATCTGGCTCTTCCTCGTGCTGGGCTTCATCCGCCCGCTGCTGATGGGGAGCTGGGGCGAGGCGGTGCCGTTCGGCATCTTCTCGCACCTCGACTGGACCGC…
ASV949	TTCGCTGGGCGTGGCATCGCTGCTCTTCGGCGTGTTTGCCTTCAACATCATCGGCTTCAACATGCTGGCGTCGGTGGACTGGAATCCGATCCAGCTGATCCGTCAGCTCTTCTGGCTGGCGCTGGAGCCGCCACCGCCGCAGTACGGCCTGAGCATTCCGCCGCTGGCGCAGGGTGGCTGGTGGCTCATCACCGGTTTCATGCTGACGGTTTCCATCATGCTCTGGTGGGTCAGAACCTACCGCCGTGCACGCCAGCTCGGCCTGGGCACACATGTCGCCTGGGCGTTCGCGGCTGCGATCTGGCTGTACCTGGTCTGTGGTTTCTTTCGCCCGATCATGATGGGCAGCTGGTCCGAGGCGGTTCCATTCGGGGTTTTCCCGCACCTGGACTGGGTGTC…
ASV950	TGGTCTGGGCGTCGCGTCACTGGTTTTCGGCACGCTGGCCTTCAACATCATCGGCTTCAACATGCTGGCCTCGGTGGACTGGAACCCGCTGCAGCTGATTCGCCAGCTGTTCTGGCTGGCGCTGGAGCCGCCGCCACCGGCATTCGGCTTGAGCATTCCGCCGTTGGCGCAGGGCGGCTGGTGGCTCGTCGTCGGCTTCCTGCTCACGGTGTCGATCCTGTTGTGGTGGGCTCGCACCTACCGCCGGGCCCGCCAGCTGGGCATGGGCACTCACGTGGCCTGGGCGTTTGCGGCCGCCATCTGGCTTTACCTGGTTTGCGGCTTCTTCCGCCCGATCATGATGGGCAGCTGGTCGGAGGCGGTGCCGTTCGGCATCTTCCCTCACCTGGACTGGGTGTC…
ASV951	CTTTCTGGGCATTGCCTCGCTGATCTGCGGGTTCATCGCCATCGAGATCATCGGGCTCAACATGCTGGCCTCGGTGAATTGGGACCCCATCCAGTTTGTCCGTCAGCTCTTCTGGCTTGGTCTCGAGCCGCCGCCGGCCAAGTACGGACTTGGCCTGGCGCCACTACGCGAAGGCGGCTGGTGGCAGATGGCCGGCTTCTTCCTGACCGCCTCCATCCTGCTCTGGTGGTTGCGCACCTATCGCAGGGCCAGGGCCCTCGGCATGGGCACCCACATTGCCTGGGCCTTTGCGGCGGCAATCTGGCTCTACCTCGTGCTGGGTTTCATCCGTCCCCTGATGATGGGCAACTTCAGCGAGGCCGTGCCCTTCGGCATCTTCCCGCATCTGGACTGGACCGC…
ASV952	TTCTATGGGCGTGATCTCGCTGGCCTCGGGGCTGATCTGGTTCACCATGGTCGGCGGCTGGTACTGGTACCAGGCAGGGTTCAACCCTGCGGTCTTCATGCGCGACCTGTTCTGGCTGTCGCTTGATCCGCCGGCACCGGAGTACGGCCTGTCCTTCCCGCCGCTGGCGGAAGGGGGATACTTCCTGATCGCGGGGTTCTTCTTTCTCATCTCGCTCTGCACCTGGTGGGTGCGGACCTATCTGCGCGCAGAAGCTCTGGGGATGGGCAAGCATGTGGCCTGGGCCTTCGCCTCTGCGATCTGGCTGGTGCTGGTGCTGGGCCTCTTCCGCCCCATCCTGATGGGGTCTTGGTCAGAGGCGGTGCCCTACGGCATCTTCACCCACCTTGACTGGACCAA…
ASV953	CACCGCTGGGCTCTTCTCGGTGCTCTTCGGCTTTCTGGCCTTCGAGATCATCGGCCTGAACATGTGGGCGTCGGTCGGCTGGTCGCCGGGGGAGTTCATCCGGCAGCTGCCATGGCTCGCGCTCGAGCCGCCGCCGCCACAGTACGGTCTGCGAATCCCGCCCCTGAATCAGGGAGGCTGGTACCTGATGGCAGGCTTCTTCCTGACCGTCAGCATCCTGCTCTGGTGGGTTCGCACCTACCGCCGGGCCCGCGCACTGAACATGGGCACGCACCTGCCCTGGGCGTTCGCCTCCGCGATCTTCCTCTACTCCGCGTTCTTCTTCCAGCCCCTGCTCGTCGGCAGCTGGAGCGAGATGGTGCCCTTCGGCCTCTTCCCGCACCTGGACTGGACGTCGGC…
ASV954	CCCCCTGGGCATCGCGTCGCTCATCTTCGGCGTGCTGTCGTTCAACATCATCGGCTTCAACATGCTGGCCCAGGTCAACTGGGACATCGTGCAGTTCGTGCGGCAGCTGTTCTGGTTGTCGCTTGAACCCCCCGGCCCGCAGTACGGGCTGTCGCTGCCGCCACTCAACCAGGGTGGCTGGTGGCTGATGGCCGGCGGGTTCCTGACCCTGTCGATCCTGCTGTGGTGGGTGCGCATGTACACCCGGGCGCGGGCGCTGGGCTTGGGCACGCACGTGGCGTGGGCCTTCGCCGCGGCGATCTGGCTGTTCCTGGTGCTGGGCTTCATCCGCCCGGTGCTGATGGGCAGCTGGAGCGAGGCGGTTCCATTCGGTATCTTCCCGCACCTGGACTGGACCGC…
ASV955	CTGGGCCGGTGTGCTGTCGTTGATCTTCGGCTTCATTGCCATCGAGATCATCGGGTTGAACATGTGGGCCTCAGTGGGCTGGGATCCCGTGGAATTCATCCGCCAGCTCCCGTGGCTGGCCCTTGAGCCCCCGCCGCCGCAATACGGACTGCGCATTCCGCCCCTGATGCAAGGTGGCTGGTACCTGATGGCCGGGTTCTTCCTGACGGTCAGCATCATTCTCTGGTGGATTCGCATCTATCGCCGGGCCCGTGCGCTGCAGATGGGCTCGCACCTGCCCTGGGCCTTTGCCAGCGCGATCTTCCTGTACTCCACGTTCTTCTTCCAGCCGTTGCTTGTCGGCAGCTGGAGCGAGATGGTGCCTTTCGGCATCTTCCCGCACCTCGACTGGACGTCGGC…
ASV956	CACGATGGGTGTTGTCTCGCTTTTCGCCGGAACGATCTGGTTCACCATGGTAGGTGCCTGGTTCTGGCATCAGGCCGGGTTCAATCCGGCGGTTTTCCTGCGCGACCTCTTCTGGCTGTCGCTGGACCCGCCGTCTTCAGACTATGGCCTGCGGATCCCTCCGATGGCGGAAGGCGGCTACTACCTGATCGCCTCGTTCTTTCTTCTGGTCAGTGTCCTTTCCTGGTGGGTGCGGACCTACCTTCGGGCGCAGGCCCTGGGGATGGGCAAGCATGTCTGCTATGCCTTTGCCTCAGCGATCTGGCTTTTTCTGGTCCTTGGCTTGATCCGGCCAATCCTTATGGGATCCTGGAGCGAGGCCGTGCCTTACGGCATCTTCACCCATCTCGACTGGACCAA…
ASV957	GGGCTTGGGCGTCGCATCGATCATGTGCGGCATGCTGTGCTTCAACATCATCGGCTTCAACATGCTGGCGCAGGTCAACTGGGATCCGATCCAGTTCGTGCGTCAACTGTTCTGGCTGGCGCTGGAGCCACCGGCGCCGCAAAACGGCTTGCACTTCCCGCCCATGAACCAGGGCGGCTGGTGGATGTTCGCCGGCGCCTTGCTGACGACCTCCTTGTTCCTCTGGTTCGCTCGAACCTATCGGCGAGCTCGCGAACTGGGAATGGGCACCCACGTGGCCTGGGCGTTCCTCGCAGCGATCTGGCTGTTTCTGGTGCTGGGCTTCATTCGCCCCTTGCTGATGGGCAGCTGGGGCGAGGCTGTGCCCTTCGGCATCTTCCCGCACCTTGACTGGACGGC…
ASV958	CACCACCGGTTTCATCTCGCTTGTGTGCGGGGTCATCGCGATCGAGATCATCGGGCTCAACATGCTCGCCTCGGTCAACTGGAGCCCGATCGAGTTCGTCCGGCAGTTTCCCTGGCTCGCCCTCGAGCCGCCGCTGCCGGAACACGGGCTGAAGATCCTGCCGCCGCTCAAGGAAGGCGGCTGGTGGCTGATGGCCGGGTTCTTCCTGACCACGGCAATCATCCTGTGGTGGGTACGCATGTACCGGCGCGCCCGCGCCCTCGGCATGGGAACGCATGTCGCCTGGGCTTTCGCCGCCGCGATCTGGCTCTATCTCGTCCTAGGCTTCATCCGGCCGCTCCTGATGGGGAGCTGGAGCGAGGCGGTGCCGTTCGGCATCTTCCCGCACCTCGACTGGAC…
ASV959	CTGGCTCGGGATCGCATCATTGATCTGCGGCTTCGCGGCCTTCGAGATCATCGGCCTGAACATGTGGGCCTCGGTCAACTGGGACCCGGTGCAGTTCGTGCGGCAATTGCCCTGGCTGGCGCTGGAGCCGCCGCCGCCCGAGTACGGCTTGAAGCTGCCGCCGTTGAACAAGGGCGGCTGGTGGATCCTGGCCGGCTTCCTGCTCACCGCGTCGGTGCTGCTGTGGTGGACACGCATGTACCGCCGGGCCCGCGCCCTGGGCATGGGCACCCACGTGGCCTGGGCCTTCGCCGCCGCGATCTGGCTGTACCTGGTGCTGGGGTTCTTCCGGCCGCTGCTGATGGGCAGCTGGAGCGAGGCCGTGCCCTTCGGCATCTTCCCGCACCTGGACTGGACCGC…
ASV960	ATCGCTGGGCGTGGCATCGCTGCTCTGCGGCATCTTCGCCTTCAACATCATCGGCTTCAACATGCTGGCCTCTGTCGACTGGAACCCTATCCAGCTGATCCGCCAGCTGTTCTGGCTGGCCCTGGAGCCGCCGGCGCCGCAGTATGGCCTGGGCATTCCCCCGCTGGCGCAAGGCGGCTGGTGGTTGCTTACCGGTTTCATGCTGACCGTGTCGATCCTGCTTTGGTGGGCGCGAACCTACCGGCGTGCGCGCCAGCTCGGGCTGGGCACGCACGTAGCCTGGGCCTTCGCGGCCGCCATCTGGCTCTACCTGGTGTGCGGATTCTTTCGCCCCATCATGATGGGCAGCTGGTCCGAGGCGGTGCCGTTCGGCATATTCCCGCACCTGGATTGGGTCAC…
ASV961	TGGAATCGGTTTGGCGTCGCTGATTTTTGGCACGCTGGCCTTCAACATCATCGGCTTGAACATGCTGGCATCGGTCAACTACGACCCGATCCAGTTCATCCGCCAACTTTTTTGGCTGGCACTGGAGCCACCAGCTCCAGCCAATGGCCTGGCGCTGGCGCCGCTCAACCAAGGCGGCTGGTGGCAAATTGCCGGTTTGTTTTTGACCATCTCCATTTTGCTGTGGTGGGTGCGCACCTACAGGCGGGCCAGAGAGCTGGGCATGGGCACGCATGTAGCCTGGGCTTTTGCAGGCGCCATTTGGCTGTACTTGGTGCTGGGCCTGATTCGACCCGTGCTCATGGGCTCGTGGGGTGAGGCGGTGCCCTTTGGCATCTTCCCGCACCTGGACTGGACAGC…
ASV962	CTATCTGGGGGTTGCTTCGCTGATCTTCGGCTTCCTGGCCATCGAGATCATCGGCCTGAACATGTGGGCCTCGGTGGGCTGGGACCCGGTGCAGTTTGTTCGCCAGCTACCGTGGCTGGCGCTCGAGCCGCCGGCTCCGTCAAACGGCCTCGCGCTGCCGCCGCTGAATCAGGGTGGCTGGTGGCTTCTGGCCGGCTTCTTCCTGACCACATCGATCATCCTGTGGTGGCTGCGCACCTATCGCCGCGCCGTCGCGCTGGGCATGGGCACACACGTCGCCTGGGCCTTTGCGGCGGCCATCTGGCTTTACTTGGTGCTCGGCTTTATCCGGCCGCTCTTGATGGGTAGCTGGGGCGAGGCGGTGCCGTTTGGCATCTTCCCGCACCTTGACTGGACGGC…
ASV963	CACGCTCGGTCTGGCTTCGCTGATGTGCGGCTTCATCGCGATCGAAATCATCGGCTTGAACATGCTGGCGTCGGTGAACTGGGATCCCCAGGAATTCATCAAGCAGTTCTTCTGGCTGCAGCTCGCGGCGCCCTTGCCCGAACACGGCCTGAAGATCATGCCGCCCTTGAAGGAAGGCGGCTGGTGGCTGATGGCCGGCTTCTTCCTGACGACGTCGATCCTGCTGTGGTGGGCCCGCATGTACAGACGGGCGCGTGCTCTCGGCATGGGTACGCATGTCGCATGGGCTTTCGCGGCCGCGATATGGCTCTACCTCGTGCTTGGCTTCATCCGTCCGGTGATGATGGGCTCCTGGAGCGAGGCTGTGCCTTTCGGCATTTTCCCGCACCTCGACTGGAC…
ASV964	CGGGCTCGGTCTCGCTTCCCTGATCTTCGGCATGCTGGCGATCAACATCATGGGCATGAACATGCTCGCCTCGGTCAACTACGACCCGGTGCAGTTCGTGCGGCAACTTTTCTGGCTCGCGCTCGAACCGCCGGGACCACAGCACGGCCTGGGCCTGGCGCCGCTGAACCAGGGCGGCTGGTGGCAGATTGCCGGCCTGTTCCTCACCATCTCGGTGATGCTCTGGTGGGCGCGCACCTACCGCCGGGCGCGCGTGCTGGGCATGGGCACACACGTGGCCTGGGCCTTTGCCGCCGCCATCTGGCTGTTCCTGGTGCTGGGCCTCATCCGCCCGGTGCTCATGGGTTCATGGAGCGAGGCCGTGCCCTTCGGCATCTTCCCCCACCTCGACTGGACAGC…
ASV965	GGGCCTGGGTGTCGCCTCGCTGGTGTTCGGCACGCTGGCGTTCAACATCATCGGTTTCAACATGCTCGCCTCGGTGGACTGGAGCCCGATCCAGCTCATCCGCCAGCTCTTCTGGCTGGCGCTCGAACCACCACCGCCAGCCTACGGGCTGAGCATCCCGCCGCTCGCTCAGGGAGGGTGGTGGCTTGTCGTGGGCTTCATGCTCACCACCTCGCTGCTGCTCTGGTGGGCGCGTACTTATCGTCGGGCCCGGCAGCTCGGCATGGGCACGCACGTGGCATGGGCATTCGCGGCGGCGATCTGGCTCTACCTGGTATGCGGATTCTTCCGACCCATCCTCATGGGCAGCTGGTCCGAGGCCGTGCCGTTCGGCATCTTCCCGCATCTGGACTGGGTGTC…
ASV966	TGGTCTGGGCGTCGCGTCACTGGTTTTCGGCACGCTGGCCTTCAACATCATCGGCTTCAACATGCTGGCCTCGGTGGACTGGAACCCGCTGCAGCTGATTCGCCAGCTCTTCTGGCTCGCGCTGGAGCCGCCGCCACCGGCATTCGGCCTGAGCATTCCGCCGTTGGCGCAGGGCGGCTGGTGGCTCGTCGTCGGCTTCCTGCTCACGGTGTCGATCCTGTTGTGGTGGGCTCGCACCTACCGCCGGGCCCGCCAGTTGGGCATGGGCACCCACGTGGCCTGGGCGTTTGCGGCCGCCATCTGGCTTTACCTGGTTTGCGGCTTCTTCCGCCCGATCATGATGGGCAGCTGGTCGGAGGCGGTGCCGTTCGGCATCTTCCCGCACCTGGACTGGGTGTC…
ASV967	GCCGCTGGGCCTGGTGTCGTTGATCACCGGCACGCTGTCCATCAACATCATGGGCTTCTACATGCTGGCCTCGGTGGGCTGGGACCCGATCGAGTTCATCCGGCAGCTGCCCTGGCTGGCGCTGGAGCCGCCGGCGCCCAAGTACGGCCTGCACTTCCCGCCGATGAACGAGGGCGGCTGGTGGATGATCTCCTCGGGCCTGCTGCTGGTGGCCGTGCTCACCTGGTGGGCGCGCACCTACACTCGGGCGCGACAACTGGGCATGGGCACGCACGTGGCCTGGGCCTTTGCTGGCGCGATCTGGCTCTTTCTGGTGCTGGGTCTGTTCCGGCCCATCCTGATGGGCAGCTGGAGCGAGGCGGTGCCCTACGGCATCTTCCCGCACCTGGACTGGACCGC…
ASV968	TGGCCTGGGGGTTGCGTCGCTTCTCTTCGGTACGCTGGCCTTCAACATCATCGGCTTCAACATGTTGGCCACGGTGGACTGGAATCCACTGCAAATGATTCGCCAACTGTTCTGGCTCGCACTCGAGCCGCCGCCGCCCAGCTACGGCCTGAGCTGGCCCCCGCTCAACCAAGGGGGGTGGTGGCTGATCACCGGCTTCCTGCTCACCACGTCGCTGATGCTGTGGTGGACCCGCATGTACCGCCGTGCTCGTCAACTCGGCATGGGCACGCATGTGGCCTGGGCCTTTGCCGCGGCAATCTGGTTGTACCTGGTGTGCGGCTTCTTCCGCCCAGTGCTCATGGGCAGCTGGTCCGAGGCGGTGCCCTTCGGCATCTTCCCGCACTTGGACTGGGTGTC…
ASV969	TCGGCTCGGGCTCGCTTCGCTCGTCTGTTTCCTGCTGGCGTTCGAGATCATCGGGCTCAACATGTGGGCGTCGGTTGGCTGGGATCCGGTGCAGTTCGTTCGGCAATTGCCGTGGCTCGCGCTCGAGCCGCCGGGGCCGCAATATGGCCTCAAGGTGCTGCCGCCGCTCGCCGATGGCGGCTGGTGGCTGATCGCGGGCTTCTTCCTCACCACCTCGATCCTGCTCTGGTGGTTGCGGACCTTCAGGCGCGCACGTGCGCTCGGCCTCGGCACCCATGTCGCCTGGGCCTTCGCGAGCGCGATCTTCCTGTATTTGAGCCTCGGCTTCATCCGCCCGGTGCTGATGGGTTGCTGGTGCGAGGCGGTGCCGTTCGGCATCTTCCCGCACCTCGATTGGAC…
ASV971	CACGCTGGGCGTGGCTTCGCTGCTGTTTGGCACGCTGGCTTTCAACATCATCGGCTTCAATATGCTGGCCTCGGTGGACTGGAGCCCGATTGAGCTGATCCGCCAGTTGTTCTGGCTGGCGCTAGAGCCGCCGCCCCCGGCCTTTGGCCTGGGCATTCCGCCGCTGGCGCAAGGTGGCTGGTGGCTGATTGTGGGCTTTATGCTGACGGTGTCGATTTTGCTGTGGTGGACACGAACCTACCGCCGCGCACGACAGTTGGGGCTGGGCACGCACGTGGCCTGGGCCTATGCGGCGGCCATTTGGCTGTACCTGGTGTGCGGTCTGTTCCGGCCCATCATGATGGGCAGCTGGTCGGAGGCGGTACCGTTTGGCATCTTCCCGCACCTGGACTGGGTGTC…
ASV972	CACAATGGGCGTGGTCTCGCTGGCCACGGGCGCGATTTGGTTCATGCTTGTGGGCGCGTGGTATTGGCATCAGGCAGGGTATAACCCCGCCGTGTTTCTGCGCGATCTGTTCTGGTTCTCGCTTGAACCGCCAGCGGCTGAATACGGGCTTGGTTTTGCGCCTATGGCCGAAGGCGGCCTGTGGTTGATTGCCAGTTTCTTCTTGTTGATCTCGGTTTTGTCATGGTGGGTGCGCACCTATCTGCGCGCCGATGCACTGGGCATGGGCAAGCACGTATCTTGGGCCTTTGCAGGTGCAATCTGGTTGTTCTTGGTGCTGGGCCTTATCCGCCCCGTGCTGATGGGCAGCTGGTCAGAAGCCGTGCCTTACGGCATCTTTAGCCACCTTGATTGGACGAA…
ASV973	CTGGTTGGGGTTGGCGTCCCTGCTGTGCGGCATGCTGTCTTTCAACATCATCGGCTTTAACATGCTGGCGCAGGTGGACTGGAATCCGCTGCAAATGATTCGGCAATTGTTCTGGCTAGCCCTTGACCCGCCGCCACCCAGCTATGGCTTGAGCATTCCGCCACTGAACGATGGTGGCTGGTGGCTGGTGGCTGGTTTCATGCTCACGCTGTCGCTGATCTTGTGGTGGACGCGGATGTACCGCCGGGCTCGCCAGCTGGGTTTGGGCACACATGTGGCCTGGGCTTTTGCCGCAGCCATTTGGCTTTTTTTGGTGGTCGGGTTTTTCCGTCCCGTGCTGATGGGTAGCTGGGGTGAATCGGTACCTTTCGGCATTTTCCCGCACCTCGACTGGACAGC…
ASV974	CAATCTGGGGGTGGCCTCGCTGATCTGCGGGTTCCTCTCCTTCGAGATCATCGGCCTCAACATGTGGGCCTCGGTGAATTGGAGCCCCGGCGAATTCATCCGCCAGTTGTTCTGGCTCGGGCTGGAGCCGCCGCCGCCGCAATATGGCCTGCGCCTCGCGCCGCTGCGCGAAGGCGGCTGGTGGCTGATCGCCGGCTTCTTCATGACGGCGTCGCTGCTGCTGTGGTGGCTGCGCATGTATCGCCGGGCGCGCGCGCTGGGCATGGGGACCCATACGGCCTGGGCCTTCGCGGCCGCCATCTGGCTCTGTCTGGTGCTGGGCTTGATCCGGCCCGTGCTGATGGGCCACTGGAGCGAGGCTGTGCCCTTCGGCATCTTCCCGCATCTGGATTGGACGGC…
ASV975	CAATCTGGGCGTGGCCTCGCTGATATGCGGGTTCCTCTCCTTCGAGATCATCGGCCTCAACATGTGGGCCTCGGTGAACTGGAGCCCCGGCGAATTCATCCGCCAGTTGTTCTGGCTCGGGCTGGAGCCACCGTCGCCGAAATATGGCCTGCGCCTGGCGCCGCTGCGCGAAGGCGGCTGGTGGCTGATCGCCGGCTTCTTCCTCACGGCGTCCGTTCTGCTGTGGTGGCTGCGCATGTATCGGCGGGCGCGGGCGCTGGGCATGGGCACCCATACGGCCTGGGCCTTCGCGGCGGCCATCTGGCTCTTTCTGGTGATCGGCCTCATCCGGCCGGTGCTGATGGGCCACTGGAGCGAGGCGGTGCCCTTTGGCATCTTCCCCCATCTGGATTGGACGGC…
ASV976	AGCGAGCGGGCTGGCCTCGTTGATCTTCGGCTTTGCAGCCTTCGAGATCATCGGGTTCAACATGCTCGCTTCCGTCAACTGGAACATCGGCGAGTTCTTCCGGCAGTTGCCGTGGCTCGCGCTCGAGCCGCCGGCCCCGAAGTACGGCCTCAGTATTCCGCCCATGGCCGAGGGTGGCTGGTGGTTGCTCGCAGGCTTCTTCCTGACGATCTCGATCCTGCTCTGGTGGTGGCGTACCTTCCAGCGCTCTGCCGCGCTGGGGATGGGCAATCACCTTGCGTGGGCCTTCGCTGGCGCGATCTGGCTGTATCTTGTGCTGGGCTTCATCCGCCCGATCATGATGGGCAGCTGGAGTGAGGCAGTGCCGTTCGGGATTTTCCCGCACCTCGACTGGACTTC…
ASV977	TTCTCTGGGCGTGGCCTCGCTGCTCTTCGGGACCCTTGCATTCAATATCATTGGCTTCAACATGCTGGCTGCGGTTGACTGGAATATCGCGCAATTCATTCGCCAACTATTCTGGTTGGCACTGGAGCCACCACCGCCCCAGTACGGACTGAGCATCCCACCCTTGGAGCAAGGTGGCTGGTGGTTGATTACCGGCTTTATGTTGACCGTCTCTATTCTTTTGTGGTGGGTCAGAACGTATCGTCGCGCGCGCCAGCTGGGACTTGGAACCCATGTCGCTTGGGCATTTGCGGCCGCTATCTGGCTGTATTTGGTGTGCGGTTTTTTCCGTCCCATCATGATGGGCAGCTGGTCCGAAGCGGTGCCTTTCGGTATCTTTCCGCACCTGGACTGGGTATC…
ASV978	GGGCCTGGGTGTCGCCTCGCTGGTGTTCGGCACGCTGGCGTTCAACATCATCGGTTTCAACATGCTCGCCTCGGTGGACTGGAGCCCGATCCAGCTCATCCGCCAGCTCTTCTGGCTGGCGCTCGAACCACCGCCCCCGGCCTATGGGCTGAGCATTCCACCGCTCGCCCAGGGCGGGTGGTGGCTTGTCGTGGGCTTCATGCTCACCGCGTCGCTGCTGCTCTGGTGGGCGCGTACTTATCGTCGGGCCCGGCAGCTCGGCATGGGCACGCACGTGGCATGGGCATTTGCCGCGGCGATCTGGCTCTACCTGGTATGCGGATTCTTCCGACCGATCCTGATGGGCAGTTGGGCGGAGGCCGTGCCGTTCGGCATCTTCCCTCACCTTGACTGGGTATC…
ASV979	CGGCTTGGGCCTGGCCTCGCTCATCCTGGGCACCTTGGCCTTCAACATCATTGGCTTCAACATGTTGGCTTCGGTCAACTGGGACCCGATCCAATTTGTGCGCCAGCTGTTTTGGTTGGCTCTGGAACCACCAGCGCCCGTGTATGGCCTGAGCTTTCCGCCGATGAATGAAGGCGGCTGGTGGTTGCTCACCGGCTTGTTTCTCACCGCCTCGCTGTTTTTTTGGTGGGCGCGCATGTACCGCCGCGCCAAGGCCTTGGGCCTGGGCATGCACATCCCCTGGGCCTTTGCCGCCGCGCTGTGGCTGTATTTGGTGCTGGGCTTTTTCCGCCCCATCTTGATGGGCTCGTGGAGCGAGGCCGTGCCCTTTGGCATCTTCCCGCACCTGGACTGGACGGC…
ASV980	CGGTCTGGGCGTGGCGTCGCTGCTGTTCGGCACGCTGGCCTTCAACATCATCGGATTCAACATGTTGGCGTCGGTCAACTGGAACCCGATCCAGCTCGTCCGGCAGCTGTTCTGGCTGGCGCTGGAGCCGCCACCGCCAGCCTTCGGCCTGAGCATCCCGCCGCTGGCTCAAGGCGGCTGGTGGCTGATCGTGGGTTTCATGCTGACCGTGTCCTTGATTCTCTGGTGGGCCCGCACCTACCGACGTGCACGTCAGCTGGGGATGGGCACGCACGTGGCATGGGCCTTTGCCGCCGCGATCTGGCTGTACCTGGTATGCGGATTCTTCCGGCCCATCATGATGGGTAGCTGGTCTGAGGCCGTGCCCTTCGGCATCTTCCCTCACCTCGACTGGGTGTC…
ASV981	CGGCCTGGGTGTGGCGTCGCTCGTGTTCGGAACGCTCGCGTTCAACATCATCGGCTTCAACATGCTGGCCTCGGTGGACTGGAATCCGCTCCAGCTGCTGCGTCAGCTCTTCTGGCTCGCGCTCGAGCCGCCGCCGCCCGCATTCGGCCTCAGCATCCCGCCGCTGGCGCAAGGCGGTTGGTGGCTGCTCGTGGGGTTCCTGCTCACTGTGTCCCTCCTGCTCTGGTGGGCGAGAACCTACCGCAGAGCCCGCCAACTGGGGATGGGCACGCACGTGGCCTGGGCCTTTGCCGCTGCGATCTGGCTCTACCTGGTGTGCGGCTTCTTCCGGCCGATCATGATGGGTAGCTGGTCGGAGGCGGTGCCCTTTGGCATCTTCCCGCACCTGGACTGGGTGTC…
ASV982	CCCGCTGGGCATCGCGTCGATCATCTTCGGTGTCGCGTCGTTCAACATCATCGGCTTCAACATGCTGGCCCAGGTCAACTGGGACATCGTGCAGTTCGTGCGCCAACTGTTCTGGCTGTCGCTGGAGCCGCCTGCACCGGAGTACGGCCTGTCGCTGCCGCCGCTCAACAAGGGCGGCTGGTGGTTGATGGCCGGCGGCTTCCTCACCGTATCGATTCTGCTGTGGTGGGTGCGCATGTACACCCGGGCACGAGCGCTGGGCATGGGCACGCATGTGGCCTGGGCCTTCGCCGCGGCGATCTGGCTGTTCCTGGTGCTGGGCTTCATCCGCCCGGTGCTGATGGGCAGCTGGTCCGAGGCGGTGCCCTTTGGCATCTTCCCGCACCTGGACTGGACGGC…
ASV983	CAGCTTGGGCCTGGCCTCGCTGGTCTTGGGCACCTTGGCTTTCAACATCATTGGCTTCAATATGTTGGCTTCGGTCAACTGGGACCCGATCCAATTTGTGCGCCAGCTGTTTTGGTTGGCTCTGGAACCACCAGCGCCCGTGTATGGCCTGAGCTTTCCGCCGATGAATGAAGGCGGCTGGTGGTTGCTCACCGGCTTGTTTCTCACCGCCTCGCTGTTTTTTTGGTGGGCGCGCATGTACCGCCGCGCCAAGGCGCTGGGCTTGGGCATGCACATCCCCTGGGCCTTTGCCGCCGCGCTGTGGCTGTATTTGGTGCTGGGCTTTTTCCGCCCCATCTTGATGGGCTCGTGGAGCGAGGCCGTGCCCTTTGGCATCTTCCCGCACCTGGACTGGACGGC…
ASV984	CACCTTTGGTGTGATCTCTTTGGCGACCGGTCTGATCTGGTTCATGATCATCGGGGGCTGGTTCTGGCATCTGGCCGGCTATAACCCGGCGGTGTTCCTGCGCGATCTGTTCTGGATGTCGCTGGAGCCGCCGGCCCCGGAATACGGCCTGTCCATTCCGCCGATGGCGGAGGGGGGATTGTTCTTGCTGGCCGGGTTCTTCTTCTTGATCTCGCTGAGCACGTGGTGGGTGCGCACCTATTTGCGCGCCGAAGCACTGGGCCTTGGCAAACATGTGTCCTGGGCTTTTGCCGGGGCGCTGTGGTTGGTGCTGGTGCTGGGTCTGATCCGCCCGGTTTTGATGGGAAGCTGGTCGGAGGCTGTGCCCTATGGCATCTTCCCGCATCTTGACTGGACCAA…
ASV985	CTCTTTGGGTGTTGCTTCCCTGGTCTTCGGTATCGCTGCTTTCAACATCATTGGCTTTAACATGTTGGCCTCTGTCGACTGGAATCCTATCCAGTTGCTGCGCCAATTGTTCTGGCTCGCGTTGGAGCCGCCGCCTCCGGCCTACGGTTTGAGCATACCGCCGCTGGCCCAGGGCGGTTGGTGGCTGATTGTGGGCTTCATGCTGACAGTCTCCATTTTGTTGTGGTGGGCCCGAACCTACAGACGCGCCCGCCAGCTGGGCTTGGGCACGCATGTGGCTTGGGCCTTCGCTGCCGCCATATGGCTTTATCTGGTGTGCGGTTTGTTCCGGCCCATCATGATGGGCAGCTGGTCTGAAGCGGTACCCTTTGGCATCTTCCCGCATCTCGATTGGGTCTC…
ASV986	CACCTTCGGCGTAATCTCGGTGGCCACGGGCGCGATCTGGTTCTTCCTGGTGGGGGCCTGGTTCTGGCACCTTGCGGGGTTCAACCCGGCCGTGTTTGCGCGCGATCTGTTCTACATGGCTCTGGAGCCGCCGGCACCGGAGTATGGCCTTGGGTTTGCGCCTCTGGGCGAGGGCGGGCTGTGGCTGATCGCCAGCTTCTTCCTGCTGATTTCGGTGCTGACCTGGTGGGTCCGGACCTATCTGCGGGCCGAGGCGCTGGGGATGGGCAAGCATGTGAGCTACGCCTTTGCCAGCGCGATCTGGCTGTTCCTCGTGCTCGGCCTGATCCGGCCGATCCTGATGGGCAGCTGGTCCGAGGCGGTGCCGTACGGCATCTTCCCGCACCTCGACTGGACGAA…
ASV987	CAAGGTCGGGCTTGTGTCTGCACTCTGTTTCATCTTTGCCTTTACGATCGTTGGTTTCAATATGCTGGTACAGGTTAACTACGATCCGATTCAGTTTGTGCGGCAGCTGTTCTGGCTCTCGTTAGACCCTCCTGCGCCTGAGTATGGATTGACGCTTGCGCCCTTAAATCAGGGCGGATGGTGGAATATTGCAGGCTTTTTCCTCACCGTATCGGTCCTCTTATGGTGGGTTCGTGTCTATCGGCGCGCTCGGGCCTTGCAGATGGGAACCCATGTGGCATGGGCTTTTGCCGCCGCAATATGGTTGTTTCTGGTACTCGGTCTGATCCGCCCCGTATTGATGGGGAGCTGGGCCGAGGCGGTTCCGTTTGGAATTTTTTCGCACCTCGATTGGACTGC…
ASV988	TTCGCTGGGCGTAGCTTCGCTGCTTTTTGGCACACTTGCATTCAACATCATCGGCTTCAATATGCTGGCTGCGGTTGACTGGAATGTCGCGCAGTTCATCCGCCAGTTGTTCTGGCTGGCACTGGAGCCGCCGCCACCGCAGTACGGTCTCAGTATTCCACCGCTGGCGCAGGGCGGCTGGTGGCTGATTACCGGCTTTATGTTGACTGTTTCGATCTTTCTTTGGTGGGTCAGAACTTACCGACGGGCGCGCCAGCTTGGACTAGGCACCCATGTTGCCTGGGCTTTTGCGGCAGCTATCTGGCTGTATCTGGTGTGCGGACTCTTTCGCCCGATCATGATGGGCAGCTGGTCCGAGGCCGTGCCCTTCGGTATCTTCCCGCACCTTGACTGGGTGTC…
ASV989	CACCGCGGGCGTTGTCAGCATCGCGGCCGGCCTGATCTGGTTTGAGATCATCGGCTTTTGGTTCTGGCGTCAGGCGGGCTATGATCCGGCGGTGTTCCTGCGCGACCTGTTCTGGCTGTCGCTGGAACCGCCAGCCCCGGAATGGGGCTTGCGGATCCCACCGATGGATCAAGGCGGCATGTTCTTGCTGGCCGGGTTCTTCTTTATGATCTCGCTTTGGTCCTGGTGGCTGCGCACCTATCTTCGGGCCGAGGCTTTGGGGATGGGCAAGCACATCGCTTGGGCCTTCGCCGCAGCCTTGTGGCTGGTGATGGTGCTGGGCTTTATCCGCCCCGTGCTGATGGGAAGCTGGTCAGAGGCTGTGCCTTACGGCATCTTCTCGCACCTTGATTGGACGAA…
ASV991	CTTCCTCGGCATCGCCTCGCTCATCTGTGGCTTCATCGCCTTCGAGATCATCGGTCTCAACATGCTGGCCTCGGTCAACTGGAATCCCATCCAGTTCGTGCGCCAGCTGTTCTGGCTGGCACTCGAACCGCCGCCGGCGAAATACGGCCTCACCATTCCGCCGCTCGCGGAAGGTGGCTGGTGGCTGATGGCAGGCTTCTTCCTCACCACATCAGTATTGCTCTGGTGGGCACGCACCTATCGCCGCGCCCGCGCGCTCGGCATGGGCACGCATATCGCCTGGGCCTTCGCAGCCGCCATCTGGCTCTATCTGGTGCTGGGCTTCATCCGCCCGCTGCTGATGGGAAGCTTCGGTGAAGCCGTGCCCTTCGGCATCTTCCCGCATCTCGATTGGACCGC…
ASV992	CGGCCTGGGGCTGGCCTCGCTGGTGTTTGGCACCCTGGCCTTCAACATCATCGGCTTCAATATGCTGGCCATGGTGGATTGGAATCCGCTGCAATTGGTTCGTCAATTGTTCTGGCTGGCCCTTGAGCCACCGCCACCTAGCTTTGGCCTGTCCATTCCGCCGCTCAACCAGGGTGGCTGGTGGCTGATTACCGGCTTTTTGCTGACCATATCCATACTTTTGTGGTGGACACGCATCTACCGGCGTGCCAGACAACTTGGCCTGGGTACCCATGTGGCCTGGGCCTTTGCTGCTGCCATCTGGCTGTACCTGGTGTGCGGTTTTTTCCGGCCGGTCCTGATGGGCAGCTGGTCAGAGGCAGTGCCCTTTGGCATCTTCCCCCACCTCGATTGGGTCTC…
ASV993	CAATCTGGGGGTGGCCTCGCTGATCTGCGGGTTCCTCTCCTTCGAGATCATCGGCCTCAACATGTGGGCCTCGGTGAATTGGAGCCCCGGCGAATTCATCCGCCAGTTGTTCTGGCTCGGGCTGGAGCCGCCGCCGCCGCAATATGGCCTGCGCCTCGCGCCGCTGCGCGAAGGCGGCTGGTGGCTGATCGCCGGCTTCTTCATGACGGCGTCGCTGCTGCTGTGGTGGCTGCGCATGTATCGCCGGGCGCGCGCGCTGGGCATGGGCACCCATACGGCCTGGGCCTTCGCGGCCGCCATCTGGCTCTGTCTGGTGCTGGGCTTGATCCGGCCGGTGCTGATGGGCCACTGGAGCGAGGCTGTGCCCTTCGGCATCTTCCCGCATCTGGATTGGACGGC…
ASV994	CACGCTGGGCTTCATGTCGATCGCTTGCGGTATCGTGGCGATCGAAATCATAGGTCTCAACATGCTTGCATCGGTGCACTGGGATCCAATCCAGTTCATTCGTAAGCTGCCTTACCTTGCACTCGAACCGCCTAAGCCGGAATACGGCATCACCATTCCACCGCTCAAAGAAGGCGGTTGGTGGCTGTTGGCCGGCTTGTTCCTGACCACGTCTATTCTGCTCTGGTGGACACGCATGTACCGCCGCGCGCGCGCGCTTGGCATGGGCACGCATGTTCCGTGGGCGTTCGCAGCCGCGATCTGGCTCTATCTGGTTCTGGGCTTCATCCGCCCGCTCCTGATGGGCAAGTGGAGCGAGGCGGTGCCGTTCGGCATCTTCCCGCACCTCGATTGGACGAA…
ASV995	CGGCTTGGGCCTGGCCTCGCTCATCCTGGGCACCTTGGCCTTCAACATCATTGGCTTCAACATGTTGGCTTCGGTGGACTGGAACCCGATCCAATTTGTGCGCCAGCTGTTTTGGCTGGCCCTGGAACCACCAGCGCCGGTGTATGGCCTGAGCTTTCCGCCGATGAATGAAGGCGGCTGGTGGTTGCTCACCGGCTTGTTCCTCACCGCCTCGTTGTTTTTTTGGTGGGCGCGCATGTACCGCCGCGCCAAGGCATTGGGCCTGGGCATGCACATCCCTTGGGCCTTTGCCGCTGCACTGTGGTTGTACCTCGTGCTTGGCTTTTTCCGCCCCATTTTGATGGGCTCATGGAGCGAGGCTGTGCCCTTTGGCATCTTCCCGCACCTGGACTGGACAGC…
ASV997	CTTTCTGGGCATTGCCTCGCTGATCTGCGGATTCATCGCCATCGAGATCATCGGGCTCAACATGCTGGCCTCGGTGAACTGGGACCCCATCCAGTTTGTCCGTCAGCTCTTCTGGCTTGGTCTCGAGCCGCCGCCAGCCAAGTACGGACTTGGCCTGGCGCCACTACGCGAAGGCGGCTGGTGGCAGATGGCCGGCTTCTTCCTGACCGCCTCCATCCTGCTCTGGTGGTTGCGCACCTATCGCAGGGCCAGGGCCCTCGGCATGGGCACCCACATTGCCTGGGCCTTTGCGGCGGCAATCTGGCTCTACCTCGTGCTGGGTTTCATCCGTCCCCTGATGATGGGCAACTTCAGCGAGGCCGTGCCCTTCGGCATCTTCCCGCATCTGGACTGGACCGC…
ASV998	CACCCTCGGCACGCTATCCCTGGCGTGCGGGTTCATCGCCATCGAGATCATCGGCCTCAACATGTGGGCCTCGGTGAACTGGGACCCGATCCAGTTCATCCGCCAGCTGCCCTGGCTCGCCCTCGAGCCGCCCCGACCGGAATACGGTCTCATGATCCTGCCGCCGCTCGCCGAAGGCGGCTGGTGGCTCCTCGCCGGCTTCTTCCTCACCGCCTCGATCCTGCTGTGGTGGGTCCGGCTCTTCCGCCGCGCCCGGGCGCTGGGCCTCGGCTACCACGTGCCCTGGGCCTTCGCCTCGGCGATCTGGCTCTACCTGGTGCTCGGCTTCATCCGGCCGATCCTGATGGGGAGCTGGAGCGAGGCGGTGCCGTTCGGGATCTTCCCGCATCTCGACTGGAC…
ASV999	CGGCTTGGGCTTGGCCTCGCTCATCCTGGGCACCTTGGCCTTCAACATCATTGGCTTCAACATGTTGGCTTCGGTCAACTGGGACCCGATCCAATTTGTGCGCCAGTTGTTTTGGCTGGCCCTGGAACCACCAGCGCCGGTGTATGGCCTGAGCTTTCCGCCCATGAATGAGGGCGGCTGGTGGTTGCTCACCGGTTTGTTCCTCACCGCCTCGTTGTTTTTTTGGTGGGCGCGCATGTACCGCCGCGCCAAGGCATTGGGCCTGGGCATGCACATCCCTTGGGCCTTTGCCGCTGCGCTGTGGTTGTACCTCGTGCTTGGCTTTTTCCGCCCCATTTTGATGGGCTCATGGAGCGAGGCCGTGCCCTTTGGCATCTTCCCGCACCTGGACTGGACAGC…
ASV1000	TTGGCTGGGCTTGGCATCGCTGTTATTTGGCACGCTGGCCTTCAACATCATTGGCTTCAATATGTTGGCCCAAGTGGACTGGAATCCATTGCAAATGATTCGCCAGCTGTTTTGGTTGGCGCTTGACCCGCCAGCGCCCAAATACGGTTTGAGTATTGCGCCACTCAATGACGGGGGTTGGTGGAATATTGCGGGATTGTTTCTGACCGTGTCACTGATTTTGTGGTGGGCACGCATGTACCGCCGCGCGCGTCAGCTTGGCTTGGGCACGCATGTGGCTTGGGCGTTTGCTGCTGCTATATGGCTTTATTTGGTGGTTGGATTTTTCCGCCCTGTGCTGATGGGCAGCTGGTCTGAATCCGTGCCCTTCGGTATCTTTCCGCACCTGGACTGGACAGC…
ASV1001	CTCTTTGGGTGTTGCTTCCCTGGTCTTCGGTATCGCTGCTTTCAACATCATTGGATTCAACATGTTGGCTTCTGTCGACTGGAATCCTATCCAGTTGCTGCGCCAATTGTTCTGGCTTGCGTTAGAGCCGCCACCTCCGGCCTACGGTTTGAGCATACCGCCGCTGGCCCAGGGCGGTTGGTGGCTGATTGTGGGCTTCATGCTGACCGTCTCCATCTTGTTGTGGTGGGCCCGAACCTACAGGCGCGCCCGACAGCTTGGTTTGGGAACGCATGTGGCCTGGGCCTTCGCAGCCGCCATATGGCTTTATCTGGTGTGCGGTTTGTTCCGGCCCATCATGATGGGCAGCTGGTCTGAAGCGGTACCCTTTGGCATCTTTCCGCATCTCGATTGGGTCTC…
ASV1002	CTGGTTCGGCCTGGCGTCGCTGATCTGCGGCTTCATCGCCATCGAGATCATCGGCCTGAACATGCTCGCGCAGGTCAACTGGGACCCGATCCAGTTCGTGCGCCAGCTGCCGTGGCTCGCGCTCGAGCCGCCGCCCCCGTCCTACGGGCTGGCATTGCCGCCGCTGAACGACGGCGGCTGGTGGCTGATGGCCGGCTTCTTCCTGACGGCCGCCATCCTGCTGTGGTGGGTGCGCATGTACCGCCGCGCACGCGAGCTGGGCATGGGCACGCACGTCGCGTGGGCCTTCGCCGCGGCGATCTGGCTGTACCTGGTGCTCGGCTTCATCCGCCCGCTTCTGATGGGCAGTTGGGGCGAGGCGGTGCCCTTCGGCATCTTCCCGCACCTGGACTGGACCGC…
ASV1003	CAGCTTGGGCCTGGCCTCGCTGGTCTTGGGCACCTTGGCTTTCAACATCATTGGCTTCAACATGTTGGCTTCGGTCAACTGGGACCCGATCCAATTTGTGCGCCAGCTGTTTTGGTTGGCCCTGGAACCACCAGCGCCGGTGTATGGCTTGAGCTTTCCGCCGATGAATGAAGGCGGCTGGTGGTTGCTCACCGGCTTGTTCCTCACCGCCTCGCTGTTTTTTTGGTGGGCGCGCATGTACCGCCGCGCCAAGGCGCTGGGCTTGGGCATGCACATCCCCTGGGCCTTTGCCGCCGCGCTGTGGCTGTATTTGGTGCTGGGCTTTTTCCGCCCCATCTTGATGGGCTCGTGGAGCGAGGCCGTGCCCTTTGGCATCTTCCCGCACCTGGACTGGACGGC…
ASV1005	CTACCTCGGCTTCTTCTCGCTGATCTGCGGCTTCATCGCCATCGAGATCATCGGCCTCAATATGTGGGCGTCGGTGGGCTGGGATCCGGTGGAGTTCGTGCGCCAGCTGTTCTGGCTCGGGCTCGAACCGCCGCCGGCCAAGTACGGCGTCATGGTGTTCCCGCCGTTGAACGAGGGCGGCTGGTGGCTGATCGCCGGCCTGTTCCTCACCACGTCGATCCTGCTGTGGTGGGCGCGCACCTACCGCCGGGCGCGCGCGCTCGGCATGGGCACGCACGTCGCCTGGGCGTTCGCCGCGGCGATCTGGCTCTACCTGGTGCTCGGCTTCATCCGCCCGCTGATGATGGGCAGCTGGGCCGAGGCGGTGCCGTTCGGCATCTTCCCGCACCTCGACTGGAC…
ASV1006	ATTCACGGGTATCGCTTCCCTCATTTGCGGGTTCATCGCGATCGAGATCATCGGGCTCAACATGCTCGCCTCGGTCAACTGGGACCCGGTCCAGTTCGTGCGGCAGTTGCCATGGCTTGCACTCGAACCTCCCGCCCCCGCCAACGGCCTCCACTTTCCTCCGCTCAACGAGGGAGGCTGGTGGCTGATGGCGGGCTTTTTCCTCACGACCTCGATCCTGCTCTGGTGGGTGCGCATGTACCGGCGCGCGCGCGCCCTGGGGATGGGGACGCACATACCATGGGCCTTCGCCTCGGCGATCTGGCTCTACCTCGTGCTGGGCTTCATCCGGCCGCTGCTGATGGGGTCCTGGGGCGAAGCGGTGCCCTTCGGGATCTTCCCGCACCTCGACTGGACCGC…
ASV1007	CACGCTGGGCGTGATGTCGCTGCTCTCGGGCTTCCTCGCGATCGAGATCATCGGGCTCAACATGTGGGCCTCGGTCAACTGGGATCCCGTGCAGTTCATCCGGCAACTGCCCTGGCTGGCGCTGGAACCGCCCGCACCTGGCTACGGTTTGTCGCTGCCGCCGCTGCAGGACGGCGGCTGGTGGCTCATGGCCGGTTTCTTCCTGACCCTAGCGATTCTCCTCTGGTGGCTGCGAACGTACCACCTCGCGCGCAAGCTCGAGATGGGTACGCACGTGGCGTGGGCCTTCGCCTCGGCGATCTGGCTGTACCTCGTGCTGGGTTTCATCCGGCCGGTGCTGATGGGCAGCTGGTCGGAGGCCGTGCCGTTCGGCATTTTCCCGCACCTCGACTGGACCTC…
ASV1008	GGGCCTGGGTGTTGCCTCGCTGGTGTTCGGCACGCTGGCGTTCAACATCATCGGTTTCAACATGCTCGCCTCGGTGGACTGGAGCCCGATCCAGCTCATCCGCCAGCTCTTCTGGCTGGCGCTCGAACCACCGCCGCCAGCCTACGGGCTGAGCATCCCGCCGCTCGCCCAGGGAGGGTGGTGGCTCGTCGTGGGTTTCATGCTCACCACCTCGCTGCTGCTCTGGTGGGCGCGTACTTATCGTCGGGCCCGGCAGCTCGGCATGGGCACGCACGTGGCATGGGCATTCGCGGCGGCGATCTGGCTCTACCTGGTATGCGGATTCTTCCGACCCATCCTCATGGGCAGCTGGTCCGAGGCCGTGCCGTTTGGCATCTTCCCGCATCTGGACTGGGTGTC…
ASV1010	CGGGCTCGGCATCATGTCGCTGCTCTGCGGCTTCATCGCCATCGAGATCATCGGCCTCAACATGCTGGCCTCGGTGAACTGGAACCCGATCCAGTTCGTGCGCCAGTTGTTCTGGCTCGGCCTCGAACCGCCGCCGGCGAAATACGGCCTGGGCCTTGCTCCCTTGCGCGAGGGCGGCTGGTGGCAGATGGCGGGCTTCTTCCTCACCGCCTCCATCCTGCTGTGGTGGCTGCGCACCTATCGCCGCGCCCGCGCGCTCGGCATGGGCACCCATATCGCCTGGGCCTTCGCCGCCGCGATCTGGCTCTACCTCGTGCTCGGCTTCATCCGCCCGCTGCTGATGGGCAACTTCTCGGAAGCCGTGCCCTTCGGCATCTTCCCCCACCTCGACTGGACGGC…
ASV1011	GTGGTTCGGCATCATCAGCCTCGTGACCGGCACGCTCTGGTTCAATATCGTGGGCTTCAACATGCTCAGCCAGGTCGGCTACAGCATTCCGGAATTCATCCGGCAGCTGTTCTGGCTGGCCCTCGAGCCGCCCTCGCCGGAATACGGGCTGCGCATGCCGCCGCTCGATGACGGCGGCTGGTTCATCATCGCGAGCTTCTTCCTGCTCGTGTCGGTGATCTCCTGGTGGTTGCGGTCCTATCAGCTGGCCGAGATGCACAAGATGGGCAAGCACGTGGCCTGGGCCTTTGCCGCCGCCATCTGGCTCTTCCTCGTGCTGGGTCTCTTCCGTCCCATCCTGATGGGCTCCTGGTCCGAGGCTGTGCCTTACGGCATCTTCCCGCACCTCGATTGGACCAC…
ASV1012	CCCGCTGGGCATTGCGTCGCTGATCTTTGGCGTCGCGGCCTTCAACATCATCGGCTTCAACATGCTGGCCCAGGTCAACTGGGACATCGTGCAGTTCGTGCGCCAGTTGTTCTGGCTGTCGCTGGAGCCGCCGCGTCCGCAGTACGGGCTGTCGCTGCCGCCGCTCAACCAGGGCGGCTGGTGGCTGATGGCCGGCGGCTTCCTCACCGTGTCGATACTGCTGTGGTGGACGCGCATGTACACCCGGGCGCGGGCACTGGGTCTGGGCACGCACGTCGCCTGGGCCTTCGCCGCGGCGATCTGGTTGTTCCTGGTGCTGGGCTTCATCCGCCCGGTGCTGATGGGATCGTGGTCCGAGGCGGTGCCCTTCGGCATCTTTCCGCACCTGGACTGGACGGC…
ASV1016	TGCCATGGGTGTGCTGAGCCTTGGTGCCGGTCTGGTCTGGTTCACCATGGTCGGCGCCTGGTTCTGGTATCAGGCGGGCTTCAACCCGGCGGTCTTCATGCGCGACCTGTTCTGGCTGTCGCTTGACCCTCCGTCGCCCGACTATGGCCTGTCGATCCCGCCGATCGCAGAGGGTGGGTACTGGCTGATCGCTTCGTTCTTCCTGCTGGTCAGTGTGCTGTCCTGGTGGGTGCGGACGTGGCTGCGGGCCGAGGCACTGGGGATGGGCAAGCACGTCTGCTACGCCTTTGCCTCTGCCATCTGGCTGTTCCTTGTGCTGGGTCTGATCCGTCCCGTGCTGATGGGATCTTGGAGCGAGGCGGTGCCCTACGGCATCTTCACGCACCTTGATTGGACCAA…
ASV1017	CTTTCTGGGCATTGCCTCGCTGATCTGCGGATTCATCGCCATCGAGATCATCGGGCTCAACATGCTGGCCTCGGTGAACTGGGACCCCATCCAGTTTGTCCGTCAGCTCTTCTGGCTTGGTCTCGAGCCGCCGCCGGCCAAGTACGGACTTGGCCTGGCGCCACTACGCGAAGGCGGCTGGTGGCAGATGGCCGGCTTCTTCCTGACCGCCTCCATCCTGCTCTGGTGGTTGCGCACCTATCGCAGGGCCAGGGCCCTCGGCATGGGCACCCACATTGCGTGGGCCTTTGCGGCGGCAATCTGGCTTTACCTCGTGCTGGGTTTCATCCGCCCCCTGATGATGGGCAACTTCAGCGAGGCCGTGCCCTTCGGCATCTTCCCGCATCTGGACTGGACCGC…
ASV1018	GTCACTCGGCGTGGCATCCTTGATTTTCGGTATCGCGGCATTCAACATCATCGGCTTTAACATGCTGGCCTCGGTGGACTGGAACCCTATCCAGCTGCTGCGCCAGTTATTCTGGCTGGCACTGGAGCCGCCAGCGCCCGCCTATGGCCTGAGTATTCCTCCCTTGGCCCAAGGCGGCTGGTGGTTGATCGTCGGCTTTATGCTTACCGTCTCCATCCTGCTGTGGTGGGCTCGCACTTACCGTCGCGCACGCCAGTTAGGGCTGGGAACGCATGTGGCCTGGGCTTTTGCAGCGGCGATCTGGTTGTACCTGGTGTGCGGCTTGTTCCGCCCCATCATGATGGGCAGCTGGTCTGAAGCGGTACCGTTTGGCATCTTCCCGCACCTAGACTGGGTCTC…
ASV1019	CACGCTCGGTCTCGCTTCGCTGATATGCGGCTTCATCGCGATCGAAATCATCGGCTTGAACATGCTGGCGTCGGTGAACTGGGATCCCCAGGAATTCATCAGGCAGTTCTTCTGGCTGCAGCTGGCGGCGCCCTTGCCCGAACACGGCCTCAAGATCATGCCTCCCTTGAAGGAAGGCGGCTGGTGGCTGATGGCCGGCTTCTTCCTGACGATGTCGATCCTGCTGTGGTGGGCGCGCATGTACAGACGGGCTCGCGCGCTTGGCATGGGAACGCATGTCGCATGGGCCTTCGCCTCGGCGATCTGGCTGTATCTCGTGCTTGGATTCATCCGTCCGGTGATGATCGGTTCCTGGAGCGAGGCTGTGCCGTTCGGCATTTTCCCGCACCTCGACTGGAC…
ASV1020	CTATCTCGGCGCCCTCTCGGGCGTGTGCTTCCTCATCGCCTTCGAGATCGTCGGCCTCAACATGTGGGCCTCGGTGAACTGGGACCCGGTCCAGTTCGTGCGCCAATTGCCCTGGCTCGCCCTGGAGCCGCCGCGACCGCAATACGGGCTCAAGATCCTGCCGCCGCTGCAGGAGGGCGGATGGTGGCTGATCGCCGGCTTCTTCCTCACCGCCTCGATCCTGCTGTGGTGGGTGCGGCTCTATCGCCGTGCCCGGGCGCTCGGACTCGGCACCCACGTGCCCTGGGCCTTCGCCTCCGCGATCTGGCTGTTCCTGGTCCTCGGCTTCATCCGGCCGATCCTGATGGGGTCGTGGAGCGAGGCGGTGCCTTTCGGCATCTTCCCGCATCTCGACTGGAC…
ASV1021	GCCCATCGGGCTCGCGTCGCTCATCATGGGCTGCCTCGCGATCAACATCATGGGCCTCAACATGCTGGCCCAGGTGAACTGGAACCCGATCGAGTTCGCCAAGCAGTTCTTCTGGCTCTCGCTGGATCCGCCCGCGCCGAAGTACGGGCTCGCGTTCGCGCCGCTGCGCGAGGGCGGCTGGTGGCAGATCGCCGGCCTTCTCCTCACCACCTCCATCCTGCTGTGGTGGGTGCGGATGTACACCCGCGCCAGGGCCCTCGGCATGGGGACGCACGTGGCCTGGGCGTTCGCCGCGGCGATCTGGCTGTATCTCGTACTCGGCCTGATCCGCCCCGTGCTGATGGGCAGCTGGGCGGAGGCGGTGCCGTTCGGCATCTTCTCGCACCTCGACTGGACCGC…
ASV1022	CGGACTGGGTGTGGCGTCGCTGCTGTTCGGCACGCTGGCATTCAACATCATCGGCTTCAACATGCTGGCGTCTGTGGGCTGGAACCCGATCCAGTTGGTCAGGCAGCTGTTCTGGCTGGCGCTGGAGCCTCCGCCGCCTTCGTTCGGGCTGAGCATTCCGCCGCTCGCACAGGGTGGCTGGTGGCTGATCGTGGGCTTCCTGCTGACGACGTCGATCCTGCTATGGTGGGCGCGCACCTACCGCCGGGCGCGCCAGATGGGCATGGGTACACACGTGGCCTGGGCTTTTGCCGCCGCGATATGGCTCTACCTGGTTTGCGGCTTCTTCCGCCCTATCTTGATGGGAAGCTGGTCAGAGGCGGTGCCGTTCGGGATATTCCCCCACCTCGACTGGGTGTC…
ASV1023	CACGGCCGGCACGTTTTCGCTGCTCTTCGGCTTTCTCGCCTTCGAGATCATCGGCCTGAACATGTGGGCCTCCGTTGGCTGGGATCCCATCGAGTTCATCCGGCAGCTGCCGTGGCTCGCCCTCGAGCCGCCGCCACCCCAGTACGGGCTGCACGTGCCGCCGCTGCAGCAGGGCGGCTGGTACCTCATGGCGGGTTTCTTCCTCACCGTCAGCATCCTGCTCTGGTGGGTGCGAGTGTACCGCCGCGCGACCGCGCTCAACATGGGCACGCACCTGCCCTGGGCGTTCGCCTCCGCGATCTTCCTGTTCCTCTGCTTCTTCCTGCAGCCGTTGCTCGTCGGCAGCTTCAGTGAAATGGTGCCGTTCGGGCTGTTCCCGCACCTCGACTGGACGTCGGC…
ASV1024	CCCGCTGGGTATCGCGTCGATCATCTTCGGTGTTGCGTCGTTCAACATCATCGGCTTCAACATGCTGGCCCAGGTCAACTGGGACATCGTGCAGTTCGTGCGCCAGCTGTTCTGGCTGTCGCTGGAGCCGCCTGCGCCGGAGTACGGCCTGTCGCTGCCGCCGCTCAACAAGGGCGGCTGGTGGTTGATGGCCGGCGGCTTCCTCACCGTATCGATCCTGCTGTGGTGGGTGCGCATGTACACCCGGGCACGAGCTCTGGGCATGGGCACGCACGTGGCCTGGGCGTTCGCTGCGGCGATCTGGCTGTTCCTGGTGCTGGGCTTCATTCGCCCGGTACTGATGGGCAGCTGGTCCGAGGCCGTGCCTTTTGGCATCTTCCCGCACCTGGACTGGACGGC…
ASV1027	AGCGAGCGGATTTGCATCCCTGATCTTCGGCTTCGCAGCCTTCGAGATCATCGGATTCAACATGCTCGCCTCGGTGAACTGGAACATCGCGGAATTCTTCCGCCAGTTACCCTGGCTCGCGCTTGAGCCACCCGCGGCCAAGTACGGCCTCGGTATCCCGCCCATGGACGAAGGCGGTTGGTGGCTGCTCTCGGGGTTCTTCCTGACGATCTCGATCCTGCTCTGGTGGTGGCGCACATTCCAGCGTTCCAAGGCGCTCGGCATGGGTAACCACCTGGCGTGGGCCTTCGCCGGCGCAATATGGCTCTATCTGGTGCTGGGCTTCATCCGCCCGATCATGATGGGCAGCTGGAGCGAGGCGGTGCCCTTCGGGATCTTCCCGCACCTCGACTGGACCGC…
ASV1028	CGGTCTCGGCCTGGCGTCGATCATCCTCGGCGTGCTGTCGATCAATATCATGGGCTTCAACATGTTGGCCTCGGTCAACTGGAACCCGATCGAGTTCATCCGCCAGCTGCCCTGGCTCGCGCTCGAACCGCCGCCACCCGGCTACGGCCTGCGCTTTCCGCCGATGAACCAGGGCGGCTGGTGGCTGCTCGCCGGCGGCTTGCTGACGACCTCGATGTTGCTGTGGTGGGTGCGTACCTACCGGCGTGCGCGGCAACTCGGCATGGGCACGCATGTCCCGTGGGCGTTCGCTTCGGCGATCTGGCTGTTCCTCGTGCTCGGTTTCTTCCGCCCGGTGCTGATGGGCTCCTGGGGCGAGGCGGTGCCCTTCGGCATCTTCCCGCACCTGGACTGGACGGC…
ASV1029	CGGCTACGGCATCGCTTCCCTCATCTGCGGCATCATCGCTTTCCAGATCATTGGCTGGAACATGCTTGCGTCGGTGGACTACAGTCCGCTCGAAATGCTCAAGCAACTGCCGTGGCTTGCCCTTGAGCCGCCGTCGCCCGCATGGGGCCTGTCGATCCCGCCCTTGAACGAGGGCGGATGGTGGCTGATGGCGGGCTTCTTCCTGACGCTTTCCATCCTGCTCTGGTGGATCCGCATGTATCGGCGCGCCCGCGCGCTCGGCATGGGTACCCACATCGCCTGGGCCTTCGCCTCCGCAATCTGGCTGTACCTGGTACTCGGCTTCTTCCGCCCCGTTCTGATGGGCAGTTGGGGCGAGGCGGTGCCCTTCGGCATCTTCCCGCACCTCGACTGGACAGC…
ASV1030	CGGCCTCGGGCTGGCGTCGCTGATCTTCGGCACGCTCGCGTTCAACATCATCGGTTTCAATATGCTGGCGTCGGTGGACTGGAGCCCGATCCGGTTCGTGCGCGAGCTGTTCTGGCTGTCGCTCGATCCACCGCCGCCGCAGTACGGCCTGTCGCTGCCGCCGCTGAACCAGGGCGGCTGGTGGCTGATCGCCGGCGGCTTCCTGACCGTCTCGCTGCTGCTGTGGTGGGCGCGCATGTACACGCGCGCGCGCCAGCTCGGCATGGGCACGCACATCGCCTGGGCATTTGCCGCGGCGATCTGGCTGTTCCTGGTGCTCGGCTTCATCCGCCCGGTGCTGATGGGCAGCTGGGGCGAAGCGGTGCCGTTCGGCATCTTCTCGCACCTGGACTGGACCGC…
ASV1031	TTGGACGGGCATCACCTCTCTTTTCTTTGGCTTTCTCGCCTTTGAAATCATTGGTCTTAATATGTTTGCTTCGGTAAACTGGGATCCGATTGAATTCATCCGGCGTCTGCCTTGGTTGACCCTCAATCCACCACCACCCGAACAAGGGTTCAACTTGTTCCCGCCGCTCGACCAAGGCGGCTGGTGGGTTATGGCCGGGTTCTTCCTGACCACATCCTTGATCCTCTGGTGGGTCCGTACTTACAACCGGGCCAAAGCGCTGGGTTTGGGCACGCACGTTGCTTGGGCTTTCGCTTCTGCAATCTGGTTGTTCCTCGTCCTCGGATTCATCCGTCCTGCTCTCATGGGCAGCTGGAGTGAGGCTGTGCCATTTGGGATCTTCACCCATTTGGATTGGAC…
ASV1032	CGGTTTGGGCCTGGCCTCGCTCATCCTGGGCACCTTGGCTTTCAACATCATTGGCTTCAACATGTTGGCTTCGGTGGACTGGAACCCGATCCAATTTGTGCGCCAGCTGTTTTGGCTGGCCCTGGAACCACCAGCGCCGGTGTATGGCCTGAGCTTTCCGCCGATGAATGAGGGCGGCTGGTGGTTGCTCACCGGCTTGTTCCTCACCGCCTCGCTGTTTTTTTGGTGGGCGCGCATGTACCGCCGCGCCAAGGCATTGGGCCTGGGCATGCACATCCCCTGGGCCTTTGCCGCCGCGCTGTGGCTGTATTTGGTGCTGGGCTTTTTCCGCCCCATCTTGATGGGCTCGTGGAGCGAGGCCGTGCCCTTTGGCATCTTCCCGCACCTGGACTGGACAGC…
ASV1033	TGGGCTGGGCGTGGCGTCGCTGGTCTTCGGAACGCTGGCGTTCAACATCATCGGCTTCAACATGCTGGCCTCGGTCGGCTGGGATCCGATCCAGCTGGTGCGCCAGTTGTTCTGGCTGGCGCTGGAGCCGCCGCCGCCGTCATTCGGGCTCAGTTTCCCGCCGCTGGCCCAAGGGGGCTGGTGGCTGGTGGTCGGCTTCATGCTCACCACCTCCATCATGCTGTGGTGGGCCCGCACCTACCGCCGCGCCCGTCAACTGGGTCTGGGCACCCACGTGGCCTGGGCCTATGCGGCGGCCATCTGGCTCTACCTGGTCTGCGGCTTCTTCCGCCCCATCATGATGGGCAGCTGGTCTGAGGCGGTGCCCTTCGGCATCTTCCCGCACCTGGATTGGGTCTC…
ASV1034	AACCCTTGGCATCGCCTCCCTCCTCTGCGGCTTCATCGCCATCGAGATCATCGGCCTCAACATGCTGGCCTCGGTGAACTGGAGCCCCATCCAGTTCGTCCGCCAGCTGTTCTGGCTCGGCCTCGAGCCGCCGCCGGCGAAATACGGTCTGAGGCTCGCGCCGCTCAATGACGGCGGCTGGTGGCAGATGGCGGGCTTCTTCCTCACCGCCTCGATCCTGCTGTGGTGGCTGCGCACTTACAGGCGCGCCCGCGCCCTCGGCATGGGCACCCACATCGCCTGGGCCTTTGCCGCGGCGATCTGGCTCTACCTGGTGCTGGGCTTCATCCGCCCGCTGCTGCTTGGCAACTTCTCGGAAGCCGTGCCCTTCGGCATCTTCCCGCACCTTGACTGGACGGC…
ASV1035	CACGCTGGGCGTGGCTTCGCTGCTGTTTGGCACGCTGGCGTTCAACATCATTGGTTTCAATATGTTGGCCTCGGTGGACTGGAGCCCGATTGAGCTGATCCGCCAGTTGTTCTGGCTGGCGCTTGAGCCGCCGCCCCCGGCCTTTGGCCTGGGCATTCCGCCGCTGGCGCAAGGCGGCTGGTGGTTGATTGTGGGCTTTATGTTGACGGTGTCGATTTTGCTGTGGTGGGCACGCACCTACCGCCGCGCACGACAGTTGGGGCTGGGCACGCACGTGGCCTGGGCCTATGCGGCGGCCATTTGGCTGTACCTGGTGTGCGGCCTGTTTCGTCCCATCATGATGGGCAGCTGGTCCGAGGCGGTACCGTTTGGCATCTTTCCGCACCTGGACTGGGTGTC…
ASV1036	CGGGCTGGGCGTGGCCTCGCTGGTGTTCGGCACGCTGGCCTTCAACATCATCGGCTTCAACATGCTGGCTTCGGTGGACTGGAGCCCGCTGCAGCTGATCCGCCAGTTGTTCTGGCTGGCGCTGGAGCCGCCGCCGCCGGCCTTCGGGCTGAGCATTCCGCCGCTGGCGCAGGGTGGCTGGTGGCTGGTAGTGGGCTTCTTGCTCACCGTGTCGATCCTGCTGTGGTGGGTGCGCACCTACCGGCGCGCGCGACAACTGGGCCTGGGCACGCACGTGGCCTGGGCCTTTGCCGCGGCCATCTGGCTGTACCTGGTGTGCGGCTTCTTCCGCCCGATCATGATGGGCAGCTGGAGCGAGGCGGTACCCTTCGGCATCTTCCCGCACCTGGACTGGGTGTC…
ASV1037	CACGCTGGGCGTGGCCTCGCTGCTGTTTGGCACGCTGGCTTTCAACATCATCGGCTTCAATATGCTGGCCTCGGTGGACTGGAGCCCGATTGAGCTGATCCGCCAGTTGTTCTGGTTGGCGCTTGAGCCGCCGCCTCCGGCCTTTGGCCTGGGCATTCCGCCGCTGGCCCAAGGAGGCTGGTGGTTGATTGTGGGCTTTATGCTGACGGTGTCGATTTTGCTGTGGTGGGCACGCACCTACCGCCGCGCACGACAGTTGGGGCTGGGCACGCACGTGGCCTGGGCCTATGCGGCGGCTATTTGGCTTTACTTGGTGTGTGGCCTCTTTCGGCCCATCATGATGGGCAGCTGGTCTGAAGCGGTACCGTTTGGCATCTTCCCGCACCTCGACTGGGTGTC…
ASV1038	GACCACGGGGCTGCTGTCGCTCATCTGCGGCTTCATCGCGATCGAGATCATCGGCCTCAACATGATGGCATCGGTCAACTGGGACCCGATCCAGTTCGTGCGGCAACTTTTCTGGCTCGGGCTCGAGCCGCCGGCGCCGGAGTACGGACTCAAGTTTCCGCCGTTGCGCCAGGGCGGCTGGTGGCTGATGGCCGGCTTCTTCCTCACCGCGGCGATATTGCTGTGGTGGGTGCGCATGTACCGGCGCGCCAAAGCGCTCGGCATGGGAACGCACGTCGCGTGGGCCTTCGCGTCCGCCATCTGGCTCTATCTCGTGCTGGGCTTCATCCGGCCGCTGCTGATGGGAAGCTGGAGCGAGGCTGTCCCCTTCGGCATCTTTCCGCACCTCGACTGGACCGC…
ASV1039	CACGTTCGGGGTCATCTCGGTCGCCACAGGGGCGATCTGGTTCATGCTGTGCGGGGCCTGGTTCTGGCATCTGGCCGGATACAATCCGGGTGTCTTCATGCGCGATCTGTTCTGGATGGCGCTGGAGCCGCCGGGGCCGGAGTGGGGCCTGCGGGTGCCGCCGATGGCCGAGGGCGGGCTTTGGTTGCTGGCGTCGTTCTTCCTGCTGATCTCGGTGCTGACCTGGTGGGTGCGCACCTATCTGCGGGCCGAGGCGCTGGGGATGGGCAAGCATGTGGCCTGGGCCTTTGCCGGGGCGATCTGGTTGTTCCTGGTGCTGGGTCTGATCCGGCCGGTGATGATGGGCAGTTGGTCCGAGGCGGTGCCTTATGGCATCTTCCCGCACCTGGACTGGACCAA…
ASV1040	CTGGACCGGGGTGACCTCGCTCATCTGCGGCCTCATCGCGTTCGAGATCATCGGCTTCAACATGCTGGCCTCGGTGAACTGGGACCCGGTTCGCTTCGTCCGCGAGCTCTTCTGGCTGCAGCTGGCGCCTCCCGGCCCGCAATACGGGTTCAGTCCGTTCGTGCCCCTGAAGGAGGGCGGCTGGTTCATCATCGCCGGCTTCTTCTTCACCGTGTCTGTCCTCCTGTGGTGGGTGCGGACCTATAATCGCGCCCGGGCGCTCGGCATGGGCACGCATGTCGCCTGGGCCTTCGCCGGCGCCATCTGGCTGATGCTCGTTCTCGGCTTCATCCGGCCGATGCTGATGGGCTCATGGAGCGAGGCGGTCCCCTACGGGGTCTTCCCGCATCTCGACTGGAC…
ASV1041	CTGGCTCGGCACGCTGTCGCTGCTGTTTGGCCTGATCGCTTTCGAGATCATCGGTCTGAACATGTTGGCGTCGGTCGGCTGGAGCCCCATCCAGTTTGTCCGCCAGCTCTTCTGGCTGTCGCTTGAGCCGCCTGCACCCAAATATGGCTTCCAGCCAATGGTGCCGCTCGCTGAAGGGGGCTGGTTCATCATCACTGGCTTTTTCTTCAGCGCGTCCGTGCTGCTCTGGTGGGCACGGACCTATCGCCGGGCGCTCGCGCTTGGCATGGGCACCCATGTCTCCTGGGCGTTCCTCAGCGCGATCTGGCTGATGCTGGTGCTTGGTTTCATTCGGCCGATGCTGATGGGCAGCTGGTCCGAAGCGGTGCCTTATGGGATCTTCCCGCATCTGGATTGGAC…
ASV1042	CGGGCTTGGCGTGGCTTCCCTGGTATTCGGGACGCTGGCCTTCAACATCATCGGCTTCAACATGCTGGCCTCGGTGGACTGGAGCGTGCTTCAGCTCATCCGCCAGTTGTTCTGGCTGGCGCTGGAGCCGCCTCCTCCGGCCTTTGGCCTGAGCATTCCGCCGTTGGCGCAGGGTGGCTGGTGGCTCATCGTCGGCTTCCTGCTCACCGTGTCGATCCTGCTGTGGTGGGCGCGCACGTACCGGCGCGCGCGACAGCTCGGGCTCGGCACGCACGTCGCGTGGGCCTTCGCTGCGGCGATCTGGCTTTACCTGGTCTGCGGATTCTTCCGTCCGATCATGATGGGCAGCTGGAGCGAGGCGGTGCCCTTCGGCATCTTCCCGCACCTGGACTGGGTCTC…
ASV1043	ATTCCTGGGCTCGGCGTCGCTGATCTCGGGGCTCATCGCGTTCGAGATCATCGGCCTCAACATGCTGGCTTCGGTCAATTGGGATCCGGTGCAGTTCGTCCGCCAGCTCTTCTGGCTCGCACTCGAGCCGCCCAATCCCAAATACGGCCTGCGCATTCCGCCGCTCAACGAGGGCGGCTGGTGGCTGATGGCCGGCTTCTTCCTTACCGTGTCGCTGCTGCTCTGGTGGGGCCGCATGTATCGGCGCGCCCGCGCACTCGGCATGGGCACGCATGTGGCCTGGGCCTTTGCCGCCGCGATATGGCTCTTTCTGGTGCTCGGCTTCATCCGGCCGGTGCTGATGGGCAATTGGGGCGAGGCCGTCCCGTTCGGCATCTTCCCGCATCTCGACTGGACGGC…
ASV1044	AGGCTTGGGCTTTGCATCCCTCCTGTTTGGCACATTGGCCTTCAACATCATCGGCTTCAATATGCTGGCTGCGGTGGACTGGAATCCGCTGCAGCTGATACGGCAGTTGTTCTGGCTCGCGCTTGAACCGCCTGCACCAAGCTATGGACTAAGCTGGCCGCCGCTGAACCAGGGCGGCTGGTGGCTGATCACCGGTTTTCTGCTGACGGTGTCGCTGTTCTTGTGGTGGGCCCGGATTTATCGCCGTGCACGGCAGCTTGGCCTGGGAACCCATATTGCCTGGGCGTTCGCGGCAGCGATCTGGCTGTATCTGGTTTGTGGTTTTTTCAGGCCCGTCCTGATGGGCAGTTGGTCTGAGGCGGTTCCGTTCGGCATCTTTCCCCACCTCGACTGGGTTTC…
ASV1045	CACCTTCGGGGTCGTGGCGCTGGCCACCGGGTTCCTGTGGTTCTTCCTCGTCGGCATCAGCTTCTGGGTGCAGGCGGGCTGGAATCCGGCGGTCTTCGTGCGTGACCTCTTCTACATGGCGCTCGAGCCGCCGGCGCCGGAATACGGGCTGCGTCTGGACGTTCCGCTCTTCGAAGGCGGGCTCTGGATCATCGCCTCGTTCTTCCTGCTCGTGTCGGTGATCAGCTGGTGGATCCGCTCCTACGTGCTGGCCGCGCAACTCGGCATGGGCAAGCACGTGGCCTGGGCCTTCGCGTCGGCCATCTGGCTCTTCCTCGTGCTCGGCCTGATCCGGCCGATCCTGATGGGGAGCTGGTCCGAGGCGGTGCCCTACGGGATCTTCCCGCACCTCGACTGGAC…
ASV1046	CTGGCTCGGCACGCTCTCGCTGCTGTTCGGCTTGATCGCCTTCGAGATCATCGGGCTCAACATGCTCGCCTCGGTCAACTGGAACCCGGTTCAGTTCGTCCGCCAGCTCTTCTGGCTGTCGCTCGAGCCGCCTGCGCCGAAATATGGCTTCCGCGCCATGGTGCCGCTCAACGAGGGGGGCTGGTTCATCATGACCGGCTTCTTCTTCAGTGCATCGGTGCTGCTCTGGTGGGCACGCACTTATCGCCGGGCGATCGCGCTCGGCATGGGCACGCATGTCGCCTGGGCATTTCTCAGCGCGATTTGGCTGATGCTCGTGCTGGGCTTCATCCGGCCGATGCTGATGGGTAGCTGGTCGGAAGCGGTGCCCTACGGCATCTTCCCGCATCTCGATTGGAC…
ASV1048	CAATCTGGGGGTGGCCTCGCTGATCTGCGGGTTCCTCTCCTTCGAGATCATCGGCCTCAACATGTGGGCCTCCGTGAACTGGAGCCCCGGCGAATTCATCCGCCAGTTGTTCTGGCTCGGGCTGGAGCCCCCGCCGCCGCAATATGGCCTGCGCCTCGCGCCGCTGCGCGAAGGCGGCTGGTGGCTGATCGCCGGCTTCTTCATGACGGCGTCGCTGCTGCTGTGGTGGCTGCGCATGTATCGCCGGGCGCGCGCGCTGGGCATGGGCACCCATACGGCCTGGGCCTTCGCGGCCGCCATCTGGCTCTGTCTGGTGCTGGGCTTGATCCGGCCGGTGCTGATGGGCCACTGGAGCGAGGCTGTGCCCTTCGGCATCTTCCCGCATCTGGATTGGACGGC…
ASV1050	CGGCTTGGGCCTGGCCTCGCTCATCCTGGGCACCTTGGCTTTCAACATCATTGGCTTCAACATGTTGGCTTCGGTCAACTGGGACCCGATCCAATTTGTGCGCCAGCTGTTTTGGCTGGCCCTGGAACCACCAGCGCCGGTGTATGGCCTGAGTTTTCCGCCGATGAATGAAGGTGGCTGGTGGTTGCTCACCGGCTTGTTCCTCACCGCCTCGCTGTTTTTTTGGTGGGCGCGCATGTACCGCCGCGCCAAGGCCTTGGGCCTGGGCATGCACATCCCTTGGGCCTTTGCCGCTGCGCTGTGGTTGTACCTCGTGCTTGGCTTTTTCCGCCCCATTTTGATGGGCTCATGGAGCGAGGCCGTGCCCTTTGGCATCTTCCCGCACCTGGACTGGACAGC…
ASV1051	TGGTCTGGGCGTGGCTTCGCTCATCCTGGGTACCCTGGCTTTCAACTTCATCGGCTTCAATATGCTGGCCTCGGTGAACTGGGATCCGATCCAGTTTGTACGCCAGTTGTTCTGGCTGGCGCTGGAGCCACCGGCACCCGAATACGGCCTGAGCTTCCCACCTATGAACCAGGGGGGTTGGTGGTTGCTCACGGGTGCTTTCCTGACTGCGTCGATGTTCTTTTGGTGGGCCCGTACCTACCGGCGCGCCCGCGAGTTGGGCATGGGAACCCACATTCCATGGGCCTTTGCCGCAGCCATCTGGTTGTTTTTGGTGCTGGGCTTGTTCCGCCCCGTTTTGATGGGTTCCTGGTCGGAGGCCGTACCCTTCGGTATCTTCCCCCACCTGGATTGGACGGC…
ASV1052	CACCTTCGGCGTGCTCTCGGCGGTGTTCTTCCTCGCCGCGTTCGAGATCGTCGGGCTGAACATGATGGCGTCGGTGGGCTGGAGCCCGCGCGAGTTCATCCGCCAGCTCCCCTTCCTCGCCCTCGAGCCGCCCCCGCCGTCGTACGGGCTGCACGTGCCGCCGCTCAAGCAGGGCGGCTGGTACCTGCTCGCCGGCTTCTGCCTCACCGTGTCGGTGCTGCTCTGGTGGGTGCGCACCTACCGGCGTGCGCGGGCCCTCAAGCTCGGCACGCACCTGGCGTGGGCGTTCGCCTCGGCGATCTTCCTCTTCCTCGCGTTCTTCATCCAGCCGGTGCTGGTGGGGAGCTACAGCGAGATGGTGCCGTTCGGGATCCTGCCGCACCTCGACTGGACCTCGGC…
ASV1053	GCGTCTGGGCATCGTGTCGCTGTTCTTCGGGCTGCTGTCCTTCGTGATCATCGGCTTCAACATGCTGGCCTCGGTGAACTGGAACCCGATCCAGTTCGTGCGCCAGTTGTTCTGGTTGTCACTGGACCCGCCGTCGCCCGCGTACGGCCTGCACCTGCCGCCGCTGAACGATGGTGGCTGGTGGCTGATGGCGGGCGCTTTCCTGACCACGTCCATCCTGCTGTGGTGGGTGCGCATGTACACCCGGGCCCGCGCGCTCGGGCTGGGCACGCATGTGGCGTGGGCCTTTGCGGCTGCCATCTGGCTCTTCCTGGTGCTGGGCTTCATCCGCCCGGTGCTGATGGGCAGCTGGAGCGAGGCGGTTCCCTTCGGCATCTTCAGCCACCTGGACTGGACCGC…
ASV1054	CCCGCTGGGCATTGCGTCGCTCTTCTTCGGCGTGCTGTCCTTCAACATCATCGGCTTCAACATGCTGGCCCAGGTCAACTGGGACATCGTGCAGTTCGTACGCCAGCTGTTCTGGCTGTCGCTGGAACCTCCCGCGCCGGAATACGGCCTGTCACTGCCACCGCTGAACCAGGGCGGCTGGTGGCTGATGGCCGGCGGCTTCCTGACCCTGTCGATCCTGCTGTGGTGGACGCGCATGTACACCCGGGCGCGAGCCCTGGGCATGGGCACGCACGTGGCCTGGGCCTTCGCCGCGGCGATCTGGCTGTTCCTGGTGCTTGGCTTCATCCGCCCCGTGCTGATGGGCAGCTGGAGCGAGGCGGTGCCCTTCGGCATCTTCCCGCACCTGGACTGGACCGC…
ASV1055	CGTGCTGGGGATCACTTCCATCGTCTTCGGCACGCTGGCCATCCTGATCATGGGCCTCAACATGCTGGCCTCCGTCAGGTGGGACATCATCGAGTTCATCCGCCAGCTTCCGTGGCTGGCGCTGGAGCCGCCGGCGAAGCAGTGGGGCATGAAGATCCCGCCGCTGCGCGAGGGCGGCTGGTGGGTGGTCGCCGGCTTCTTCCTGACGGTATCCATCCTGCTGTGGTGGCTGCGTACCTACCGCCGCGCCCGGCAGCTCGGCATGGGCACGCATGTCGCCTGGGCCTTCGCCGCGGCGATCTGGCTGTATCTCGTGCTCGGCTTCTTCCGCCCGCTGGCGATGGGCAGCTGGAGCGAGGCGGTGCCCTTCGGCATCTTCCCGCACCTCGACTGGACCGC…
ASV1056	CTACCTCGGCTTCTTCTCGCTGATCTGCGGCTTCATCGCCATCGAGATCATCGGCCTCAATATGTGGGCGTCGGTGGGCTGGGATCCGGTGGAGTTCGTGCGCCAGCTGTTCTGGCTCGGGCTGGAACCGCCGCCGGCCAAGTACGGCGTCATGGTGTTCCCGCCGTTGAACGAGGGCGGCTGGTGGCTGATCGCCGGCCTGTTCCTCACCACGTCGATCCTGCTGTGGTGGGCGCGCACCTACCGCCGGGCGCGCGCGCTCGGCATGGGCACGCACGTCGCCTGGGCGTTCGCCGCGGCGATCTGGCTCTACCTGGTGCTCGGCTTCATCCGCCCGCTGATGATGGGCAGCTGGGCCGAGGCGGTGCCGTTCGGCATCTTCCCGCACCTCGACTGGAC…
ASV1057	CAGCCTGGGCGTGGCCTCGCTGATCTTCGGCGTGCTGTCGATCAACATCATCGGCTTCAACATGCTGGCGCAGGTCAACTGGGACCCGGTGCAGTTCGTGCGGCAACTGTTTTGGCTGTCGCTCGAGCCGCCGCGGCCGCAGTACGGCCTGTCGCTGCCGCCGCTGAACCAGGGCGGATGGTGGCTGATGGCCGGCGGTTTCCTGACCACGTCGATCCTGCTGTGGTGGGTGCGGATGTACACCCGTGCCCGCGCACTCGGCCTGGGCACGCACGTGGCCTGGGCCTTCGCCGCGGCGATCTGGCTGTTCCTGGTGCTGGGCTTCGTCAGGCCTGTGCTGATGGGCAGCTGGTCCGAAGCGGTGCCTTTCGGCATCTTCCCGCACCTGGACTGGACGGC…
ASV1058	CAATCTGGGCGTGGCCTCGCTGATATGCGGGTTCCTCTCCTTCGAGATCATCGGCCTCAATATGTGGGCCTCGGTGAACTGGAGCCCGGGCGAATTCATCCGCCAGTTGTTCTGGCTCGGGCTGGAGCCGCCGTCGCCGAAATATGGCCTGCGCCTGGCGCCGCTGCGCGAAGGCGGCTGGTGGCTGATCGCCGGCTTCTTCCTCACGGCGTCCGTGCTGCTGTGGTGGCTGCGCATGTATCGGCGGGCGCGGGCGCTGGGCATGGGCACCCATACGGCCTGGGCCTTCGCGGCGGCCATCTGGCTCTTTCTGGTGATCGGCCTCATCCGGCCGGTGCTGATGGGCCACTGGAGCGAGGCGGTGCCCTTCGGCATCTTCCCCCATCTGGATTGGACGGC…
ASV1059	AAGTCTGGGCCTGGCGTCGCTGCTCTTCGGCATGCTGTCGTTCAACATCATCGGCTTCAACATGCTGGCGCAGGTGAACTGGGATCCGGTCCAGTTCATCCGCCAGCTGTTCTGGCTGTCGCTCGAGCCGCCGCCGCCCGGCTACGGCCTGAGCCTGCCGCCGCTGAACCAGGGCGGGTGGTGGTTGATCGCCGGACTGTTCCTGACGATCTCGATGCTGCTGTGGTGGGCTCGCATGTACACCCGTGCCCGCGCCTTCGGCATGGGCACGCACATCGCGTGGGCCTTCGCGGCCGCCATCTGGCTGTTCCTGGTGCTCGGCTTCATCCGCCCGGTGCTGATGGGCAGCTGGGCGGAGGCGGTGCCGTTCGGCATCTTTCCCCACCTGGACTGGACAGC…
[truncated: 619 more rows]

## Sheet: ASV_table
	Samples	ASV1	ASV2	ASV3	ASV4	ASV5	ASV6	ASV7	ASV8	ASV9	ASV10	ASV11	ASV12	ASV13	ASV14	ASV15	ASV16	ASV17	ASV18	ASV19	ASV20	ASV21	ASV22	ASV23	ASV24	ASV25	ASV26	ASV27	ASV28	ASV29	ASV30	ASV31	ASV32	ASV33	ASV34	ASV35	ASV36	ASV37	ASV38	ASV39	ASV40	ASV41	ASV42	ASV43	ASV44	ASV45	ASV46	ASV47	ASV48
[truncated: 215 more rows]
[truncated: 1,540 more columns]

## Sheet: Taxonomy
ID	Kingdom	Phylum	Class	Order	Family	Genus	Specie
[truncated: 1,588 more rows]
