# Supplementary material for: Phenology and ecological role of aerobic anoxygenic phototrophs in freshwaters
Source: Microbiome. 2024 Mar 27;12:65. doi: 10.1186/s40168-024-01786-0 (PMC10976687; doi:10.1186/s40168-024-01786-0)
Supplement: Supplementary file 10 — Additional file 10: Supplementary file S1. Nucleotide pufM gene sequence of the database in fasta format. Supplementary file S2. ID of the pufM gene sequences from the database and their environment of origin. Supplementary file S3. File containing all the information from the amplicon sequence analysis. Reference ASVs (IDs and sequences), ASV table (ID and abundance on each sample) and Taxa (ID and taxonomic assignation of each ASV). Supplementary file S4. Primer coverage comparison of the most commonly used pufM gene primer pairs and the newly designed one with 0, 1, 2 and 3 mismatches (MM). Numbers represent the percentage of sequences from the pufM gene database covered for different phyla and classes. Supplementary file S5. Sample identification number (Sample name) and all the environmental and biological variables measured. Supplementary file S6. Draftsman plot correlation of the environmental and biological variables, samples removed due to lack of environmental variables, marginal and sequential test for DistLM for 3 years and 2 years (includes also nutrients). Supplementary file S7. Positive log fold change (lfc) values, standard error (SE) at genus and ASV levels for the spring and autumn AAP abundance peaks with the p- and q-values (p, q). [file 40168_2024_1786_MOESM10_ESM.zip › Supplementary File S4.xlsx]

## Sheet: Sheet1
Supplementary File S4: Primer coverage comparison of the most commonly used pufM gene primer pairs and the newly designed one with 0, 1, 2 and 3 mismatches (MM). Numbers represent the percentage of sequences from the pufM gene database covered for different phyla and classes.
	MM	PRIMER PAIRS				Number of sequences
		pufM_longF + UniFRC	UniF + UniR (Yutin et al., 2005)	Beja F+R	UniF + pufM_WAW (Yutin et al., 2005)
All DB	0	15.6935	87.2733	16.8005	81.0586	3363
	1	43.2499	91.2578	44.3949	89.8008
	2	65.6781	97.9483	71.0378	94.4098
	3	80.5375	98.8701	85.0134	96.2236
Pseudomonadota	0	15.9894	90.3822	16.2739	85.1274	3140
	1	43.4754	94.2357	44.7134	92.5796
	2	65.5765	98.6306	72.1338	96.051
	3	80.8391	99.172	86.1465	97.5478
Alphaproteobacteria	0	20.5678	89.9876	16.6255	83.6836	1618
	1	54.4479	93.2633	51.6069	90.9765
	2	77.2871	98.4549	82.8183	95.0556
	3	87.8864	99.0729	94.4376	97.3424
Gammaproteobacteria	0	10.957	90.8016	15.9001	86.6623	1522
	1	31.4147	95.2694	37.385	94.2838
	2	52.7046	98.8173	60.7753	97.1091
	3	73.0929	99.2773	77.3325	97.7661
Gemmatimonadota	0	19.6754	81.3084	48.5981	42.9907	107
	1	60.9936	82.243	71.9626	74.7664
	2	82.6365	97.1963	92.5234	92.5234
	3	87.5553	97.1963	97.1963	96.2617
Chloroflexota	0	4	2.97	0	0	102
	1	20	14.85	0	25.74
	2	51.4851	80.19	10.89	51.48
	3	63.3663	93.06	35.64	58.41
Myxococcota	0	0	87.5	12.5	87.5	8
	1	25	87.5	75	87.5
	2	62.5	87.5	87.5	87.5
	3	75	87.5	87.5	87.5
Eremiobacterota	0	0	0	0	0	6
	1	0	0	0	0
	2	0	83.3	16.7	16.7
	3	16.7	100	66.8	66.8
