# Supplementary material for: Phenology and ecological role of aerobic anoxygenic phototrophs in freshwaters
Source: Microbiome. 2024 Mar 27;12:65. doi: 10.1186/s40168-024-01786-0 (PMC10976687; doi:10.1186/s40168-024-01786-0)
Supplement: Supplementary file 10 — Additional file 10: Supplementary file S1. Nucleotide pufM gene sequence of the database in fasta format. Supplementary file S2. ID of the pufM gene sequences from the database and their environment of origin. Supplementary file S3. File containing all the information from the amplicon sequence analysis. Reference ASVs (IDs and sequences), ASV table (ID and abundance on each sample) and Taxa (ID and taxonomic assignation of each ASV). Supplementary file S4. Primer coverage comparison of the most commonly used pufM gene primer pairs and the newly designed one with 0, 1, 2 and 3 mismatches (MM). Numbers represent the percentage of sequences from the pufM gene database covered for different phyla and classes. Supplementary file S5. Sample identification number (Sample name) and all the environmental and biological variables measured. Supplementary file S6. Draftsman plot correlation of the environmental and biological variables, samples removed due to lack of environmental variables, marginal and sequential test for DistLM for 3 years and 2 years (includes also nutrients). Supplementary file S7. Positive log fold change (lfc) values, standard error (SE) at genus and ASV levels for the spring and autumn AAP abundance peaks with the p- and q-values (p, q). [file 40168_2024_1786_MOESM10_ESM.zip › Supplementary File S5.xlsx]

## Sheet: samdf324
Supplementary File S5. Sample identification number (Sample name) and all the environmental and biological variables measured.
Sample name	Date	Depth(m)	Temperature(ºC)	ODO(mg/L)	pH	DOC(mg/L)	SRP(microg/L)	NH4(µg/L)	NO3(mg/L)	DN(mg/L)	AAP per ml	DAPI per ml	%AAP	Cyano per ml	Chla(µg/l)
19_1	2017-03-21	0.5	6.043	10.126	8.235	NA	NA	NA	NA	NA	198268	2072958	9.56451	38791.6	5.21767
19_2	2017-03-21	2	6.129	10.156	8.244	NA	NA	NA	NA	NA	146681	2.63374e+06	5.56931	17779.5	6.883
19_3	2017-03-21	5	5.911	10.118	8.249	NA	NA	NA	NA	NA	235236	2942178	7.99532	21882.5	6.99466
19_4	2017-03-21	8	5.79	10.086	8.255	NA	NA	NA	NA	NA	181028	2.16587e+06	8.35821	17240.7	6.37806
20_1	2017-04-04	0.5	9.124	9.649	8.248	NA	NA	NA	NA	NA	317660	2228364	14.2553	28447.2	9.71621
20_2	2017-04-04	2	9.024	9.968	8.242	NA	NA	NA	NA	NA	342420	2842086	12.0482	15804	10.2745
20_3	2017-04-04	5	7.19	10.072	8.241	NA	NA	NA	NA	NA	225207	2153295	10.4587	23706	6.99666
20_4	2017-04-04	8	6.778	9.873	8.255	NA	NA	NA	NA	NA	253654	2.16199e+06	11.7325	42670.8	5.67729
21_1	2017-04-20	0.5	8.262	8.497	8.278	NA	NA	NA	NA	NA	213354	1.67297e+06	12.753	30479.1	9.52621
21_2	2017-04-20	2	8.148	8.507	8.297	NA	NA	NA	NA	NA	102726	1198470	8.57143	50046	8.95372
21_3	2017-04-20	5	7.897	7.799	8.277	NA	NA	NA	NA	NA	199808	1.32415e+06	15.0895	115143	8.83333
21_4	2017-04-20	8	7.829	8.066	8.304	NA	NA	NA	NA	NA	301066	4.66297e+06	6.45653	388778	10.4745
22_1	2017-05-03	0.5	10.619	9.562	8.668	NA	NA	NA	NA	NA	145199	1481625	9.8	65191.5	6.66309
22_2	2017-05-03	2	9.798	9.316	8.664	NA	NA	NA	NA	NA	308178	2497032	12.3418	36876	8.13263
22_3	2017-05-03	5	9.808	9.434	8.703	NA	NA	NA	NA	NA	293954	2.64085e+06	11.1311	28447.2	9.45786
22_4	2017-05-03	8	9.5	9.647	8.755	NA	NA	NA	NA	NA	248913	3.72303e+06	6.76319	227578	7.62178
24_1	2017-06-01	0.5	20.034	8.085	7.204	NA	NA	NA	NA	NA	42670.8	2.94429e+06	1.44928	71118	2.37254
24_2	2017-06-01	2	18.427	7.794	7.247	NA	NA	NA	NA	NA	111418	2.27341e+06	4.90094	68747.4	2.60328
24_3	2017-06-01	5	13.925	7.798	7.322	NA	NA	NA	NA	NA	137495	2.60529e+06	5.27753	92453.4	3.28216
24_4	2017-06-01	8	10.857	8.292	7.45	NA	NA	NA	NA	NA	196760	2.78308e+06	7.06985	66376.8	15.3797
25_1	2017-06-14	0.5	20.738	7.656	7.456	NA	NA	NA	NA	NA	99565.2	2.1288e+06	4.67706	75859.2	2.05179
25_2	2017-06-14	2	20.36	6.806	7.445	NA	NA	NA	NA	NA	156460	2.59818e+06	6.0219	71118	2.06672
25_3	2017-06-14	5	16.827	6.392	7.5	NA	NA	NA	NA	NA	87712.2	2.14302e+06	4.09292	64006.2	3.13998
25_4	2017-06-14	8	11.32	6.294	7.607	NA	NA	NA	NA	NA	45041.4	1.97471e+06	2.28091	94824	7.9759
26_1	2017-06-28	0.5	23.157	7.467	7.913	NA	NA	NA	NA	NA	146977	3947049	3.72372	592650	2.16648
26_2	2017-06-28	2	22.738	6.53	7.794	NA	NA	NA	NA	NA	56894.4	2.47965e+06	2.29446	291584	2.47521
26_3	2017-06-28	5	18.225	5.942	7.872	NA	NA	NA	NA	NA	149348	3.34966e+06	4.4586	144607	4.04526
26_4	2017-06-28	8	11.56	5.741	7.954	NA	NA	NA	NA	NA	220466	3.57724e+06	6.16302	125642	12.5924
27_1	2017-07-13	0.5	22.677	7.112	7.401	NA	NA	NA	NA	NA	234689	4.55866e+06	5.14821	241801	2.2942
27_2	2017-07-13	2	22.459	6.077	7.232	NA	NA	NA	NA	NA	260766	4.46621e+06	5.83864	265507	3.0418
27_3	2017-07-13	5	18.552	4.453	7.269	NA	NA	NA	NA	NA	284472	3.99683e+06	7.11744	293954	5.10168
27_4	2017-07-13	8	10.796	1.945	7.227	NA	NA	NA	NA	NA	199130	5.04227e+06	3.94922	474120	13.7552
28_1	2017-07-26	0.5	21.858	7.509	7.571	NA	NA	NA	NA	NA	30817.8	2.1122e+06	1.45903	293954	7.11687
28_2	2017-07-26	2	21.79	6.908	7.456	NA	NA	NA	NA	NA	66376.8	2.68826e+06	2.46914	293954	5.25673
28_3	2017-07-26	5	21.155	5.516	7.408	NA	NA	NA	NA	NA	139865	2.60529e+06	5.36852	139865	7.62277
28_4	2017-07-26	8	14.256	6.4	7.537	NA	NA	NA	NA	NA	135124	2.98933e+06	4.52022	128012	18.5246
29_1	2017-08-09	0.5	23.581	6.701	7.408	NA	NA	NA	NA	NA	144607	2.4915e+06	5.804	130383	2.7629
29_2	2017-08-09	2	23.516	6.29	7.437	NA	NA	NA	NA	NA	203872	2.48676e+06	8.19828	90082.8	3.08131
29_3	2017-08-09	5	21.285	4.358	7.363	NA	NA	NA	NA	NA	94824	3.09126e+06	3.06748	66376.8	4.25867
29_4	2017-08-09	8	13.732	3.925	7.45	NA	NA	NA	NA	NA	120901	2.64559e+06	4.56989	85341.6	5.8822
30_1	2017-08-31	0.5	23.581	6.701	7.408	NA	NA	NA	NA	NA	139865	2.19518e+06	6.37149	113789	1.65442
30_2	2017-08-31	2	23.516	6.29	7.437	NA	NA	NA	NA	NA	109048	1.96049e+06	5.56227	101936	1.74912
30_3	2017-08-31	5	21.285	4.358	7.363	NA	NA	NA	NA	NA	103714	2026863	5.11696	65191.5	2.01295
30_4	2017-08-31	8	13.732	3.925	7.45	NA	NA	NA	NA	NA	33865.7	1493478	2.26757	47412	6.28138
31_1	2017-09-14	0.5	18.262	6.957	7.736	NA	NA	NA	NA	NA	106677	2.22125e+06	4.80256	54523.8	5.48168
31_2	2017-09-14	2	18.093	6.137	7.398	NA	NA	NA	NA	NA	199130	3.07941e+06	6.46651	37929.6	4.19134
31_3	2017-09-14	5	18.059	5.163	7.493	NA	NA	NA	NA	NA	135124	2.10746e+06	6.4117	42670.8	3.46426
31_4	2017-09-14	8	15.076	4.488	7.534	NA	NA	NA	NA	NA	116159	2.04346e+06	5.68445	37929.6	9.04458
32_1	2017-09-26	0.5	15.578	6.793	7.081	NA	NA	NA	NA	NA	106677	2370600	4.5	37929.6	5.94477
32_2	2017-09-26	2	15.543	6.273	7.082	NA	NA	NA	NA	NA	146977	2.51758e+06	5.83804	42670.8	5.06841
32_3	2017-09-26	5	15.493	5.577	7.09	NA	NA	NA	NA	NA	78229.8	1.86329e+06	4.19847	30817.8	4.76354
32_4	2017-09-26	8	15.159	4.391	7.1	NA	NA	NA	NA	NA	82971	1.8301e+06	4.53368	11853	3.98916
33_1	2017-10-12	0.5	13.759	7.776	7.618	NA	NA	NA	NA	NA	231792	3187140	7.27273	52680	8.30108
33_2	2017-10-12	2	13.761	7.753	7.611	NA	NA	NA	NA	NA	229948	2.87554e+06	7.9967	52153.2	10.444
33_3	2017-10-12	5	13.762	7.71	7.602	NA	NA	NA	NA	NA	234689	2.78308e+06	8.43271	85341.6	8.37965
33_4	2017-10-12	8	13.763	7.71	7.61	NA	NA	NA	NA	NA	183722	2287629	8.03109	50375.3	9.7051
34_1	2017-10-26	0.5	13.103	7.935	7.405	NA	NA	NA	NA	NA	149348	1896480	7.875	42670.8	8.01999
34_2	2017-10-26	2	13.135	8.004	7.482	NA	NA	NA	NA	NA	289213	3.05096e+06	9.47941	42670.8	10.6932
34_3	2017-10-26	5	13.13	7.962	7.493	NA	NA	NA	NA	NA	229948	3188457	7.2119	54523.8	9.05954
34_4	2017-10-26	8	13.121	7.939	7.493	NA	NA	NA	NA	NA	180166	1.83959e+06	9.79381	30817.8	9.64712
35_1	2017-11-09	0.5	9.868	8.076	7.807	NA	NA	NA	NA	NA	80600.4	1.56934e+06	5.13595	23706	18.2743
35_2	2017-11-09	2	9.857	8.503	7.829	NA	NA	NA	NA	NA	123271	1.59778e+06	7.71513	9482.4	15.2715
35_3	2017-11-09	5	9.864	8.457	7.832	NA	NA	NA	NA	NA	47412	1.47688e+06	3.21027	40300.2	19.663
35_4	2017-11-09	8	9.861	8.619	7.909	NA	NA	NA	NA	NA	125642	1493478	8.4127	7111.8	18.6938
36_1	2017-11-23	0.5	7.164	9.321	7.886	NA	NA	NA	NA	NA	73488.6	1.62149e+06	4.53216	18964.8	13.8463
36_2	2017-11-23	2	7.156	9.294	7.875	NA	NA	NA	NA	NA	106677	2.60529e+06	4.09463	59265	13.8463
36_3	2017-11-23	5	7.155	9.289	7.878	NA	NA	NA	NA	NA	146977	2.05531e+06	7.1511	9482.4	16.766
36_4	2017-11-23	8	7.148	9.269	7.878	NA	NA	NA	NA	NA	128012	2015010	6.35294	28447.2	17.4049
37_1	2017-12-07	0.5	4.667	9.73	7.889	NA	NA	NA	NA	NA	66376.8	1.47214e+06	4.50886	4741.2	11.3368
37_2	2017-12-07	2	4.682	9.688	7.874	NA	NA	NA	NA	NA	109048	2.15962e+06	5.0494	4741.2	12.2186
37_3	2017-12-07	5	4.674	9.694	7.876	NA	NA	NA	NA	NA	142236	1.85144e+06	7.68246	16594.2	13.6461
37_4	2017-12-07	8	4.676	9.686	7.878	NA	NA	NA	NA	NA	82971	2.33978e+06	3.5461	16594.2	14.9236
1_1	2018-03-23	0.5	3.92	11.12	8.042	3.91	4	20.86	0	0.3	101289	1754244	5.77396	45256.9	16.3982
1_2	2018-03-23	2	3.918	11.125	8.04	3.91	4	20.86	0	0.3	76386	1317000	5.8	102726	15.5369
1_3	2018-03-23	5	3.91	11.119	8.043	3.91	4	20.86	0	0.3	68154.8	1.59719e+06	4.26716	17779.5	12.7999
1_4	2018-03-23	8	3.92	11.088	8.038	3.91	4	20.86	0	0.3	68154.8	1.59719e+06	4.26716	17779.5	12.044
2_1	2018-04-11	0.5	9.771	10.637	7.987	4.3	3.4	7.75	0	0.3	220466	2939544	7.5	80600.4	10.6919
2_2	2018-04-11	2	9.128	10.646	7.982	4.3	3.4	7.75	0	0.3	170683	2.40912e+06	7.08487	66376.8	9.60004
2_3	2018-04-11	5	8.401	10.713	8.045	5.88	1.4	7.75	0	0.3	97194.6	1.78743e+06	5.43767	54523.8	10.8556
2_4	2018-04-11	8	7.46	10.654	8.042	4.41	1.2	2.51	0	0.24	130383	2.28526e+06	5.70539	45041.4	12.0707
3_1	2018-04-25	0.5	16.762	9.274	7.932	3.73	2.7	18.48	0	0.28	421967	2.16199e+06	19.5175	135124	6.14271
3_2	2018-04-25	2	15.529	9.409	7.987	3.57	3.6	26.94	0.001	0.29	538126	2.92295e+06	18.4104	118530	6.7447
3_3	2018-04-25	5	9.975	9.213	8.089	3.39	3.2	33.02	0.003	0.24	456879	3.12682e+06	14.6116	163787	7.30471
3_4	2018-04-25	8	9.361	10.083	8.177	3.42	7.1	34.55	0.031	0.27	379296	2.87435e+06	13.1959	126432	13.1593
4_1	2018-05-09	0.5	18.18	8.516	7.942	3.55	1.8	13.4	0.005	0.35	376925	2.36586e+06	15.9319	71118	7.51631
4_2	2018-05-09	2	17.707	8.45	7.936	3.57	5.6	17.37	0.003	0.29	234689	1.69261e+06	13.8655	23706	7.51631
4_3	2018-05-09	5	11.585	8.041	8.021	3.34	3.6	12.71	0	0.3	393520	3615165	10.8852	104306	7.51631
4_4	2018-05-09	8	9.615	8.3	8.076	3.31	6.7	15.99	0	0.23	289213	2761749	10.4721	47412	7.51631
5_1	2018-05-23	0.5	19.433	7.99	7.83	3.8	4	18.85	0	0.26	291245	1.94051e+06	15.0087	541851	3.52651
5_2	2018-05-23	2	19.045	7.544	7.86	3.76	4.7	18.85	0.029	0.27	559462	2718288	20.5814	189648	3.60794
5_3	2018-05-23	5	13.024	7.318	7.983	3.57	6.4	52.05	0.012	0.31	443302	3899637	11.3678	403002	5.79939
5_4	2018-05-23	8	9.456	5.946	8.029	3.49	4.1	16.52	0.033	0.35	274990	3389958	8.11189	298696	11.5208
6_1	2018-06-06	0.5	22.247	7.071	7.785	4.55	2.6	6.69	0.029	0.29	412484	2.57684e+06	16.0074	73488.6	1.86538
6_2	2018-06-06	2	22.134	6.963	7.826	4.55	2.6	6.69	0.029	0.29	338996	2.79257e+06	12.1392	61635.6	3.10692
6_3	2018-06-06	5	16.086	5.705	7.915	4.11	7	20.01	0.045	0.26	305807	3484782	8.77551	118530	9.25617
6_4	2018-06-06	8	10.4	5.478	8.053	3.73	4.6	20.8	0.034	0.25	237060	3.11971e+06	7.59878	130383	12.3416
7_1	2018-06-18	0.5	21.689	7.407	7.971	4.25	3.1	22.65	0.006	0.45	547609	6.36269e+06	8.60656	357961	2.89061
7_2	2018-06-18	2	21.266	6.105	7.789	4.25	3.1	22.65	0.006	0.45	301066	2.49861e+06	12.0493	61635.6	2.39703
7_3	2018-06-18	5	18.152	5.735	7.892	3.67	5.6	25.24	0.011	0.37	367443	3.39944e+06	10.8089	170683	3.81892
7_4	2018-06-18	8	10.867	6.991	8.12	3.63	7.4	27.62	0.012	0.41	256025	3.41129e+06	7.50521	367443	12.7253
8_1	2018-07-02	0.5	19.269	7.205	7.726	3.9	4.6	38.94	0.025	0.27	222836	3.45633e+06	6.44719	113789	3.52018
8_2	2018-07-02	2	19.396	7.699	7.771	3.73	4.2	30.355	0.022	0.27	240447	4.53123e+06	5.30643	189648	3.35286
8_3	2018-07-02	5	18.656	6.751	7.773	3.55	3.8	21.77	0.018	0.27	311565	5.38804e+06	5.78253	145623	4.34898
8_4	2018-07-02	8	11.481	4.897	7.925	3.6	4.7	26.71	0.014	0.34	323982	5336484	6.07108	194916	8.62818
9_1	2018-07-18	0.5	21.36	7.426	7.754	3.99	2.9	31.39	0.027	0.34	64006.2	3998412	1.60079	9482.4	1.94379
9_2	2018-07-18	2	21.138	6.542	7.817	4.01	2.65	31.415	0.031	0.33	28447.2	3332010	0.853755	4741.2	2.15868
9_3	2018-07-18	5	20.961	7.077	7.915	4.03	2.4	31.44	0.034	0.32	33188.4	1.56934e+06	2.1148	4741.2	3.93378
9_4	2018-07-18	8	12.158	4.166	7.981	3.72	3.9	51.19	0.018	0.35	18964.8	2583954	0.733945	61635.6	2.40472
10_1	2018-08-01	0.5	23.91	7.329	8.046	4.8	1.5	29.31	0.019	0.3	132754	2.37534e+06	5.58882	18964.8	1.43359
10_2	2018-08-01	2	23.788	6.905	8.004	4.8	1.5	29.31	0.019	0.3	101936	2346894	4.34343	149348	1.43749
10_3	2018-08-01	5	21.998	5.296	8.035	3.92	5	45.03	0.004	0.4	66376.8	1.88937e+06	3.51317	68747.4	2.30133
10_4	2018-08-01	8	13.945	4.726	8.176	5.52	5	27.93	0.003	0.36	163571	4.03476e+06	4.05405	146977	7.81043
11_1	2018-08-15	0.5	24.244	6.888	7.669	5.12	3.9	56.45	0.007	0.82	199130	3.17186e+06	6.27803	85341.6	3.53928
11_2	2018-08-15	2	24.142	6.295	7.631	4.53	2.65	41.53	0.004	0.605	232319	3.58672e+06	6.4772	61635.6	3.27237
11_3	2018-08-15	5	23.656	5.863	7.675	3.94	1.4	26.61	0.001	0.39	265507	2.60055e+06	10.2097	85341.6	3.83295
11_4	2018-08-15	8	13.799	3.059	7.814	3.69	5.3	37.49	0.01	0.31	144607	2578686	5.60776	80600.4	4.22308
12_1	2018-08-29	0.5	21.479	6.993	7.777	4.07	4.2	24.32	0.017	0.27	242118	3.23255e+06	7.49	156906	3.35421
12_2	2018-08-29	2	22.232	6.385	7.719	4.2	2.9	50.74	0.018	0.275	234689	3330693	7.04626	146977	3.20799
12_3	2018-08-29	5	22.091	5.532	7.543	4.32	1.6	77.16	0.019	0.28	175424	3.05215e+06	5.61715	84156.3	3.30046
12_4	2018-08-29	8	14.868	2.391	7.908	3.87	1.2	24.54	0.007	0.25	116159	2773602	4.18803	21335.4	4.0468
13_1	2018-09-12	0.5	20.464	6.534	7.388	3.97	4.9	12.85	0.026	0.28	282101	3.467e+06	8.13675	111418	2.20695
13_2	2018-09-12	2	20.296	6.111	7.416	3.95	5.25	11.895	0.016	0.29	201501	2500983	8.05687	78229.8	2.74879
13_3	2018-09-12	5	20.029	4.652	7.311	3.92	5.6	10.94	0.005	0.3	170683	2726190	6.26087	85341.6	2.96436
13_4	2018-09-12	8	15.775	3.097	7.395	3.79	7.4	17.15	0.02	0.34	206242	2.53891e+06	8.12325	18964.8	3.95581
14_1	2018-09-24	0.5	17.72	5.455	7.189	3.9	5.4	17.42	0.012	0.3	168313	2299482	7.31959	92453.4	2.96631
14_2	2018-09-24	2	19.329	5.786	7.243	4.03	3.3	27.72	0.032	0.34	156460	4148550	3.77143	97194.6	3.80529
14_3	2018-09-24	5	19.325	5.534	7.283	4.03	3.3	27.72	0.032	0.34	312919	3.8463e+06	8.13559	232319	2.88213
14_4	2018-09-24	8	17.466	4.193	7.408	4.21	4.5	54.75	0.009	0.34	232319	3923343	5.92145	125642	4.6877
15_1	2018-10-10	0.5	14.98	6.973	7.304	4.7	7.2	46.63	0.027	0.39	293954	4.09166e+06	7.18424	78229.8	16.3028
15_2	2018-10-10	2	14.912	6.762	NA	NA	NA	NA	NA	NA	NA	NA	NA	NA	NA
15_3	2018-10-10	5	14.844	6.551	7.375	6.27	9.6	66.6	0.031	1.08	173054	2.43461e+06	7.10808	170683	9.51638
15_4	2018-10-10	8	14.801	6.259	7.377	4.62	5.3	32.4	0.012	0.39	123271	3.10312e+06	3.9725	28447.2	9.14581
16_1	2018-10-26	0.5	12.688	8.006	7.75	4.08	5.7	25.96	0.054	0.76	260766	3.72421e+06	7.00191	26076.6	11.7861
16_2	2018-10-26	2	12.684	8.132	7.758	4.04	7.05	33.865	0.031	0.645	135124	3081780	4.38462	21335.4	10.9095
16_3	2018-10-26	5	12.652	7.849	7.772	3.99	8.4	41.77	0.008	0.53	120901	3.06756e+06	3.94127	16594.2	10.903
16_4	2018-10-26	8	12.639	7.836	7.767	4.17	7.2	29.66	0.039	0.52	120901	2856573	4.23237	11853	11.684
17_1	2018-11-07	0.5	11.371	8.339	7.656	4.14	3.1	28.11	0.008	0.63	132754	3.48241e+06	3.81212	4741.2	6.03984
17_2	2018-11-07	2	11.36	8.083	7.625	4.09	5.55	35.535	0.009	0.56	97194.6	3034368	3.20312	21335.4	3.55829
17_3	2018-11-07	5	11.361	8.442	7.701	4.03	8	42.96	0.01	0.49	94824	2.50335e+06	3.78788	4741.2	4.3678
17_4	2018-11-07	8	11.347	7.951	7.665	4.02	5.9	40.57	0	0.53	78229.8	2623464	2.98193	4741.2	5.11692
18_1	2018-12-06	0.5	5.114	8.963	7.511	3.97	3.8	24.9	0	0.33	80600.4	1696296	4.75155	4741.2	5.65631
18_2	2018-12-06	2	4.863	8.952	7.518	3.99	3.65	23.85	0.009	0.33	101936	2.92532e+06	3.4846	9482.4	5.034
18_3	2018-12-06	5	4.861	9.55	7.63	4.01	3.5	22.8	0.017	0.33	80600.4	3.13156e+06	2.57381	4741.2	5.21865
18_4	2018-12-06	8	4.878	8.806	7.515	3.93	5.7	30.38	0.011	0.33	78229.8	3698136	2.11538	4741.2	5.02905
38_1	2019-03-06	0.5	4.545	11.108	8.371	3.83	1.8	32.19	0.036	0.27	80600.4	1.77558e+06	4.53939	14223.6	5.13034
38_2	2019-03-06	2	4.514	11.253	8.383	3.8	1.5	24.01	0.048	0.24	142236	1766097	8.05369	61635.6	4.79276
38_3	2019-03-06	5	4.473	11.134	8.366	3.62	2.1	28.71	0.064	0.24	99565.2	1.79691e+06	5.5409	149348	2.24996
38_4	2019-03-06	8	4.47	11.197	8.365	3.54	2	21.87	0.075	0.26	97194.6	2.23311e+06	4.35244	16594.2	2.52539
39_1	2019-04-10	0.5	10.471	10.259	8.284	3.81	7.6	40.21	0.016	0.38	279731	3.83563e+06	7.29295	37929.6	8.53688
39_2	2019-04-10	2	9.231	10.22	8.321	NA	NA	NA	NA	NA	436190	3.40418e+06	12.8134	59265	7.01557
39_3	2019-04-10	5	8.375	10.052	8.345	3.76	11.1	70.11	0.015	0.68	346108	3.12682e+06	11.069	73488.6	13.0351
39_4	2019-04-10	8	7.896	9.805	8.366	5.92	15.3	88.37	0.034	1.09	357961	4.14381e+06	8.63844	9482.4	6.71799
40_1	2019-05-12	0.5	11.773	8.311	8.315	3.76	7.7	11.19	0.02	0.27	338996	2.45594e+06	13.8031	289213	4.43808
40_2	2019-05-12	2	11.689	7.902	8.267	3.745	7.8	21.69	0.035	0.39	419596	2.693e+06	15.581	334255	5.5311
40_3	2019-05-12	5	11.051	7.731	8.318	3.73	7.9	32.19	0.049	0.51	237060	2.28526e+06	10.3734	218095	9.05889
40_4	2019-05-12	8	10.615	7.552	8.312	3.16	6.8	43.75	0.107	0.41	336625	2.3303e+06	14.4456	82971	4.63012
41_1	2019-05-29	0.5	14.634	8.57	8.277	3.79	6.8	27.8	0.02	0.6	227578	1.41288e+06	16.1074	14223.6	4.36315
41_2	2019-05-29	2	14.425	8.435	8.293	3.79	6.8	27.8	0.02	0.6	303437	2560248	11.8519	78229.8	7.23396
41_3	2019-05-29	5	13.54	7.693	8.309	3.3	8.1	16.07	0.017	0.26	495455	3.2975e+06	15.0252	80600.4	10.3429
41_4	2019-05-29	8	10.749	4.559	8.359	2.99	6.2	11.42	0.05	0.23	334255	3.28091e+06	10.1879	66376.8	8.45589
42_1	2019-06-12	0.5	23.047	7.247	8.18	4.12	3.1	25.46	0.003	0.27	523903	3.57249e+06	14.6649	182536	2.54866
42_2	2019-06-12	2	22.263	6.611	8.232	4.12	3.1	25.46	0.003	0.27	488344	3.49189e+06	13.9851	229948	2.59893
42_3	2019-06-12	5	14.49	6.145	8.478	4.11	1.9	24.86	0.01	0.26	291584	2.17621e+06	13.3987	182536	4.02997
42_4	2019-06-12	8	12.463	6.235	8.649	3.92	1.7	32.34	0.018	0.25	189648	2.09561e+06	9.04977	85341.6	7.38172
44_1	2019-07-10	0.5	21.868	6.674	7.426	4.47	1.6	5.68	0.036	0.27	184907	3.34018e+06	5.53584	92453.4	2.31301
44_2	2019-07-10	2	22.044	6.597	7.506	4.47	1.6	5.68	0.036	0.27	142236	2.1525e+06	6.60793	61635.6	2.91815
44_3	2019-07-10	5	19.502	5.662	7.532	4.3	1.4	7.94	0.042	0.29	225207	2.95377e+06	7.6244	135124	2.34738
44_4	2019-07-10	8	14.568	7.178	7.77	4.11	2.7	14.77	0.053	0.29	135124	2761749	4.8927	42670.8	5.78873
45_1	2019-07-24	0.5	23.003	6.933	8.047	4.27	1.2	26.88	0.021	0.27	177795	2.62425e+06	6.77507	99565.2	1.03464
45_2	2019-07-24	2	22.48	6.105	7.957	4.27	1.2	26.88	0.021	0.27	248913	3923343	6.34441	203872	0.785734
45_3	2019-07-24	5	20.295	4.24	8.126	4.17	1.8	9.41	0.06	0.26	192019	2.32082e+06	8.27375	182536	1.55044
45_4	2019-07-24	8	13.268	4.271	8.4	3.98	1.7	36.26	0.009	0.25	42670.8	2.86131e+06	1.4913	18964.8	2.1653
46_1	2019-08-07	0.5	23.321	5.495	7.93	4.33	1.5	26.87	0.012	0.29	120901	2.1288e+06	5.67929	61635.6	1.26364
46_2	2019-08-07	2	23.51	6.93	7.778	4.22	1.55	24.28	0.01	0.28	109048	1552743	7.0229	30817.8	1.09358
46_3	2019-08-07	5	22.076	5.747	7.915	4.1	1.6	21.69	0.016	0.26	130383	2.80205e+06	4.65313	28447.2	1.88734
46_4	2019-08-07	8	13.77	3.473	8.137	3.81	1.6	24.54	0.036	0.28	132754	2.80205e+06	4.73773	26076.6	1.71948
47_1	2019-08-22	0.5	21.74	6.499	7.637	3.83	1.7	10.4	0.041	0.24	286843	3.21927e+06	8.91016	265507	1.961
47_2	2019-08-22	2	21.649	6.012	7.532	4.12	2.7	8.74	0.03	0.27	156460	2.2497e+06	6.95469	90082.8	2.71767
47_3	2019-08-22	5	20.63	4.343	7.68	5.25	2.6	23.05	0.023	0.27	118530	1.8467e+06	6.41849	94824	2.54853
47_4	2019-08-22	8	14.198	3.412	7.606	3.63	1.2	45.85	0	0.25	80600.4	1540890	5.23077	16594.2	6.93469
52_1	2019-11-05	0.5	11.47	8.059	8.089	3.95	0.8	35.75	0.004	0.26	109048	1.82773e+06	5.96628	23706	3.02919
52_2	2019-11-05	2	11.422	7.946	8.121	5.715	0.9	41.59	0.002	0.26	113789	1.79217e+06	6.34921	11853	3.77001
52_3	2019-11-05	5	11.412	7.939	8.125	7.48	1	47.43	0	0.26	113789	2026863	5.61404	7111.8	3.06054
52_4	2019-11-05	8	11.404	7.928	8.117	3.79	1	50.5	0.007	0.28	120901	1.96286e+06	6.15942	7111.8	3.12734
53_1	2019-11-27	0.5	8.122	8.59	8.22	3.69	1.5	53.27	0.025	0.32	85341.6	2128272	4.0099	16594.2	1.87596
53_2	2019-11-27	2	8.12	8.704	8.242	3.71	1.6	61.055	0.033	0.325	28447.2	2.5887e+06	1.0989	4741.2	1.66491
53_3	2019-11-27	5	8.121	8.594	8.253	3.73	1.7	68.84	0.041	0.33	23706	1967598	1.20482	16594.2	1.18455
53_4	2019-11-27	8	8.119	8.217	8.257	3.73	2.1	67.86	0.038	0.29	49782.6	1813509	2.7451	7111.8	1.30257
54_1	2019-12-11	0.5	5.201	9.386	7.882	3.98	1.1	60.96	0.04	0.34	128012	3.00118e+06	4.2654	14223.6	1.90505
54_2	2019-12-11	2	5.194	9.231	7.847	3.85	1	67.045	0.04	0.33	109048	2.23073e+06	4.88842	11853	2.34496
54_3	2019-12-11	5	5.192	9.228	7.826	3.72	0.9	73.13	0.04	0.32	47412	2.06005e+06	2.3015	16594.2	2.59479
54_4	2019-12-11	8	5.181	9.306	7.877	3.84	1.8	72.52	0.059	0.32	85341.6	1564596	5.45455	7111.8	3.57305
