# Supplementary material for: Phenology and ecological role of aerobic anoxygenic phototrophs in freshwaters
Source: Microbiome. 2024 Mar 27;12:65. doi: 10.1186/s40168-024-01786-0 (PMC10976687; doi:10.1186/s40168-024-01786-0)
Supplement: Supplementary file 10 — Additional file 10: Supplementary file S1. Nucleotide pufM gene sequence of the database in fasta format. Supplementary file S2. ID of the pufM gene sequences from the database and their environment of origin. Supplementary file S3. File containing all the information from the amplicon sequence analysis. Reference ASVs (IDs and sequences), ASV table (ID and abundance on each sample) and Taxa (ID and taxonomic assignation of each ASV). Supplementary file S4. Primer coverage comparison of the most commonly used pufM gene primer pairs and the newly designed one with 0, 1, 2 and 3 mismatches (MM). Numbers represent the percentage of sequences from the pufM gene database covered for different phyla and classes. Supplementary file S5. Sample identification number (Sample name) and all the environmental and biological variables measured. Supplementary file S6. Draftsman plot correlation of the environmental and biological variables, samples removed due to lack of environmental variables, marginal and sequential test for DistLM for 3 years and 2 years (includes also nutrients). Supplementary file S7. Positive log fold change (lfc) values, standard error (SE) at genus and ASV levels for the spring and autumn AAP abundance peaks with the p- and q-values (p, q). [file 40168_2024_1786_MOESM10_ESM.zip › Supplementary File S6.xlsx]

## Sheet: Sheet1
Supplementary File S6: Draftsman plot correlation of the environmental and biological variables, samples removed due to lack of environmental variables, marginal and sequential test for DistLM for 3 years and 2 years (includes also nutrients).
ALL 3 YEARS (nutrients not included in this analysis)				Resemblance measure used was Euclidian distance			* Since some samples did not have all data of environmental variables, they were excluded. Samples are 22_4; 23_1,23_2,23_3,23_4; 43_1, 43_2, 43_3, 43_4; 48_1,48_2,48_3,48_4; 49_1,49_2,49_3,49_4; 50_1,50_2,50_3,50_4; 51_1,51_2,51_3,51_4.
Draftsmann plot - correlation
	Temperature	ODO (mg/l)	AAP per ml	DAPI per ml	%AAP	Cyano per ml	AAP/Cyano	Chla (ug/l)
Temperature
ODO (mg/l)	-0.618578
AAP per ml	0.158913	0.0340163
DAPI per ml	0.275692	-0.263954	0.486958
%AAP	0.0314736	0.180366	0.839407	-0.0121344
Cyano per ml	0.336709	-0.249982	0.400627	0.462426	0.205499
AAP/Cyano	-0.400855	0.356091	-0.0388013	-0.0906437	0.0250061	-0.474024
Chla (ug/l)	-0.543628	0.339332	0.0214903	-0.103685	0.0788551	-0.0985158	0.137457
DistLM 3 years
MARGINAL TESTS
Variable	SS(trace)	Pseudo-F	P	Prop.
Temperature(°C)	93693	27.411	0.0001	0.12725
AAPper ml	27791	7.3744	0.0001	0.037745
DAPIper ml	17285	4.5195	0.0001	0.023475
Cyano.per.ml	29186	7.7597	0.0001	0.039639
AAP/Cyano	27866	7.3951	0.0001	0.037847
Chla(ug/l)	44491	12.091	0.0001	0.060426
SEQUENTIAL TESTS
Variable	AICc	SS(trace)	Pseudo-F	P	Prop.	Cumul.	res.df
Temperature(°C)	1548	93693	27.411	0.0001	0.12725	0.12725	188
AAPper ml	1540.6	31432	9.6175	0.0001	0.04269	0.16994	187
Chla(ug/l)	1536.1	20837	6.5653	0.0001	0.0283	0.19824	186
Cyano.per.ml	1534.1	12504	4.0035	0.0001	0.016983	0.21522	185
DAPIper ml	1532.4	11705	3.8043	0.0001	0.015897	0.23112	184
2 YEARS (nutrients included in this analysis)					Resemblance measure used was Euclidian distance				* Since some samples did not have all data of nutrients, they were excluded. Samples are 19_1, 19_2, 19_3, 19_4; 20_1 until 29_4; 30_1 until 37_4; 39_2, 43_1, 43_2, 43_3, 43_4; 48_2, 48_3, 48_4; 49_1, 49_2,49_3,49_4; 50_1,50_2,50_3,50_4; 51_1, 51_2, 51_3, 51_4.
Draftsmann plot - correlation
	Temperature	ODO (mg/l)	DOC (mg/l)	RRP (ug/L)	NH4 (ug/l)	NO3 (mg/l)	DN (mg/l)	AAP per ml	DAPI per ml	%AAP	Cyano per ml	AAP/Cyano	Chla (ug/l)
Temperature
ODO (mg/l)	-0.608456
DOC (mg/l)	0.179944	-0.0370324
RRP (ug/L)	-0.162437	0.0659183	-0.0491355
NH4 (ug/l)	-0.240742	0.0748825	0.147937	0.143174
NO3 (mg/l)	-0.111735	0.00652704	-0.175648	0.0290391	0.124665
DN (mg/l)	-0.0448129	0.0941545	0.32364	0.597513	0.420649	0.043414
AAP per ml	0.2859	-0.0434704	-0.184121	0.332631	-0.237608	-0.0569403	0.0326231
DAPI per ml	0.262996	-0.252976	-0.0309563	0.273951	-0.00597537	-0.020635	0.181604	0.468309
%AAP	0.215557	0.065534	-0.193552	0.245336	-0.307346	-0.0521785	-0.0385097	0.861645	0.00485475
Cyano per ml	0.268197	-0.162318	-0.124681	0.145421	-0.215306	-0.0227606	-0.0974009	0.587705	0.347535	0.474885
AAP/Cyano	-0.312373	0.25453	0.201605	0.267567	0.299944	-0.0432639	0.417572	-0.161817	-0.0314525	-0.142752	-0.484779
Chla (ug/l)	-0.471213	0.356552	-0.0546166	0.485819	-0.108187	-0.16709	0.228262	0.130788	0.0375475	0.117183	0.0194278	0.00393026
DistLM 2 years
MARGINAL TESTS
MARGINAL TESTS
Variable	SS(trace)	Pseudo-F	P	Prop.
Temperature(°C)	62610	18.808	0.0001	0.13952
DOC(mg/L)	10321	2.7306	0.0015	0.022998
RRP(µg/L)	17601	4.7354	0.0001	0.039221
NH4(µg/L)	19719	5.3315	0.0001	0.043941
NO3(mg/L)	9062.6	2.3909	0.006	0.020195
DN(mg/L)	11483	3.0461	0.0006	0.025587
AAPper ml	28293	7.8055	0.0001	0.063046
DAPIper ml	11985	3.1829	0.0006	0.026706
Cyano.per.ml	19037	5.139	0.0001	0.042422
Chla(ug/l)	30382	8.4236	0.0001	0.067701
SEQUENTIAL TESTS
Variable	AICc	SS(trace)	Pseudo-F	P	Prop.	Cumul.	res.df
Temperature(°C)	959.11	62610	18.808	0.0001	0.13952	0.13952	116
AAPper ml	950.32	34060	11.125	0.0001	0.075899	0.21542	115
Chla(ug/l)	947.47	14610	4.9353	0.0001	0.032557	0.24797	114
RRP(µg/l)	944.85	13459	4.6937	0.0001	0.029991	0.27797	113
DAPIper ml	943.63	9287.6	3.3051	0.0001	0.020696	0.29866	112
NH4(µg/l)	942.77	8235	2.9824	0.0001	0.018351	0.31701	111
