# Supplementary material for: Phenology and ecological role of aerobic anoxygenic phototrophs in freshwaters
Source: Microbiome. 2024 Mar 27;12:65. doi: 10.1186/s40168-024-01786-0 (PMC10976687; doi:10.1186/s40168-024-01786-0)
Supplement: Supplementary file 10 — Additional file 10: Supplementary file S1. Nucleotide pufM gene sequence of the database in fasta format. Supplementary file S2. ID of the pufM gene sequences from the database and their environment of origin. Supplementary file S3. File containing all the information from the amplicon sequence analysis. Reference ASVs (IDs and sequences), ASV table (ID and abundance on each sample) and Taxa (ID and taxonomic assignation of each ASV). Supplementary file S4. Primer coverage comparison of the most commonly used pufM gene primer pairs and the newly designed one with 0, 1, 2 and 3 mismatches (MM). Numbers represent the percentage of sequences from the pufM gene database covered for different phyla and classes. Supplementary file S5. Sample identification number (Sample name) and all the environmental and biological variables measured. Supplementary file S6. Draftsman plot correlation of the environmental and biological variables, samples removed due to lack of environmental variables, marginal and sequential test for DistLM for 3 years and 2 years (includes also nutrients). Supplementary file S7. Positive log fold change (lfc) values, standard error (SE) at genus and ASV levels for the spring and autumn AAP abundance peaks with the p- and q-values (p, q). [file 40168_2024_1786_MOESM10_ESM.zip › Supplementary File S7.xlsx]

## Sheet: ANCOV_Spring
Supplementary File S7: Positive log fold change (lfc) values, standard error (SE) at genus and ASV levels for the spring and autumn AAP abundance peaks with the p- and q-values (p, q).
	Spring Peak at Genus Level
	taxon	lfc	se	W	p	q
	Genus:g__RFPW01	2.35944	0.352007	6.70282	4.45844e-10	3.21008e-08
	Genus:g__UBA1936	2.31648	0.194866	11.8876	1.60535e-10	1.17191e-08
	Genus:g__Cypionkella	2.1796	0.233437	9.33699	1.90415e-17	1.52332e-15
	Genus:g__Rhodoferax	2.09605	0.234179	8.95064	2.6909e-15	2.0989e-13
	Genus:g__Polymorphobacter	1.8231	0.248104	7.34814	3.54184e-09	2.44387e-07
	Genus:g__Roseomonas	1.69314	0.219863	7.70088	7.86404e-12	5.81939e-10
	Genus:g__Aestuariivirga	1.59142	0.367479	4.33063	2.36058e-05	0.00134553
	Genus:g__Methylibium	1.52418	0.416879	3.65616	0.000344443	0.0168777
	Genus:g__Rhizobacter	1.33362	0.25834	5.16227	5.91569e-07	3.8452e-05
	Genus:g__Roseococcus	1.21209	0.180493	6.71547	1.40671e-08	9.56562e-07
	Family:f__Zavarziniaceae	1.13912	0.239607	4.75412	3.94104e-06	0.000248285
	Genus:g__CAIYZT01	0.901555	0.22058	4.08721	6.80285e-05	0.00360551
	Family:f__Elsteraceae	0.86408	0.153906	5.61435	2.09062e-06	0.000133799
	Family:f__Burkholderiaceae	0.585986	0.176628	3.31763	0.00107155	0.0471481
	Spring Peak at ASV Level
	taxon	lfc	se	W	p	q
	ASV2	1.82533	0.351625	5.19111	5.29876e-07	0.000250101
	ASV4	1.28575	0.194965	6.59476	3.86454e-10	2.1255e-07
	ASV7	1.70146	0.401235	4.24057	3.8315e-05	0.0161689
	ASV8	2.22369	0.275212	8.07989	2.81301e-13	1.64842e-10
	ASV9	1.06264	0.258137	4.11655	5.6636e-05	0.0233907
	ASV15	1.14934	0.203626	5.64436	6.5736e-08	3.30652e-05
	ASV17	1.90173	0.294384	6.46002	4.31172e-09	2.26796e-06
	ASV23	1.69459	0.283879	5.96942	1.0987e-08	5.70223e-06
	ASV35	1.39866	0.278925	5.01447	2.82371e-06	0.00129326
	ASV37	1.3893	0.241908	5.74309	4.95278e-08	2.50115e-05
	ASV42	1.40672	0.198348	7.0922	9.91407e-11	5.54197e-08
	ASV45	1.81445	0.23513	7.71679	4.75515e-12	2.72945e-09
	ASV46	2.47006	0.287395	8.59467	3.57185e-13	2.08953e-10
	ASV49	1.41019	0.211236	6.6759	3.091e-10	1.70932e-07
	ASV51	1.66744	0.273679	6.09269	2.94508e-08	1.50494e-05
	ASV66	2.1583	0.231585	9.31969	8.30034e-17	5.04661e-14
	ASV73	1.0588	0.190908	5.54615	1.7677e-07	8.69707e-05
	ASV75	1.22852	0.221921	5.53587	1.60737e-07	7.94039e-05
	ASV78	0.78741	0.186835	4.21448	4.01464e-05	0.0168615
	ASV81	1.34883	0.263182	5.12508	1.77443e-06	0.000828661
	ASV94	1.22177	0.232816	5.24778	4.59427e-07	0.000218687
	ASV101	1.27265	0.215967	5.89281	2.04612e-07	0.00010026
	ASV114	1.76147	0.281382	6.26008	8.14689e-09	4.25268e-06
	ASV122	0.765539	0.189491	4.03998	0.000115853	0.0459936
	ASV123	1.43856	0.21562	6.67174	7.18077e-10	3.90634e-07
	ASV126	2.0754	0.21559	9.62662	7.33508e-17	4.46706e-14
	ASV133	1.96502	0.164304	11.9597	1.02068e-15	6.16488e-13
	ASV135	1.51682	0.244267	6.20967	1.81885e-08	9.38528e-06
	ASV137	2.15754	0.266064	8.10908	1.57297e-12	9.10749e-10
	ASV145	2.11024	0.170167	12.401	2.83693e-16	1.72201e-13
	ASV153	1.2631	0.175982	7.17742	2.25834e-08	1.16304e-05
	ASV159	1.70718	0.170865	9.99134	3.20529e-14	1.90394e-11
	ASV162	0.722021	0.178631	4.04196	0.000103011	0.0411015
	ASV167	1.07187	0.199338	5.37714	3.74494e-07	0.000179382
	ASV170	1.51864	0.1906	7.96767	6.93866e-11	3.89953e-08
	ASV177	1.61888	0.193959	8.34647	1.05078e-12	6.11551e-10
	ASV182	1.86725	0.208796	8.94292	5.49209e-13	3.20738e-10
	ASV188	1.80342	0.208088	8.66663	6.70724e-11	3.77618e-08
	ASV191	0.699541	0.161618	4.32836	3.542e-05	0.0149827
	ASV192	1.12574	0.225721	4.98732	2.79401e-06	0.00128525
	ASV204	1.40886	0.206525	6.82176	3.77037e-07	0.000180224
	ASV205	0.912369	0.193043	4.72624	1.04627e-05	0.00454081
	ASV208	1.8231	0.247561	7.36424	3.35562e-09	1.77177e-06
	ASV213	1.90455	0.217477	8.75749	2.18614e-13	1.28545e-10
	ASV221	1.67944	0.267147	6.28657	4.30526e-08	2.18707e-05
	ASV224	1.31285	0.20341	6.4542	4.56702e-09	2.39769e-06
	ASV226	0.914067	0.170822	5.35101	3.60358e-06	0.00163242
	ASV227	1.24203	0.222928	5.57145	4.84924e-07	0.000230339
	ASV233	0.804708	0.161687	4.97695	2.35672e-06	0.00109116
	ASV236	1.947	0.275617	7.06416	1.33609e-09	7.18816e-07
	ASV244	0.869016	0.198286	4.38264	2.40673e-05	0.0102767
	ASV247	0.779929	0.192848	4.04426	0.00010039	0.0401562
	ASV253	2.08092	0.219133	9.49613	1.93401e-14	1.15654e-11
	ASV263	1.46603	0.30079	4.87392	7.54586e-06	0.00330508
	ASV268	0.982557	0.208925	4.70292	6.72029e-06	0.00299053
	ASV273	0.880624	0.174399	5.04947	3.93061e-06	0.00176878
	ASV275	1.92509	0.16033	12.0071	3.03731e-17	1.8558e-14
	ASV276	0.90064	0.184481	4.88203	1.03915e-05	0.00452032
	ASV299	1.18189	0.18954	6.23557	7.10197e-09	3.72143e-06
	ASV308	1.17503	0.190548	6.16661	2.28692e-07	0.000111373
	ASV320	1.4224	0.169467	8.39339	9.68583e-09	5.03663e-06
	ASV324	2.0121	0.164427	12.237	5.07228e-11	2.87091e-08
	ASV328	0.891976	0.20003	4.4592	1.93762e-05	0.00829303
	ASV329	2.13625	0.190132	11.2357	2.90503e-11	1.64715e-08
	ASV333	0.980554	0.154178	6.35987	9.111e-08	4.57372e-05
	ASV343	1.03298	0.248134	4.163	5.40174e-05	0.0223632
	ASV364	1.12059	0.16033	6.98927	3.39091e-08	1.72936e-05
	ASV370	1.25361	0.165637	7.56837	4.9232e-10	2.69299e-07
	ASV375	0.879057	0.154868	5.67618	3.33288e-07	0.000160645
	ASV376	1.85085	0.157323	11.7647	2.11548e-14	1.26083e-11
	ASV397	1.15851	0.182361	6.35285	2.67839e-06	0.00123741
	ASV403	1.72857	0.252516	6.84537	1.71488e-09	9.17462e-07
	ASV414	0.827139	0.160425	5.15592	8.14957e-06	0.00356136
	ASV423	1.66149	0.194992	8.52085	4.96226e-12	2.84338e-09
	ASV424	0.941666	0.180519	5.21644	1.11905e-06	0.000524836
	ASV425	1.80602	0.157942	11.4347	1.84506e-12	1.06645e-09
	ASV427	1.32013	0.161801	8.15895	1.0929e-10	6.0984e-08
	ASV441	2.36843	0.151822	15.6	2.22536e-13	1.30629e-10
	ASV468	1.32057	0.158594	8.32674	4.30913e-08	2.18707e-05
	ASV472	1.08626	0.159611	6.80567	1.27814e-09	6.90198e-07
	ASV476	1.66161	0.153218	10.8447	9.73897e-13	5.67782e-10
	ASV499	1.18833	0.153024	7.76563	6.56648e-10	3.5853e-07
	ASV503	1.10128	0.170147	6.47253	2.56356e-08	1.31767e-05
	ASV506	0.740201	0.152582	4.85117	6.74917e-05	0.0276716
	ASV516	0.819559	0.166925	4.90975	1.09552e-05	0.00473263
	ASV527	0.951423	0.159978	5.9472	5.14338e-07	0.000243796
	ASV551	1.05273	0.178534	5.89654	3.60624e-07	0.00017346
	ASV556	0.899633	0.178579	5.03775	5.23162e-06	0.00234377
	ASV558	0.845959	0.187898	4.50223	3.37333e-05	0.0143367
	ASV569	1.02345	0.155363	6.58749	2.73365e-07	0.000132308
	ASV576	1.54238	0.178725	8.62994	1.79266e-11	1.02002e-08
	ASV594	0.791343	0.152614	5.18525	4.49621e-05	0.0187942
	ASV599	0.638913	0.150221	4.25314	7.49281e-05	0.0305707
	ASV649	0.711543	0.163988	4.33899	0.000121337	0.0479282
	ASV827	1.01555	0.147712	6.87522	2.67915e-07	0.000129939
	ASV862	1.12028	0.170843	6.55741	7.92605e-09	4.14532e-06
	ASV868	0.775144	0.153798	5.04	6.26971e-05	0.0257685
	ASV883	1.03733	0.150878	6.87528	5.20472e-07	0.000246183
	ASV909	2.12459	0.155251	13.6848	1.2906e-11	7.36932e-09
	ASV918	1.01759	0.185365	5.48962	7.28707e-06	0.00320631
	ASV1000	1.22898	0.186666	6.58386	4.23007e-08	2.15311e-05
	ASV1050	1.32896	0.159829	8.31488	1.32535e-09	7.14365e-07
	ASV1082	1.13575	0.180386	6.29622	1.15178e-06	0.000539034
	ASV1086	0.978401	0.160182	6.10804	5.71852e-06	0.00255618
	ASV1132	0.864837	0.157759	5.48201	1.07668e-05	0.00466201
	ASV1269	0.915399	0.164767	5.55573	3.2559e-06	0.00148144
	ASV1545	0.930605	0.15666	5.94028	3.35441e-06	0.0015229
	ASV1683	0.894359	0.157834	5.66647	1.51612e-05	0.00651931

## Sheet: ANCOV_Autumn
	Autumn Peak
	taxon	lfc	se	W	p	q
	Genus:g__UBA964	2.4385	0.212117	11.496	4.67937e-23	4.11784e-21
	Genus:g__UBA5518	2.26957	0.261189	8.68938	2.39143e-15	1.96098e-13
	Genus:g__UBA4615	1.82105	0.267436	6.80932	1.09742e-10	8.34036e-09
	Genus:g__CAIUPE01	1.75931	0.220269	7.9871	1.92955e-11	1.50505e-09
	Genus:g__SYFN01	1.6733	0.170648	9.80555	6.69455e-19	5.62343e-17
	Genus:g__Ramlibacter	1.62574	0.343085	4.73859	4.70005e-06	0.000291403
	Family:f__Rhodobacteraceae	1.43791	0.208728	6.88891	6.62632e-11	5.10227e-09
	Family:f__Beijerinckiaceae	1.40459	0.289125	4.85807	3.67937e-06	0.000231801
	Order:o__Burkholderiales	1.34742	0.225719	5.96945	1.29222e-08	9.43319e-07
	Genus:g__SYIM01	1.23397	0.189624	6.50745	4.36995e-09	3.23376e-07
	Genus:g__Polaromonas	1.18312	0.142328	8.31267	1.20849e-14	9.78877e-13
	Family:f__Myxococcaceae	1.00984	0.225182	4.48455	0.000154048	0.00847264
	Class:c__Alphaproteobacteria	0.86133	0.20698	4.16143	5.02621e-05	0.0029152
	Genus:g__UBA954	0.766221	0.134657	5.69015	2.55749e-07	1.79025e-05
	Genus:g__Novosphingobium	0.745269	0.209943	3.54986	0.000476546	0.0252569
	Genus:g__Aestuariivirga	0.732311	0.21079	3.47413	0.000624117	0.0314044
	Family:f__Gemmatimonadaceae	0.663447	0.192566	3.4453	0.000699831	0.0342917
	Autumn Peak
	taxon	lfc	se	W	p	q
	ASV1	1.78677	0.222252	8.03938	2.04415e-13	1.2408e-10
	ASV10	1.89786	0.178145	10.6534	8.27467e-20	5.44473e-17
	ASV11	0.911662	0.21387	4.2627	3.58084e-05	0.0152902
	ASV13	1.40291	0.251189	5.58509	1.09769e-07	5.4994e-05
	ASV19	1.44239	0.290539	4.96453	1.58356e-06	0.00074269
	ASV24	1.22364	0.204584	5.98113	3.37904e-08	1.7402e-05
	ASV26	1.50873	0.233574	6.45929	2.74479e-09	1.4712e-06
	ASV29	1.46792	0.358834	4.09081	8.49949e-05	0.0348479
	ASV34	1.16645	0.185156	6.29982	6.60226e-09	3.4926e-06
	ASV41	0.99046	0.146026	6.78276	1.22435e-10	6.96657e-08
	ASV44	1.62891	0.225063	7.2376	7.82679e-11	4.49258e-08
	ASV53	1.89534	0.212738	8.90927	3.0817e-13	1.86135e-10
	ASV60	1.66286	0.399246	4.165	6.75464e-05	0.0281668
	ASV61	1.37002	0.205548	6.66521	6.17128e-10	3.44357e-07
	ASV77	1.54878	0.287442	5.38813	5.44654e-07	0.000263612
	ASV85	1.2214	0.135335	9.02498	7.09041e-14	4.35351e-11
	ASV117	0.911749	0.155501	5.86331	6.4072e-08	3.25486e-05
	ASV118	1.39846	0.25017	5.59003	8.93223e-07	0.000425174
	ASV146	0.639539	0.0922943	6.92935	7.74038e-09	4.07144e-06
	ASV147	1.14578	0.152191	7.52856	1.45688e-11	8.52276e-09
	ASV158	1.05966	0.189697	5.58608	4.14152e-07	0.000201692
	ASV169	0.917018	0.191769	4.78189	5.57611e-06	0.00253713
	ASV181	1.79051	0.216484	8.27088	5.79094e-12	3.40507e-09
	ASV211	0.641621	0.133071	4.82164	6.46421e-06	0.00292182
	ASV214	1.05933	0.188704	5.61375	2.37793e-07	0.000116281
	ASV217	0.665522	0.137458	4.84164	1.43396e-05	0.00630942
	ASV229	0.585197	0.127681	4.58328	8.65935e-05	0.0354167
	ASV238	1.09819	0.211319	5.19682	1.61651e-06	0.000756527
	ASV246	0.922728	0.16879	5.46672	2.06228e-07	0.000101258
	ASV259	0.930695	0.175007	5.31803	2.84846e-06	0.00132168
	ASV272	0.865494	0.186133	4.64988	1.91708e-05	0.00832013
	ASV280	0.742231	0.0851748	8.71421	5.87141e-10	3.28212e-07
	ASV303	0.404211	0.0833624	4.84885	5.00817e-05	0.0210844
	ASV306	0.59735	0.0772365	7.73403	1.40998e-07	7.0076e-05
	ASV356	1.0336	0.247973	4.1682	0.000109541	0.044364
	ASV363	0.831737	0.132652	6.27004	7.61373e-07	0.000365459
	ASV399	1.13103	0.186627	6.06035	1.88923e-07	9.33278e-05
	ASV408	0.347397	0.0773676	4.49021	6.43315e-05	0.0268906
	ASV413	0.719336	0.0936857	7.67818	1.36044e-09	7.45523e-07
	ASV418	0.38453	0.0850641	4.52047	3.69508e-05	0.015741
	ASV432	0.460996	0.104919	4.39384	3.87607e-05	0.0164345
	ASV433	0.813846	0.118638	6.85992	7.86524e-08	3.97194e-05
	ASV439	0.769213	0.0748885	10.2714	7.96781e-11	4.56556e-08
	ASV444	0.571581	0.0845198	6.76269	5.3917e-07	0.000261497
	ASV489	0.669346	0.0746389	8.96779	4.62041e-12	2.72604e-09
	ASV538	0.5284	0.0655352	8.06284	1.49178e-07	7.39924e-05
	ASV546	0.478412	0.0946316	5.05552	1.26782e-05	0.00561646
	ASV547	1.05024	0.103048	10.1918	4.96356e-15	3.0923e-12
	ASV568	1.28895	0.164964	7.81355	2.15967e-11	1.25477e-08
	ASV593	0.646508	0.0624169	10.3579	1.04296e-09	5.75713e-07
	ASV625	0.838679	0.0992223	8.45252	1.64751e-08	8.55059e-06
	ASV633	0.727877	0.133788	5.44053	7.46095e-06	0.00333504
	ASV665	1.25467	0.141474	8.86849	1.74776e-09	9.49032e-07
	ASV678	0.33153	0.0620917	5.33936	1.5528e-05	0.00678575
	ASV714	0.556809	0.0897496	6.20402	1.45769e-06	0.000687727
	ASV812	0.824287	0.0928983	8.873	6.86118e-10	3.82168e-07
	ASV816	0.610765	0.115778	5.27531	2.36245e-05	0.0101585
	ASV895	0.891407	0.13846	6.43801	2.80307e-06	0.00130343
	ASV904	1.41578	0.0889275	15.9206	1.45842e-15	9.14426e-13
	ASV947	1.17562	0.0938347	12.5286	1.14082e-13	6.9818e-11
	ASV1216	0.497872	0.0579413	8.5927	2.57004e-08	1.32614e-05
